# Supplementary material for: Linking crop traits to transcriptome differences in a progeny population of tetraploid potato
Source: BMC Plant Biol. 2020 Mar 18;20:120. doi: 10.1186/s12870-020-2305-x (PMC7079428; doi:10.1186/s12870-020-2305-x)
Supplement: Supplementary file 1 — Additional file 1. Values including means of traits used for transcript association analysis (Table S1). NA denotes missing values. [file 12870_2020_2305_MOESM1_ESM.xlsx]

## Sheet: All data
ID	Dickeya resistance	Lesions after Alternaria infection (leaf)	Alternaria infection volume (tuber)	Phytopthora infestans resistance (leaf)	Tuber blight score	Visible tubers/plant	Tuber greening/plant	Yield/plant 2013	Yield/plant 2014	Number of tubers	Height	Growth rate	Leaf texture	Degree of HR-like lesion	Senescens late season	Necrotic leaves, late-season	Flowering time
L1	6.8	3.6575	220.085	r	2.66667	3.17	0.1	1.18333	0.67	136	27.7778	0.395976	stiff	3	60	30	Late
L2	3.5556	NA	374.445	s	1.83333	1.5	0	1.05	0.79	58	49.4444	0.894472	soft	6	20	5	Early
L3	3.4286	NA	644.057	s	3.33333	2	0.11	2.86667	1.57	61	50.5556	0.971064	stiff	3	20	30	Mid
L4	0.1667	2.3225	512.867	r	1	3.5	0.2	2.1	1.875	55	54.375	1.12806	stiff	4	50	5	Early
L5	0.4286	3.6575	237.855	s	2.83333	3.67	0.1	1.48333	1.07	135	47.2222	0.926627	stiff	4	40	70	Late
L6	2.6	3.4975	898.825	s	2	3.75	0.1	1.3	1.78	119	60.5556	1.19188	stiff	3	10	0	Mid
L7	3.9	NA	168.84	r	5	4.33	0.6	1.26667	0.92	88	42.2222	0.779671	stiff	5	80	50	No data
L8	1.4	3.385	292.02	r	3	3	0	2.01667	1.15	163	35	0.556893	stiff	3	30	15	Mid
L9	0.3	NA	552.248	s	2.5	1.25	0.1	1.25	0.85	48	47	0.881386	soft	5	70	70	Late
L10	NA	3.0475	605.889	r	3.33333	0.75	0	1.4	0.75	81	36	0.624283	stiff	6	50	80	Late
L12	NA	NA	133.843	NA	3.5	0.5	0	0.85	0.7875	93	36.875	0.594752	stiff	NA	30	70	Late
L13	1.6	NA	268.143	s	2.16667	3	0.2	1.2	0.86	55	54.5	1.00941	soft	5	30	5	Late
L14	1.4745	NA	422.003	s	2.66667	5.5	0	3	1.2	70	42.7778	0.744087	stiff	5	40	70	Mid
L15	1.7	4.055	500.568	r	NA	4.9	0	1.32	1.68	245	61.1111	1.14017	stiff	3	10	30	Mid
L16	0.75	2.845	731.62	s	3	0.89	0	1.24444	1.75	125	53.8889	1.06368	stiff	5	20	50	Mid
L17	-1.78e-15	3.545	175.709	r	3.33333	1.89	0	1.18889	1.05	144	38.3333	0.562561	soft	3	20	80	No data
L18	2.5	1.9	424.62	s	0.5	5	0	1.93333	1.25	83	36.1111	0.56725	soft	5	40	40	Late
L19	0.4	3.3575	682.688	s	2	2.11	0.1	0.511111	0.71	90	30.5556	0.514976	soft	5	80	70	Late
L20	1.7	4.5	1283.61	s	1.5	1.14	0.2	1.88571	1.87	153	42.7778	0.58205	soft	3	5	30	Early
L21	0.3333	4.5625	NA	r	2.66667	5.22	0	1.08889	1.38	196	41.5	0.642617	soft	3	40	80	Late
L22	0.75	NA	385.533	r	3.16667	2.13	0	1.6375	1.69	215	43	0.572568	soft	4	20	15	Mid
L23	2.8889	NA	308.767	s	2.5	14.5	0	4.05	2.11	75	60	1.16812	soft	3	5	5	Early
L24	0.2222	4.885	1945.75	s	2	4.75	0	2.275	1.51	98	44.4444	0.920959	stiff	3	5	15	Early
L25	1.8	3.1	1273.14	s	1.66667	2.14	0	1.54286	1.94	179	60.5	1.15091	stiff	3	5	5	Early
L26	1	2.035	393.285	r	2.83333	2.6	0.3	1.32	1.5	58	46	0.69888	soft	2	50	20	Early
L27	2.5	2.085	NA	s	1.5	5.2	0	0.58	0.775	64	33.5714	0.409517	soft	5	70	80	Late
L28	1.78e-15	3.65	112.326	s	2.5	2.86	0	0.785714	0.54	129	18.5556	0.147446	soft	6	100	90	Late
L29	1.3333	2.9925	466.29	s	2	4.25	0	1.225	0.64	63	27.2222	0.268544	stiff	6	100	95	Late
L30	0.5	3.6575	973.073	r	2.5	3.17	0	1.26667	2.13	79	40.5	0.739888	soft	1	10	15	Late
L31	2.5714	3.03333	214.131	r	2.33333	6.1	0.1	0.48	0.64	219	33	0.516865	stiff	5	80	90	Late
L32	4.5	3.0975	491.481	s	2.16667	2	0.3	1.2125	1.6	162	61.5	1.23373	soft	3	10	20	Mid
L33	1.4444	4.0175	602.226	s	2.5	1.83	0	1.36667	1.28	108	31.6667	0.329426	soft	0	40	50	Early
L34	5.7778	NA	637.769	s	2.66667	2.38	0.2	1.4875	1.14	163	42.2222	0.726977	stiff	5	50	50	Late
L35	0.5	NA	459.618	r	2	3	0.1	1.88	0.91	97	51.1111	1.06917	soft	5	20	15	Mid
L36	3.25	NA	828.96	r	3.83333	2.57	0	1.45714	1.59	126	50	0.876032	soft	5	20	20	Mid
L37	0.3333	3.6425	188.204	r	3.83333	1.5	NA	0.45	0.34	29	18.5	0.167705	soft	6	95	50	No flowering
Des	5.4444	1.875	322.243	s	2.20833	0.3375	0	1.31306	1.24462	96	46.6111	0.713311	stiff	3	30	22.5	Mid
SW-1015	0.6667	3.5475	523.072	r	0.333333	2.775	0.1	0.975645	0.3	104	54.0694	1.13723	stiff	2	8.75	1.25	Late
Avg	1.90332	3.3058	534.883		2.46959	3.18849	0.0786486	1.45906	1.20637	112.158	43.4489	0.753136		3.94595	38.5197	40.4934
SD	1.72295	0.783586	370.673		0.897457	2.36986	0.123379	0.701203	0.492904	51.8929	11.1454	0.295784		1.45093	28.1996	29.7682
	6.8	4.885	1945.75		5	14.5	0.6	4.05	2.13	245	61.5	1.23373		6	100	95
	-1.78e-15	1.875	112.326		0.333333	0.3375	0	0.45	0.3	29	18.5	0.147446		0	5	0
