# Supplementary material for: Linking crop traits to transcriptome differences in a progeny population of tetraploid potato
Source: BMC Plant Biol. 2020 Mar 18;20:120. doi: 10.1186/s12870-020-2305-x (PMC7079428; doi:10.1186/s12870-020-2305-x)
Supplement: Supplementary file 2 — Additional file 2. Evaluation of master transcriptome assembly by re-mapping sequencing reads by bowtie2 aligner (Table S2) and estimation of sequence completion by BUSCO (Table S3) as well as annotations by Uniprot, ITAG, PGSC and Gene Ontology (GO) of identified transcripts (Table S4). [file 12870_2020_2305_MOESM2_ESM.xlsx]

## Sheet: TableS2-Master transcriptome QC
Lines	Raw Reads(MB)	Trim Reads(MB)	GC(%)	Mapping(%)
L1	26.4	26.1	0.44	0.846
L2	26.8	26.5	0.43	0.824
L3	27.4	27	0.44	0.85
L4	27.1	26.7	0.44	0.839
L5	26.8	26.4	0.44	0.847
L6	26.1	25.7	0.44	0.854
L7	25.8	25.6	0.44	0.831
L8	27.4	26.5	0.44	0.845
L9	26.6	26.4	0.44	0.843
L10	26.4	26.1	0.44	0.839
L13	25.6	25.4	0.45	0.862
L15	25.7	25.5	0.44	0.841
L16	26.6	26.3	0.44	0.834
L17	27.3	27	0.44	0.843
L18	25.7	25.4	0.44	0.828
L19	27.4	27.1	0.44	0.848
L20	26.6	26.3	0.44	0.844
L21	25.8	25.5	0.43	0.799
L22	25.5	25.2	0.44	0.834
L23	25.2	24.9	0.44	0.841
L24	24.8	24.5	0.44	0.831
L25	24.8	24.5	0.43	0.826
L26	25.5	25.2	0.43	0.84
L27	24.5	24.3	0.44	0.839
L28	24.9	24.6	0.44	0.838
L29	25.2	25	0.44	0.837
L30	27.7	27	0.44	0.838
L31	27.3	26.7	0.44	0.84
L32	27.7	26.8	0.44	0.837
L33	25.6	24.8	0.44	0.847
L34	24.6	24.4	0.44	0.837
L35	27.5	26.5	0.44	0.833
L36	25.8	24.9	0.44	0.84
L37	25	24.8	0.44	0.834
SW1015	26.7	25.8	0.44	84.8%
Desiree	25.61	25.1	0.44	78.8%

## Sheet: TableS3 - BUSCO
Summarized benchmarks in BUSCO notation for potato de-novo transcriptome
C:87%[D:16%],F:4.7%,M:7.9%,n:1440
1258:Complete BUSCOs
1022:Complete and single-copy BUSCOs
236:Complete and duplicated BUSCOs
68:Fragmented BUSCOs
114:Missing BUSCOs
1440:Total BUSCO groups searched

## Sheet: TableS4-Annotation
QueryName	QueryLength	FirstQueryPos	LastQueryPos	HitName	HitDescription	FirstHitPos	LastHitPos	HitLength	Evalue	Score	Identity
c100001_g1_i1	229	118	228	tr|G3W932|G3W932_SARHA	Uncharacterized protein (Fragment) OS=Sarcophilus	363	400	681	5.1	33	18
c100002_g1_i1	440	19	210	Solyc12g087860.1.1	evidence_code:10F0H1E0IEG genomic_reference:SL2.40ch12 gene_region:61801131-61802252 transcript_region:SL2.40ch12:61801131..61802252 go_terms:GO:0008270 functional_description:"Ring H2 finger protein (AHRD V1 *-*- D9ZHD8_HYPPE); contains Interpro domain(s) IPR018957 Zinc finger, C3HC4 RING-type "	84	144	374	0.51	30	21
c100005_g1_i1	445	141	443	PGSC0003DMP400059833_PGSC0003DMT400088158	null	158	258	258	1e-66	206	101
c100005_g1_i2	548	141	422	PGSC0003DMP400059833_PGSC0003DMT400088158	null	165	258	258	7e-60	191	93
c100009_g2_i1	400	110	385	tr|Q8XZ53|Q8XZ53_RALSO	Putative transglycolsylase protein OS=Ralstonia	699	785	1589	0.006	44	35
c100009_g3_i1	792	4	792	tr|F1ADS1|F1ADS1_9CAUD	Internal virion protein OS=Caulobacter	560	818	1333	4e-32	135	87
c100010_g1_i1	638	192	467	tr|I6ES15|I6ES15_SHIBO	Putative transposase (Fragment) OS=Shigella	25	118	131	9.1	35	33
c100011_g1_i1	474	2	466	Solyc01g007080.2.1	genomic_reference:SL2.40ch01 gene_region:1629115-1634158 transcript_region:SL2.40ch01:1629115..1634158- go_terms:GO:0015140 functional_description:"Aluminum-activated malate transporter (Fragment) (AHRD V1 *--* Q071L4_AVESA); contains Interpro domain(s) IPR006214 Uncharacterised protein family UPF0005 "	1	182	476	2e-88	269	148
c100011_g1_i2	555	2	547	Solyc01g007080.2.1	genomic_reference:SL2.40ch01 gene_region:1629115-1634158 transcript_region:SL2.40ch01:1629115..1634158- go_terms:GO:0015140 functional_description:"Aluminum-activated malate transporter (Fragment) (AHRD V1 *--* Q071L4_AVESA); contains Interpro domain(s) IPR006214 Uncharacterised protein family UPF0005 "	1	182	476	1e-112	333	173
c100017_g1_i1	249	29	103	tr|F3PUV9|F3PUV9_9BACE	Putative uncharacterized protein OS=Bacteroides	716	741	1176	6.4	33	14
c100019_g1_i1	230	48	188	tr|D4JPJ4|D4JPJ4_9FIRM	Putative uncharacterized protein OS=Eubacterium	3	50	64	0.86	33	18
c100019_g2_i1	658	173	565	tr|A6EGK4|A6EGK4_9SPHI	Putative uncharacterized protein OS=Pedobacter	21	146	148	0.12	40	40
c100019_g2_i2	944	173	565	tr|A6EGK4|A6EGK4_9SPHI	Putative uncharacterized protein OS=Pedobacter	21	146	148	0.19	40	40
c10001_g1_i1	207	9	137	tr|H1Y258|H1Y258_9SPHI	Putative uncharacterized protein OS=Mucilaginibacter	10	50	350	5.6	33	18
c100025_g1_i1	245	1	243	PGSC0003DMP400027746_PGSC0003DMT400040909	null	210	822	931	2e-30	114	65
c10002_g1_i1	251	5	250	tr|J0GFW3|J0GFW3_SALNE	Putative terminase small subunit OS=Salmonella	6	87	162	6e-27	106	45
c100033_g1_i1	361	53	361	Solyc01g060280.2.1	genomic_reference:SL2.40ch01 gene_region:62800092-62812738 transcript_region:SL2.40ch01:62800092..62812738 go_terms:GO:0005515 functional_description:"STAM binding protein (AHRD V1 *--* B2W8T5_PYRTR); contains Interpro domain(s) IPR000555 Mov34/MPN/PAD-1 "	341	427	516	0.95	28	27
c100034_g1_i1	322	244	315	PGSC0003DMP400031204_PGSC0003DMT400046059	null	167	190	219	8e-06	43	20
c100037_g1_i1	292	100	279	Solyc08g067760.2.1	genomic_reference:SL2.40ch08 gene_region:53957062-53962884 transcript_region:SL2.40ch08:53957062..53962884- go_terms:GO:0016021 functional_description:"MLO-like protein 3 (AHRD V1 ***- C6EWE6_VITVI); contains Interpro domain(s) IPR004326 Mlo-related protein "	396	462	533	7.7	25	17
c100042_g1_i1	472	2	472	PGSC0003DMP400029746_PGSC0003DMT400043856	null	868	1024	1142	2e-104	325	155
c100043_g1_i1	216	3	74	Solyc03g096680.1.1	evidence_code:10F0H1E0IEG genomic_reference:SL2.40ch03 gene_region:52439171-52440889 transcript_region:SL2.40ch03:52439171..52440889- go_terms:GO:0005515 functional_description:"Eukaryotic translation initiation factor 3 subunit 4 (AHRD V1 ***- B4FBV8_MAIZE); contains Interpro domain(s) IPR017334 Translation initiation factor 3, RNA-binding subunit "	186	209	296	0.01	32	13
c100050_g1_i1	420	45	113	PGSC0003DMP400036324_PGSC0003DMT400053908	null	127	151	160	0.51	30	15
c100052_g1_i1	485	424	483	Solyc06g054440.2.1	genomic_reference:SL2.40ch06 gene_region:33700999-33706694 transcript_region:SL2.40ch06:33700999..33706694 go_terms:GO:0005515,GO:0004842 functional_description:"F-box/LRR-repeat protein 14 (AHRD V1 *-*- B5X325_SALSA); contains Interpro domain(s) IPR006553 Leucine-rich repeat, cysteine-containing subtype "	387	412	536	0.007	36	18
c100053_g2_i1	555	82	492	tr|Q2QZS5|Q2QZS5_ORYSJ	Retrotransposon protein, putative, unclassified	802	946	955	2e-10	68	50
c100054_g1_i1	541	42	425	PGSC0003DMP400015942_PGSC0003DMT400023387	null	1	128	128	4e-53	169	124
c100056_g1_i1	256	1	138	Solyc03g062860.1.1	evidence_code:10F0H0E0IEG genomic_reference:SL2.40ch03 gene_region:29739326-29742085 transcript_region:SL2.40ch03:29739326..29742085- go_terms:GO:0003676,GO:0015074,GO:0008270 functional_description:"Transposon Ty1-BL Gag-Pol polyprotein (AHRD V1 *-*- YB11B_YEAST); contains Interpro domain(s) IPR001584 Integrase, catalytic core "	680	725	900	1e-16	75	33
c100056_g2_i1	536	220	534	PGSC0003DMP400069111_PGSC0003DMT400097436	null	366	492	497	1e-13	68	56
c100059_g1_i1	402	2	400	Solyc11g061980.1.1	evidence_code:10F0H1E0IEG genomic_reference:SL2.40ch11 gene_region:45792676-45794377 transcript_region:SL2.40ch11:45792676..45794377- go_terms:GO:0008152 functional_description:"UDP-glucosyltransferase HvUGT5876 (AHRD V1 ***- D3WYW1_HORVD); contains Interpro domain(s) IPR002213 UDP-glucuronosyl/UDP-glucosyltransferase "	236	368	495	6e-89	270	129
c100060_g1_i1	439	2	196	PGSC0003DMP400033298_PGSC0003DMT400049315	null	689	753	753	2e-33	125	57
c100062_g1_i1	268	15	221	tr|D2W3V7|D2W3V7_NAEGR	Predicted protein OS=Naegleria gruberi	294	360	362	3.4	34	20
c10006_g1_i1	283	1	282	tr|G4LKQ6|G4LKQ6_PSEAI	Sulfurtransferase OS=Pseudomonas aeruginosa	112	205	527	2e-53	184	93
c100072_g1_i1	466	139	381	PGSC0003DMP400060227_PGSC0003DMT400088552	null	34	115	186	0.76	30	30
c100078_g1_i1	283	70	282	PGSC0003DMP400014565_PGSC0003DMT400021403	null	638	708	951	6e-38	137	63
c100078_g2_i1	455	1	453	PGSC0003DMP400014565_PGSC0003DMT400021403	null	474	624	951	1e-83	266	131
c100078_g2_i2	453	1	453	PGSC0003DMP400014565_PGSC0003DMT400021403	null	474	637	951	4e-74	240	119
c100079_g1_i1	676	167	625	PGSC0003DMP400053876_PGSC0003DMT400079443	null	1	153	153	6e-107	309	152
c100084_g1_i1	250	129	238	Solyc03g098310.1.1	evidence_code:10F0H1E0IEG genomic_reference:SL2.40ch03 gene_region:54107768-54108961 transcript_region:SL2.40ch03:54107768..54108961 go_terms:GO:0004586 functional_description:"Ornithine decarboxylase (AHRD V1 **** A2TBH8_THECC); contains Interpro domain(s) IPR002433 Ornithine decarboxylase "	217	253	398	1e-05	34	15
c100089_g1_i1	283	20	280	tr|G9J3I7|G9J3I7_9CAUD	Zinc carboxypeptidase OS=Clostridium phage	459	541	662	7.6	33	29
c100093_g1_i1	731	4	498	Solyc01g095130.2.1	genomic_reference:SL2.40ch01 gene_region:78274721-78279871 transcript_region:SL2.40ch01:78274721..78279871- functional_description:"Transcription factor (AHRD V1 ***- O04238_VICFA)"	1	165	312	4e-108	318	153
c100094_g1_i1	645	1	645	tr|Q5MG99|Q5MG99_IPOBA	Hypothetical retrotransposon OS=Ipomoea	578	796	1415	4e-72	248	130
c100094_g1_i2	567	19	567	tr|Q5MG99|Q5MG99_IPOBA	Hypothetical retrotransposon OS=Ipomoea	610	796	1415	6e-53	192	105
c100097_g1_i1	252	1	252	PGSC0003DMP400035901_PGSC0003DMT400053229	null	32	115	356	4e-53	172	84
c100097_g1_i2	283	1	283	PGSC0003DMP400035900_PGSC0003DMT400053228	null	226	309	550	5e-37	91	43
c100100_g1_i1	376	315	374	Solyc02g030080.2.1	genomic_reference:SL2.40ch02 gene_region:15755355-15764775 transcript_region:SL2.40ch02:15755355..15764775- go_terms:GO:0000166 functional_description:"WD-40 repeat protein (AHRD V1 *-*- B4D682_9BACT); contains Interpro domain(s) IPR017986 WD40 repeat, region "	140	159	603	0.0002	40	18
c100100_g1_i2	476	415	474	Solyc02g030080.2.1	genomic_reference:SL2.40ch02 gene_region:15755355-15764775 transcript_region:SL2.40ch02:15755355..15764775- go_terms:GO:0000166 functional_description:"WD-40 repeat protein (AHRD V1 *-*- B4D682_9BACT); contains Interpro domain(s) IPR017986 WD40 repeat, region "	140	159	603	0.0003	40	18
c100100_g1_i3	375	314	373	Solyc02g030080.2.1	genomic_reference:SL2.40ch02 gene_region:15755355-15764775 transcript_region:SL2.40ch02:15755355..15764775- go_terms:GO:0000166 functional_description:"WD-40 repeat protein (AHRD V1 *-*- B4D682_9BACT); contains Interpro domain(s) IPR017986 WD40 repeat, region "	140	159	603	0.0002	39	18
c100103_g1_i1	363	43	177	tr|A8N092|A8N092_COPC7	Putative uncharacterized protein OS=Coprinopsis	362	406	700	3.9	35	20
c100104_g1_i1	522	78	515	Solyc01g009480.2.1	genomic_reference:SL2.40ch01 gene_region:3702854-3706348 transcript_region:SL2.40ch01:3702854..3706348- go_terms:GO:0016787 functional_description:"Hydrolase alpha/beta fold family protein (AHRD V1 **** D7LRW3_ARALY); contains Interpro domain(s) IPR000073 Alpha/beta hydrolase fold-1 "	14	159	324	3e-80	244	112
c100108_g1_i1	289	5	226	Solyc01g060160.1.1	evidence_code:10F0H0E0IEG genomic_reference:SL2.40ch01 gene_region:62514445-62515458 transcript_region:SL2.40ch01:62514445..62515458 functional_description:"Unknown Protein (AHRD V1)"	58	128	338	3e-16	72	35
c100108_g1_i2	201	22	138	Solyc01g060160.1.1	evidence_code:10F0H0E0IEG genomic_reference:SL2.40ch01 gene_region:62514445-62515458 transcript_region:SL2.40ch01:62514445..62515458 functional_description:"Unknown Protein (AHRD V1)"	90	128	338	2e-12	61	26
c100109_g1_i1	300	2	268	PGSC0003DMP400025287_PGSC0003DMT400037229	null	194	283	888	8e-28	108	55
c100110_g1_i1	491	117	404	PGSC0003DMP400028605_PGSC0003DMT400042187	null	135	233	371	3	28	29
c100113_g1_i1	542	1	540	tr|K1DMD4|K1DMD4_PSEAI	Major facilitator superfamily (MFS) transporter	135	314	436	3e-102	312	179
c100115_g1_i3	308	60	245	tr|D4W968|D4W968_9FIRM	Putative uncharacterized protein OS=Turicibacter	36	107	280	0.57	37	25
c100118_g1_i1	439	151	303	PGSC0003DMP400003124_PGSC0003DMT400004383	null	26	75	86	0.0003	38	23
c100118_g1_i2	474	130	327	Solyc09g007480.2.1	genomic_reference:SL2.40ch09 gene_region:1040671-1042715 transcript_region:SL2.40ch09:1040671..1042715 functional_description:"Unknown Protein (AHRD V1)"	10	82	82	0.0002	38	31
c100121_g1_i1	801	399	602	tr|C6BLA0|C6BLA0_RALP1	Two component transcriptional regulator,	115	195	218	0.089	42	23
c100121_g1_i2	941	632	781	tr|E2J7H8|E2J7H8_9HEMI	Salivary lipocalin (Fragment) OS=Triatoma	89	133	201	9.1	36	20
c100122_g1_i1	242	54	167	tr|C5F282|C5F282_9HELI	Ribosomal large subunit pseudouridine	222	257	257	8.9	32	17
c100124_g2_i1	255	90	254	tr|I9IA30|I9IA30_9BACE	Uncharacterized protein OS=Bacteroides	279	336	411	8.1	33	21
c100125_g1_i1	226	1	225	PGSC0003DMP400029583_PGSC0003DMT400043599	null	203	277	466	1e-47	159	75
c100126_g1_i1	627	2	627	PGSC0003DMP400033685_PGSC0003DMT400049901	null	609	834	867	4e-34	82	37
c100126_g2_i1	290	161	280	Solyc04g008180.1.1	evidence_code:10F0H1E0IEG genomic_reference:SL2.40ch04 gene_region:1853350-1855116 transcript_region:SL2.40ch04:1853350..1855116 go_terms:GO:0006915 functional_description:"Cc-nbs, resistance protein fragment"	299	340	589	4.2	26	17
c100128_g1_i1	1313	510	1139	PGSC0003DMP400011333_PGSC0003DMT400016348	null	1	210	210	8e-146	418	201
c10012_g1_i1	219	56	130	tr|E3MH26|E3MH26_CAERE	Putative uncharacterized protein OS=Caenorhabditis	44	68	74	0.86	33	15
c100133_g1_i1	1071	1	177	Solyc06g010220.1.1	evidence_code:10F0H0E0IEG genomic_reference:SL2.40ch06 gene_region:5420779-5427793 transcript_region:SL2.40ch06:5420779..5427793- go_terms:GO:0005634,GO:0008270 functional_description:"Chromodomain helicase DNA binding protein 3 (Fragment) (AHRD V1 *--- B1AR16_MOUSE); contains Interpro domain(s) IPR019787 Zinc finger, PHD-finger "	13	179	638	9e-30	120	57
c100133_g1_i2	1154	1	177	Solyc06g010220.1.1	evidence_code:10F0H0E0IEG genomic_reference:SL2.40ch06 gene_region:5420779-5427793 transcript_region:SL2.40ch06:5420779..5427793- go_terms:GO:0005634,GO:0008270 functional_description:"Chromodomain helicase DNA binding protein 3 (Fragment) (AHRD V1 *--- B1AR16_MOUSE); contains Interpro domain(s) IPR019787 Zinc finger, PHD-finger "	13	179	638	1e-29	120	57
c100133_g1_i3	1042	1	177	Solyc06g010220.1.1	evidence_code:10F0H0E0IEG genomic_reference:SL2.40ch06 gene_region:5420779-5427793 transcript_region:SL2.40ch06:5420779..5427793- go_terms:GO:0005634,GO:0008270 functional_description:"Chromodomain helicase DNA binding protein 3 (Fragment) (AHRD V1 *--- B1AR16_MOUSE); contains Interpro domain(s) IPR019787 Zinc finger, PHD-finger "	13	179	638	8e-30	120	57
c100133_g1_i4	946	1	177	Solyc06g010220.1.1	evidence_code:10F0H0E0IEG genomic_reference:SL2.40ch06 gene_region:5420779-5427793 transcript_region:SL2.40ch06:5420779..5427793- go_terms:GO:0005634,GO:0008270 functional_description:"Chromodomain helicase DNA binding protein 3 (Fragment) (AHRD V1 *--- B1AR16_MOUSE); contains Interpro domain(s) IPR019787 Zinc finger, PHD-finger "	13	179	638	8e-30	120	57
c100134_g1_i1	294	42	149	Solyc04g064590.1.1	evidence_code:10F0H1E0IEG genomic_reference:SL2.40ch04 gene_region:54872524-54874175 transcript_region:SL2.40ch04:54872524..54874175- go_terms:GO:0006468 functional_description:"Protein kinase (AHRD V1 *-*- Q40541_TOBAC); contains Interpro domain(s) IPR015748 Mitogen activated protein kinase kinase kinase 3 "	114	137	335	3.7	26	17
c100134_g1_i2	451	146	304	Solyc08g079030.2.1	genomic_reference:SL2.40ch08 gene_region:59844908-59849011 transcript_region:SL2.40ch08:59844908..59849011- functional_description:"Unknown Protein (AHRD V1); contains Interpro domain(s) IPR008581 Protein of unknown function DUF863, plant "	236	285	680	0.93	29	18
c100135_g1_i1	344	142	249	tr|Q8TA07|Q8TA07_NAEAN	6-phosphogluconate dehydrogenase, decarboxylating	139	175	354	3	35	17
c100139_g1_i1	422	3	421	PGSC0003DMP400002105_PGSC0003DMT400002904	null	65	203	324	9e-24	84	53
c100139_g2_i1	456	3	411	PGSC0003DMP400055696_PGSC0003DMT400082754	null	320	456	523	2e-23	63	35
c100143_g1_i1	816	21	812	PGSC0003DMP400040145_PGSC0003DMT400059660	null	245	508	609	4e-115	347	186
c100145_g1_i1	476	90	311	Solyc06g048700.1.1	evidence_code:10F0H0E0IEG genomic_reference:SL2.40ch06 gene_region:27980271-27980504 transcript_region:SL2.40ch06:27980271..27980504- functional_description:"Unknown Protein (AHRD V1)"	1	72	78	3e-30	107	60
c100146_g1_i1	484	1	207	tr|F6GIR1|F6GIR1_LACS5	Transcriptional repressor, CopY family	56	120	121	3.1	35	24
c100148_g1_i1	330	92	199	Solyc07g017510.2.1	genomic_reference:SL2.40ch07 gene_region:7403047-7425731 transcript_region:SL2.40ch07:7403047..7425731 go_terms:GO:0016308,GO:0035091 functional_description:"Phosphatidylinositol-4-phosphate 5-kinase family protein (AHRD V1 **-* D7L328_ARALY); contains Interpro domain(s) IPR016034 Phosphatidylinositol-4-phosphate 5-kinase, core, subgroup "	82	120	1774	2.4	27	15
c100150_g1_i1	2243	552	2003	tr|B9GP72|B9GP72_POPTR	Predicted protein (Fragment) OS=Populus	1	499	501	0	630	322
c100150_g2_i1	755	121	672	PGSC0003DMP400045100_PGSC0003DMT400066885	null	1	190	190	6e-101	296	181
c100150_g2_i2	785	121	702	PGSC0003DMP400045100_PGSC0003DMT400066885	null	1	190	190	1e-100	296	175
c100151_g1_i1	226	30	161	Solyc02g087490.1.1	evidence_code:10F0H1E0IEG genomic_reference:SL2.40ch02 gene_region:44497827-44499718 transcript_region:SL2.40ch02:44497827..44499718- go_terms:GO:0004656 functional_description:"Prolyl 4-hydroxylase alpha subunit-like protein (AHRD V1 ***- Q9LSI6_ARATH); contains Interpro domain(s) IPR006620 Prolyl 4-hydroxylase, alpha subunit "	10	50	326	1.2	26	15
c100152_g1_i1	404	216	404	Solyc12g005250.1.1	evidence_code:10F0H1E0IEG genomic_reference:SL2.40ch12 gene_region:156785-162394 transcript_region:SL2.40ch12:156785..162394- go_terms:GO:0007018 functional_description:"Kinesin-like protein (AHRD V1 ***- Q9M0X6_ARATH); contains Interpro domain(s) IPR001752 Kinesin, motor region "	636	698	698	5e-38	137	63
c100152_g2_i1	523	1	522	PGSC0003DMP400037779_PGSC0003DMT400056132	null	576	749	806	9e-120	361	174
c100155_g1_i1	346	30	311	tr|Q5ZGE3|Q5ZGE3_9CAUD	Putative uncharacterized protein OS=Flavobacterium	36	124	173	2e-07	54	35
c100155_g1_i2	744	317	718	tr|Q5ZGE3|Q5ZGE3_9CAUD	Putative uncharacterized protein OS=Flavobacterium	1	130	173	1e-06	55	45
c100156_g1_i1	365	15	113	tr|Q4FU65|Q4FU65_PSYA2	ATP-dependent DNA helicase Rep OS=Psychrobacter	263	295	677	0.88	37	15
c100158_g1_i1	220	2	220	PGSC0003DMP400002977_PGSC0003DMT400004162	null	185	257	325	1e-38	132	71
c10015_g1_i1	205	1	165	PGSC0003DMP400005864_PGSC0003DMT400008440	null	75	133	159	2e-19	78	39
c100164_g1_i1	489	3	488	PGSC0003DMP400049476_PGSC0003DMT400073121	null	36	197	454	5e-112	330	161
c100168_g1_i1	260	79	225	Solyc01g015220.1.1	evidence_code:10F0H0E0IEG genomic_reference:SL2.40ch01 gene_region:17936071-17936556 transcript_region:SL2.40ch01:17936071..17936556- go_terms:GO:0005634 functional_description:"Polyprotein (Fragment) (AHRD V1 **-- Q6UTY7_ORYSJ); contains Interpro domain(s) IPR000953 Chromo domain "	109	159	162	3e-06	42	24
c100170_g1_i1	222	112	222	tr|O65358|O65358_SOLTU	Germin-like protein OS=Solanum tuberosum	1	37	219	7e-16	77	37
c100179_g1_i1	1021	425	940	PGSC0003DMP400046263_PGSC0003DMT400068474	null	1	173	173	1e-89	270	145
c100186_g1_i3	248	79	246	tr|I1EMF2|I1EMF2_AMPQE	Uncharacterized protein OS=Amphimedon	15	70	166	4.3	33	15
c100189_g1_i1	486	75	433	PGSC0003DMP400033685_PGSC0003DMT400049901	null	537	630	867	4e-24	74	35
c100201_g1_i1	351	272	349	Solyc04g076120.2.1	genomic_reference:SL2.40ch04 gene_region:58665257-58669513 transcript_region:SL2.40ch04:58665257..58669513 go_terms:GO:0016754 functional_description:"Serine carboxypeptidase 1 (AHRD V1 ***- B6TC80_MAIZE); contains Interpro domain(s) IPR001563 Peptidase S10, serine carboxypeptidase "	13	35	433	0.002	36	17
c100205_g1_i1	295	81	212	Solyc06g065710.2.1	genomic_reference:SL2.40ch06 gene_region:37530153-37541354 transcript_region:SL2.40ch06:37530153..37541354- go_terms:GO:0005488 functional_description:"Sister chromatid cohesion protein PDS5 homolog B-B (AHRD V1 *--- PD5BB_XENLA); contains Interpro domain(s) IPR016024 Armadillo-type fold "	125	168	941	2.3	26	14
c100206_g1_i1	860	422	721	tr|C7DG74|C7DG74_9EURY	Isoleucyl-tRNA synthetase OS=Candidatus	612	713	1055	5.3	37	27
c100216_g1_i1	618	36	497	PGSC0003DMP400069200_PGSC0003DMT400097525	null	5	156	160	1e-58	185	114
c100216_g1_i2	856	274	735	PGSC0003DMP400069200_PGSC0003DMT400097525	null	5	156	160	2e-57	185	114
c100220_g1_i1	419	253	375	tr|A5B2S6|A5B2S6_VITVI	Putative uncharacterized protein OS=Vitis	19	59	751	0.14	40	18
c100220_g2_i1	672	396	671	PGSC0003DMP400055961_PGSC0003DMT400083309	null	1	92	135	6e-37	129	68
c100221_g1_i1	264	57	263	PGSC0003DMP400024793_PGSC0003DMT400036566	null	20	88	92	1e-26	96	65
c100223_g1_i1	422	243	422	Solyc06g036290.2.1	genomic_reference:SL2.40ch06 gene_region:22492761-22495996 transcript_region:SL2.40ch06:22492761..22495996 go_terms:GO:0042623,GO:0005524 functional_description:"Heat shock protein 90 (Fragment) (AHRD V1 **-- Q00NU9_WHEAT); contains Interpro domain(s) IPR003594 ATP-binding region, ATPase-like IPR001404 Heat shock protein Hsp90 "	1	60	608	2e-30	115	58
c100223_g2_i1	409	230	409	Solyc12g015880.1.1	evidence_code:10F0H1E1IEG genomic_reference:SL2.40ch12 gene_region:5868004-5871038 transcript_region:SL2.40ch12:5868004..5871038- go_terms:GO:0005524,GO:0006950 functional_description:"Heat shock protein 90 (AHRD V1 ***- Q14TB1_TOBAC); contains Interpro domain(s) IPR019805 Heat shock protein Hsp90, conserved site IPR018249 EF-HAND 2 IPR001404 Heat shock protein Hsp90 "	1	60	700	6e-32	120	60
c100224_g1_i1	680	2	634	PGSC0003DMP400043351_PGSC0003DMT400064290	null	1	211	600	1e-149	434	211
c100226_g1_i1	300	59	220	tr|C9DZ24|C9DZ24_9HIV1	Gag protein OS=Human immunodeficiency	425	480	497	2.9	35	22
c100228_g1_i1	4558	1161	3950	PGSC0003DMP400017729_PGSC0003DMT400025988	null	1	930	930	0	1722	928
c10022_g1_i1	462	17	194	PGSC0003DMP400025287_PGSC0003DMT400037229	null	141	199	888	6e-07	37	16
c100236_g1_i1	357	109	285	tr|E1EYM9|E1EYM9_GIAIA	Putative uncharacterized protein OS=Giardia	92	150	2187	1.9	36	20
c100237_g1_i1	587	369	581	tr|E1F8C0|E1F8C0_GIAIA	DNA-directed RNA polymerase OS=Giardia	37	101	1293	7.7	36	20
c100239_g1_i2	230	110	229	PGSC0003DMP400026817_PGSC0003DMT400039552	null	43	82	224	4e-14	65	30
c100245_g2_i1	457	184	333	PGSC0003DMP400011502_PGSC0003DMT400016599	null	288	339	402	9.5	26	18
c100247_g1_i1	939	213	764	PGSC0003DMP400034084_PGSC0003DMT400050488	null	1	184	192	1e-104	308	184
c100249_g1_i1	206	53	196	tr|H5Y2D3|H5Y2D3_9FIRM	Cell wall-binding protein (Precursor)	1971	2022	3612	1.1	35	19
c100255_g1_i1	1177	384	1125	PGSC0003DMP400053853_PGSC0003DMT400079416	null	1	216	216	4e-120	273	131
c100255_g1_i2	1083	384	1031	PGSC0003DMP400053853_PGSC0003DMT400079416	null	1	216	216	8e-158	446	216
c100256_g1_i1	240	3	239	PGSC0003DMP400054859_PGSC0003DMT400080930	null	359	437	521	7e-49	164	79
c100261_g1_i1	518	137	313	PGSC0003DMP400001371_PGSC0003DMT400001860	null	28	86	86	7e-34	118	58
c100262_g1_i1	789	4	678	PGSC0003DMP400000200_PGSC0003DMT400000265	null	1	224	247	6e-131	375	218
c100267_g1_i1	395	307	390	Solyc00g231780.1.1	evidence_code:10F0H1E0IEG genomic_reference:SL2.40ch00 gene_region:19656547-19657203 transcript_region:SL2.40ch00:19656547..19657203- go_terms:GO:0051536,GO:0055114 functional_description:"NAD(P)H-quinone oxidoreductase subunit I chloroplastic (AHRD V1 *-*- D3WFI2_TROAR); contains Interpro domain(s) IPR009051 Alpha-helical ferredoxin "	51	78	108	0.001	35	16
c100271_g1_i1	251	85	222	tr|H5URG4|H5URG4_9MICO	Putative formate dehydrogenase alpha subunit	387	429	914	0.099	39	18
c100271_g1_i2	378	56	290	Solyc03g063220.1.1	evidence_code:10F0H1E0IEG genomic_reference:SL2.40ch03 gene_region:31045758-31063672 transcript_region:SL2.40ch03:31045758..31063672- go_terms:GO:0005524 functional_description:"Helicase SWR1 (AHRD V1 *--- A5DYP3_LODEL); contains Interpro domain(s) IPR000330 SNF2-related "	1498	1575	1609	0.001	30	19
c100271_g2_i1	417	248	412	PGSC0003DMP400028254_PGSC0003DMT400041709	null	161	215	579	7e-10	57	26
c100272_g1_i1	635	168	392	tr|E5C8H6|E5C8H6_9BACE	Uncharacterized protein OS=Bacteroides	527	601	629	3.2	37	22
c100273_g1_i1	407	140	283	tr|F9DR79|F9DR79_9BACL	Putative uncharacterized protein OS=Sporosarcina	203	251	531	8.4	34	17
c100274_g1_i2	307	71	280	Solyc05g024070.1.1	evidence_code:10F0H1E0IEG genomic_reference:SL2.40ch05 gene_region:30347113-30347618 transcript_region:SL2.40ch05:30347113..30347618- functional_description:"Lysine-specific histone demethylase 1 homolog 3 (AHRD V1 ***- LDL3_ARATH)"	21	88	140	6.8	25	21
c100277_g1_i1	524	1	523	tr|Q69FA4|Q69FA4_PHAVU	Gag-pol polyprotein OS=Phaseolus vulgaris	587	759	1290	7e-59	138	60
c100277_g2_i1	502	3	431	tr|Q69FA4|Q69FA4_PHAVU	Gag-pol polyprotein OS=Phaseolus vulgaris	581	723	1290	9e-68	233	106
c100277_g3_i1	311	8	310	tr|Q69FA4|Q69FA4_PHAVU	Gag-pol polyprotein OS=Phaseolus vulgaris	755	855	1290	6e-40	151	70
c100280_g1_i1	483	172	477	tr|Q0KIN0|Q0KIN0_SOLDE	Integrase core domain containing protein	663	768	1775	6e-09	63	38
c100280_g2_i1	1140	8	934	tr|A5AD47|A5AD47_VITVI	Putative uncharacterized protein OS=Vitis	260	571	768	2e-29	91	62
c100281_g1_i1	342	168	341	PGSC0003DMP400023454_PGSC0003DMT400034497	null	322	379	379	4e-30	112	54
c100283_g1_i1	717	161	715	Solyc06g071060.1.1	evidence_code:10F0H1E1IEG genomic_reference:SL2.40ch06 gene_region:40049808-40050596 transcript_region:SL2.40ch06:40049808..40050596 go_terms:GO:0043621 functional_description:"Short-chain dehydrogenase/reductase family protein (AHRD V1 **-- D7L204_ARALY); contains Interpro domain(s) IPR002347 Glucose/ribitol dehydrogenase "	11	183	263	2e-69	218	124
c100283_g1_i2	622	45	620	Solyc06g071060.1.1	evidence_code:10F0H1E1IEG genomic_reference:SL2.40ch06 gene_region:40049808-40050596 transcript_region:SL2.40ch06:40049808..40050596 go_terms:GO:0043621 functional_description:"Short-chain dehydrogenase/reductase family protein (AHRD V1 **-- D7L204_ARALY); contains Interpro domain(s) IPR002347 Glucose/ribitol dehydrogenase "	4	183	263	6e-72	222	127
c100285_g1_i1	457	2	457	PGSC0003DMP400012089_PGSC0003DMT400017592	null	364	515	890	5e-101	312	151
c100286_g1_i1	246	78	221	Solyc10g047780.1.1	evidence_code:10F0H0E0IEG genomic_reference:SL2.40ch10 gene_region:37947849-37949017 transcript_region:SL2.40ch10:37947849..37949017- go_terms:GO:0005488 functional_description:"Seed lectin (AHRD V1 *-*- LECS_VATMA); contains Interpro domain(s) IPR001220 Legume lectin, beta chain "	19	67	154	0.17	29	15
c100291_g1_i1	207	14	193	tr|J1BT04|J1BT04_ACIBA	Transglycosylase SLT domain protein OS=Acinetobacter	583	642	750	0.31	37	20
c100294_g1_i1	497	18	398	PGSC0003DMP400023143_PGSC0003DMT400033995	null	157	282	471	2e-20	88	46
c100295_g2_i1	300	125	298	tr|H2AMF7|H2AMF7_KAZAF	Uncharacterized protein OS=Kazachstania	707	771	1508	2	35	21
c100298_g1_i1	201	52	174	PGSC0003DMP400026039_PGSC0003DMT400038344	null	22	75	82	1.6	25	17
c100309_g1_i1	339	33	336	PGSC0003DMP400005187_PGSC0003DMT400007458	null	1	100	104	4e-14	54	32
c100315_g1_i1	602	1	219	Solyc12g040710.1.1	evidence_code:10F0H0E0IEG genomic_reference:SL2.40ch12 gene_region:40365555-40367572 transcript_region:SL2.40ch12:40365555..40367572 functional_description:"F-box family protein (AHRD V1 *-*- D7MLR5_ARALY); contains Interpro domain(s) IPR001810 Cyclin-like F-box "	35	107	382	3e-27	107	52
c100315_g2_i1	328	3	233	PGSC0003DMP400027758_PGSC0003DMT400040932	null	86	162	169	1e-41	137	66
c100315_g3_i1	531	148	526	PGSC0003DMP400027758_PGSC0003DMT400040932	null	31	155	169	4e-33	93	45
c100318_g1_i1	212	23	136	Solyc09g072750.2.1	genomic_reference:SL2.40ch09 gene_region:60878372-60879115 transcript_region:SL2.40ch09:60878372..60879115- functional_description:"Unknown Protein (AHRD V1)"	1	36	114	0.14	28	31
c100319_g1_i1	533	45	167	tr|Q9SC37|Q9SC37_PEA	Putative cathepsin B-like protease (Fragment)	111	151	166	4e-08	58	27
c100319_g1_i2	494	45	170	tr|Q9SC37|Q9SC37_PEA	Putative cathepsin B-like protease (Fragment)	110	151	166	1e-08	59	27
c100319_g1_i3	608	45	167	tr|Q9SC37|Q9SC37_PEA	Putative cathepsin B-like protease (Fragment)	111	151	166	5e-08	58	27
c100319_g1_i4	558	45	167	tr|Q9SC37|Q9SC37_PEA	Putative cathepsin B-like protease (Fragment)	111	151	166	4e-08	58	27
c100320_g1_i2	675	328	513	tr|F5Y5D1|F5Y5D1_RAMTT	Putative uncharacterized protein OS=Ramlibacter	143	207	598	0.42	40	25
c100324_g1_i1	308	142	303	Solyc04g081830.1.1	evidence_code:10F0H1E0IEG genomic_reference:SL2.40ch04 gene_region:63313830-63315194 transcript_region:SL2.40ch04:63313830..63315194 go_terms:GO:0008152 functional_description:"UDP-glucosyltransferase (AHRD V1 ***- Q8LKG3_STERE); contains Interpro domain(s) IPR002213 UDP-glucuronosyl/UDP-glucosyltransferase "	7	64	455	0.57	28	20
c100325_g1_i1	309	265	309	Solyc10g008480.2.1	genomic_reference:SL2.40ch10 gene_region:2599168-2602228 transcript_region:SL2.40ch10:2599168..2602228- functional_description:"Os08g0100600 protein (Fragment) (AHRD V1 *-*- Q0J8P7_ORYSJ); contains Interpro domain(s) IPR008507 Protein of unknown function DUF789 "	207	221	316	0.0001	39	15
c100327_g1_i1	318	93	239	tr|G3U7B4|G3U7B4_LOXAF	Uncharacterized protein OS=Loxodonta africana	59	107	268	6.2	33	19
c100328_g1_i1	618	2	388	PGSC0003DMP400044500_PGSC0003DMT400065999	null	129	449	449	1e-83	258	126
c100329_g1_i1	1588	718	1326	PGSC0003DMP400051819_PGSC0003DMT400076497	null	1	206	206	5e-63	208	195
c100335_g1_i1	533	89	379	tr|D2VIL3|D2VIL3_NAEGR	Beta-lactamase OS=Naegleria gruberi GN=NAEGRDRAFT_80101	81	188	476	9.6	35	32
c100336_g1_i1	272	88	189	Solyc03g098330.2.1	genomic_reference:SL2.40ch03 gene_region:54121751-54127481 transcript_region:SL2.40ch03:54121751..54127481 functional_description:"LOC100036982 protein (Fragment) (AHRD V1 ***- A1L2X7_XENLA)"	156	189	418	0.25	29	16
c100336_g2_i1	292	39	248	tr|G4WP20|G4WP20_9CARY	Chlorophyll-A binding protein P5 (Fragment)	9	75	115	0.0002	45	29
c100340_g1_i1	933	391	780	PGSC0003DMP400001132_PGSC0003DMT400001524	null	1	130	130	1e-41	144	130
c100342_g1_i1	226	1	84	Solyc07g018400.2.1	genomic_reference:SL2.40ch07 gene_region:10529844-10530463 transcript_region:SL2.40ch07:10529844..10530463- functional_description:"Unknown Protein (AHRD V1)"	1	28	78	3e-05	38	19
c100342_g2_i1	280	110	265	PGSC0003DMP400031927_PGSC0003DMT400047200	null	1	45	201	0.28	29	17
c100346_g2_i1	384	253	384	PGSC0003DMP400018785_PGSC0003DMT400027570	null	56	99	105	3e-15	68	34
c100346_g2_i2	219	70	219	PGSC0003DMP400018785_PGSC0003DMT400027570	null	56	105	105	1e-22	86	44
c100348_g1_i1	654	2	526	Solyc09g075540.1.1	evidence_code:10F0H1E1IEG genomic_reference:SL2.40ch09 gene_region:62731615-62733737 transcript_region:SL2.40ch09:62731615..62733737- go_terms:GO:0030246 functional_description:"COBRA-like protein (AHRD V1 ***- Q655F2_ORYSJ); contains Interpro domain(s) IPR006918 Glycosyl-phosphatidyl inositol-anchored, plant "	176	350	653	6e-118	353	166
c100348_g1_i2	1671	289	1543	Solyc09g075540.1.1	evidence_code:10F0H1E1IEG genomic_reference:SL2.40ch09 gene_region:62731615-62733737 transcript_region:SL2.40ch09:62731615..62733737- go_terms:GO:0030246 functional_description:"COBRA-like protein (AHRD V1 ***- Q655F2_ORYSJ); contains Interpro domain(s) IPR006918 Glycosyl-phosphatidyl inositol-anchored, plant "	176	632	653	0	678	337
c100348_g1_i3	1787	289	1659	Solyc09g075540.1.1	evidence_code:10F0H1E1IEG genomic_reference:SL2.40ch09 gene_region:62731615-62733737 transcript_region:SL2.40ch09:62731615..62733737- go_terms:GO:0030246 functional_description:"COBRA-like protein (AHRD V1 ***- Q655F2_ORYSJ); contains Interpro domain(s) IPR006918 Glycosyl-phosphatidyl inositol-anchored, plant "	176	632	653	0	898	445
c100349_g1_i1	383	204	368	PGSC0003DMP400041609_PGSC0003DMT400061822	null	15	69	77	3e-16	70	35
c100351_g1_i1	370	58	369	PGSC0003DMP400042327_PGSC0003DMT400062882	null	1	104	192	1e-70	213	104
c100351_g2_i1	266	3	266	PGSC0003DMP400042327_PGSC0003DMT400062882	null	74	161	192	4e-47	152	88
c100353_g1_i1	213	3	131	tr|F4PZN8|F4PZN8_DICFS	AAA ATPase domain-containing protein OS=Dictyostelium	1078	1117	1173	2.6	34	19
c100353_g2_i1	234	2	130	tr|H0U0N1|H0U0N1_9BRAD	Molybdopterin oxidoreductase OS=Bradyrhizobium	434	476	777	3.5	34	17
c100357_g1_i1	342	118	342	tr|G1NNS9|G1NNS9_MELGA	Uncharacterized protein OS=Meleagris gallopavo	435	503	1042	0.82	37	23
c10035_g1_i1	217	75	137	Solyc06g043320.1.1	evidence_code:10F0H0E0IEG genomic_reference:SL2.40ch06 gene_region:27088183-27088359 transcript_region:SL2.40ch06:27088183..27088359 functional_description:"Unknown Protein (AHRD V1)"	11	31	59	0.012	30	14
c100362_g1_i1	667	138	341	tr|A8PGQ6|A8PGQ6_COPC7	Putative uncharacterized protein OS=Coprinopsis	604	676	884	4.8	37	22
c100363_g1_i1	552	2	512	PGSC0003DMP400023143_PGSC0003DMT400033995	null	58	239	471	1e-32	103	57
c100370_g1_i1	476	72	473	PGSC0003DMP400048551_PGSC0003DMT400071777	null	1	134	134	2e-68	207	133
c100374_g1_i1	508	52	258	tr|H9B971|H9B971_EIMTE	Putative uncharacterized protein OS=Eimeria	51	116	400	0.87	38	21
c100378_g1_i1	729	635	727	PGSC0003DMP400012561_PGSC0003DMT400018246	null	8	38	760	1e-10	61	28
c100378_g2_i1	208	146	208	PGSC0003DMP400019101_PGSC0003DMT400028031	null	163	183	197	1e-06	43	21
c100382_g1_i1	649	201	647	PGSC0003DMP400040248_PGSC0003DMT400059831	null	1	149	527	5e-84	262	147
c100386_g1_i2	327	146	250	tr|F7UZ05|F7UZ05_EEGSY	Putative uncharacterized protein OS=Eggerthella	542	576	708	0.18	38	14
c100387_g1_i1	466	183	425	PGSC0003DMP400013837_PGSC0003DMT400020306	null	1	81	81	7e-51	160	79
c100391_g1_i1	256	17	254	PGSC0003DMP400033685_PGSC0003DMT400049901	null	726	804	867	1e-19	84	36
c100392_g1_i1	1772	132	1484	PGSC0003DMP400038085_PGSC0003DMT400056629	null	1	451	451	0	864	449
c100398_g1_i1	219	131	217	Solyc11g069700.1.1	evidence_code:10F1H1E1IEG genomic_reference:SL2.40ch11 gene_region:51391850-51393513 transcript_region:SL2.40ch11:51391850..51393513 go_terms:GO:0005525,GO:0005737 functional_description:"Elongation factor 1-alpha (AHRD V1 ***- P93769_TOBAC); contains Interpro domain(s) IPR004539 Translation elongation factor EF1A, eukaryotic and archaeal "	1	29	448	5e-12	60	29
c1003_g1_i1	210	1	210	tr|G9JLN2|G9JLN2_9FABA	NADH-quinone oxidoreductase subunit N	418	487	488	3e-40	147	70
c100402_g1_i1	233	3	233	PGSC0003DMP400065320_PGSC0003DMT400093645	null	191	267	354	1e-46	154	70
c100403_g1_i1	1393	489	1097	PGSC0003DMP400053438_PGSC0003DMT400078839	null	1	203	203	2e-143	413	202
c100409_g1_i1	513	316	465	PGSC0003DMP400020645_PGSC0003DMT400030408	null	45	95	127	6.9	26	19
c100409_g2_i1	387	4	281	Solyc09g050050.1.1	evidence_code:10F0H0E0IEG genomic_reference:SL2.40ch09 gene_region:32153260-32153916 transcript_region:SL2.40ch09:32153260..32153916- functional_description:"Photosystem Q(B) protein (AHRD V1 ***- B6VJV1_VITVI)"	121	214	219	1e-12	56	36
c10040_g1_i1	407	58	165	tr|I0H4N2|I0H4N2_ACTM4	Uncharacterized protein OS=Actinoplanes	84	119	153	2	35	16
c100412_g1_i1	804	1	801	PGSC0003DMP400022119_PGSC0003DMT400032550	null	379	644	733	8e-70	231	111
c100412_g2_i1	589	97	588	PGSC0003DMP400067937_PGSC0003DMT400096262	null	486	649	1078	1e-65	219	99
c100414_g1_i1	519	413	519	Solyc01g007640.2.1	genomic_reference:SL2.40ch01 gene_region:1883398-1890719 transcript_region:SL2.40ch01:1883398..1890719 go_terms:GO:0005524,GO:0017111,GO:0009507 functional_description:"Ycf2 (AHRD V1 ***- D2KLP5_OLEEU); contains Interpro domain(s) IPR008543 Chloroplast Ycf2 "	1151	1186	2279	0.51	28	14
c100415_g1_i1	209	3	209	Solyc02g069270.2.1	genomic_reference:SL2.40ch02 gene_region:33791914-33796018 transcript_region:SL2.40ch02:33791914..33796018 go_terms:GO:0019899 functional_description:"ARGONAUTE 1 (AHRD V1 ***- D6RUV9_TOBAC); contains Interpro domain(s) IPR003165 Stem cell self-renewal protein Piwi "	329	397	978	2e-26	102	50
c10041_g1_i1	362	42	278	PGSC0003DMP400056842_PGSC0003DMT400085167	null	21	101	102	9e-26	95	53
c100420_g2_i1	229	85	213	PGSC0003DMP400042705_PGSC0003DMT400063423	null	22	63	63	8e-05	37	24
c100423_g1_i1	222	17	220	Solyc00g304030.1.1	evidence_code:10F0H1E0IEG genomic_reference:SL2.40ch00 gene_region:21340396-21345343 transcript_region:SL2.40ch00:21340396..21345343 go_terms:GO:0017111,GO:0016887 functional_description:"Macrolide export ATP-binding/permease protein MacB (AHRD V1 *-*- C5BS18_TERTT); contains Interpro domain(s) IPR003439 ABC transporter-like "	712	779	1081	7e-23	92	44
c100423_g1_i2	599	4	527	Solyc00g304030.1.1	evidence_code:10F0H1E0IEG genomic_reference:SL2.40ch00 gene_region:21340396-21345343 transcript_region:SL2.40ch00:21340396..21345343 go_terms:GO:0017111,GO:0016887 functional_description:"Macrolide export ATP-binding/permease protein MacB (AHRD V1 *-*- C5BS18_TERTT); contains Interpro domain(s) IPR003439 ABC transporter-like "	699	890	1081	1e-53	160	72
c100426_g1_i1	791	330	593	PGSC0003DMP400021151_PGSC0003DMT400031181	null	1	88	88	6e-42	142	88
c100426_g1_i2	778	317	580	PGSC0003DMP400021151_PGSC0003DMT400031181	null	1	88	88	7e-42	141	88
c100428_g1_i1	489	151	382	Solyc03g006880.2.1	genomic_reference:SL2.40ch03 gene_region:1408533-1410323 transcript_region:SL2.40ch03:1408533..1410323 go_terms:GO:0045544 functional_description:"Gibberellin 20-oxidase-1 (AHRD V1 **** Q9ZPP4_SOLLC); contains Interpro domain(s) IPR005123 Oxoglutarate and iron-dependent oxygenase "	287	378	379	3e-19	61	28
c100432_g1_i1	523	2	85	PGSC0003DMP400027176_PGSC0003DMT400040083	null	201	228	280	3e-09	54	23
c100432_g1_i2	514	2	85	PGSC0003DMP400027176_PGSC0003DMT400040083	null	201	228	280	3e-09	54	23
c100434_g1_i1	493	1	492	PGSC0003DMP400003611_PGSC0003DMT400005090	null	1	541	650	9e-113	338	162
c100434_g2_i1	540	3	539	PGSC0003DMP400003611_PGSC0003DMT400005090	null	1	541	650	2e-126	374	179
c100434_g3_i1	1013	1	915	PGSC0003DMP400003611_PGSC0003DMT400005090	null	1	650	650	0	638	305
c100438_g1_i1	298	71	169	Solyc06g007960.2.1	genomic_reference:SL2.40ch06 gene_region:1816553-1820314 transcript_region:SL2.40ch06:1816553..1820314 go_terms:GO:0033799 functional_description:"O-methyltransferase (AHRD V1 **** Q9LWB8_9ROSI); contains Interpro domain(s) IPR016461 O-methyltransferase, COMT, eukaryota "	283	316	362	0.19	30	15
c100438_g1_i2	246	10	93	tr|G9MPM0|G9MPM0_HYPVG	Putative uncharacterized protein (Fragment)	31	58	61	4.5	32	16
c100440_g1_i1	1021	219	758	Solyc07g008180.2.1	genomic_reference:SL2.40ch07 gene_region:2916878-2921216 transcript_region:SL2.40ch07:2916878..2921216 go_terms:GO:0005515,GO:0003700 functional_description:"YABBY-like transcription factor CRABS CLAW-like protein (AHRD V1 **-* Q6SRZ7_ANTMA); contains Interpro domain(s) IPR006780 YABBY protein "	1	181	181	5e-117	340	177
c100443_g1_i1	317	46	189	tr|Q29JF6|Q29JF6_DROPS	GA11699 OS=Drosophila pseudoobscura pseudoobscura	21	66	383	1.7	35	17
c100444_g1_i1	258	44	181	tr|A0D728|A0D728_PARTE	Chromosome undetermined scaffold_4, whole	140	185	541	1.8	35	17
c100446_g1_i1	284	90	215	PGSC0003DMP400025287_PGSC0003DMT400037229	null	94	135	888	1e-05	43	18
c100446_g1_i2	419	12	305	tr|B1IL07|B1IL07_CLOBK	PTS system, beta-glucoside-specific family,	171	264	623	6.7	35	31
c100448_g1_i1	705	30	703	PGSC0003DMP400038533_PGSC0003DMT400057286	null	4	202	402	4e-29	114	67
c100448_g1_i2	864	414	862	PGSC0003DMP400038533_PGSC0003DMT400057286	null	73	202	402	1e-28	114	67
c100453_g1_i1	597	155	490	PGSC0003DMP400008774_PGSC0003DMT400012622	null	1	112	112	5e-62	192	111
c100454_g1_i1	263	32	151	tr|Q32703|Q32703_TOBAC	Putative uncharacterized protein OS=Nicotiana	3	42	42	6e-09	56	30
c100456_g1_i1	907	156	905	PGSC0003DMP400054016_PGSC0003DMT400079639	null	16	265	497	3e-157	453	248
c100457_g1_i1	209	84	208	PGSC0003DMP400021693_PGSC0003DMT400031946	null	201	242	316	2e-17	58	24
c100458_g1_i1	418	1	207	PGSC0003DMP400001426_PGSC0003DMT400001929	null	3	71	302	1e-40	140	65
c100458_g1_i2	266	1	213	PGSC0003DMP400001426_PGSC0003DMT400001929	null	1	71	302	4e-44	147	69
c100459_g1_i1	452	162	422	PGSC0003DMP400039196_PGSC0003DMT400058247	null	1	87	87	4e-55	171	87
c10045_g1_i1	256	1	256	PGSC0003DMP400048101_PGSC0003DMT400071119	null	42	125	138	1e-25	79	38
c100464_g1_i1	347	45	326	PGSC0003DMP400000207_PGSC0003DMT400000274	null	208	301	301	2e-62	196	94
c100467_g1_i1	455	184	360	tr|G9MWJ3|G9MWJ3_HYPVG	Putative uncharacterized protein OS=Hypocrea	1122	1177	1655	4.6	36	22
c100468_g1_i2	319	44	244	tr|I1C8A2|I1C8A2_RHIO9	Malic enzyme OS=Rhizopus delemar (strain	157	218	550	6.4	34	23
c100469_g1_i1	414	2	412	Solyc10g079870.1.1	evidence_code:10F0H1E0IEG genomic_reference:SL2.40ch10 gene_region:60670204-60672691 transcript_region:SL2.40ch10:60670204..60672691 go_terms:GO:0055114,GO:0050660 functional_description:"Cytokinin oxidase/dehydrogenase 1 (AHRD V1 ***- C0LPA6_SOLTU); contains Interpro domain(s) IPR015345 Cytokinin dehydrogenase 1, FAD and cytokinin binding "	286	422	497	4e-92	278	134
c100469_g1_i2	259	1	257	Solyc10g079870.1.1	evidence_code:10F0H1E0IEG genomic_reference:SL2.40ch10 gene_region:60670204-60672691 transcript_region:SL2.40ch10:60670204..60672691 go_terms:GO:0055114,GO:0050660 functional_description:"Cytokinin oxidase/dehydrogenase 1 (AHRD V1 ***- C0LPA6_SOLTU); contains Interpro domain(s) IPR015345 Cytokinin dehydrogenase 1, FAD and cytokinin binding "	326	422	497	4e-43	111	52
c100469_g2_i1	358	1	240	Solyc10g079870.1.1	evidence_code:10F0H1E0IEG genomic_reference:SL2.40ch10 gene_region:60670204-60672691 transcript_region:SL2.40ch10:60670204..60672691 go_terms:GO:0055114,GO:0050660 functional_description:"Cytokinin oxidase/dehydrogenase 1 (AHRD V1 ***- C0LPA6_SOLTU); contains Interpro domain(s) IPR015345 Cytokinin dehydrogenase 1, FAD and cytokinin binding "	418	497	497	3e-46	157	68
c100471_g1_i1	313	18	293	tr|F6GTP3|F6GTP3_VITVI	Putative uncharacterized protein OS=Vitis	1	92	92	3e-35	126	72
c100473_g1_i1	315	183	272	Solyc04g011560.2.1	genomic_reference:SL2.40ch04 gene_region:3985755-3989214 transcript_region:SL2.40ch04:3985755..3989214- go_terms:GO:0003676,GO:0000166 functional_description:"Heterogeneous nuclear ribonucleoprotein A3-like protein 2 (AHRD V1 *--- B6TV58_MAIZE); contains Interpro domain(s) IPR000504 RNA recognition motif, RNP-1 "	1	30	471	3e-05	41	20
c100476_g1_i1	229	53	208	tr|F6HTD7|F6HTD7_VITVI	Putative uncharacterized protein OS=Vitis	219	271	336	5	33	20
c100477_g1_i1	271	212	271	Solyc03g034410.1.1	evidence_code:10F0H0E0IEG genomic_reference:SL2.40ch03 gene_region:10645044-10645559 transcript_region:SL2.40ch03:10645044..10645559 functional_description:"cDNA clone J100026I16 full insert sequence (AHRD V1 ***- B7FA06_ORYSJ)"	153	172	172	2e-06	43	20
c100477_g2_i1	665	3	479	PGSC0003DMP400029209_PGSC0003DMT400043061	null	1	159	172	3e-97	285	159
c100478_g1_i1	238	95	223	tr|F0EYF7|F0EYF7_9NEIS	Signal peptidase I LepB OS=Kingella denitrificans	243	282	333	3.3	34	17
c100478_g1_i2	238	95	223	tr|F0EYF7|F0EYF7_9NEIS	Signal peptidase I LepB OS=Kingella denitrificans	243	282	333	2.5	34	17
c100480_g1_i1	228	3	212	tr|H3DWD8|H3DWD8_PRIPA	Uncharacterized protein OS=Pristionchus	366	439	1265	6.5	33	20
c100482_g1_i1	274	118	204	tr|D3J0I1|D3J0I1_9EMBR	Cytochrome b OS=Phaeoceros laevis GN=cob	155	183	400	1.2	35	18
c100489_g1_i1	276	1	274	Solyc09g005480.2.1	genomic_reference:SL2.40ch09 gene_region:332487-334110 transcript_region:SL2.40ch09:332487..334110- functional_description:"F-box family protein (AHRD V1 ***- B9HCS6_POPTR); contains Interpro domain(s) IPR001810 Cyclin-like F-box "	235	322	397	3e-17	52	27
c100490_g1_i1	617	83	475	PGSC0003DMP400045734_PGSC0003DMT400067739	null	115	240	493	0.29	32	34
c100496_g1_i2	406	168	365	tr|B7KEC6|B7KEC6_CYAP7	ABC transporter domain protein OS=Cyanothece	174	240	589	5.1	35	24
c100498_g1_i1	208	83	181	PGSC0003DMP400023143_PGSC0003DMT400033995	null	439	471	471	0.001	36	15
c100499_g1_i1	676	2	676	Solyc01g087250.2.1	genomic_reference:SL2.40ch01 gene_region:73945385-73956019 transcript_region:SL2.40ch01:73945385..73956019- go_terms:GO:0045549 functional_description:"Carotenoid cleavage dioxygenase 1A"	58	282	546	3e-163	466	223
c100499_g2_i1	371	183	371	Solyc01g087250.2.1	genomic_reference:SL2.40ch01 gene_region:73945385-73956019 transcript_region:SL2.40ch01:73945385..73956019- go_terms:GO:0045549 functional_description:"Carotenoid cleavage dioxygenase 1A"	1	63	546	7e-24	96	60
c100503_g1_i1	262	3	214	PGSC0003DMP400011535_PGSC0003DMT400016657	null	12	79	417	2e-14	60	27
c100504_g1_i1	509	233	505	PGSC0003DMP400033685_PGSC0003DMT400049901	null	732	825	867	0.0005	40	34
c100505_g1_i1	621	1	621	Solyc06g076640.2.1	genomic_reference:SL2.40ch06 gene_region:43983765-43986609 transcript_region:SL2.40ch06:43983765..43986609- go_terms:GO:0005200 functional_description:"Tubulin beta chain (AHRD V1 ***- B9GKJ5_POPTR); contains Interpro domain(s) IPR002453 Beta tubulin "	122	328	453	1e-140	404	207
c100506_g1_i1	345	2	274	tr|Q5JDG2|Q5JDG2_PYRKO	Permease, drug/metabolite transporter	143	230	275	1.2	36	25
c100514_g1_i1	244	19	114	tr|H1DHL7|H1DHL7_9PORP	MATE efflux family protein OS=Odoribacter	350	381	443	4.5	33	14
c100519_g1_i1	423	1	339	PGSC0003DMP400043409_PGSC0003DMT400064381	null	1	113	194	4e-65	200	112
c100521_g1_i1	375	3	371	PGSC0003DMP400031818_PGSC0003DMT400047024	null	15	68	849	5e-18	80	33
c100522_g1_i1	292	1	291	PGSC0003DMP400016814_PGSC0003DMT400024585	null	67	586	617	3e-59	194	95
c100525_g1_i1	203	58	195	tr|C1JNL2|C1JNL2_9HEPC	Polyprotein (Fragment) OS=Hepatitis C	82	127	133	5.8	32	17
c100528_g2_i1	778	237	458	PGSC0003DMP400001859_PGSC0003DMT400002553	null	1	74	74	1e-38	133	74
c100531_g1_i1	818	337	711	Solyc09g011290.1.1	evidence_code:10F0H0E1IEG genomic_reference:SL2.40ch09 gene_region:4619542-4620108 transcript_region:SL2.40ch09:4619542..4620108 go_terms:GO:0030599 functional_description:"Invertase inhibitor homolog (AHRD V1 ***- O49603_ARATH); contains Interpro domain(s) IPR006501 Pectinesterase inhibitor "	53	178	189	2e-11	61	36
c100532_g1_i1	270	18	194	tr|G0VEX4|G0VEX4_NAUCC	Uncharacterized protein OS=Naumovozyma	116	167	265	1.2	35	21
c100533_g1_i1	418	20	412	PGSC0003DMP400045406_PGSC0003DMT400067296	null	1	131	131	6e-92	266	131
c100535_g1_i1	244	88	243	PGSC0003DMP400047026_PGSC0003DMT400069641	null	1	52	174	8e-29	104	51
c100539_g1_i1	294	1	294	PGSC0003DMP400029044_PGSC0003DMT400042825	null	168	265	497	2e-60	195	92
c100544_g1_i1	230	3	230	tr|Q5ZY05|Q5ZY05_LEGPH	Putative uncharacterized protein OS=Legionella	12	87	113	5e-29	109	56
c100549_g1_i1	483	223	477	tr|F7NMK1|F7NMK1_9FIRM	Putative anaerobic dehydrogenase OS=Acetonema	281	367	753	2.5	37	24
c100554_g1_i1	773	275	772	Solyc06g072700.2.1	genomic_reference:SL2.40ch06 gene_region:41222496-41224829 transcript_region:SL2.40ch06:41222496..41224829- go_terms:GO:0046914 functional_description:"Metal ion binding protein (AHRD V1 *--* B6U064_MAIZE); contains Interpro domain(s) IPR006121 Heavy metal transport/detoxification protein "	179	345	345	5e-36	133	59
c100558_g1_i1	232	42	221	tr|A8J8C6|A8J8C6_CHLRE	Predicted protein OS=Chlamydomonas reinhardtii	1124	1182	1506	1.9	35	17
c100559_g1_i1	222	1	222	Solyc00g282510.1.1	evidence_code:10F0H1E0IEG genomic_reference:SL2.40ch00 gene_region:20863680-20865858 transcript_region:SL2.40ch00:20863680..20865858 go_terms:GO:0009058,GO:0005737,GO:0003824 functional_description:"Phenylalanine ammonia-lyase (AHRD V1 ***- B5LAW0_CAPAN); contains Interpro domain(s) IPR005922 Phenylalanine ammonia-lyase "	410	483	592	1e-43	149	69
c100560_g1_i1	278	17	247	Solyc06g008620.1.1	evidence_code:10F1H1E1IEG genomic_reference:SL2.40ch06 gene_region:2517512-2519494 transcript_region:SL2.40ch06:2517512..2519494- functional_description:"Protein tolB (AHRD V1 *-*- D3SF14_THISK); contains Interpro domain(s) IPR011042 Six-bladed beta-propeller, TolB-like "	25	119	661	3.5	26	28
c100563_g2_i1	288	129	230	tr|Q0KIM4|Q0KIM4_SOLDE	Putative uncharacterized protein OS=Solanum	48	85	139	1.2	35	21
c100569_g1_i1	301	5	263	tr|A5BC00|A5BC00_VITVI	Putative uncharacterized protein OS=Vitis	331	426	1884	3e-08	45	23
c100569_g1_i2	202	36	191	tr|A5BC00|A5BC00_VITVI	Putative uncharacterized protein OS=Vitis	384	435	1884	3e-05	49	20
c100569_g1_i3	380	24	342	tr|A5BC00|A5BC00_VITVI	Putative uncharacterized protein OS=Vitis	312	426	1884	3e-16	64	31
c100575_g1_i1	370	55	333	tr|I7HN19|I7HN19_LEGPN	Putative Long-chain-fatty-acid--CoA ligase	6	79	502	9.4	34	30
c100575_g1_i2	371	55	333	tr|I7HN19|I7HN19_LEGPN	Putative Long-chain-fatty-acid--CoA ligase	6	79	502	9.4	34	30
c100578_g1_i1	284	6	283	tr|A5BSW9|A5BSW9_VITVI	Putative uncharacterized protein OS=Vitis	693	785	1323	1e-19	64	37
c100582_g1_i1	220	104	208	PGSC0003DMP400011945_PGSC0003DMT400017367	null	1	35	226	6e-17	72	31
c100587_g1_i1	1293	205	1273	PGSC0003DMP400025287_PGSC0003DMT400037229	null	149	510	888	4e-79	125	62
c100590_g1_i1	725	223	609	PGSC0003DMP400011413_PGSC0003DMT400016471	null	1	129	129	1e-65	203	129
c100592_g1_i1	1185	362	1183	PGSC0003DMP400051914_PGSC0003DMT400076625	null	1	274	276	0	563	273
c100594_g1_i1	1717	452	1534	PGSC0003DMP400035250_PGSC0003DMT400052292	null	1	363	363	0	716	361
c100600_g1_i1	231	33	152	tr|A2FLN6|A2FLN6_TRIVA	Putative uncharacterized protein OS=Trichomonas	2584	2628	2865	0.85	36	17
c100601_g1_i1	749	6	658	tr|A5BXF3|A5BXF3_VITVI	Putative uncharacterized protein OS=Vitis	595	814	1190	4e-45	102	43
c100602_g1_i1	246	1	75	tr|G7JAX4|G7JAX4_MEDTR	Actin OS=Medicago truncatula GN=MTR_3g095530	5	29	382	8e-08	57	25
c100604_g1_i1	384	44	364	tr|B3C5R6|B3C5R6_9BACE	TonB-linked outer membrane protein, SusC/RagA	482	579	1085	2.9	35	33
c100605_g1_i1	277	160	275	PGSC0003DMP400000866_PGSC0003DMT400001167	null	184	221	221	2e-11	51	23
c100607_g1_i2	209	3	209	PGSC0003DMP400020304_PGSC0003DMT400029849	null	440	508	525	7e-40	138	65
c100609_g2_i1	250	168	239	PGSC0003DMP400058146_PGSC0003DMT400086471	null	7	30	197	2.4	26	12
c100613_g1_i1	285	1	285	Solyc12g044920.1.1	evidence_code:10F0H1E0IEG genomic_reference:SL2.40ch12 gene_region:45725468-45730501 transcript_region:SL2.40ch12:45725468..45730501 go_terms:GO:0016020,GO:0016021 functional_description:"Phospholipid-transporting ATPase 1 (AHRD V1 ***- C5FPS3_NANOT); contains Interpro domain(s) IPR006539 ATPase, P-type, phospholipid-translocating, flippase "	634	728	1208	2e-57	192	94
c100615_g1_i1	265	10	135	PGSC0003DMP400069217_PGSC0003DMT400097542	null	1	41	135	0.0002	37	20
c100615_g1_i3	272	15	154	PGSC0003DMP400059794_PGSC0003DMT400088119	null	8	51	86	0.5	26	17
c100619_g1_i1	2132	46	1743	Solyc04g064560.2.1	genomic_reference:SL2.40ch04 gene_region:54848159-54862236 transcript_region:SL2.40ch04:54848159..54862236- go_terms:GO:0005515,GO:0000175 functional_description:"RNA exonuclease (AHRD V1 ***- B6K314_SCHJY); contains Interpro domain(s) IPR006055 Exonuclease "	1	566	568	0	1121	542
c100625_g1_i1	465	202	465	PGSC0003DMP400017190_PGSC0003DMT400025206	null	329	416	418	7e-21	88	60
c100625_g2_i1	566	1	564	PGSC0003DMP400017190_PGSC0003DMT400025206	null	148	335	418	2e-92	280	122
c100627_g1_i1	436	94	411	tr|G5BEJ9|G5BEJ9_HETGA	Beta-adrenergic receptor kinase 2 OS=Heterocephalus	30	125	146	0.3	38	30
c100628_g1_i1	319	25	169	tr|Q5TPE3|Q5TPE3_ANOGA	AGAP010810-PA (Fragment) OS=Anopheles	466	557	605	1.5	35	14
c100630_g1_i1	1073	41	1016	tr|Q04219|Q04219_ANTMA	TNP2 (Fragment) OS=Antirrhinum majus GN=TAM1	7	534	752	3e-23	90	63
c100630_g2_i1	349	2	348	tr|J3ME28|J3ME28_ORYBR	Uncharacterized protein OS=Oryza brachyantha	206	322	839	7e-25	90	43
c100632_g1_i1	931	1	930	tr|A5AVY5|A5AVY5_VITVI	Putative uncharacterized protein OS=Vitis	157	486	1412	3e-45	175	111
c100632_g2_i1	356	2	355	tr|Q9C7H8|Q9C7H8_ARATH	Gypsy/Ty3 element polyprotein, putative	464	584	1447	4e-09	62	44
c100633_g1_i1	260	102	260	PGSC0003DMP400050295_PGSC0003DMT400074275	null	1	53	85	3e-26	95	46
c100633_g2_i1	378	211	378	PGSC0003DMP400050295_PGSC0003DMT400074275	null	9	67	85	2e-18	76	40
c100634_g1_i1	381	19	303	tr|A5B2Y7|A5B2Y7_VITVI	Putative uncharacterized protein OS=Vitis	280	376	403	0.0006	46	32
c100634_g1_i2	272	55	231	PGSC0003DMP400048887_PGSC0003DMT400072305	null	6	63	106	4e-06	42	30
c10063_g1_i1	362	2	361	PGSC0003DMP400066602_PGSC0003DMT400094927	null	36	155	247	3e-50	163	81
c100640_g1_i1	730	1	114	Solyc12g095910.1.1	evidence_code:10F1H1E1IEG genomic_reference:SL2.40ch12 gene_region:63354423-63359472 transcript_region:SL2.40ch12:63354423..63359472 go_terms:GO:0004197 functional_description:"Vacuolar processing enzyme-3 (AHRD V1 **-- Q852T0_TOBAC); contains Interpro domain(s) IPR001096 Peptidase C13, legumain "	81	117	481	0.0001	42	25
c100641_g1_i1	295	70	294	PGSC0003DMP400045831_PGSC0003DMT400067880	null	73	147	271	7e-48	156	75
c100641_g1_i2	330	3	329	PGSC0003DMP400045831_PGSC0003DMT400067880	null	39	147	271	6e-74	224	109
c100643_g1_i1	257	2	88	PGSC0003DMP400041474_PGSC0003DMT400061633	null	156	184	184	2e-10	54	26
c100647_g1_i1	487	2	376	PGSC0003DMP400054987_PGSC0003DMT400081263	null	7	122	122	7e-61	188	109
c100647_g1_i2	1199	608	1088	PGSC0003DMP400054988_PGSC0003DMT400081264	null	6	141	141	2e-59	173	82
c100647_g1_i3	759	226	648	PGSC0003DMP400054988_PGSC0003DMT400081264	null	1	141	141	2e-85	255	137
c100647_g1_i4	832	226	721	PGSC0003DMP400054988_PGSC0003DMT400081264	null	1	141	141	1e-62	173	82
c100649_g2_i1	244	94	204	Solyc01g081240.2.1	genomic_reference:SL2.40ch01 gene_region:73016728-73019108 transcript_region:SL2.40ch01:73016728..73019108- go_terms:GO:0004519 functional_description:"Pentatricopeptide repeat-containing protein (AHRD V1 ***- D7M3D7_ARALY); contains Interpro domain(s) IPR002885 Pentatricopeptide repeat "	70	451	674	2e-12	62	26
c100653_g1_i1	999	322	897	PGSC0003DMP400043510_PGSC0003DMT400064539	null	1	192	192	2e-120	349	192
c100657_g1_i1	226	18	104	tr|I0Z2N1|I0Z2N1_9CHLO	Uncharacterized protein OS=Coccomyxa subellipsoidea	23	51	76	2.5	32	17
c100658_g1_i1	206	152	205	Solyc10g045620.1.1	evidence_code:10F0H1E1IEG genomic_reference:SL2.40ch10 gene_region:30367528-30369544 transcript_region:SL2.40ch10:30367528..30369544- functional_description:"Os12g0283800 protein (Fragment) (AHRD V1 ***- Q0INW6_ORYSJ)"	1	18	340	0.002	35	14
c100661_g1_i1	825	154	714	Solyc09g011270.2.1	genomic_reference:SL2.40ch09 gene_region:4603003-4605126 transcript_region:SL2.40ch09:4603003..4605126 go_terms:GO:0006614 functional_description:"CHP-rich zinc finger protein-like (AHRD V1 **-- Q8H5Y9_ORYSJ); contains Interpro domain(s) IPR011424 C1-like "	1	187	215	2e-123	355	166
c100662_g1_i1	461	369	449	Solyc05g055460.1.1	evidence_code:10F0H0E0IEG genomic_reference:SL2.40ch05 gene_region:64247218-64247805 transcript_region:SL2.40ch05:64247218..64247805- functional_description:"Unknown Protein (AHRD V1)"	1	27	196	4e-09	52	27
c100665_g1_i1	656	181	600	Solyc04g077170.2.1	genomic_reference:SL2.40ch04 gene_region:59687124-59688129 transcript_region:SL2.40ch04:59687124..59688129- functional_description:"EPIDERMAL PATTERNING FACTOR-like protein 2 (AHRD V1 ***- EPFL2_ARATH)"	1	140	140	7e-88	259	133
c100671_g1_i1	288	3	86	Solyc08g083520.1.1	genomic_reference:SL2.40ch08 gene_region:60083126-60085071 transcript_region:SL2.40ch08:60083126..60085071 go_terms:GO:0019825 functional_description:"Flavonoid 3&apos;,5&apos;-hydroxylase (AHRD V1 ***- C75A2_SOLME); contains Interpro domain(s) IPR002401 Cytochrome P450, E-class, group I "	1	34	524	4e-06	44	25
c100678_g1_i2	249	6	86	tr|C5YT99|C5YT99_SORBI	Putative uncharacterized protein Sb08g005385	26	52	102	0.29	35	18
c100693_g1_i1	769	274	639	PGSC0003DMP400047125_PGSC0003DMT400069759	null	1	122	122	1e-50	165	121
c100695_g1_i1	223	2	223	tr|Q0KIN0|Q0KIN0_SOLDE	Integrase core domain containing protein	139	212	1775	4e-28	116	59
c100696_g1_i1	247	2	247	PGSC0003DMP400042722_PGSC0003DMT400063452	null	644	725	800	3e-49	167	81
c100697_g1_i1	340	211	287	Solyc06g072720.2.1	genomic_reference:SL2.40ch06 gene_region:41239040-41242945 transcript_region:SL2.40ch06:41239040..41242945- go_terms:GO:0003700 functional_description:"Zinc finger CCCH domain-containing protein 56 (AHRD V1 ***- C3H56_ORYSJ); contains Interpro domain(s) IPR000571 Zinc finger, CCCH-type "	234	259	358	0.0002	38	13
c100699_g1_i1	477	3	203	PGSC0003DMP400033301_PGSC0003DMT400049324	null	311	377	1046	5e-30	117	52
c100699_g1_i2	283	3	281	PGSC0003DMP400033306_PGSC0003DMT400049349	null	303	395	708	3e-53	178	83
c100700_g1_i1	406	4	328	tr|Q0KIN0|Q0KIN0_SOLDE	Integrase core domain containing protein	653	760	1775	4e-20	68	31
c100702_g1_i1	542	2	484	PGSC0003DMP400014466_PGSC0003DMT400021258	null	1	161	176	2e-117	334	160
c100704_g2_i1	1821	814	1743	PGSC0003DMP400053291_PGSC0003DMT400078627	null	1	310	310	0	568	310
c100704_g2_i2	1762	602	1666	PGSC0003DMP400053290_PGSC0003DMT400078626	null	1	355	355	0	661	355
c100706_g1_i1	1018	189	635	PGSC0003DMP400052499_PGSC0003DMT400077503	null	1	149	149	5e-103	303	148
c100708_g1_i1	363	3	242	PGSC0003DMP400010800_PGSC0003DMT400015592	null	51	129	629	1.3	28	26
c100708_g1_i2	375	242	367	tr|Q26G10|Q26G10_FLABB	O-methyltransferase OS=Flavobacteria bacterium	142	182	217	4.5	35	18
c100711_g1_i1	248	87	245	Solyc02g072430.1.1	evidence_code:10F0H1E0IEG genomic_reference:SL2.40ch02 gene_region:36211645-36217074 transcript_region:SL2.40ch02:36211645..36217074 go_terms:GO:0004675 functional_description:"LRR receptor-like serine/threonine-protein kinase FEI 1 (AHRD V1 *-** FEI1_ARATH); contains Interpro domain(s) IPR013103 Reverse transcriptase, RNA-dependent DNA polymerase "	698	748	770	1e-12	63	33
c100714_g1_i1	367	4	366	tr|D0UZH7|D0UZH7_ORYSJ	HAT family dimerization domain protein	161	279	844	3e-35	138	61
c10071_g1_i1	270	13	126	tr|G0SHG7|G0SHG7_CHATD	Cell division control protein 42-like	269	306	330	0.73	36	15
c100720_g1_i1	303	1	303	PGSC0003DMP400055927_PGSC0003DMT400083250	null	16	479	705	2e-65	211	100
c100726_g3_i1	495	6	493	PGSC0003DMP400006686_PGSC0003DMT400009601	null	241	308	325	4e-12	63	31
c100728_g1_i1	346	15	176	tr|O41598|O41598_9HIV1	Envelope glycoprotein gp160 (Fragment)	145	198	622	4.5	35	18
c100731_g1_i1	920	3	920	PGSC0003DMP400011376_PGSC0003DMT400016410	null	260	565	839	5e-172	502	303
c100734_g1_i1	247	133	246	tr|A5AJ27|A5AJ27_VITVI	Putative uncharacterized protein OS=Vitis	302	339	1266	0.0004	46	20
c100734_g1_i2	448	334	447	tr|A5AJ27|A5AJ27_VITVI	Putative uncharacterized protein OS=Vitis	302	339	1266	0.001	46	20
c100735_g1_i1	203	20	175	Solyc09g098080.2.1	genomic_reference:SL2.40ch09 gene_region:67257042-67260009 transcript_region:SL2.40ch09:67257042..67260009 go_terms:GO:0080043 functional_description:"UDP-glucosyltransferase (AHRD V1 **** A7M6U9_IPONI); contains Interpro domain(s) IPR002213 UDP-glucuronosyl/UDP-glucosyltransferase "	120	161	477	1.5	26	15
c100738_g1_i1	204	23	202	PGSC0003DMP400001182_PGSC0003DMT400001585	null	1	60	224	5e-26	97	59
c100741_g1_i1	407	1	405	tr|A5BPR9|A5BPR9_VITVI	Putative uncharacterized protein OS=Vitis	840	974	1269	2e-51	185	84
c100744_g1_i1	925	245	925	PGSC0003DMP400001975_PGSC0003DMT400002734	null	1	227	512	4e-148	430	226
c100748_g1_i1	947	339	752	Solyc06g005360.2.1	genomic_reference:SL2.40ch06 gene_region:372206-374775 transcript_region:SL2.40ch06:372206..374775 go_terms:GO:0051015 functional_description:"Actin depolymerizing factor 3 (AHRD V1 **** A1XJ46_GOSHI); contains Interpro domain(s) IPR002108 Actin-binding, cofilin/tropomyosin type "	1	138	138	2e-96	285	138
c100752_g1_i1	707	5	670	Solyc01g110080.1.1	evidence_code:10F0H1E0IEG genomic_reference:SL2.40ch01 gene_region:88636036-88636848 transcript_region:SL2.40ch01:88636036..88636848- go_terms:GO:0008270 functional_description:"Predicted E3 ubiquitin ligase (AHRD V1 **-- Q2UQ22_ASPOR); contains Interpro domain(s) IPR002867 Zinc finger, C6HC-type "	1	198	237	2e-119	343	171
c100753_g1_i1	269	1	267	Solyc11g005100.1.1	evidence_code:10F0H1E0IEG genomic_reference:SL2.40ch11 gene_region:82018-90812 transcript_region:SL2.40ch11:82018..90812- go_terms:GO:0005516,GO:0003951 functional_description:"NAD kinase 1 (AHRD V1 *-** B6U6Z9_MAIZE); contains Interpro domain(s) IPR002504 ATP-NAD/AcoX kinase "	200	288	827	2e-52	176	87
c100755_g1_i1	320	150	230	Solyc05g055140.1.1	evidence_code:10F0H1E0IEG genomic_reference:SL2.40ch05 gene_region:64064923-64065462 transcript_region:SL2.40ch05:64064923..64065462- go_terms:GO:0008270 functional_description:"Ring finger protein (AHRD V1 *-*- O49869_HORVU); contains Interpro domain(s) IPR018957 Zinc finger, C3HC4 RING-type "	1	27	180	3e-13	63	27
c100756_g1_i1	693	89	304	Solyc06g083360.2.1	genomic_reference:SL2.40ch06 gene_region:45077113-45079295 transcript_region:SL2.40ch06:45077113..45079295 go_terms:GO:0005515 functional_description:"DNA-directed RNA Polymerase II subunit L (AHRD V1 ***- A3GGI8_PICST); contains Interpro domain(s) IPR000268 RNA polymerases, N/8 kDa subunit "	1	72	72	4e-45	148	72
c100758_g1_i1	555	3	554	PGSC0003DMP400055696_PGSC0003DMT400082754	null	312	494	523	7e-42	149	85
c100760_g1_i1	217	60	188	tr|J9LD51|J9LD51_ACYPI	Uncharacterized protein OS=Acyrthosiphon	63	105	227	9.9	32	18
c100761_g1_i2	298	127	276	tr|Q4VE16|Q4VE16_BOVIN	DNA polymerase iota OS=Bos taurus GN=POLI	485	534	747	4.9	34	17
c100762_g1_i1	357	145	357	PGSC0003DMP400000909_PGSC0003DMT400001225	null	1	71	217	6e-43	143	71
c100766_g1_i1	367	113	361	PGSC0003DMP400060394_PGSC0003DMT400088719	null	3	99	115	6e-22	86	48
c100766_g2_i1	491	173	474	PGSC0003DMP400064811_PGSC0003DMT400093136	null	2	121	122	4e-15	69	35
c100766_g2_i2	240	9	193	PGSC0003DMP400021394_PGSC0003DMT400031560	null	1	350	352	1e-09	53	25
c100767_g1_i1	384	31	255	PGSC0003DMP400014047_PGSC0003DMT400020615	null	1	75	438	1e-25	100	73
c100772_g1_i1	329	65	277	tr|E9FU62|E9FU62_DAPPU	Putative uncharacterized protein OS=Daphnia	223	307	725	5.9	34	24
c100774_g2_i1	395	169	375	PGSC0003DMP400012497_PGSC0003DMT400018159	null	1	69	159	3e-28	104	68
c100782_g1_i1	496	3	454	tr|Q6L3X6|Q6L3X6_SOLDE	Polyprotein, putative OS=Solanum demissum	797	935	1793	9e-43	108	57
c100783_g1_i1	907	3	853	PGSC0003DMP400057050_PGSC0003DMT400085375	null	210	453	454	2e-63	159	89
c100785_g2_i1	646	42	173	PGSC0003DMP400040025_PGSC0003DMT400059469	null	1	44	73	2e-19	80	38
c100785_g2_i2	234	42	173	PGSC0003DMP400040025_PGSC0003DMT400059469	null	1	44	73	6e-21	80	38
c100785_g2_i3	217	118	216	PGSC0003DMP400026817_PGSC0003DMT400039552	null	42	80	224	5e-14	64	26
c100786_g1_i1	542	33	497	tr|B7FGJ4|B7FGJ4_MEDTR	Uncharacterized protein OS=Medicago truncatula	1	157	157	4e-41	146	72
c100786_g1_i2	626	33	461	tr|B9SLP8|B9SLP8_RICCO	Putative uncharacterized protein OS=Ricinus	9	151	151	4e-40	144	71
c100787_g1_i1	551	305	529	PGSC0003DMP400034759_PGSC0003DMT400051630	null	1	75	75	5e-28	103	73
c100787_g1_i2	634	316	486	PGSC0003DMP400034759_PGSC0003DMT400051630	null	10	66	75	3e-14	66	54
c100788_g1_i1	298	211	297	PGSC0003DMP400029656_PGSC0003DMT400043706	null	297	325	325	7e-07	46	22
c100788_g1_i2	503	17	286	tr|K1TUY9|K1TUY9_9ZZZZ	Histidine kinase-, DNA gyrase B-, and	13	101	168	1	37	26
c100792_g1_i1	576	200	376	tr|I3CJT2|I3CJT2_9GAMM	Isoleucine--tRNA ligase OS=Beggiatoa alba	201	258	943	2.4	37	23
c100794_g1_i1	454	7	453	PGSC0003DMP400003738_PGSC0003DMT400005337	null	1	149	223	1e-93	275	148
c100796_g1_i1	426	2	271	PGSC0003DMP400050511_PGSC0003DMT400074570	null	30	119	119	8e-35	120	89
c100798_g1_i1	684	40	563	PGSC0003DMP400058287_PGSC0003DMT400086612	null	116	289	628	3e-35	101	47
c1007_g1_i1	347	22	144	PGSC0003DMP400027753_PGSC0003DMT400040921	null	108	146	154	2e-16	72	33
c1007_g1_i2	370	15	167	PGSC0003DMP400027753_PGSC0003DMT400040921	null	98	146	154	7e-24	92	42
c100804_g1_i1	272	50	250	PGSC0003DMP400048887_PGSC0003DMT400072305	null	37	105	106	8e-14	63	38
c100808_g1_i1	218	2	166	PGSC0003DMP400017118_PGSC0003DMT400025094	null	96	285	541	3e-24	95	46
c100808_g2_i1	700	2	700	PGSC0003DMP400017118_PGSC0003DMT400025094	null	98	447	541	8e-148	427	232
c100809_g1_i1	713	83	712	PGSC0003DMP400043818_PGSC0003DMT400064988	null	126	335	335	2e-124	360	206
c100809_g1_i2	725	83	724	PGSC0003DMP400043818_PGSC0003DMT400064988	null	126	335	335	4e-122	355	202
c100810_g2_i1	265	150	263	Solyc12g014590.1.1	evidence_code:10F0H1E0IEG genomic_reference:SL2.40ch12 gene_region:5578789-5581766 transcript_region:SL2.40ch12:5578789..5581766- functional_description:"Pirin (AHRD V1 ***- D7RJ70_CARPA); contains Interpro domain(s) IPR012093 Pirin "	128	165	328	3e-13	63	30
c100811_g2_i1	222	17	211	tr|I7CFM0|I7CFM0_9LECA	Non-reducing polyketide synthase 1 OS=Hypogymnia	983	1042	2369	0.19	38	21
c100815_g1_i1	885	187	726	PGSC0003DMP400038715_PGSC0003DMT400057529	null	1	182	191	1e-88	266	167
c100820_g1_i1	841	2	385	PGSC0003DMP400043818_PGSC0003DMT400064988	null	1	128	335	4e-83	257	128
c100824_g1_i1	595	2	58	Solyc10g008980.2.1	genomic_reference:SL2.40ch10 gene_region:3003367-3007677 transcript_region:SL2.40ch10:3003367..3007677 go_terms:GO:0008524 functional_description:"Triose phosphate/phosphate translocator (AHRD V1 **** Q9MSB6_MESCR); contains Interpro domain(s) IPR004696 Tpt phosphate/phosphoenolpyruvate translocator "	166	184	416	0.004	37	17
c100824_g1_i2	717	2	49	Solyc10g008980.2.1	genomic_reference:SL2.40ch10 gene_region:3003367-3007677 transcript_region:SL2.40ch10:3003367..3007677 go_terms:GO:0008524 functional_description:"Triose phosphate/phosphate translocator (AHRD V1 **** Q9MSB6_MESCR); contains Interpro domain(s) IPR004696 Tpt phosphate/phosphoenolpyruvate translocator "	169	184	416	0.011	36	16
c100826_g1_i1	760	1	690	PGSC0003DMP400023143_PGSC0003DMT400033995	null	217	449	471	1e-18	85	84
c100830_g1_i1	421	110	421	PGSC0003DMP400028339_PGSC0003DMT400041816	null	1	104	501	2e-62	202	97
c100831_g1_i1	614	164	481	tr|G7SPW4|G7SPW4_9FLAO	Ribonuclease G OS=Blattabacterium sp.	209	316	510	5.1	37	33
c100832_g1_i3	470	3	239	Solyc01g110690.2.1	genomic_reference:SL2.40ch01 gene_region:89062150-89063642 transcript_region:SL2.40ch01:89062150..89063642- functional_description:"Unknown Protein (AHRD V1)"	78	155	190	5e-18	78	44
c100832_g1_i4	394	86	163	Solyc01g110690.2.1	genomic_reference:SL2.40ch01 gene_region:89062150-89063642 transcript_region:SL2.40ch01:89062150..89063642- functional_description:"Unknown Protein (AHRD V1)"	78	103	190	0.001	37	17
c100832_g1_i5	335	3	239	Solyc01g110690.2.1	genomic_reference:SL2.40ch01 gene_region:89062150-89063642 transcript_region:SL2.40ch01:89062150..89063642- functional_description:"Unknown Protein (AHRD V1)"	78	155	190	1e-18	78	44
c100836_g1_i1	925	1	665	tr|A5B0R8|A5B0R8_VITVI	Putative uncharacterized protein OS=Vitis	345	570	894	6e-48	119	57
c100836_g1_i2	580	1	578	tr|A5APY5|A5APY5_VITVI	Putative uncharacterized protein OS=Vitis	579	775	1102	2e-54	131	60
c100836_g2_i1	264	11	247	tr|A5C216|A5C216_VITVI	Putative uncharacterized protein (Fragment)	432	511	515	5e-11	67	33
c100837_g1_i1	939	163	939	PGSC0003DMP400026520_PGSC0003DMT400039061	null	156	414	414	0	514	256
c100838_g1_i1	260	19	189	tr|G8LC54|G8LC54_RICS1	tRNA pseudouridine synthase A OS=Rickettsia	66	126	245	8.5	33	18
c100840_g1_i1	282	2	162	PGSC0003DMP400045967_PGSC0003DMT400068050	null	525	587	588	1e-10	41	18
c100841_g1_i1	388	1	105	Solyc11g067050.1.1	evidence_code:10F0H1E1IEG genomic_reference:SL2.40ch11 gene_region:49887741-49890853 transcript_region:SL2.40ch11:49887741..49890853 go_terms:GO:0003824 functional_description:"Neutral invertase (AHRD V1 ***- Q8L6W3_BETVU); contains Interpro domain(s) IPR006937 Plant neutral invertase "	184	224	642	0.0005	38	23
c100842_g1_i1	578	3	577	Solyc02g020940.2.1	genomic_reference:SL2.40ch02 gene_region:11082387-11084169 transcript_region:SL2.40ch02:11082387..11084169 go_terms:GO:0004365 functional_description:"Glyceraldehyde-3-phosphate dehydrogenase (AHRD V1 **** D7UNZ5_BRARC); contains Interpro domain(s) IPR000173 Glyceraldehyde 3-phosphate dehydrogenase "	190	379	410	2e-51	173	101
c100842_g1_i2	657	3	656	Solyc02g020940.2.1	genomic_reference:SL2.40ch02 gene_region:11082387-11084169 transcript_region:SL2.40ch02:11082387..11084169 go_terms:GO:0004365 functional_description:"Glyceraldehyde-3-phosphate dehydrogenase (AHRD V1 **** D7UNZ5_BRARC); contains Interpro domain(s) IPR000173 Glyceraldehyde 3-phosphate dehydrogenase "	190	379	410	1e-59	92	56
c100845_g1_i1	210	115	210	tr|D7UC38|D7UC38_VITVI	Putative uncharacterized protein OS=Vitis	120	151	249	9e-12	65	29
c100848_g1_i1	391	3	389	PGSC0003DMP400007576_PGSC0003DMT400010878	null	250	378	466	2e-87	265	127
c100848_g2_i1	233	3	233	Solyc12g056420.1.1	evidence_code:10F0H1E0IEG genomic_reference:SL2.40ch12 gene_region:47703327-47707633 transcript_region:SL2.40ch12:47703327..47707633 go_terms:GO:0008415 functional_description:"Lysophospholipid acyltransferase (AHRD V1 **** B6K7S6_SCHJY); contains Interpro domain(s) IPR004299 Membrane bound O-acyl transferase, MBOAT "	174	250	460	2e-48	161	73
c10084_g1_i1	213	4	168	tr|J3DYF4|J3DYF4_9PSED	Uncharacterized protein OS=Pseudomonas	39	96	302	1e-07	55	24
c100850_g1_i1	984	97	975	Solyc00g075040.1.1	evidence_code:10F0H1E0IEG genomic_reference:SL2.40ch00 gene_region:14765645-14767671 transcript_region:SL2.40ch00:14765645..14767671 functional_description:"Transposon Ty1-A Gag-Pol polyprotein (AHRD V1 ***- YA11B_YEAST); contains Interpro domain(s) IPR013103 Reverse transcriptase, RNA-dependent DNA polymerase "	304	604	640	8e-34	70	48
c100850_g1_i2	1552	97	888	tr|Q94LA8|Q94LA8_ARATH	Polyprotein, putative OS=Arabidopsis thaliana	1154	1425	1459	5e-50	102	48
c100853_g1_i1	287	128	286	PGSC0003DMP400023143_PGSC0003DMT400033995	null	260	312	471	8e-14	67	27
c100853_g2_i1	357	23	304	Solyc03g077970.1.1	evidence_code:10F0H1E0IEG genomic_reference:SL2.40ch03 gene_region:42200408-42201168 transcript_region:SL2.40ch03:42200408..42201168 functional_description:"Methionine aminopeptidase (AHRD V1 ***- A5ALU5_VITVI); contains Interpro domain(s) IPR015706 RNA-directed DNA polymerase (reverse transcriptase), related "	80	160	216	4e-11	57	33
c100856_g1_i1	482	362	482	Solyc09g018430.2.1	genomic_reference:SL2.40ch09 gene_region:14871806-14874971 transcript_region:SL2.40ch09:14871806..14874971 go_terms:GO:0005515,GO:0003824 functional_description:"Gamma-interferon-inducible lysosomal thiol reductase (AHRD V1 ***- B6U3P7_MAIZE); contains Interpro domain(s) IPR004911 Gamma interferon inducible lysosomal thiol reductase GILT "	148	187	187	4e-08	43	19
c100856_g1_i2	658	538	658	Solyc09g018430.2.1	genomic_reference:SL2.40ch09 gene_region:14871806-14874971 transcript_region:SL2.40ch09:14871806..14874971 go_terms:GO:0005515,GO:0003824 functional_description:"Gamma-interferon-inducible lysosomal thiol reductase (AHRD V1 ***- B6U3P7_MAIZE); contains Interpro domain(s) IPR004911 Gamma interferon inducible lysosomal thiol reductase GILT "	148	187	187	6e-08	43	19
c100860_g1_i1	321	60	266	tr|C1A4B2|C1A4B2_GEMAT	HIT family protein OS=Gemmatimonas aurantiaca	1	73	114	0.19	37	23
c100862_g1_i1	1009	3	206	PGSC0003DMP400032455_PGSC0003DMT400047931	null	22	89	104	5e-15	71	30
c100863_g1_i1	494	34	285	tr|D7M2T2|D7M2T2_ARALL	Aspartyl protease family protein OS=Arabidopsis	4	83	529	4.7	36	27
c100864_g1_i1	232	1	126	tr|C5DEZ5|C5DEZ5_LACTC	KLTH0D11022p OS=Lachancea thermotolerans	219	269	533	6.7	33	20
c100871_g1_i1	581	1	579	Solyc01g096560.1.1	evidence_code:10F0H1E0IEG genomic_reference:SL2.40ch01 gene_region:79398896-79403053 transcript_region:SL2.40ch01:79398896..79403053 go_terms:GO:0006508,GO:0043086 functional_description:"Subtilisin-like protease (AHRD V1 ***- Q9ZSP5_ARATH); contains Interpro domain(s) IPR015500 Peptidase S8, subtilisin-related "	444	636	737	3e-126	376	184
c100871_g2_i1	215	3	215	PGSC0003DMP400005890_PGSC0003DMT400008489	null	239	309	417	1e-41	142	68
c100872_g1_i1	484	120	443	tr|Q83G97|Q83G97_TROWT	Putative uncharacterized protein OS=Tropheryma	11	104	600	0.2	40	37
c100874_g1_i1	247	140	232	PGSC0003DMP400028182_PGSC0003DMT400041621	null	1	31	161	8e-08	47	24
c100877_g1_i1	259	66	206	Solyc01g111990.2.1	genomic_reference:SL2.40ch01 gene_region:89884444-89893360 transcript_region:SL2.40ch01:89884444..89893360 go_terms:GO:0000049 functional_description:"Alanyl-tRNA synthetase (AHRD V1 **** Q9FFC7_ARATH); contains Interpro domain(s) IPR002318 Alanyl-tRNA synthetase, class IIc "	771	819	988	0.89	27	22
c100880_g1_i1	334	1	57	PGSC0003DMP400024905_PGSC0003DMT400036722	null	31	49	81	0.0006	36	16
c100882_g1_i1	588	126	521	PGSC0003DMP400028620_PGSC0003DMT400042213	null	1	132	133	3e-65	201	130
c100883_g1_i1	248	1	180	Solyc02g067180.2.1	genomic_reference:SL2.40ch02 gene_region:31941535-31947091 transcript_region:SL2.40ch02:31941535..31947091- go_terms:GO:0006520,GO:0030170 functional_description:"Cystathionine gamma synthase (AHRD V1 ***- Q6R8F6_SOLLC); contains Interpro domain(s) IPR000277 Cys/Met metabolism, pyridoxal phosphate-dependent enzyme "	400	451	541	1	27	17
c10088_g1_i1	205	87	197	PGSC0003DMP400061225_PGSC0003DMT400089550	null	1	37	180	6e-19	77	36
c10088_g1_i2	345	2	337	PGSC0003DMP400022048_PGSC0003DMT400032445	null	1	112	180	7e-69	208	109
c100890_g1_i1	419	33	230	Solyc10g017520.2.1	genomic_reference:SL2.40ch10 gene_region:5391530-5393991 transcript_region:SL2.40ch10:5391530..5393991 go_terms:GO:0042802 functional_description:"Cysteine and glycine-rich protein 3 (AHRD V1 **-- D2SQP3_PIG); contains Interpro domain(s) IPR001781 Zinc finger, LIM-type "	66	127	213	1.1	28	20
c100892_g1_i1	432	30	224	Solyc01g066190.1.1	evidence_code:10F0H0E0IEG genomic_reference:SL2.40ch01 gene_region:65690974-65691288 transcript_region:SL2.40ch01:65690974..65691288- functional_description:"Unknown Protein (AHRD V1)"	8	75	105	1.6	27	21
c100895_g1_i1	1179	189	1079	PGSC0003DMP400045445_PGSC0003DMT400067358	null	1	297	297	0	627	297
c100896_g1_i1	1541	151	1245	PGSC0003DMP400013023_PGSC0003DMT400018982	null	1	365	365	0	611	365
c100897_g1_i1	240	1	189	PGSC0003DMP400048995_PGSC0003DMT400072453	null	40	102	115	2e-41	134	63
c100898_g1_i1	205	23	205	Solyc05g013990.2.1	genomic_reference:SL2.40ch05 gene_region:7492470-7499923 transcript_region:SL2.40ch05:7492470..7499923 go_terms:GO:0051082 functional_description:"T-complex protein 1 subunit epsilon (AHRD V1 ***- B6TSC6_MAIZE); contains Interpro domain(s) IPR012718 T-complex protein 1, epsilon subunit "	441	501	536	6e-35	124	58
c100898_g1_i2	322	2	322	Solyc05g013990.2.1	genomic_reference:SL2.40ch05 gene_region:7492470-7499923 transcript_region:SL2.40ch05:7492470..7499923 go_terms:GO:0051082 functional_description:"T-complex protein 1 subunit epsilon (AHRD V1 ***- B6TSC6_MAIZE); contains Interpro domain(s) IPR012718 T-complex protein 1, epsilon subunit "	395	501	536	6e-69	218	104
c100898_g1_i3	204	2	142	Solyc05g013990.2.1	genomic_reference:SL2.40ch05 gene_region:7492470-7499923 transcript_region:SL2.40ch05:7492470..7499923 go_terms:GO:0051082 functional_description:"T-complex protein 1 subunit epsilon (AHRD V1 ***- B6TSC6_MAIZE); contains Interpro domain(s) IPR012718 T-complex protein 1, epsilon subunit "	395	441	536	2e-25	98	47
c100899_g1_i1	760	34	444	tr|Q6L3Z3|Q6L3Z3_SOLDE	Putative uncharacterized protein OS=Solanum	117	253	583	2e-23	107	72
c100899_g2_i1	1015	554	1015	Solyc10g012470.1.1	evidence_code:10F0H0E0IEG genomic_reference:SL2.40ch10 gene_region:5317219-5318553 transcript_region:SL2.40ch10:5317219..5318553 functional_description:"Unknown Protein (AHRD V1)"	45	201	290	8e-22	93	75
c100903_g1_i1	861	208	582	PGSC0003DMP400015906_PGSC0003DMT400023336	null	1	125	125	3e-67	209	124
c100907_g1_i1	318	112	318	Solyc09g011960.1.1	evidence_code:10F0H1E0IEG genomic_reference:SL2.40ch09 gene_region:5237938-5240382 transcript_region:SL2.40ch09:5237938..5240382 go_terms:GO:0004322 functional_description:"Laccase (AHRD V1 ***- O24042_LIRTU); contains Interpro domain(s) IPR017761 Laccase "	1	69	570	2e-36	130	60
c100910_g1_i1	440	175	438	Solyc09g075060.2.1	genomic_reference:SL2.40ch09 gene_region:62378413-62381481 transcript_region:SL2.40ch09:62378413..62381481- go_terms:GO:0004338 functional_description:"Beta-glucosidase (AHRD V1 **** D7L7Z3_ARALY); contains Interpro domain(s) IPR001360 Glycoside hydrolase, family 1 "	1	88	505	2e-40	143	82
c100910_g1_i2	235	105	233	Solyc09g075060.2.1	genomic_reference:SL2.40ch09 gene_region:62378413-62381481 transcript_region:SL2.40ch09:62378413..62381481- go_terms:GO:0004338 functional_description:"Beta-glucosidase (AHRD V1 **** D7L7Z3_ARALY); contains Interpro domain(s) IPR001360 Glycoside hydrolase, family 1 "	46	88	505	9e-11	57	40
c100911_g1_i1	267	3	266	PGSC0003DMP400060137_PGSC0003DMT400088462	null	17	104	108	5e-40	131	64
c100913_g1_i1	209	1	207	PGSC0003DMP400049195_PGSC0003DMT400072727	null	59	127	333	1e-19	81	43
c100920_g1_i2	266	141	266	Solyc09g011080.2.1	genomic_reference:SL2.40ch09 gene_region:4413327-4416467 transcript_region:SL2.40ch09:4413327..4416467- go_terms:GO:0046863 functional_description:"Ribulose-1 5-bisphosphate carboxylase/oxygenase activase 1 (AHRD V1 **** Q9AXG1_GOSHI); contains Interpro domain(s) IPR003959 ATPase, AAA-type, core "	9	50	440	7e-17	75	39
c100923_g1_i1	265	64	264	PGSC0003DMP400021469_PGSC0003DMT400031674	null	1	67	169	5e-27	99	61
c100925_g1_i1	264	3	215	tr|Q0KIN7|Q0KIN7_SOLDE	Polyprotein, putative OS=Solanum demissum	1603	1673	1691	1e-29	121	55
c100925_g2_i1	327	2	280	tr|Q0KIN7|Q0KIN7_SOLDE	Polyprotein, putative OS=Solanum demissum	1599	1691	1691	3e-41	155	72
c100927_g1_i1	253	2	168	PGSC0003DMP400045219_PGSC0003DMT400067044	null	235	318	337	2e-23	70	32
c100928_g1_i1	395	2	394	PGSC0003DMP400014565_PGSC0003DMT400021403	null	797	930	951	8e-78	249	119
c100931_g2_i1	219	23	151	PGSC0003DMP400032829_PGSC0003DMT400048470	null	14	56	57	4e-11	54	25
c100934_g1_i1	404	35	246	tr|Q6L3H4|Q6L3H4_SOLDE	Putative uncharacterized protein OS=Solanum	47	117	570	6e-15	59	28
c100934_g1_i2	421	176	412	PGSC0003DMP400055696_PGSC0003DMT400082754	null	412	490	523	1e-08	53	33
c100936_g1_i1	317	3	317	PGSC0003DMP400033685_PGSC0003DMT400049901	null	501	606	867	3e-18	81	57
c100944_g1_i1	650	355	648	PGSC0003DMP400011150_PGSC0003DMT400016087	null	1	98	1298	2e-28	114	57
c100946_g1_i1	987	185	399	tr|Q0KIN0|Q0KIN0_SOLDE	Integrase core domain containing protein	1309	1380	1775	5e-09	46	21
c100949_g1_i1	412	168	342	Solyc02g043900.1.1	evidence_code:10F0H0E0IEG genomic_reference:SL2.40ch02 gene_region:23023469-23023642 transcript_region:SL2.40ch02:23023469..23023642 functional_description:"Unknown Protein (AHRD V1)"	1	58	58	3e-06	37	19
c100950_g1_i1	371	154	315	PGSC0003DMP400065997_PGSC0003DMT400094322	null	364	424	455	2	28	21
c100951_g1_i1	281	6	98	tr|F7QQE3|F7QQE3_9BRAD	Putative uncharacterized protein OS=Bradyrhizobiaceae	8	38	53	4e-06	49	25
c100952_g1_i1	622	259	621	PGSC0003DMP400050988_PGSC0003DMT400075304	null	1	121	199	4e-68	211	120
c100952_g1_i2	568	205	567	PGSC0003DMP400050988_PGSC0003DMT400075304	null	1	121	199	2e-68	211	120
c100955_g1_i1	316	1	314	PGSC0003DMP400033685_PGSC0003DMT400049901	null	449	557	867	3e-35	100	48
c100959_g1_i1	212	127	210	PGSC0003DMP400009176_PGSC0003DMT400013234	null	1	28	551	2e-12	62	28
c100960_g1_i1	269	1	222	Solyc10g008710.2.1	genomic_reference:SL2.40ch10 gene_region:2775631-2779084 transcript_region:SL2.40ch10:2775631..2779084- go_terms:GO:0016298,GO:0004091 functional_description:"GDSL esterase/lipase At1g28610 (AHRD V1 **** GDL10_ARATH); contains Interpro domain(s) IPR001087 Lipase, GDSL "	302	379	379	7e-43	145	67
c100960_g1_i2	281	1	234	Solyc10g008710.2.1	genomic_reference:SL2.40ch10 gene_region:2775631-2779084 transcript_region:SL2.40ch10:2775631..2779084- go_terms:GO:0016298,GO:0004091 functional_description:"GDSL esterase/lipase At1g28610 (AHRD V1 **** GDL10_ARATH); contains Interpro domain(s) IPR001087 Lipase, GDSL "	302	379	379	2e-46	155	69
c100961_g1_i1	939	2	931	PGSC0003DMP400008432_PGSC0003DMT400012121	null	230	539	546	0	574	298
c100962_g1_i1	873	183	722	PGSC0003DMP400055009_PGSC0003DMT400081296	null	1	180	180	1e-102	301	180
c100963_g1_i1	634	31	631	PGSC0003DMP400068976_PGSC0003DMT400097301	null	503	703	761	1e-14	56	34
c100963_g1_i2	613	31	471	PGSC0003DMP400019065_PGSC0003DMT400027986	null	39	186	216	7e-16	73	46
c100963_g2_i1	317	170	316	PGSC0003DMP400017149_PGSC0003DMT400025136	null	603	661	784	9e-06	43	26
c100963_g3_i1	485	120	314	PGSC0003DMP400004242_PGSC0003DMT400006124	null	22	87	128	2e-10	55	29
c100966_g1_i1	343	10	230	PGSC0003DMP400060026_PGSC0003DMT400088351	null	278	352	353	3e-25	79	38
c100966_g2_i1	354	5	346	PGSC0003DMP400060026_PGSC0003DMT400088351	null	176	288	353	1e-41	143	102
c100967_g1_i1	259	67	240	tr|A6TM99|A6TM99_ALKMQ	Putative uncharacterized protein OS=Alkaliphilus	81	130	188	9.3	32	18
c100968_g1_i1	758	205	531	PGSC0003DMP400045169_PGSC0003DMT400066980	null	313	421	421	2e-72	230	109
c100968_g1_i2	719	205	717	PGSC0003DMP400045169_PGSC0003DMT400066980	null	251	421	421	2e-122	358	171
c100969_g1_i1	451	157	285	tr|G4TUG6|G4TUG6_PIRID	Putative uncharacterized protein OS=Piriformospora	441	483	668	0.011	43	18
c100969_g2_i1	248	53	151	tr|A8WY42|A8WY42_CAEBR	Protein CBG04634 OS=Caenorhabditis briggsae	196	225	442	0.63	36	18
c10096_g1_i1	228	2	226	Solyc03g006770.2.1	genomic_reference:SL2.40ch03 gene_region:1299476-1306736 transcript_region:SL2.40ch03:1299476..1306736 go_terms:GO:0019199,GO:0004674 functional_description:"Serine/threonine kinase receptor (AHRD V1 **** Q7DMS5_BRANA); contains Interpro domain(s) IPR002290 Serine/threonine protein kinase "	614	688	861	3e-46	158	74
c100970_g1_i2	467	299	361	Solyc05g023980.1.1	evidence_code:10F0H0E0IEG genomic_reference:SL2.40ch05 gene_region:30155629-30156620 transcript_region:SL2.40ch05:30155629..30156620- functional_description:"Unknown Protein (AHRD V1)"	99	119	143	0.01	34	14
c100972_g1_i1	563	2	562	tr|Q9SPU5|Q9SPU5_MAIZE	Putative transposase protein (Fragment)	550	737	793	2e-57	202	97
c100975_g2_i1	352	2	352	PGSC0003DMP400053282_PGSC0003DMT400078618	null	207	323	335	8e-81	244	117
c100975_g3_i1	717	2	457	PGSC0003DMP400053283_PGSC0003DMT400078619	null	78	229	232	1e-110	322	152
c100975_g3_i2	481	64	221	PGSC0003DMP400053283_PGSC0003DMT400078619	null	177	229	232	4e-19	75	34
c100979_g1_i1	219	1	219	Solyc07g064130.1.1	evidence_code:10F1H1E1IEG genomic_reference:SL2.40ch07 gene_region:63629717-63631090 transcript_region:SL2.40ch07:63629717..63631090 go_terms:GO:0031386,GO:0043008 functional_description:"Ubiquitin (AHRD V1 ***- Q39257_PEA); contains Interpro domain(s) IPR019956 Ubiquitin subgroup "	1	457	458	9e-44	148	73
c100979_g2_i1	253	119	253	tr|J3Q1B3|J3Q1B3_PUCT1	Uncharacterized protein OS=Puccinia triticina	35	79	139	1e-21	91	45
c100981_g1_i1	393	118	282	tr|G8JWG9|G8JWG9_ERECY	Putative uncharacterized protein OS=Eremothecium	279	331	751	1.8	36	24
c100984_g1_i1	208	114	206	Solyc04g078710.1.1	evidence_code:10F0H1E0IEG genomic_reference:SL2.40ch04 gene_region:60989908-60992082 transcript_region:SL2.40ch04:60989908..60992082 go_terms:GO:0004252 functional_description:"Subtilisin-like protease (AHRD V1 **-- O82777_SOLLC); contains Interpro domain(s) IPR015500 Peptidase S8, subtilisin-related "	1	31	660	3e-14	67	30
c100985_g1_i1	269	94	252	Solyc09g092450.2.1	genomic_reference:SL2.40ch09 gene_region:66882726-66893693 transcript_region:SL2.40ch09:66882726..66893693- go_terms:GO:0016208 functional_description:"Long-chain-fatty-acid CoA ligase (AHRD V1 ***- Q9LK39_ARATH); contains Interpro domain(s) IPR000873 AMP-dependent synthetase and ligase "	425	488	724	1.7	26	18
c100988_g1_i1	312	21	310	PGSC0003DMP400023143_PGSC0003DMT400033995	null	317	456	471	4e-08	50	29
c100993_g1_i1	694	2	694	Solyc02g088710.2.1	genomic_reference:SL2.40ch02 gene_region:45273943-45276484 transcript_region:SL2.40ch02:45273943..45276484 go_terms:GO:0016207 functional_description:"4-coumarate CoA ligase-like (AHRD V1 **** Q84K86_NICSY); contains Interpro domain(s) IPR000873 AMP-dependent synthetase and ligase "	88	318	554	5e-164	469	229
c100997_g1_i1	571	86	568	PGSC0003DMP400020247_PGSC0003DMT400029742	null	1	365	442	6e-111	328	155
c100997_g2_i1	883	3	860	PGSC0003DMP400020247_PGSC0003DMT400029742	null	27	442	442	1e-176	500	245
c100997_g2_i2	1265	181	1242	PGSC0003DMP400020247_PGSC0003DMT400029742	null	38	442	442	0	521	258
c100998_g1_i1	836	315	701	Solyc08g083120.2.1	genomic_reference:SL2.40ch08 gene_region:62841154-62842634 transcript_region:SL2.40ch08:62841154..62842634 go_terms:GO:0005515,GO:0031386 functional_description:"Ubiquitin (AHRD V1 ***- C0SFI2_PARBP); contains Interpro domain(s) IPR019956 Ubiquitin subgroup "	1	129	129	5e-89	264	129
c100998_g1_i2	824	315	701	Solyc08g083120.2.1	genomic_reference:SL2.40ch08 gene_region:62841154-62842634 transcript_region:SL2.40ch08:62841154..62842634 go_terms:GO:0005515,GO:0031386 functional_description:"Ubiquitin (AHRD V1 ***- C0SFI2_PARBP); contains Interpro domain(s) IPR019956 Ubiquitin subgroup "	1	129	129	4e-89	264	129
c101002_g1_i1	3318	602	3076	PGSC0003DMP400010135_PGSC0003DMT400014644	null	1	825	825	0	1507	825
c101006_g1_i1	349	37	195	PGSC0003DMP400043872_PGSC0003DMT400065067	null	141	193	193	2e-30	110	53
c101010_g1_i1	288	3	74	Solyc07g007500.2.1	genomic_reference:SL2.40ch07 gene_region:2194733-2198762 transcript_region:SL2.40ch07:2194733..2198762 functional_description:"Unknown Protein (AHRD V1)"	1	24	199	5e-06	42	21
c101012_g1_i1	454	59	286	PGSC0003DMP400009503_PGSC0003DMT400013724	null	1	76	76	1e-44	144	75
c101015_g1_i1	432	1	138	Solyc08g075470.2.1	genomic_reference:SL2.40ch08 gene_region:56785411-56792428 transcript_region:SL2.40ch08:56785411..56792428 go_terms:GO:0016020 functional_description:"Nodulin-like protein (AHRD V1 ***- Q9FHJ9_ARATH); contains Interpro domain(s) IPR000620 Protein of unknown function DUF6, transmembrane "	1	46	383	2e-22	91	44
c101019_g1_i1	373	20	142	tr|I3IMK7|I3IMK7_9PLAN	Lipoyl synthase OS=planctomycete KSU-1	12	54	283	0.82	37	19
c101020_g1_i1	277	131	256	PGSC0003DMP400041371_PGSC0003DMT400061496	null	270	315	459	3.1	26	18
c101022_g1_i1	433	1	303	PGSC0003DMP400010930_PGSC0003DMT400015764	null	153	253	253	1e-65	203	99
c101024_g1_i1	885	219	884	tr|F6HQK9|F6HQK9_VITVI	Putative uncharacterized protein OS=Vitis	55	276	281	5e-111	334	154
c101028_g1_i1	937	627	857	tr|Q43516|Q43516_SOLLC	Unknown protein (Fragment) OS=Solanum	3	76	162	3e-07	57	67
c101036_g1_i1	601	189	601	PGSC0003DMP400042413_PGSC0003DMT400063011	null	5	145	237	1e-52	172	107
c101036_g2_i1	323	78	323	Solyc03g114650.1.1	evidence_code:10F0H0E0IEG genomic_reference:SL2.40ch03 gene_region:58626801-58627349 transcript_region:SL2.40ch03:58626801..58627349 functional_description:"Unknown Protein (AHRD V1)"	102	183	183	2e-51	163	81
c101037_g1_i1	598	291	493	PGSC0003DMP400055006_PGSC0003DMT400081292	null	16	90	90	2e-29	107	52
c101037_g1_i2	620	291	560	PGSC0003DMP400055006_PGSC0003DMT400081292	null	1	90	90	1e-48	157	90
c101038_g1_i1	363	280	363	PGSC0003DMP400011271_PGSC0003DMT400016260	null	1	28	671	3e-11	60	28
c101039_g1_i1	841	3	812	Solyc12g089050.1.1	evidence_code:10F0H1E0IEG genomic_reference:SL2.40ch12 gene_region:62637749-62638702 transcript_region:SL2.40ch12:62637749..62638702- go_terms:GO:0005515,GO:0008415 functional_description:"Wax synthase isoform 1 (AHRD V1 **-- Q84XY9_VITVI)"	62	318	318	9e-165	464	239
c101041_g1_i1	307	2	307	PGSC0003DMP400019381_PGSC0003DMT400028484	null	298	399	610	3e-39	139	99
c101043_g1_i1	208	1	72	Solyc12g087830.1.1	evidence_code:10F0H1E1IEG genomic_reference:SL2.40ch12 gene_region:61766315-61777923 transcript_region:SL2.40ch12:61766315..61777923 go_terms:GO:0005634 functional_description:"MADS box transcription factor (AHRD V1 ***- Q8L5F7_DAUCA); contains Interpro domain(s) IPR002100 Transcription factor, MADS-box "	1	24	199	4e-10	52	24
c101044_g1_i2	811	529	735	Solyc03g033830.2.1	genomic_reference:SL2.40ch03 gene_region:9719233-9721065 transcript_region:SL2.40ch03:9719233..9721065- functional_description:"Unknown Protein (AHRD V1)"	44	116	270	8e-07	49	26
c101045_g1_i1	312	2	205	tr|K1D471|K1D471_PSEAI	Uncharacterized protein OS=Pseudomonas	61	128	133	8e-41	141	68
c101045_g2_i1	1878	762	1229	tr|A7Y8L4|A7Y8L4_9CAUD	Putative uncharacterized protein orf20	1	156	156	1e-93	296	156
c101046_g1_i1	378	16	198	tr|A8XH28|A8XH28_CAEBR	Protein CBG13096 OS=Caenorhabditis briggsae	159	215	319	0.68	37	21
c101047_g1_i1	1841	451	1614	PGSC0003DMP400004609_PGSC0003DMT400006638	null	1	387	387	4e-148	437	226
c101047_g1_i2	1967	451	1614	PGSC0003DMP400004609_PGSC0003DMT400006638	null	1	387	387	2e-147	437	226
c101047_g1_i3	1639	451	1515	PGSC0003DMP400004609_PGSC0003DMT400006638	null	35	387	387	3e-122	369	192
c101051_g2_i1	271	11	232	tr|E0Z5R4|E0Z5R4_AVESA	NBS-LRR type resistance protein (Fragment)	182	263	293	0.77	36	28
c101052_g1_i1	397	93	305	tr|A5AXC0|A5AXC0_VITVI	Putative uncharacterized protein OS=Vitis	1	71	97	6e-33	121	54
c101052_g1_i2	784	697	783	tr|I6N948|I6N948_DATST	DNA-directed RNA polymerase OS=Datura	215	243	688	0.004	47	24
c101052_g1_i3	747	93	353	tr|A5AXC0|A5AXC0_VITVI	Putative uncharacterized protein OS=Vitis	1	87	97	3e-41	147	67
c101053_g1_i2	403	54	203	tr|B9SJZ5|B9SJZ5_RICCO	Putative uncharacterized protein OS=Ricinus	37	93	100	3.3	34	20
c101053_g2_i1	514	451	513	Solyc05g014970.2.1	genomic_reference:SL2.40ch05 gene_region:9174845-9187506 transcript_region:SL2.40ch05:9174845..9187506- go_terms:GO:0009039 functional_description:"Urease alpha subunit (AHRD V1 **** A3YCE1_9GAMM); contains Interpro domain(s) IPR008221 Urease IPR005848 Urease, alpha subunit "	97	117	835	3e-06	46	19
c101053_g2_i2	528	465	527	Solyc05g014970.2.1	genomic_reference:SL2.40ch05 gene_region:9174845-9187506 transcript_region:SL2.40ch05:9174845..9187506- go_terms:GO:0009039 functional_description:"Urease alpha subunit (AHRD V1 **** A3YCE1_9GAMM); contains Interpro domain(s) IPR008221 Urease IPR005848 Urease, alpha subunit "	97	117	835	3e-06	46	19
c101054_g1_i1	1311	429	1133	PGSC0003DMP400022228_PGSC0003DMT400032707	null	1	235	235	2e-134	390	234
c101058_g1_i1	2783	888	2678	PGSC0003DMP400007838_PGSC0003DMT400011279	null	1	597	597	0	1149	597
c101063_g1_i1	420	206	385	tr|E4Y5N7|E4Y5N7_OIKDI	Whole genome shotgun assembly, allelic	242	300	323	7.6	35	22
c101064_g1_i1	452	174	452	PGSC0003DMP400005599_PGSC0003DMT400008050	null	1	93	479	1e-61	200	92
c101068_g1_i1	332	2	331	PGSC0003DMP400043468_PGSC0003DMT400064477	null	149	276	302	5e-54	174	90
c101068_g1_i2	326	2	262	PGSC0003DMP400043468_PGSC0003DMT400064477	null	157	302	302	2e-50	164	81
c101069_g1_i1	262	95	181	Solyc05g048760.2.1	genomic_reference:SL2.40ch05 gene_region:58550837-58554198 transcript_region:SL2.40ch05:58550837..58554198 go_terms:GO:0004615 functional_description:"Phosphomannomutase 2"	214	242	253	1e-10	55	24
c101069_g1_i2	205	38	121	Solyc05g048760.2.1	genomic_reference:SL2.40ch05 gene_region:58550837-58554198 transcript_region:SL2.40ch05:58550837..58554198 go_terms:GO:0004615 functional_description:"Phosphomannomutase 2"	214	241	253	4e-11	56	24
c101070_g1_i1	626	98	623	PGSC0003DMP400035273_PGSC0003DMT400052331	null	22	199	334	3e-37	134	72
c101070_g1_i2	444	35	444	PGSC0003DMP400065628_PGSC0003DMT400093953	null	407	547	654	3e-27	101	50
c101072_g1_i1	247	3	245	tr|G9W7Z6|G9W7Z6_SALET	Putative aminoglycoside efflux pump (Fragment)	16	96	103	9e-39	134	63
c101072_g1_i2	259	3	257	tr|A6VBY6|A6VBY6_PSEA7	RND multidrug efflux transporter MexD	360	444	1043	4e-41	153	76
c101072_g2_i1	214	1	213	tr|K1D8A4|K1D8A4_PSEAI	Multidrug efflux protein (Fragment) OS=Pseudomonas	297	367	498	2e-35	134	64
c101075_g1_i1	250	5	211	tr|J0IDK5|J0IDK5_HELPX	Uncharacterized protein OS=Helicobacter	5	75	89	0.53	35	20
c101077_g1_i2	340	36	284	tr|K1PTY5|K1PTY5_CRAGI	Protocadherin Fat 4 OS=Crassostrea gigas	3104	3182	10119	2.9	35	23
c101078_g1_i1	260	2	259	PGSC0003DMP400031300_PGSC0003DMT400046233	null	408	493	626	2e-39	138	84
c101079_g1_i1	301	1	300	Solyc06g074630.2.1	genomic_reference:SL2.40ch06 gene_region:42557856-42561392 transcript_region:SL2.40ch06:42557856..42561392- go_terms:GO:0051753 functional_description:"Cellulose synthase-like C6 glycosyltransferase family 2 (AHRD V1 **-* A6N4C3_PHYPA); contains Interpro domain(s) IPR001173 Glycosyl transferase, family 2 "	185	284	534	1e-67	214	100
c101081_g1_i1	218	4	216	PGSC0003DMP400044434_PGSC0003DMT400065883	null	63	133	214	7e-38	128	60
c101084_g1_i1	391	1	390	PGSC0003DMP400015105_PGSC0003DMT400022155	null	780	909	1239	5e-68	224	125
c101087_g1_i1	1457	237	1049	PGSC0003DMP400006132_PGSC0003DMT400008843	null	1	299	299	0	518	271
c101087_g1_i2	1541	237	1133	PGSC0003DMP400006132_PGSC0003DMT400008843	null	1	299	299	0	594	299
c101087_g1_i3	1502	237	1094	PGSC0003DMP400006132_PGSC0003DMT400008843	null	1	299	299	0	558	286
c101087_g1_i4	1404	655	996	PGSC0003DMP400006133_PGSC0003DMT400008844	null	11	124	124	4e-73	230	112
c101089_g1_i1	256	3	254	PGSC0003DMP400051526_PGSC0003DMT400076092	null	469	552	777	4e-52	174	83
c101094_g1_i1	1009	182	916	PGSC0003DMP400034329_PGSC0003DMT400050859	null	1	245	256	9e-169	474	241
c101096_g1_i1	1623	302	1375	Solyc11g073300.1.1	evidence_code:10F0H1E1IEG genomic_reference:SL2.40ch11 gene_region:53376607-53382033 transcript_region:SL2.40ch11:53376607..53382033- functional_description:"Genomic DNA chromosome 5 P1 clone MMN10 (AHRD V1 ***- Q9FJE0_ARATH)"	1	358	358	0	718	352
c101099_g1_i1	316	22	171	PGSC0003DMP400003167_PGSC0003DMT400004441	null	1	50	81	3e-14	64	50
c101100_g1_i1	256	1	255	PGSC0003DMP400058527_PGSC0003DMT400086852	null	84	168	334	2e-52	169	82
c101100_g1_i2	272	3	270	Solyc11g011560.1.1	evidence_code:10F0H1E0IEG genomic_reference:SL2.40ch11 gene_region:4628796-4631184 transcript_region:SL2.40ch11:4628796..4631184 go_terms:GO:0008270 functional_description:"PHD finger family protein (AHRD V1 **-- D7LPW0_ARALY); contains Interpro domain(s) IPR011011 Zinc finger, FYVE/PHD-type "	448	539	687	2e-40	91	44
c101104_g1_i1	866	1	732	PGSC0003DMP400049482_PGSC0003DMT400073134	null	1	244	249	0	504	244
c101109_g1_i1	283	111	281	tr|Q41447|Q41447_SOLTU	Chlorophyll a/b-binding protein PS II-Type	13	69	267	1e-29	116	57
c101111_g2_i1	212	21	155	tr|E3R055|E3R055_COLGM	Putative uncharacterized protein OS=Colletotrichum	83	124	328	3.6	33	21
c101115_g1_i1	706	318	593	PGSC0003DMP400052628_PGSC0003DMT400077708	null	39	130	130	7e-60	188	92
c101116_g1_i1	453	1	408	tr|A9H7A6|A9H7A6_GLUDA	Putative uncharacterized protein OS=Gluconacetobacter	82	217	302	2e-09	63	50
c101117_g2_i1	223	3	119	PGSC0003DMP400024905_PGSC0003DMT400036722	null	37	75	81	0.0003	35	19
c101121_g1_i1	447	183	436	PGSC0003DMP400015447_PGSC0003DMT400022676	null	1	88	230	1e-07	49	32
c101123_g1_i1	1000	149	1000	PGSC0003DMP400061451_PGSC0003DMT400089776	null	21	304	548	1e-178	510	283
c101124_g1_i1	466	2	325	Solyc02g090510.2.1	genomic_reference:SL2.40ch02 gene_region:46628868-46634108 transcript_region:SL2.40ch02:46628868..46634108 go_terms:GO:0004683 functional_description:"Calcium-dependent protein kinase-like (AHRD V1 **** Q9LET1_ARATH); contains Interpro domain(s) IPR002290 Serine/threonine protein kinase "	204	311	608	1e-70	226	108
c101124_g2_i1	235	2	235	PGSC0003DMP400017807_PGSC0003DMT400026076	null	99	176	642	3e-41	143	78
c101124_g3_i1	731	443	730	PGSC0003DMP400017807_PGSC0003DMT400026076	null	1	96	642	5e-49	172	96
c101126_g1_i1	895	87	626	Solyc08g062760.1.1	evidence_code:10F0H0E0IEG genomic_reference:SL2.40ch08 gene_region:49070675-49071214 transcript_region:SL2.40ch08:49070675..49071214 functional_description:"Unknown Protein (AHRD V1)"	1	180	180	3e-52	172	174
c101128_g1_i1	394	235	378	tr|Q53J34|Q53J34_ORYSJ	Protein kinase OS=Oryza sativa subsp.	588	634	710	0.2	39	21
c101129_g1_i1	231	2	142	tr|D8DAH9|D8DAH9_COMTE	Phosphoesterase OS=Comamonas testosteroni	710	751	756	5.7	33	19
c101133_g1_i1	498	131	439	PGSC0003DMP400056597_PGSC0003DMT400084922	null	1	103	397	8e-61	196	96
c101137_g1_i1	254	2	253	PGSC0003DMP400007835_PGSC0003DMT400011272	null	584	666	688	6e-31	115	63
c101138_g1_i1	407	2	405	PGSC0003DMP400023143_PGSC0003DMT400033995	null	313	454	471	2e-23	81	36
c10113_g1_i1	233	2	229	Solyc05g007170.2.1	genomic_reference:SL2.40ch05 gene_region:1779356-1787568 transcript_region:SL2.40ch05:1779356..1787568 go_terms:GO:0006952,GO:0006915 functional_description:"Cc-nbs-lrr, resistance protein with an R1 specific domain"	1800	1878	2596	0.077	30	25
c101140_g1_i1	395	99	299	tr|Q2G548|Q2G548_NOVAD	Putative uncharacterized protein OS=Novosphingobium	124	189	338	4e-07	56	30
c101141_g1_i1	669	1	668	PGSC0003DMP400033685_PGSC0003DMT400049901	null	413	640	867	1e-15	68	70
c101142_g1_i1	884	63	884	PGSC0003DMP400055792_PGSC0003DMT400083071	null	1	274	936	0	538	269
c101144_g1_i1	526	52	429	PGSC0003DMP400036739_PGSC0003DMT400054606	null	1	126	126	4e-88	258	126
c101151_g1_i1	1010	39	902	Solyc06g068830.1.1	evidence_code:10F0H0E0IEG genomic_reference:SL2.40ch06 gene_region:39042342-39043537 transcript_region:SL2.40ch06:39042342..39043537- go_terms:GO:0003677 functional_description:"Ethylene responsive transcription factor 2b (AHRD V1 *-*- C0J9I6_9ROSA); contains Interpro domain(s) IPR001471 Pathogenesis-related transcriptional factor and ERF, DNA-binding "	1	290	290	2e-129	375	251
c101152_g1_i1	201	1	196	Solyc03g111130.1.1	evidence_code:10F0H1E0IEG genomic_reference:SL2.40ch03 gene_region:55849344-55851533 transcript_region:SL2.40ch03:55849344..55851533- go_terms:GO:0004474,GO:0042802 functional_description:"Malate synthase (AHRD V1 **** B9RAK0_RICCO); contains Interpro domain(s) IPR006252 Malate synthase A "	196	231	551	5e-13	63	26
c101156_g1_i1	507	132	506	PGSC0003DMP400015353_PGSC0003DMT400022524	null	1	110	248	2e-26	102	107
c101157_g1_i1	295	17	220	tr|K2H556|K2H556_ENTNP	Uncharacterized protein OS=Entamoeba nuttalli	146	212	635	4	34	23
c101166_g2_i1	495	8	193	PGSC0003DMP400033995_PGSC0003DMT400050366	null	78	139	141	6e-09	52	25
c101171_g1_i1	221	80	217	Solyc03g123640.2.1	genomic_reference:SL2.40ch03 gene_region:64487596-64494765 transcript_region:SL2.40ch03:64487596..64494765 go_terms:GO:0005488,GO:0003723 functional_description:"Pumilio domain-containing protein c (AHRD V1 **-- B6K1Y8_SCHJY); contains Interpro domain(s) IPR011989 Armadillo-like helical "	517	566	763	0.26	28	15
c101171_g2_i1	220	28	144	Solyc02g092950.2.1	genomic_reference:SL2.40ch02 gene_region:48494061-48497301 transcript_region:SL2.40ch02:48494061..48497301 go_terms:GO:0051010 functional_description:"Microtubule plus-end binding protein (AHRD V1 **** B2LU37_BRANA); contains Interpro domain(s) IPR001715 Calponin-like actin-binding "	290	326	334	1.1	26	17
c101174_g1_i1	246	83	208	Solyc10g083610.1.1	evidence_code:10F0H1E1IEG genomic_reference:SL2.40ch10 gene_region:62712543-62724546 transcript_region:SL2.40ch10:62712543..62724546- go_terms:GO:0006468 functional_description:"Protein kinase (AHRD V1 *-*- Q1SMZ9_MEDTR); contains Interpro domain(s) IPR002290 Serine/threonine protein kinase "	747	789	830	0.5	28	16
c101175_g1_i1	234	3	134	tr|E9GHS2|E9GHS2_DAPPU	Putative uncharacterized protein OS=Daphnia	95	142	161	0.55	35	18
c101175_g1_i2	228	1	144	tr|E9GHS2|E9GHS2_DAPPU	Putative uncharacterized protein OS=Daphnia	95	146	161	0.039	38	20
c101176_g1_i1	763	131	532	PGSC0003DMP400002146_PGSC0003DMT400002970	null	1	134	323	6e-88	268	126
c101177_g1_i1	400	119	241	tr|G9IB52|G9IB52_SESIN	DNA-directed RNA polymerase subunit beta''	792	832	1390	6e-06	53	25
c101181_g1_i1	349	30	347	tr|Q0KIU2|Q0KIU2_SOLDE	Polyprotein, putative OS=Solanum demissum	63	168	279	9e-39	141	65
c101181_g2_i1	291	1	291	PGSC0003DMP400027653_PGSC0003DMT400040776	null	33	129	135	1e-43	142	63
c101182_g1_i1	281	188	280	Solyc01g087820.2.1	genomic_reference:SL2.40ch01 gene_region:74463598-74466208 transcript_region:SL2.40ch01:74463598..74466208 go_terms:GO:0006508,GO:0043086 functional_description:"Subtilisin-like protease (AHRD V1 **-- O82777_SOLLC); contains Interpro domain(s) IPR015500 Peptidase S8, subtilisin-related IPR000209 Peptidase S8 and S53, subtilisin, kexin, sedolisin "	1	31	778	2e-11	60	26
c101185_g1_i1	330	131	289	tr|C5GN51|C5GN51_AJEDR	Predicted protein OS=Ajellomyces dermatitidis	63	109	216	0.39	37	18
c101186_g1_i1	1088	15	197	Solyc04g005520.2.1	genomic_reference:SL2.40ch04 gene_region:345254-350535 transcript_region:SL2.40ch04:345254..350535- go_terms:GO:0019202 functional_description:"Aspartate/glutamate/uridylate kinase family protein (AHRD V1 **** D7KQN4_ARALY); contains Interpro domain(s) IPR001048 Aspartate/glutamate/uridylate kinase "	81	143	328	1.4	30	18
c101186_g2_i1	289	27	278	tr|H8EXM0|H8EXM0_MYCTE	Protease IV OS=Mycobacterium tuberculosis	225	296	602	5.4	34	30
c101187_g1_i1	670	44	669	Solyc04g071920.1.1	evidence_code:10F0H1E0IEG genomic_reference:SL2.40ch04 gene_region:56533615-56536340 transcript_region:SL2.40ch04:56533615..56536340- go_terms:GO:0005515,GO:0016301 functional_description:"Cell division protein kinase 13 (AHRD V1 *-** CDK13_MOUSE); contains Interpro domain(s) IPR002290 Serine/threonine protein kinase "	408	466	570	8e-10	58	29
c101189_g1_i1	1194	22	270	PGSC0003DMP400021071_PGSC0003DMT400031033	null	1	83	83	7e-51	169	83
c101195_g1_i1	449	244	342	Solyc08g066490.2.1	genomic_reference:SL2.40ch08 gene_region:52383161-52387655 transcript_region:SL2.40ch08:52383161..52387655 go_terms:GO:0004675 functional_description:"Receptor like kinase, RLK"	251	283	945	0.55	30	15
c101196_g1_i1	433	1	432	PGSC0003DMP400013114_PGSC0003DMT400019125	null	241	384	418	2e-100	298	144
c101196_g2_i1	283	2	283	PGSC0003DMP400013115_PGSC0003DMT400019126	null	378	471	493	4e-61	196	94
c101199_g1_i1	279	24	158	tr|A5BCF2|A5BCF2_VITVI	Putative uncharacterized protein OS=Vitis	411	455	1236	0.67	37	15
c10119_g1_i1	201	2	97	PGSC0003DMP400044661_PGSC0003DMT400066257	null	275	306	306	2e-10	55	29
c101202_g2_i1	420	237	350	PGSC0003DMP400019382_PGSC0003DMT400028485	null	30	67	102	2e-07	47	19
c101203_g1_i1	435	3	68	Solyc06g073760.2.1	genomic_reference:SL2.40ch06 gene_region:41905608-41910016 transcript_region:SL2.40ch06:41905608..41910016 go_terms:GO:0009044 functional_description:"Beta-D-glucosidase (AHRD V1 **** O82074_TROMA); contains Interpro domain(s) IPR001764 Glycoside hydrolase, family 3, N-terminal "	200	221	629	1e-06	47	21
c101205_g2_i1	649	151	564	PGSC0003DMP400018651_PGSC0003DMT400027349	null	9	147	147	4e-62	194	120
c101209_g1_i1	349	97	219	tr|H2V1J4|H2V1J4_TAKRU	Uncharacterized protein OS=Takifugu rubripes	882	920	1141	7.7	34	17
c101212_g1_i1	703	137	520	PGSC0003DMP400028011_PGSC0003DMT400041332	null	1	128	128	3e-26	101	128
c101215_g1_i1	445	280	444	PGSC0003DMP400029885_PGSC0003DMT400044069	null	365	419	419	7e-29	110	55
c101216_g1_i1	206	2	205	Solyc04g079240.2.1	genomic_reference:SL2.40ch04 gene_region:61350800-61354292 transcript_region:SL2.40ch04:61350800..61354292- go_terms:GO:0045735,GO:0016298 functional_description:"Patatin-like protein 1 (AHRD V1 ***- Q9FZ09_TOBAC); contains Interpro domain(s) IPR002641 Patatin "	215	282	413	8e-42	142	68
c101216_g1_i2	281	2	133	Solyc04g079240.2.1	genomic_reference:SL2.40ch04 gene_region:61350800-61354292 transcript_region:SL2.40ch04:61350800..61354292- go_terms:GO:0045735,GO:0016298 functional_description:"Patatin-like protein 1 (AHRD V1 ***- Q9FZ09_TOBAC); contains Interpro domain(s) IPR002641 Patatin "	239	282	413	4e-24	94	43
c101222_g1_i1	201	18	185	tr|G6DPH1|G6DPH1_DANPL	Uncharacterized protein OS=Danaus plexippus	1034	1089	1946	1.1	35	19
c101224_g2_i1	214	20	214	PGSC0003DMP400001410_PGSC0003DMT400001912	null	411	471	488	5.5	25	20
c101226_g1_i1	432	213	368	Solyc07g008370.2.1	genomic_reference:SL2.40ch07 gene_region:3146832-3149440 transcript_region:SL2.40ch07:3146832..3149440 go_terms:GO:0003735,GO:0042803 functional_description:"60S ribosomal protein L7 (AHRD V1 ***- D7MY49_ARALY); contains Interpro domain(s) IPR005998 Ribosomal protein L7, eukaryotic "	1	47	243	1.6	28	19
c101228_g1_i1	305	46	219	PGSC0003DMP400068323_PGSC0003DMT400096648	null	132	197	237	0.006	34	27
c10122_g1_i1	275	156	257	tr|G0REQ6|G0REQ6_HYPJQ	Predicted protein OS=Hypocrea jecorina	41	74	496	4.8	34	16
c101230_g1_i1	678	291	677	Solyc11g011880.1.1	evidence_code:10F0H1E1IEG genomic_reference:SL2.40ch11 gene_region:4818939-4822147 transcript_region:SL2.40ch11:4818939..4822147- go_terms:GO:0004702 functional_description:"RLK, Receptor like protein, putative resistance protein with an antifungal domain"	515	643	643	1e-67	222	126
c101231_g1_i1	300	3	299	PGSC0003DMP400002529_PGSC0003DMT400003544	null	62	450	471	4e-64	204	97
c101231_g2_i1	227	33	227	PGSC0003DMP400002529_PGSC0003DMT400003544	null	1	65	471	6e-40	138	65
c101234_g1_i1	573	3	572	Solyc10g012430.2.1	genomic_reference:SL2.40ch10 gene_region:5095597-5108835 transcript_region:SL2.40ch10:5095597..5108835- go_terms:GO:0008233 functional_description:"Signal peptide peptidase (AHRD V1 **** Q9MA44_ARATH); contains Interpro domain(s) IPR007369 Peptidase A22B, signal peptide peptidase "	354	543	543	1e-132	386	187
c101238_g1_i1	230	58	228	tr|F6HQR0|F6HQR0_VITVI	Putative uncharacterized protein OS=Vitis	1364	1416	1665	1.7	35	18
c101241_g1_i1	228	20	223	tr|C5LTU4|C5LTU4_PERM5	Alcohol dehydrogenase, putative (Fragment)	47	110	128	5.3	32	17
c101242_g1_i3	363	1	171	PGSC0003DMP400010682_PGSC0003DMT400015412	null	3	54	57	2e-22	85	46
c101244_g1_i1	523	170	523	PGSC0003DMP400040253_PGSC0003DMT400059837	null	125	245	246	2e-34	124	62
c101244_g2_i1	653	1	567	PGSC0003DMP400010501_PGSC0003DMT400015160	null	79	229	307	5e-82	251	135
c101245_g1_i1	371	3	365	PGSC0003DMP400040846_PGSC0003DMT400060687	null	847	966	1359	1e-28	112	53
c101248_g1_i1	203	91	201	PGSC0003DMP400033685_PGSC0003DMT400049901	null	831	867	867	2e-07	47	20
c101250_g2_i1	697	465	695	PGSC0003DMP400069252_PGSC0003DMT400097577	null	155	231	231	3e-26	103	48
c101254_g1_i1	317	60	275	Solyc06g072940.1.1	evidence_code:10F0H0E0IEG genomic_reference:SL2.40ch06 gene_region:41350630-41352642 transcript_region:SL2.40ch06:41350630..41352642 functional_description:"Unknown Protein (AHRD V1); contains Interpro domain(s) IPR008546 Protein of unknown function DUF828, plant "	243	317	334	4.8	26	22
c101255_g1_i1	390	1	387	PGSC0003DMP400067235_PGSC0003DMT400095560	null	191	319	353	1e-55	181	87
c101257_g1_i1	560	66	224	PGSC0003DMP400025439_PGSC0003DMT400037421	null	1	53	130	3e-18	78	41
c101257_g1_i2	433	134	223	tr|Q6X1T9|Q6X1T9_POPCN	Putative two-component system response	15	44	74	1.2	35	17
c101259_g1_i1	561	265	456	tr|C4ZFU3|C4ZFU3_EUBR3	Sensory transduction protein kinase OS=Eubacterium	348	410	675	7.7	36	23
c101260_g1_i1	649	81	173	Solyc10g039420.1.1	evidence_code:10F1H0E1IEG genomic_reference:SL2.40ch10 gene_region:21755485-21755739 transcript_region:SL2.40ch10:21755485..21755739- functional_description:"Unknown Protein (AHRD V1)"	54	84	85	2e-06	45	19
c101262_g1_i2	241	3	74	PGSC0003DMP400058005_PGSC0003DMT400086330	null	232	255	261	2e-05	41	20
c101262_g1_i3	228	3	158	PGSC0003DMP400058217_PGSC0003DMT400086542	null	108	154	160	3e-06	42	26
c101262_g1_i4	320	97	276	tr|D8F2C8|D8F2C8_9DELT	AMP-binding enzyme OS=delta proteobacterium	429	488	526	1.4	36	20
c101264_g1_i1	217	8	217	PGSC0003DMP400034400_PGSC0003DMT400051008	null	116	185	321	9e-36	125	60
c101266_g2_i1	216	4	141	tr|J2PGZ0|J2PGZ0_9PSED	Putative iron-regulated membrane protein	225	282	392	2.1	34	18
c101271_g1_i1	239	1	237	PGSC0003DMP400043803_PGSC0003DMT400064965	null	159	237	818	1e-45	157	78
c101275_g1_i1	2762	618	2762	PGSC0003DMP400002673_PGSC0003DMT400003739	null	95	809	809	0	1282	715
c101277_g1_i1	786	258	719	tr|I7I7M9|I7I7M9_LEGPN	Uncharacterized protein OS=Legionella	17	168	190	0.011	44	44
c101283_g1_i1	300	7	264	tr|E9CA75|E9CA75_CAPO3	Polypyrimidine tract-binding protein PTB-2	174	256	546	7.9	33	30
c101284_g1_i1	376	50	364	tr|Q6L3Q0|Q6L3Q0_SOLDE	Polyprotein, putative OS=Solanum demissum	918	1023	1402	2e-37	145	73
c101286_g1_i1	256	118	231	tr|Q6L3H1|Q6L3H1_SOLDE	Leucine zipper protein, putative OS=Solanum	283	320	458	1e-10	65	30
c101286_g1_i2	358	38	333	tr|Q6L3H1|Q6L3H1_SOLDE	Leucine zipper protein, putative OS=Solanum	283	358	458	3e-20	65	30
c101289_g1_i1	1032	426	990	PGSC0003DMP400004439_PGSC0003DMT400006425	null	1	188	188	2e-98	293	153
c101290_g1_i1	473	49	333	PGSC0003DMP400049129_PGSC0003DMT400072630	null	332	426	426	1e-58	191	93
c101292_g1_i1	331	138	305	tr|G9A8R5|G9A8R5_RHIFH	Two-component response regulator OS=Rhizobium	123	177	233	1.1	36	20
c101292_g1_i3	219	30	206	tr|F0CBS8|F0CBS8_9XANT	Transcriptional regulator, LysR family	75	132	360	0.7	36	21
c101292_g1_i4	412	205	399	tr|F0CBS8|F0CBS8_9XANT	Transcriptional regulator, LysR family	75	138	360	0.61	38	22
c101297_g1_i1	547	3	547	Solyc00g164680.1.1	evidence_code:10F0H1E0IEG genomic_reference:SL2.40ch00 gene_region:17843143-17845746 transcript_region:SL2.40ch00:17843143..17845746 go_terms:GO:0016020,GO:0009073 functional_description:"ABC transporter G family member 11 (AHRD V1 ***- AB11G_ARATH); contains Interpro domain(s) IPR013525 ABC-2 type transporter "	49	160	491	8e-40	108	51
c101297_g1_i2	465	3	465	Solyc00g164680.1.1	evidence_code:10F0H1E0IEG genomic_reference:SL2.40ch00 gene_region:17843143-17845746 transcript_region:SL2.40ch00:17843143..17845746 go_terms:GO:0016020,GO:0009073 functional_description:"ABC transporter G family member 11 (AHRD V1 ***- AB11G_ARATH); contains Interpro domain(s) IPR013525 ABC-2 type transporter "	49	160	491	7e-45	145	68
c101301_g1_i1	231	75	200	tr|G8XHA8|G8XHA8_STREN	Putative uncharacterized protein OS=Streptomyces	244	286	368	4.7	33	18
c10130_g1_i1	257	3	257	PGSC0003DMP400031705_PGSC0003DMT400046842	null	12	96	645	3e-51	171	83
c101315_g1_i1	239	161	238	Solyc09g082890.1.1	evidence_code:10F0H1E0IEG genomic_reference:SL2.40ch09 gene_region:63966024-63967175 transcript_region:SL2.40ch09:63966024..63967175- go_terms:GO:0005515 functional_description:"Calcium-transporting ATPase 1 (AHRD V1 ***- Q7XBH9_CERRI); contains Interpro domain(s) IPR001757 ATPase, P-type, K/Mg/Cd/Cu/Zn/Na/Ca/Na/H-transporter "	1	26	384	8e-10	54	24
c101323_g1_i1	509	2	508	PGSC0003DMP400042695_PGSC0003DMT400063408	null	450	618	754	6e-119	357	169
c101323_g2_i1	298	1	225	PGSC0003DMP400042695_PGSC0003DMT400063408	null	619	693	754	3e-47	161	73
c101330_g1_i1	346	1	345	Solyc09g092410.2.1	genomic_reference:SL2.40ch09 gene_region:66860728-66864834 transcript_region:SL2.40ch09:66860728..66864834 go_terms:GO:0006952,GO:0005515,GO:0031224,GO:0006468,GO:0017111,GO:0006915 functional_description:"Tir-nbs-lrr, resistance protein"	677	793	1048	4e-32	120	76
c101333_g1_i1	228	1	228	PGSC0003DMP400036354_PGSC0003DMT400053974	null	11	89	496	4e-40	139	69
c101336_g1_i1	458	277	456	PGSC0003DMP400014850_PGSC0003DMT400021808	null	58	117	117	5e-34	119	59
c101343_g1_i1	222	64	222	PGSC0003DMP400045379_PGSC0003DMT400067256	null	242	294	358	1e-19	81	37
c101345_g1_i1	245	76	216	Solyc12g035390.1.1	evidence_code:10F0H0E0IEG genomic_reference:SL2.40ch12 gene_region:24647125-24647439 transcript_region:SL2.40ch12:24647125..24647439 functional_description:"Unknown Protein (AHRD V1)"	1	47	62	0.0008	34	15
c101345_g2_i1	281	3	230	PGSC0003DMP400024689_PGSC0003DMT400036404	null	45	121	179	2e-12	60	31
c101347_g1_i1	349	1	81	Solyc08g080640.1.1	evidence_code:10F1H1E1IEG genomic_reference:SL2.40ch08 gene_region:61048109-61048852 transcript_region:SL2.40ch08:61048109..61048852 go_terms:GO:0005515 functional_description:"Osmotin-like protein (Fragment) (AHRD V1 **-- Q8S4L1_SOLNI); contains Interpro domain(s) IPR017949 Thaumatin, conserved site IPR001938 Thaumatin, pathogenesis-related "	222	248	248	1e-10	56	27
c101348_g1_i1	242	19	144	Solyc08g060810.2.1	genomic_reference:SL2.40ch08 gene_region:42768508-42771708 transcript_region:SL2.40ch08:42768508..42771708- go_terms:GO:0005515,GO:0004842 functional_description:"Ubiquitin ligase complex F-box protein GRR1 (AHRD V1 *-** C5G8H6_AJEDR); contains Interpro domain(s) IPR006553 Leucine-rich repeat, cysteine-containing subtype "	280	321	666	2e-05	42	28
c101348_g1_i2	762	1	704	Solyc08g060810.2.1	genomic_reference:SL2.40ch08 gene_region:42768508-42771708 transcript_region:SL2.40ch08:42768508..42771708- go_terms:GO:0005515,GO:0004842 functional_description:"Ubiquitin ligase complex F-box protein GRR1 (AHRD V1 *-** C5G8H6_AJEDR); contains Interpro domain(s) IPR006553 Leucine-rich repeat, cysteine-containing subtype "	266	625	666	1e-24	60	26
c101358_g1_i1	462	1	462	PGSC0003DMP400013953_PGSC0003DMT400020475	null	586	739	770	1e-103	317	154
c101361_g1_i1	711	2	457	PGSC0003DMP400016949_PGSC0003DMT400024810	null	285	436	436	1e-94	288	152
c101362_g1_i1	269	83	220	Solyc03g117990.1.1	evidence_code:10F0H1E0IEG genomic_reference:SL2.40ch03 gene_region:61033942-61039749 transcript_region:SL2.40ch03:61033942..61039749- functional_description:"Unknown Protein (AHRD V1)"	235	281	652	0.16	30	17
c101363_g1_i1	350	2	348	PGSC0003DMP400025287_PGSC0003DMT400037229	null	342	457	888	9e-36	88	43
c101364_g1_i1	341	105	239	Solyc01g066010.1.1	evidence_code:10F0H1E0IEG genomic_reference:SL2.40ch01 gene_region:65257531-65259049 transcript_region:SL2.40ch01:65257531..65259049- go_terms:GO:0003676 functional_description:"Zinc finger CCCH domain-containing protein 53 (AHRD V1 *-*- C3H53_ORYSJ); contains Interpro domain(s) IPR000504 RNA recognition motif, RNP-1 "	59	103	185	1e-10	55	24
c101364_g1_i2	258	25	156	Solyc01g066010.1.1	evidence_code:10F0H1E0IEG genomic_reference:SL2.40ch01 gene_region:65257531-65259049 transcript_region:SL2.40ch01:65257531..65259049- go_terms:GO:0003676 functional_description:"Zinc finger CCCH domain-containing protein 53 (AHRD V1 *-*- C3H53_ORYSJ); contains Interpro domain(s) IPR000504 RNA recognition motif, RNP-1 "	59	102	185	2e-10	53	23
c101365_g1_i1	638	183	413	PGSC0003DMP400050839_PGSC0003DMT400075059	null	1	77	77	2e-46	151	74
c101366_g1_i1	332	198	326	tr|C9ZC67|C9ZC67_STRSW	Putative uncharacterized protein OS=Streptomyces	273	312	396	0.73	37	19
c101367_g1_i1	431	157	429	PGSC0003DMP400016700_PGSC0003DMT400024422	null	1	91	364	8e-61	194	91
c101367_g2_i1	798	1	798	PGSC0003DMP400016700_PGSC0003DMT400024422	null	90	352	364	3e-175	492	260
c101370_g2_i1	214	46	177	tr|G7I9G4|G7I9G4_MEDTR	Putative uncharacterized protein OS=Medicago	79	120	127	2e-08	55	29
c101370_g3_i1	649	299	406	tr|E2N4N1|E2N4N1_CAPSP	Putative uncharacterized protein OS=Capnocytophaga	15	50	258	8.8	35	18
c101372_g1_i1	288	2	286	PGSC0003DMP400063834_PGSC0003DMT400092159	null	390	586	595	3e-54	180	88
c101372_g2_i1	435	2	433	PGSC0003DMP400063834_PGSC0003DMT400092159	null	347	590	595	1e-88	273	133
c101372_g3_i1	532	2	529	PGSC0003DMP400063834_PGSC0003DMT400092159	null	175	350	595	3e-105	317	167
c101373_g1_i1	226	67	177	Solyc06g076360.2.1	genomic_reference:SL2.40ch06 gene_region:43831465-43835828 transcript_region:SL2.40ch06:43831465..43835828- go_terms:GO:0006886,GO:0019867 functional_description:"Outer envelope membrane protein (AHRD V1 **-- Q31PR1_SYNE7); contains Interpro domain(s) IPR005689 Chloroplast envelope protein translocase, IAP75 "	477	514	813	3.7	25	15
c101374_g1_i1	277	1	216	PGSC0003DMP400005330_PGSC0003DMT400007661	null	119	190	380	5e-47	157	71
c101374_g1_i2	678	1	678	PGSC0003DMP400005330_PGSC0003DMT400007661	null	119	344	380	8e-167	469	225
c101375_g2_i1	253	20	148	Solyc10g077000.1.1	evidence_code:10F0H1E1IEG genomic_reference:SL2.40ch10 gene_region:59252848-59257424 transcript_region:SL2.40ch10:59252848..59257424 functional_description:"Ulp1 protease family C-terminal catalytic domain containing protein expressed (AHRD V1 *-*- Q2QY95_ORYSJ)"	21	63	846	0.56	28	15
c101376_g1_i1	279	161	268	PGSC0003DMP400064760_PGSC0003DMT400093085	null	80	114	242	2.4	26	15
c101379_g1_i1	508	3	293	PGSC0003DMP400050163_PGSC0003DMT400074099	null	1	97	495	3e-59	195	97
c101380_g1_i2	268	17	199	tr|H9G2W6|H9G2W6_CAEEL	Protein MBOA-4, isoform c OS=Caenorhabditis	279	330	496	4.1	34	18
c101385_g1_i1	201	35	145	PGSC0003DMP400039191_PGSC0003DMT400058238	null	55	90	182	0.32	28	13
c101389_g2_i1	254	2	253	PGSC0003DMP400054050_PGSC0003DMT400079682	null	9	92	108	7e-58	176	84
c101389_g2_i2	267	20	193	PGSC0003DMP400054050_PGSC0003DMT400079682	null	9	66	108	4e-36	121	58
c101391_g1_i1	499	65	481	tr|Q2R2E2|Q2R2E2_ORYSJ	Retrotransposon protein, putative, unclassified	756	902	1133	8e-34	136	73
c101392_g1_i1	454	331	453	PGSC0003DMP400033685_PGSC0003DMT400049901	null	578	618	867	8e-11	60	28
c101392_g1_i2	585	462	584	PGSC0003DMP400033685_PGSC0003DMT400049901	null	578	618	867	1e-10	60	28
c101396_g1_i1	780	159	428	PGSC0003DMP400024689_PGSC0003DMT400036404	null	18	111	179	1e-13	67	34
c101396_g2_i1	305	39	251	PGSC0003DMP400054729_PGSC0003DMT400080715	null	832	895	1387	0.0005	38	25
c10139_g1_i1	333	86	283	tr|D3ARN4|D3ARN4_9CLOT	Conserved domain protein (Fragment) OS=Clostridium	3	68	75	0.058	38	27
c1013_g1_i1	321	42	239	tr|G9QQY1|G9QQY1_9PROT	Putative uncharacterized protein OS=Campylobacter	584	649	1171	1e-08	61	27
c101401_g1_i1	373	67	195	tr|B9IAE2|B9IAE2_POPTR	Predicted protein OS=Populus trichocarpa	13	58	186	0.009	42	21
c101401_g2_i1	300	34	300	tr|Q7XEP7|Q7XEP7_ORYSJ	Transposon protein, putative, CACTA, En/Spm	2200	2288	2828	1e-20	96	45
c101401_g2_i2	512	246	512	tr|Q2QMM7|Q2QMM7_ORYSJ	Putative uncharacterized protein OS=Oryza	68	156	488	3e-19	92	44
c101402_g1_i1	490	48	155	tr|G7I9R4|G7I9R4_MEDTR	NADH-ubiquinone oxidoreductase chain OS=Medicago	405	440	569	7e-05	50	23
c101407_g1_i1	243	1	243	Solyc05g053540.2.1	genomic_reference:SL2.40ch05 gene_region:62764865-62771800 transcript_region:SL2.40ch05:62764865..62771800- go_terms:GO:0005507,GO:0004160 functional_description:"Dihydroxy-acid dehydratase (AHRD V1 **** A6C1E8_9PLAN); contains Interpro domain(s) IPR004404 Dihydroxy-acid dehydratase "	404	484	612	3e-49	165	81
c101418_g1_i1	477	1	470	PGSC0003DMP400016946_PGSC0003DMT400024802	null	299	450	489	5e-41	145	79
c101421_g1_i1	741	3	317	PGSC0003DMP400054046_PGSC0003DMT400079676	null	8	115	318	2e-21	91	68
c101422_g1_i1	443	1	137	tr|Q6U147|Q6U147_TRITA	PsaB (Fragment) OS=Triphora trianthophora	208	252	555	9e-05	38	17
c101426_g1_i1	221	2	181	PGSC0003DMP400025259_PGSC0003DMT400037179	null	1	60	180	2e-32	113	52
c101429_g1_i1	1179	348	953	PGSC0003DMP400037982_PGSC0003DMT400056455	null	1	175	175	9e-122	354	175
c101429_g1_i2	1098	348	872	PGSC0003DMP400037982_PGSC0003DMT400056455	null	1	175	175	3e-127	367	175
c101431_g1_i1	1000	3	998	PGSC0003DMP400013129_PGSC0003DMT400019156	null	416	1178	1288	0	626	331
c101431_g1_i2	463	12	461	PGSC0003DMP400013129_PGSC0003DMT400019156	null	416	1178	1288	4e-84	270	148
c101445_g1_i1	503	84	503	tr|Q0KIN0|Q0KIN0_SOLDE	Integrase core domain containing protein	419	561	1775	5e-24	108	69
c101445_g1_i2	348	63	348	tr|Q0KIN0|Q0KIN0_SOLDE	Integrase core domain containing protein	467	561	1775	3e-16	84	43
c101446_g1_i1	558	298	558	PGSC0003DMP400056837_PGSC0003DMT400085162	null	28	114	129	5e-35	123	63
c101446_g1_i2	302	18	302	PGSC0003DMP400056837_PGSC0003DMT400085162	null	28	123	129	6e-38	127	68
c101449_g1_i1	466	358	444	tr|Q2QSH9|Q2QSH9_ORYSJ	Retrotransposon protein, putative, unclassified,	856	884	1548	3.3	36	17
c101454_g1_i1	305	55	231	PGSC0003DMP400005873_PGSC0003DMT400008454	null	38	100	119	3.9	26	16
c101459_g1_i1	299	161	247	tr|B5YBU6|B5YBU6_DICT6	Transcriptional regulator OS=Dictyoglomus	150	185	344	3.8	34	16
c101461_g1_i1	447	180	251	Solyc12g038990.1.1	evidence_code:10F0H0E0IEG genomic_reference:SL2.40ch12 gene_region:37195052-37195508 transcript_region:SL2.40ch12:37195052..37195508- functional_description:"Unknown Protein (AHRD V1)"	92	115	124	0.003	35	16
c101461_g3_i1	451	238	443	tr|Q6L3H4|Q6L3H4_SOLDE	Putative uncharacterized protein OS=Solanum	143	220	570	3e-07	43	23
c101463_g1_i1	1003	40	485	PGSC0003DMP400056291_PGSC0003DMT400084256	null	202	381	626	2e-27	82	50
c101468_g1_i1	319	4	162	Solyc04g009130.2.1	genomic_reference:SL2.40ch04 gene_region:2646823-2649379 transcript_region:SL2.40ch04:2646823..2649379 go_terms:GO:0005515,GO:0000166 functional_description:"Cc-nbs-lrr, resistance protein"	652	706	775	0.21	30	20
c101469_g1_i1	607	336	458	PGSC0003DMP400043851_PGSC0003DMT400065034	null	19	59	59	6e-10	53	41
c101475_g2_i1	699	72	362	tr|K1YS62|K1YS62_9BACT	Membrane bound O-acyl transferase MBOAT	218	334	479	3.1	37	33
c101476_g1_i1	214	17	115	tr|E3L123|E3L123_PUCGT	Putative uncharacterized protein OS=Puccinia	242	273	530	4.1	33	14
c101479_g1_i1	253	164	253	PGSC0003DMP400028255_PGSC0003DMT400041710	null	362	391	613	0.0002	39	15
c101480_g1_i1	831	152	769	PGSC0003DMP400004497_PGSC0003DMT400006497	null	1	202	202	6e-124	356	200
c101481_g1_i1	1400	269	1213	PGSC0003DMP400062422_PGSC0003DMT400090747	null	215	529	560	0	642	305
c101481_g1_i2	2049	276	1862	PGSC0003DMP400062422_PGSC0003DMT400090747	null	1	529	560	0	1093	517
c101485_g1_i1	443	237	443	Solyc08g014420.2.1	genomic_reference:SL2.40ch08 gene_region:4354487-4377242 transcript_region:SL2.40ch08:4354487..4377242 go_terms:GO:0008339 functional_description:"Mitogen-activated protein kinase 2 (AHRD V1 **** Q84MI5_SOLLC); contains Interpro domain(s) IPR008351 JNK MAP kinase "	327	395	395	9e-41	142	68
c101491_g1_i1	479	42	380	tr|B6W9W4|B6W9W4_9FIRM	Putative uncharacterized protein OS=Anaerococcus	9	116	118	6.3	34	31
c101492_g1_i1	351	48	269	tr|A9TU77|A9TU77_PHYPA	Predicted protein (Fragment) OS=Physcomitrella	32	102	338	0.31	38	29
c101497_g1_i1	540	160	369	Solyc02g094220.1.1	evidence_code:10F1H1E1IEG genomic_reference:SL2.40ch02 gene_region:49395545-49395754 transcript_region:SL2.40ch02:49395545..49395754 functional_description:"Os02g0508100 protein (Fragment) (AHRD V1 ***- Q0E0Z9_ORYSJ)"	1	70	70	5e-42	138	70
c101499_g1_i1	990	110	988	PGSC0003DMP400041015_PGSC0003DMT400060939	null	347	635	635	0	562	284
c101499_g2_i1	1132	81	1130	PGSC0003DMP400014647_PGSC0003DMT400021528	null	1	350	533	0	716	344
c101500_g1_i1	769	259	411	tr|B4MW85|B4MW85_DROWI	GK15210 OS=Drosophila willistoni GN=GK15210	364	413	511	3.8	37	21
c101501_g1_i1	584	2	199	Solyc11g066720.1.1	evidence_code:10F1H1E1IEG genomic_reference:SL2.40ch11 gene_region:49591441-49595951 transcript_region:SL2.40ch11:49591441..49595951 go_terms:GO:0044237,GO:0008152 functional_description:"Bifunctional polymyxin resistance arnA protein (AHRD V1 ***- B6TQB1_MAIZE); contains Interpro domain(s) IPR001509 NAD-dependent epimerase/dehydratase "	322	387	387	4e-39	140	66
c101510_g1_i1	266	20	184	Solyc02g082660.2.1	genomic_reference:SL2.40ch02 gene_region:40880286-40891972 transcript_region:SL2.40ch02:40880286..40891972 go_terms:GO:0005524,GO:0006298 functional_description:"DNA mismatch repair protein mutL (AHRD V1 *-*- C7IG10_9CLOT); contains Interpro domain(s) IPR002099 DNA mismatch repair protein "	190	244	1212	5e-07	47	42
c101511_g1_i1	527	254	388	tr|E8ZVD2|E8ZVD2_CLOB0	Response regulator of the LytR/AlgR family	35	79	151	3.2	36	16
c101513_g1_i1	239	1	66	Solyc03g063140.2.1	genomic_reference:SL2.40ch03 gene_region:30709684-30710358 transcript_region:SL2.40ch03:30709684..30710358- go_terms:GO:0005515,GO:0003677 functional_description:"LOB domain protein (AHRD V1 *-*- Q9AS62_ORYSJ); contains Interpro domain(s) IPR004883 Lateral organ boundaries, LOB "	12	33	175	3e-09	50	22
c101513_g1_i2	326	1	75	Solyc03g063140.2.1	genomic_reference:SL2.40ch03 gene_region:30709684-30710358 transcript_region:SL2.40ch03:30709684..30710358- go_terms:GO:0005515,GO:0003677 functional_description:"LOB domain protein (AHRD V1 *-*- Q9AS62_ORYSJ); contains Interpro domain(s) IPR004883 Lateral organ boundaries, LOB "	12	36	175	3e-12	60	25
c101515_g1_i1	420	7	384	PGSC0003DMP400067937_PGSC0003DMT400096262	null	709	837	1078	5e-28	110	52
c101515_g1_i2	257	12	221	PGSC0003DMP400067937_PGSC0003DMT400096262	null	768	837	1078	7e-14	67	29
c101519_g1_i1	241	3	167	PGSC0003DMP400051806_PGSC0003DMT400076469	null	541	595	595	6e-26	101	48
c101519_g1_i2	285	3	161	PGSC0003DMP400051806_PGSC0003DMT400076469	null	541	593	595	2e-24	97	45
c101520_g1_i1	243	1	243	PGSC0003DMP400001177_PGSC0003DMT400001575	null	220	300	484	7e-50	166	80
c101527_g1_i1	288	3	287	Solyc03g123600.2.1	genomic_reference:SL2.40ch03 gene_region:64457388-64463878 transcript_region:SL2.40ch03:64457388..64463878- go_terms:GO:0005524 functional_description:"Alanine aminotransferase (AHRD V1 ***- Q6VEJ5_CAPAN); contains Interpro domain(s) IPR004839 Aminotransferase, class I and II "	229	266	485	3e-12	62	29
c101528_g1_i1	570	240	569	PGSC0003DMP400034906_PGSC0003DMT400051836	null	62	171	173	3e-74	225	109
c101530_g1_i1	705	46	705	PGSC0003DMP400004276_PGSC0003DMT400006170	null	77	375	407	3e-138	398	217
c101541_g1_i1	352	37	351	Solyc09g092100.2.1	genomic_reference:SL2.40ch09 gene_region:66589275-66608601 transcript_region:SL2.40ch09:66589275..66608601 go_terms:GO:0005524 functional_description:"Predicted CDS Pa_5_8110 (Fragment) (AHRD V1 *--- B2AKK2_PODAN); contains Interpro domain(s) IPR003594 ATP-binding region, ATPase-like "	1422	1525	2715	1e-42	152	75
c101542_g1_i1	452	51	451	PGSC0003DMP400052304_PGSC0003DMT400077203	null	1	133	160	1e-25	92	47
c101546_g1_i1	554	17	283	Solyc03g115490.1.1	evidence_code:10F1H1E1IEG genomic_reference:SL2.40ch03 gene_region:59224065-59224331 transcript_region:SL2.40ch03:59224065..59224331- go_terms:GO:0005515,GO:0003824 functional_description:"LYR motif-containing protein 4 (AHRD V1 ***- C1BY44_ESOLU); contains Interpro domain(s) IPR008011 Complex 1 LYR protein "	1	89	89	5e-57	177	88
c10154_g1_i1	207	42	128	tr|A0PZK3|A0PZK3_CLONN	Serine/threonine kinase related protein	30	58	176	8.7	32	16
c101550_g1_i1	1630	437	1087	PGSC0003DMP400038916_PGSC0003DMT400057803	null	1	217	217	3e-136	398	214
c101550_g1_i2	2069	437	1526	PGSC0003DMP400038916_PGSC0003DMT400057803	null	1	217	217	2e-70	232	113
c101553_g1_i3	773	47	277	PGSC0003DMP400064655_PGSC0003DMT400092980	null	1	328	406	4e-24	100	45
c101566_g1_i1	638	10	636	Solyc03g112790.2.1	genomic_reference:SL2.40ch03 gene_region:57176091-57177710 transcript_region:SL2.40ch03:57176091..57177710- functional_description:"Genomic DNA chromosome 5 TAC clone K6A12 (AHRD V1 ***- Q9FGR6_ARATH)"	87	295	310	6e-153	431	206
c101568_g1_i1	854	129	670	PGSC0003DMP400062493_PGSC0003DMT400090818	null	3	105	218	3e-15	73	37
c101576_g1_i1	309	3	203	tr|J7GEN5|J7GEN5_ENTCL	UDP-glucose lipid carrier transferase	176	247	464	3.6	34	18
c101577_g1_i1	372	21	372	PGSC0003DMP400010408_PGSC0003DMT400015044	null	180	294	353	3e-41	142	64
c101577_g1_i2	285	21	285	PGSC0003DMP400010408_PGSC0003DMT400015044	null	180	294	353	3e-25	90	48
c101579_g1_i1	335	1	266	Solyc07g052710.1.1	evidence_code:10F0H0E0IEG genomic_reference:SL2.40ch07 gene_region:58490170-58493312 transcript_region:SL2.40ch07:58490170..58493312 functional_description:"Unknown Protein (AHRD V1)"	71	448	472	8e-12	51	28
c101585_g1_i1	316	2	316	PGSC0003DMP400035903_PGSC0003DMT400053231	null	551	655	740	3e-74	236	105
c101596_g1_i1	884	562	675	tr|C2D5X7|C2D5X7_LACBR	Putative uncharacterized protein OS=Lactobacillus	201	232	519	2.2	38	19
c101600_g1_i1	808	526	705	tr|I3LQQ2|I3LQQ2_PIG	Uncharacterized protein OS=Sus scrofa GN=PCDHGA12	126	188	812	3.7	38	25
c101602_g2_i1	257	32	157	tr|B0RL34|B0RL34_YEREN	Putative uncharacterized protein OS=Yersinia	4	43	60	1.1	33	18
c101604_g1_i1	369	283	348	tr|Q0KIN0|Q0KIN0_SOLDE	Integrase core domain containing protein	1419	1440	1775	0.47	38	15
c101605_g1_i1	230	2	230	PGSC0003DMP400047481_PGSC0003DMT400070232	null	205	289	358	1e-13	61	28
c101611_g1_i1	487	85	261	tr|H9K4Q4|H9K4Q4_APIME	Uncharacterized protein OS=Apis mellifera	896	951	1107	2.5	37	22
c101614_g1_i1	598	190	585	PGSC0003DMP400045670_PGSC0003DMT400067652	null	1	132	377	1e-87	266	128
c101614_g1_i2	509	101	496	PGSC0003DMP400045670_PGSC0003DMT400067652	null	1	132	377	2e-88	267	128
c101625_g1_i1	400	14	385	tr|K3UV25|K3UV25_FUSPC	Uncharacterized protein OS=Fusarium pseudograminearum	144	271	1010	3.2	36	31
c101626_g1_i1	1912	373	1682	Solyc06g036780.2.1	genomic_reference:SL2.40ch06 gene_region:24511239-24528169 transcript_region:SL2.40ch06:24511239..24528169 go_terms:GO:0016020 functional_description:"Os01g0708300 protein (Fragment) (AHRD V1 *-*- Q0JJY9_ORYSJ); contains Interpro domain(s) IPR000620 Protein of unknown function DUF6, transmembrane "	1	345	345	8e-128	384	222
c101626_g1_i2	1637	373	1407	Solyc06g036780.2.1	genomic_reference:SL2.40ch06 gene_region:24511239-24528169 transcript_region:SL2.40ch06:24511239..24528169 go_terms:GO:0016020 functional_description:"Os01g0708300 protein (Fragment) (AHRD V1 *-*- Q0JJY9_ORYSJ); contains Interpro domain(s) IPR000620 Protein of unknown function DUF6, transmembrane "	1	345	345	0	621	342
c101627_g1_i1	631	253	630	PGSC0003DMP400022158_PGSC0003DMT400032619	null	338	463	463	4e-85	263	125
c101629_g1_i1	354	2	352	tr|F4NCG1|F4NCG1_BETVU	Putative uncharacterized protein OS=Beta	678	794	1110	1e-24	107	55
c101630_g1_i1	337	3	224	Solyc06g060470.1.1	evidence_code:10F0H0E0IEG genomic_reference:SL2.40ch06 gene_region:34887486-34888208 transcript_region:SL2.40ch06:34887486..34888208 go_terms:GO:0005515 functional_description:"VQ motif family protein (AHRD V1 *-*- B6SZE5_MAIZE); contains Interpro domain(s) IPR008889 VQ "	1	74	241	2e-22	89	68
c101635_g1_i1	1958	222	1463	PGSC0003DMP400050321_PGSC0003DMT400074310	null	1	414	414	0	752	412
c101639_g1_i1	645	347	502	PGSC0003DMP400036783_PGSC0003DMT400054687	null	1	52	52	1e-27	102	51
c101643_g1_i1	356	2	356	PGSC0003DMP400033685_PGSC0003DMT400049901	null	321	439	867	2e-32	97	45
c101644_g1_i2	519	418	519	PGSC0003DMP400046114_PGSC0003DMT400068266	null	217	249	708	1e-08	53	29
c101648_g1_i2	327	54	179	tr|F4ZGN9|F4ZGN9_9VIRU	Putative uncharacterized protein OS=Cotesia	52	93	174	5.2	34	16
c10164_g1_i1	314	159	227	Solyc04g072870.1.1	evidence_code:10F0H1E0IEG genomic_reference:SL2.40ch04 gene_region:57420673-57423910 transcript_region:SL2.40ch04:57420673..57423910- go_terms:GO:0009044 functional_description:"Beta-D-xylosidase (AHRD V1 **** Q8W011_HORVU); contains Interpro domain(s) IPR001764 Glycoside hydrolase, family 3, N-terminal "	346	368	773	8e-08	49	21
c101650_g1_i2	205	34	177	tr|G0MMM9|G0MMM9_CAEBE	Putative uncharacterized protein OS=Caenorhabditis	352	399	462	4.5	33	16
c101651_g1_i1	972	306	460	Solyc03g097570.2.1	genomic_reference:SL2.40ch03 gene_region:53347015-53350566 transcript_region:SL2.40ch03:53347015..53350566- go_terms:GO:0016021 functional_description:"MtN3-like protein (AHRD V1 **-- Q9LUE3_ARATH); contains Interpro domain(s) IPR018179 RAG1-activating protein 1 homologue "	166	212	305	0.02	28	17
c101657_g1_i1	293	1	291	Solyc00g019950.1.1	evidence_code:10F0H1E1IEG genomic_reference:SL2.40ch00 gene_region:11799418-11799990 transcript_region:SL2.40ch00:11799418..11799990- go_terms:GO:0055114 functional_description:"NADH-quinone oxidoreductase subunit C (AHRD V1 ***- NUOC_MAGSA); contains Interpro domain(s) IPR001268 NADH:ubiquinone oxidoreductase, 30 kDa subunit "	35	131	191	5e-63	192	94
c101657_g1_i2	387	206	382	PGSC0003DMP400036280_PGSC0003DMT400053837	null	15	73	73	4e-33	114	55
c101659_g1_i1	217	30	185	PGSC0003DMP400035475_PGSC0003DMT400052618	null	6	55	132	6e-09	49	29
c101664_g1_i1	283	33	236	tr|B9RY33|B9RY33_RICCO	Putative uncharacterized protein OS=Ricinus	74	141	2820	1.9	35	19
c101664_g2_i1	412	2	340	PGSC0003DMP400060806_PGSC0003DMT400089131	null	2	124	124	4e-47	152	90
c101664_g2_i2	442	2	370	PGSC0003DMP400060806_PGSC0003DMT400089131	null	2	124	124	3e-75	224	121
c101664_g2_i3	467	104	395	PGSC0003DMP400060806_PGSC0003DMT400089131	null	29	124	124	6e-41	137	65
c101670_g1_i1	232	6	215	Solyc07g019480.1.1	evidence_code:10F0H0E0IEG genomic_reference:SL2.40ch07 gene_region:11723986-11725329 transcript_region:SL2.40ch07:11723986..11725329 go_terms:GO:0006355 functional_description:"Unknown Protein (AHRD V1); contains Interpro domain(s) IPR003340 Transcriptional factor B3 "	147	229	324	2.4	26	24
c101671_g1_i1	518	2	517	Solyc07g042460.1.1	evidence_code:10F0H1E0IEG genomic_reference:SL2.40ch07 gene_region:52919322-52925426 transcript_region:SL2.40ch07:52919322..52925426- go_terms:GO:0016174 functional_description:"Respiratory burst oxidase-like protein E (AHRD V1 **** B2D0N7_HORVD); contains Interpro domain(s) IPR013121 Ferric reductase, NAD binding "	613	756	882	3e-64	213	144
c101671_g1_i2	610	2	609	Solyc07g042460.1.1	evidence_code:10F0H1E0IEG genomic_reference:SL2.40ch07 gene_region:52919322-52925426 transcript_region:SL2.40ch07:52919322..52925426- go_terms:GO:0016174 functional_description:"Respiratory burst oxidase-like protein E (AHRD V1 **** B2D0N7_HORVD); contains Interpro domain(s) IPR013121 Ferric reductase, NAD binding "	613	756	882	8e-57	193	101
c101672_g1_i1	896	291	476	Solyc04g076610.1.1	evidence_code:10F0H0E0IEG genomic_reference:SL2.40ch04 gene_region:59092281-59095192 transcript_region:SL2.40ch04:59092281..59095192- go_terms:GO:0003676,GO:0004523,GO:0008270,GO:0005622 functional_description:"Receptor expression-enhancing protein 4 (AHRD V1 *--- REEP4_HUMAN); contains Interpro domain(s) IPR004345 TB2/DP1 and HVA22 related protein "	119	172	470	0.0002	42	25
c101680_g1_i1	238	59	217	tr|B0UE62|B0UE62_METS4	Putative uncharacterized protein OS=Methylobacterium	279	327	380	1	35	19
c101683_g1_i1	211	1	145	PGSC0003DMP400033685_PGSC0003DMT400049901	null	759	808	867	4e-11	58	27
c101685_g1_i1	243	4	180	tr|D2S3Q9|D2S3Q9_HALTV	Putative uncharacterized protein OS=Haloterrigena	23	76	94	1.5	33	20
c101686_g1_i2	312	189	293	PGSC0003DMP400024037_PGSC0003DMT400035343	null	4	38	100	0.12	30	20
c101687_g1_i1	224	1	201	PGSC0003DMP400033685_PGSC0003DMT400049901	null	586	652	867	3e-25	99	48
c101687_g1_i2	201	2	151	PGSC0003DMP400033685_PGSC0003DMT400049901	null	610	659	867	9e-17	75	37
c101687_g1_i3	272	1	222	PGSC0003DMP400033685_PGSC0003DMT400049901	null	586	659	867	1e-28	110	53
c101689_g3_i1	375	46	147	PGSC0003DMP400053550_PGSC0003DMT400079002	null	25	58	58	6e-16	69	33
c101690_g1_i1	331	54	331	PGSC0003DMP400037740_PGSC0003DMT400056073	null	145	238	322	1e-21	62	28
c101691_g1_i1	529	3	89	tr|K3XSG9|K3XSG9_SETIT	Uncharacterized protein OS=Setaria italica	25	53	85	0.22	38	18
c101691_g1_i2	625	120	293	Solyc02g032510.2.1	genomic_reference:SL2.40ch02 gene_region:19242941-19247560 transcript_region:SL2.40ch02:19242941..19247560- go_terms:GO:0005515 functional_description:"Kelch-like protein (AHRD V1 ***- A7XCS9_9POXV); contains Interpro domain(s) IPR013089 Kelch related "	64	112	280	3.1	28	21
c101693_g1_i1	333	4	331	PGSC0003DMP400032672_PGSC0003DMT400048258	null	228	333	424	4e-26	90	40
c101693_g2_i1	532	132	491	PGSC0003DMP400013435_PGSC0003DMT400019639	null	1	120	121	3e-51	164	71
c101696_g1_i1	213	1	87	Solyc07g061730.2.1	genomic_reference:SL2.40ch07 gene_region:61917208-61918685 transcript_region:SL2.40ch07:61917208..61918685 go_terms:GO:0004062,GO:0016707 functional_description:"Gibberellin 2-oxidase (AHRD V1 **** A4GVL9_SOLLC); contains Interpro domain(s) IPR005123 Oxoglutarate and iron-dependent oxygenase "	1	30	336	2e-10	55	28
c101697_g1_i1	217	1	216	PGSC0003DMP400053957_PGSC0003DMT400079560	null	116	291	612	2e-40	140	68
c101698_g1_i1	923	300	803	PGSC0003DMP400026734_PGSC0003DMT400039414	null	1	168	168	1e-116	338	167
c101703_g1_i1	233	177	233	PGSC0003DMP400047602_PGSC0003DMT400070408	null	193	211	309	0.003	35	16
c101704_g1_i2	368	84	350	PGSC0003DMP400012017_PGSC0003DMT400017487	null	220	300	1408	2	28	28
c101705_g1_i1	270	2	58	Solyc02g062380.1.1	evidence_code:10F0H1E0IEG genomic_reference:SL2.40ch02 gene_region:28563645-28566551 transcript_region:SL2.40ch02:28563645..28566551- go_terms:GO:0031013,GO:0030674 functional_description:"GATA transcription factor 9 (AHRD V1 *-*- B6STZ1_MAIZE); contains Interpro domain(s) IPR000679 Zinc finger, GATA-type "	272	290	290	5e-05	40	19
c101706_g1_i1	354	45	308	tr|Q5GS13|Q5GS13_WOLTR	NADH:ubiquinone oxidoreductase chain L	177	258	618	2.8	35	26
c101708_g1_i1	223	2	223	PGSC0003DMP400022119_PGSC0003DMT400032550	null	248	321	733	2e-34	125	56
c101708_g2_i1	553	3	551	PGSC0003DMP400040846_PGSC0003DMT400060687	null	802	984	1359	1e-66	223	110
c101713_g1_i1	466	175	464	PGSC0003DMP400033685_PGSC0003DMT400049901	null	359	455	867	5e-25	85	41
c101716_g1_i1	778	146	725	PGSC0003DMP400068530_PGSC0003DMT400096855	null	5	197	201	5e-50	166	90
c101726_g1_i1	425	2	260	PGSC0003DMP400025878_PGSC0003DMT400038088	null	1	93	205	4e-18	68	36
c101726_g1_i2	350	2	161	PGSC0003DMP400044170_PGSC0003DMT400065486	null	22	83	232	1e-09	41	20
c101726_g2_i1	612	85	234	Solyc10g084540.1.1	evidence_code:10F0H1E0IEG genomic_reference:SL2.40ch10 gene_region:63343022-63351761 transcript_region:SL2.40ch10:63343022..63351761 functional_description:"Pentatricopeptide repeat-containing protein (AHRD V1 *-*- D7KHY5_ARALY); contains Interpro domain(s) IPR013209 LNS2, Lipin/Ned1/Smp2 "	1038	1081	1564	0.59	31	18
c101729_g1_i1	417	184	279	tr|K3ZQB2|K3ZQB2_SETIT	Uncharacterized protein OS=Setaria italica	919	950	1031	5e-08	60	25
c101729_g1_i2	268	14	130	Solyc09g098260.1.1	evidence_code:10F0H1E0IEG genomic_reference:SL2.40ch09 gene_region:67394374-67404945 transcript_region:SL2.40ch09:67394374..67404945 go_terms:GO:0005634,GO:0008270 functional_description:"Histone-lysine N-methyltransferase-like protein (AHRD V1 *-*- A9RXF6_PHYPA); contains Interpro domain(s) IPR001214 SET "	444	482	589	4e-10	56	25
c101733_g1_i1	368	13	210	tr|A5C2C0|A5C2C0_VITVI	Putative uncharacterized protein OS=Vitis	453	516	724	0.005	43	23
c101733_g1_i2	286	13	210	tr|A5C2C0|A5C2C0_VITVI	Putative uncharacterized protein OS=Vitis	453	516	724	0.001	45	24
c101733_g2_i1	323	99	296	Solyc10g039420.1.1	evidence_code:10F1H0E1IEG genomic_reference:SL2.40ch10 gene_region:21755485-21755739 transcript_region:SL2.40ch10:21755485..21755739- functional_description:"Unknown Protein (AHRD V1)"	12	80	85	5e-15	66	37
c101733_g2_i2	291	99	233	Solyc10g039420.1.1	evidence_code:10F1H0E1IEG genomic_reference:SL2.40ch10 gene_region:21755485-21755739 transcript_region:SL2.40ch10:21755485..21755739- functional_description:"Unknown Protein (AHRD V1)"	12	58	85	7e-07	43	23
c101735_g1_i1	307	158	280	tr|C7ZBE8|C7ZBE8_NECH7	Putative uncharacterized protein (Fragment)	104	145	268	6.3	33	17
c101736_g1_i1	240	3	200	tr|I4X6K4|I4X6K4_9BACL	ATP-dependent helicase OS=Planococcus	29	91	907	1.5	35	21
c101741_g1_i1	984	36	980	PGSC0003DMP400007985_PGSC0003DMT400011488	null	1	315	379	4e-118	350	164
c101743_g1_i1	345	59	172	Solyc06g008320.2.1	genomic_reference:SL2.40ch06 gene_region:2193612-2201004 transcript_region:SL2.40ch06:2193612..2201004- go_terms:GO:0004674 functional_description:"Serine/threonine kinase (AHRD V1 **** D8UCQ6_VOLCA); contains Interpro domain(s) IPR002290 Serine/threonine protein kinase "	221	262	458	0.69	28	18
c101745_g1_i3	234	28	204	tr|Q8TPP2|Q8TPP2_METAC	Helicase OS=Methanosarcina acetivorans	50	113	418	2.9	34	22
c101747_g1_i1	395	118	294	tr|D5E6A6|D5E6A6_MYCCM	Putative uncharacterized protein OS=Mycoplasma	205	263	732	3	35	17
c101748_g1_i1	740	228	738	Solyc12g009460.1.1	evidence_code:10F0H1E0IEG genomic_reference:SL2.40ch12 gene_region:2723092-2725815 transcript_region:SL2.40ch12:2723092..2725815 go_terms:GO:0006952,GO:0006915 functional_description:"Cc-nbs-lrr, resistance protein"	694	864	865	4e-84	271	125
c101752_g2_i1	322	74	274	PGSC0003DMP400035273_PGSC0003DMT400052331	null	63	129	334	3e-11	59	26
c101754_g1_i1	383	1	54	Solyc06g035960.2.1	genomic_reference:SL2.40ch06 gene_region:22012028-22016323 transcript_region:SL2.40ch06:22012028..22016323 go_terms:GO:0016207 functional_description:"4-coumarate-CoA ligase-like protein (AHRD V1 **** Q9SMT7_ARATH); contains Interpro domain(s) IPR000873 AMP-dependent synthetase and ligase "	504	521	522	0.0002	39	18
c101754_g2_i1	291	3	290	PGSC0003DMP400052109_PGSC0003DMT400076909	null	411	506	525	6e-61	196	95
c101756_g1_i1	462	1	282	Solyc09g065330.2.1	genomic_reference:SL2.40ch09 gene_region:58994086-58996682 transcript_region:SL2.40ch09:58994086..58996682 go_terms:GO:0031369 functional_description:"40S ribosomal protein S24 (AHRD V1 ***- C6TAW2_SOYBN); contains Interpro domain(s) IPR001976 Ribosomal protein S24e "	1	94	134	5e-64	196	94
c10175_g1_i1	486	1	480	tr|C6KUH2|C6KUH2_9BACT	Type II restriction enzyme, methylase	1	160	629	1e-97	305	150
c101762_g1_i1	621	315	467	Solyc07g019490.1.1	evidence_code:10F1H0E1IEG genomic_reference:SL2.40ch07 gene_region:11755679-11755831 transcript_region:SL2.40ch07:11755679..11755831- functional_description:"Unknown Protein (AHRD V1)"	2	51	51	6e-11	56	31
c101768_g1_i1	316	48	263	tr|D8T5M6|D8T5M6_SELML	Putative uncharacterized protein OS=Selaginella	177	244	329	1.8	35	24
c101769_g1_i1	286	85	285	PGSC0003DMP400064417_PGSC0003DMT400092742	null	261	333	335	8e-06	43	31
c101770_g1_i1	213	26	181	tr|A6REE3|A6REE3_AJECN	Chitin synthase 2 OS=Ajellomyces capsulata	886	937	1277	4	34	17
c101770_g2_i1	550	1	285	PGSC0003DMP400028822_PGSC0003DMT400042495	null	1	95	154	9e-61	189	94
c101770_g3_i1	230	41	205	Solyc02g080580.1.1	evidence_code:10F1H0E1IEG genomic_reference:SL2.40ch02 gene_region:39357037-39357504 transcript_region:SL2.40ch02:39357037..39357504 functional_description:"Nuclear protein (AHRD V1 *-*- B6U7S5_MAIZE); contains Interpro domain(s) IPR007608 Protein of unknown function DUF584 "	102	156	156	1e-33	115	55
c101774_g1_i1	325	100	189	Solyc03g114810.2.1	genomic_reference:SL2.40ch03 gene_region:58741832-58746719 transcript_region:SL2.40ch03:58741832..58746719- go_terms:GO:0016758 functional_description:"Glycosyltransferase (AHRD V1 ***- B9N4D7_POPTR); contains Interpro domain(s) IPR002495 Glycosyl transferase, family 8 "	283	312	537	0.28	30	15
c101776_g1_i2	385	44	118	PGSC0003DMP400053880_PGSC0003DMT400079447	null	23	47	51	3e-07	45	20
c101777_g1_i1	490	89	454	tr|A5BZ35|A5BZ35_VITVI	Putative uncharacterized protein OS=Vitis	772	2025	2193	1e-24	110	48
c101777_g1_i2	512	111	476	tr|A5BZ35|A5BZ35_VITVI	Putative uncharacterized protein OS=Vitis	772	2022	2193	5e-25	111	48
c10177_g1_i1	358	253	357	PGSC0003DMP400046327_PGSC0003DMT400068569	null	1194	1228	1361	3e-16	76	35
c101787_g1_i1	325	3	254	Solyc01g028970.1.1	evidence_code:10F0H0E0IEG genomic_reference:SL2.40ch01 gene_region:35401667-35403682 transcript_region:SL2.40ch01:35401667..35403682- go_terms:GO:0008270 functional_description:"Retrotransposon gag protein (AHRD V1 ***- Q0KIS1_SOLDE); contains Interpro domain(s) IPR005162 Retrotransposon gag protein "	246	313	565	2e-21	89	49
c101788_g1_i1	372	1	359	PGSC0003DMP400027844_PGSC0003DMT400041064	null	1	120	458	7e-65	207	97
c10178_g1_i1	277	57	248	tr|I1K1I7|I1K1I7_SOYBN	Uncharacterized protein OS=Glycine max	1721	1784	1853	0.22	38	22
c101790_g1_i1	240	156	239	Solyc03g025220.2.1	genomic_reference:SL2.40ch03 gene_region:7063024-7065254 transcript_region:SL2.40ch03:7063024..7065254 go_terms:GO:0015299 functional_description:"Multidrug resistance protein mdtK (AHRD V1 *--- MDTK_PHOLL); contains Interpro domain(s) IPR002528 Multi antimicrobial extrusion protein MatE "	456	483	506	1e-09	54	25
c101790_g1_i2	288	156	287	Solyc03g025220.2.1	genomic_reference:SL2.40ch03 gene_region:7063024-7065254 transcript_region:SL2.40ch03:7063024..7065254 go_terms:GO:0015299 functional_description:"Multidrug resistance protein mdtK (AHRD V1 *--- MDTK_PHOLL); contains Interpro domain(s) IPR002528 Multi antimicrobial extrusion protein MatE "	456	499	506	2e-19	82	37
c101791_g1_i1	327	115	315	PGSC0003DMP400043371_PGSC0003DMT400064323	null	151	217	313	2e-05	42	23
c101791_g1_i2	666	454	654	PGSC0003DMP400043371_PGSC0003DMT400064323	null	151	217	313	0.0001	42	23
c101795_g1_i1	330	121	330	PGSC0003DMP400013995_PGSC0003DMT400020544	null	191	260	260	2e-41	140	69
c101796_g1_i1	514	195	512	Solyc07g062730.1.1	evidence_code:10F0H1E1IEG genomic_reference:SL2.40ch07 gene_region:62648976-62651117 transcript_region:SL2.40ch07:62648976..62651117 functional_description:"Chloroplast protein HCF243 (AHRD V1 *-*- Q9LIM5_ARATH)"	529	623	714	3e-11	61	66
c101797_g1_i1	412	163	408	Solyc03g062650.2.1	genomic_reference:SL2.40ch03 gene_region:29016655-29027067 transcript_region:SL2.40ch03:29016655..29027067- go_terms:GO:0055114 functional_description:"Thyroid adenoma-associated protein homolog (AHRD V1 *--- THADA_CANFA); contains Interpro domain(s) IPR019442 Protein of unknown function DUF2428, death-receptor-like "	426	516	2175	4.4	27	25
c1017_g1_i1	262	2	166	tr|E8TQF4|E8TQF4_ALIDB	Putative uncharacterized protein OS=Alicycliphilus	24	78	84	6e-11	62	28
c101805_g1_i1	296	2	295	tr|Q0KIN0|Q0KIN0_SOLDE	Integrase core domain containing protein	1219	1317	1775	3e-23	103	57
c101805_g2_i1	618	286	570	tr|A5C1C7|A5C1C7_VITVI	Putative uncharacterized protein OS=Vitis	1470	1566	1850	0.0002	50	38
c101807_g1_i1	452	2	55	PGSC0003DMP400016201_PGSC0003DMT400023749	null	54	71	71	0.0001	38	18
c101807_g1_i2	463	2	55	PGSC0003DMP400016201_PGSC0003DMT400023749	null	54	71	71	0.0001	38	18
c101807_g1_i3	455	2	55	PGSC0003DMP400016201_PGSC0003DMT400023749	null	54	71	71	0.0001	38	18
c101811_g1_i1	312	235	312	Solyc03g044670.1.1	evidence_code:10F0H1E0IEG genomic_reference:SL2.40ch03 gene_region:14304016-14304738 transcript_region:SL2.40ch03:14304016..14304738- go_terms:GO:0008152,GO:0048037 functional_description:"Phosphoglycerate dehydrogenase-like protein (AHRD V1 ***- Q69J93_ORYSJ); contains Interpro domain(s) IPR006140 D-isomer specific 2-hydroxyacid dehydrogenase, NAD-binding "	216	240	241	0.002	35	17
c101813_g1_i1	779	157	654	PGSC0003DMP400053401_PGSC0003DMT400078786	null	1	166	166	1e-116	335	165
c101813_g1_i2	708	157	654	PGSC0003DMP400053401_PGSC0003DMT400078786	null	1	166	166	4e-117	335	165
c101814_g1_i1	409	115	330	PGSC0003DMP400005298_PGSC0003DMT400007611	null	1	72	72	6e-44	142	68
c101821_g1_i1	1043	318	902	PGSC0003DMP400043765_PGSC0003DMT400064920	null	1	195	195	2e-137	392	195
c101823_g1_i1	516	310	516	PGSC0003DMP400008007_PGSC0003DMT400011522	null	1	69	137	2e-43	144	69
c101824_g1_i1	287	90	242	tr|Q1Q6C2|Q1Q6C2_9BACT	Putative uncharacterized protein OS=Candidatus	27	87	93	0.47	35	20
c101826_g1_i1	288	1	288	Solyc10g055260.1.1	evidence_code:10F0H1E0IEG genomic_reference:SL2.40ch10 gene_region:51998467-52003224 transcript_region:SL2.40ch10:51998467..52003224- functional_description:"Auxin transporter-like protein 3 (AHRD V1 ***- B6TPT6_MAIZE); contains Interpro domain(s) IPR013057 Amino acid transporter, transmembrane "	153	248	491	1e-62	200	96
c101826_g2_i1	843	1	621	PGSC0003DMP400040164_PGSC0003DMT400059693	null	255	461	489	6e-129	379	207
c101833_g1_i1	557	271	549	PGSC0003DMP400037717_PGSC0003DMT400056028	null	1	93	93	7e-60	185	93
c101835_g1_i1	206	6	170	tr|H3IMS7|H3IMS7_STRPU	Uncharacterized protein OS=Strongylocentrotus	393	447	1653	4.4	33	21
c101838_g1_i1	700	3	698	Solyc08g080460.1.1	evidence_code:10F0H1E0IEG genomic_reference:SL2.40ch08 gene_region:60917452-60922463 transcript_region:SL2.40ch08:60917452..60922463 go_terms:GO:0005515,GO:0004712 functional_description:"Serine/threonine protein kinase (AHRD V1 *-** C4PKQ3_PRUPE); contains Interpro domain(s) IPR002290 Serine/threonine protein kinase "	127	386	757	7e-150	439	221
c101838_g2_i1	240	3	239	PGSC0003DMP400005454_PGSC0003DMT400007850	null	291	369	667	4e-47	159	78
c101843_g2_i1	756	306	755	tr|E4Z8N8|E4Z8N8_MALDO	Putative RNA-directed DNA polymerase (Reverse	252	399	622	3e-09	65	54
c101848_g1_i1	212	2	139	tr|B2M1T1|B2M1T1_SOLTU	Vacoular processing enzyme 2 OS=Solanum	417	461	461	8e-11	65	37
c101848_g1_i2	209	2	136	tr|B2M1T1|B2M1T1_SOLTU	Vacoular processing enzyme 2 OS=Solanum	417	461	461	6e-21	93	44
c101849_g1_i1	212	19	204	tr|H1WXF4|H1WXF4_LEUCI	ECF-type sigma factor negative effector	260	326	342	2.7	34	22
c10184_g1_i1	275	21	275	tr|A6V5R1|A6V5R1_PSEA7	Putative uncharacterized protein OS=Pseudomonas	1	85	90	8e-52	167	83
c101854_g3_i1	834	225	485	tr|C2TXK4|C2TXK4_BACCE	Uncharacterized protein OS=Bacillus cereus	84	175	580	9.1	37	29
c101857_g1_i1	286	27	206	PGSC0003DMP400048959_PGSC0003DMT400072409	null	6	83	447	7e-06	43	38
c101858_g1_i1	485	2	484	PGSC0003DMP400016933_PGSC0003DMT400024780	null	670	830	914	3e-107	330	159
c101858_g2_i1	325	10	324	PGSC0003DMP400016933_PGSC0003DMT400024780	null	562	666	914	1e-46	162	103
c101859_g1_i1	314	56	268	tr|D3B8Q5|D3B8Q5_POLPA	Putative uncharacterized protein OS=Polysphondylium	100	170	373	1.4	35	21
c101866_g1_i1	232	67	150	tr|G3HJ82|G3HJ82_CRIGR	Protein phosphatase 1E OS=Cricetulus griseus	147	174	880	4	34	12
c101868_g1_i1	301	3	218	Solyc03g025210.2.1	genomic_reference:SL2.40ch03 gene_region:7056223-7058777 transcript_region:SL2.40ch03:7056223..7058777 go_terms:GO:0015299 functional_description:"Mate efflux family protein (AHRD V1 **-- D7M5Q2_ARALY); contains Interpro domain(s) IPR002528 Multi antimicrobial extrusion protein MatE "	323	393	495	2e-35	126	65
c101870_g1_i1	601	167	340	tr|B1KR77|B1KR77_SHEWM	Sulphate transporter OS=Shewanella woodyi	136	197	385	7.7	36	25
c101878_g2_i2	207	84	206	tr|H3IIU3|H3IIU3_STRPU	Uncharacterized protein OS=Strongylocentrotus	67	105	506	2.1	34	20
c101879_g1_i1	358	295	357	PGSC0003DMP400015816_PGSC0003DMT400023222	null	110	130	130	4e-07	45	21
c101880_g1_i1	420	271	411	tr|C9LG28|C9LG28_9BACT	Putative uncharacterized protein OS=Prevotella	61	107	167	2.8	35	15
c101882_g1_i1	527	205	369	PGSC0003DMP400031309_PGSC0003DMT400046245	null	2	56	99	7e-06	43	22
c101882_g1_i2	359	202	312	tr|Q9XIG3|Q9XIG3_ARATH	T10P12.5 protein OS=Arabidopsis thaliana	170	206	355	0.35	38	16
c101884_g1_i1	972	2	817	Solyc00g154480.1.1	evidence_code:10F0H1E0IEG genomic_reference:SL2.40ch00 gene_region:17539478-17543054 transcript_region:SL2.40ch00:17539478..17543054 go_terms:GO:0016829,GO:0016020 functional_description:"Cellulose synthase-like protein E1 (AHRD V1 *-*- CSLE1_ARATH); contains Interpro domain(s) IPR005630 Terpene synthase, metal-binding domain "	252	522	522	1e-172	494	254
c101884_g1_i2	500	55	345	Solyc00g154480.1.1	evidence_code:10F0H1E0IEG genomic_reference:SL2.40ch00 gene_region:17539478-17543054 transcript_region:SL2.40ch00:17539478..17543054 go_terms:GO:0016829,GO:0016020 functional_description:"Cellulose synthase-like protein E1 (AHRD V1 *-*- CSLE1_ARATH); contains Interpro domain(s) IPR005630 Terpene synthase, metal-binding domain "	427	522	522	1e-57	191	93
c101886_g1_i1	673	240	671	Solyc04g014830.1.1	evidence_code:10F0H1E1IEG genomic_reference:SL2.40ch04 gene_region:5064579-5066240 transcript_region:SL2.40ch04:5064579..5066240- go_terms:GO:0003700 functional_description:"GRAS family transcription factor (AHRD V1 **-* B9IH45_POPTR); contains Interpro domain(s) IPR005202 GRAS transcription factor "	1	144	554	3e-55	187	126
c101892_g1_i1	221	58	219	PGSC0003DMP400028255_PGSC0003DMT400041710	null	439	493	613	2e-16	73	33
c101892_g2_i1	237	4	168	tr|D5S0D1|D5S0D1_CLODI	ABC superfamily ATP binding cassette transporter	1	53	77	3.5	32	23
c1018_g1_i1	275	19	270	PGSC0003DMP400061694_PGSC0003DMT400090019	null	1	85	332	7e-12	60	33
c101901_g1_i1	265	4	198	tr|Q8MB31|Q8MB31_9ASTE	Cytochrome b559 subunit alpha (Fragment)	1	65	82	1e-22	93	43
c101901_g1_i2	851	4	198	tr|Q8MB31|Q8MB31_9ASTE	Cytochrome b559 subunit alpha (Fragment)	1	65	82	1e-20	93	43
c101903_g1_i1	388	77	253	tr|G7I5J6|G7I5J6_MEDTR	Subtilisin-like protease OS=Medicago truncatula	28	81	752	6.9	35	21
c101906_g1_i1	771	2	769	PGSC0003DMP400026237_PGSC0003DMT400038599	null	42	297	329	0	535	254
c101907_g1_i1	412	3	125	PGSC0003DMP400051469_PGSC0003DMT400076005	null	29	69	69	4e-21	83	41
c101908_g1_i1	305	152	280	Solyc09g090220.2.1	genomic_reference:SL2.40ch09 gene_region:65118730-65121146 transcript_region:SL2.40ch09:65118730..65121146 go_terms:GO:0004519 functional_description:"Pentatricopeptide repeat-containing protein (AHRD V1 ***- D7L3A6_ARALY); contains Interpro domain(s) IPR002885 Pentatricopeptide repeat "	107	155	703	3.4	26	13
c101911_g1_i1	712	322	711	PGSC0003DMP400017481_PGSC0003DMT400025653	null	364	493	493	3e-86	268	127
c101911_g2_i1	596	1	594	PGSC0003DMP400017481_PGSC0003DMT400025653	null	171	368	493	1e-144	416	198
c101913_g1_i1	375	180	374	PGSC0003DMP400049731_PGSC0003DMT400073498	null	14	78	78	1e-36	123	61
c101914_g1_i1	336	117	335	tr|E1Y9P1|E1Y9P1_9DELT	Putative uncharacterized protein OS=uncultured	379	443	1252	2.9	35	24
c101917_g1_i1	797	296	637	tr|A7UGH4|A7UGH4_SOLTU	Non-specific lipid-transfer protein OS=Solanum	1	114	114	5e-56	186	114
c101917_g2_i1	767	284	625	tr|Q0PHA6|Q0PHA6_SOLSG	Non-specific lipid-transfer protein OS=Solanum	1	114	114	9e-70	221	110
c101918_g1_i1	1304	1	1083	Solyc04g025430.1.1	evidence_code:10F0H1E0IEG genomic_reference:SL2.40ch04 gene_region:20486364-20488334 transcript_region:SL2.40ch04:20486364..20488334 go_terms:GO:0004519,GO:0034046 functional_description:"Pentatricopeptide repeat-containing protein (AHRD V1 ***- D7L7Q9_ARALY); contains Interpro domain(s) IPR002885 Pentatricopeptide repeat "	1	612	657	0	680	329
c101920_g1_i1	526	384	485	PGSC0003DMP400027945_PGSC0003DMT400041222	null	287	320	413	4e-06	46	19
c101921_g1_i1	1012	3	1010	PGSC0003DMP400006617_PGSC0003DMT400009511	null	33	368	419	0	628	336
c101925_g2_i1	603	377	601	PGSC0003DMP400034457_PGSC0003DMT400051093	null	2	76	78	7e-22	87	39
c101926_g1_i1	421	2	265	PGSC0003DMP400047481_PGSC0003DMT400070232	null	174	253	358	8e-14	67	40
c101926_g2_i1	305	2	305	PGSC0003DMP400047481_PGSC0003DMT400070232	null	249	350	358	5e-18	73	34
c101929_g1_i1	685	3	59	Solyc08g075450.2.1	genomic_reference:SL2.40ch08 gene_region:56763854-56776158 transcript_region:SL2.40ch08:56763854..56776158 go_terms:GO:0016020 functional_description:"Nodulin-like protein (AHRD V1 ***- Q9FHJ9_ARATH); contains Interpro domain(s) IPR000620 Protein of unknown function DUF6, transmembrane "	272	290	379	0.001	39	17
c101931_g1_i1	263	1	117	Solyc12g044650.1.1	evidence_code:10F0H0E0IEG genomic_reference:SL2.40ch12 gene_region:45228654-45229126 transcript_region:SL2.40ch12:45228654..45229126- functional_description:"Unknown Protein (AHRD V1)"	62	100	103	5e-18	73	34
c101935_g1_i1	897	12	876	Solyc00g304030.1.1	evidence_code:10F0H1E0IEG genomic_reference:SL2.40ch00 gene_region:21340396-21345343 transcript_region:SL2.40ch00:21340396..21345343 go_terms:GO:0017111,GO:0016887 functional_description:"Macrolide export ATP-binding/permease protein MacB (AHRD V1 *-*- C5BS18_TERTT); contains Interpro domain(s) IPR003439 ABC transporter-like "	685	968	1081	4e-58	202	89
c101935_g1_i2	214	28	213	PGSC0003DMP400058344_PGSC0003DMT400086669	null	153	214	215	1e-14	66	28
c101938_g2_i1	267	150	206	tr|D7LP33|D7LP33_ARALL	Putative uncharacterized protein OS=Arabidopsis	62	80	112	8.6	32	13
c101944_g1_i1	366	172	366	Solyc09g064510.2.1	genomic_reference:SL2.40ch09 gene_region:57382052-57386217 transcript_region:SL2.40ch09:57382052..57386217 functional_description:"Transcriptional activator TenA family (AHRD V1 *-*- Q117V2_TRIEI); contains Interpro domain(s) IPR004305 TENA/THI-4 protein/Coenzyme PQQ biosynthesis protein C "	223	283	564	0.36	30	24
c101945_g2_i1	226	87	191	tr|B1XLB8|B1XLB8_SYNP2	AcrB/AcrD/AcrF family protein OS=Synechococcus	966	1005	1012	0.85	36	19
c101946_g1_i1	395	73	261	PGSC0003DMP400024037_PGSC0003DMT400035343	null	4	63	100	1e-06	44	25
c101952_g1_i1	260	26	115	tr|F4G7A1|F4G7A1_ALIDK	Phosphatidylserine decarboxylase proenzyme	224	253	291	6.2	33	15
c101953_g1_i1	331	146	316	PGSC0003DMP400022785_PGSC0003DMT400033485	null	1	57	208	2e-19	80	40
c101954_g1_i1	210	3	191	tr|H9JNL1|H9JNL1_BOMMO	Uncharacterized protein OS=Bombyx mori	121	183	271	1.3	35	22
c101956_g1_i1	277	219	275	tr|D7L693|D7L693_ARALL	Calmodulin-binding protein OS=Arabidopsis	73	91	857	0.016	42	17
c10195_g1_i1	209	75	188	PGSC0003DMP400033685_PGSC0003DMT400049901	null	485	522	867	2e-07	48	22
c101960_g1_i1	1220	3	1103	PGSC0003DMP400066037_PGSC0003DMT400094362	null	1	524	650	0	735	364
c101963_g1_i1	332	170	310	Solyc11g006510.1.1	evidence_code:10F0H1E1IEG genomic_reference:SL2.40ch11 gene_region:1177337-1180831 transcript_region:SL2.40ch11:1177337..1180831- functional_description:"Genomic DNA chromosome 5 P1 clone MUK11 (AHRD V1 ***- Q9FMC7_ARATH)"	14	51	210	1	28	19
c101965_g1_i2	315	114	254	tr|A0DWB1|A0DWB1_PARTE	Chromosome undetermined scaffold_67, whole	376	421	545	2.1	35	16
c101972_g1_i2	244	44	241	tr|A0C4M9|A0C4M9_PARTE	Chromosome undetermined scaffold_15, whole	511	587	1055	0.2	38	22
c101972_g1_i4	277	44	220	tr|A0C4M9|A0C4M9_PARTE	Chromosome undetermined scaffold_15, whole	529	587	1055	0.3	38	18
c101974_g1_i1	496	8	415	PGSC0003DMP400049549_PGSC0003DMT400073253	null	699	834	834	4e-76	245	133
c101978_g1_i1	285	13	285	PGSC0003DMP400021730_PGSC0003DMT400031996	null	119	208	212	2e-14	66	38
c101978_g2_i1	314	5	97	Solyc09g082090.1.1	evidence_code:10F0H0E0IEG genomic_reference:SL2.40ch09 gene_region:63339698-63341494 transcript_region:SL2.40ch09:63339698..63341494- functional_description:"Unknown Protein (AHRD V1)"	3	33	96	7e-10	52	22
c101981_g1_i1	352	1	351	tr|Q8T3U3|Q8T3U3_DROME	GM14559p OS=Drosophila melanogaster GN=Ef1alpha48D	237	353	362	2e-69	223	104
c101981_g1_i2	274	1	270	tr|D6QT61|D6QT61_9LECA	Elongation factor 1-alpha (Fragment) OS=Rhizoplaca	35	124	157	2e-58	187	86
c101981_g2_i1	217	1	216	tr|C6HRH1|C6HRH1_AJECH	Elongation factor 1 alpha OS=Ajellomyces	228	299	415	2e-41	149	72
c101981_g3_i1	389	6	389	tr|B6Q633|B6Q633_PENMQ	Elongation factor 1-alpha OS=Penicillium	260	387	461	2e-81	257	124
c101981_g4_i1	324	3	323	tr|B6Q633|B6Q633_PENMQ	Elongation factor 1-alpha OS=Penicillium	151	257	461	6e-71	229	107
c101981_g5_i1	334	1	333	tr|E9D0E1|E9D0E1_COCPS	Elongation factor 1-alpha OS=Coccidioides	137	247	460	2e-67	220	102
c101987_g1_i1	364	56	298	tr|B9GFS9|B9GFS9_POPTR	Predicted protein OS=Populus trichocarpa	29	114	618	1.5	36	29
c101990_g1_i1	255	29	181	PGSC0003DMP400048887_PGSC0003DMT400072305	null	50	103	106	2e-05	39	29
c101990_g1_i2	306	59	232	PGSC0003DMP400048887_PGSC0003DMT400072305	null	43	103	106	9e-08	47	34
c101991_g1_i1	742	325	531	tr|I3BBQ5|I3BBQ5_BIFLN	Uncharacterized protein OS=Bifidobacterium	73	141	190	0.0002	49	32
c101992_g1_i1	387	108	320	tr|J8ZT40|J8ZT40_EDHAE	Uncharacterized protein OS=Edhazardia	134	200	218	0.11	39	19
c101993_g1_i1	238	2	238	PGSC0003DMP400018005_PGSC0003DMT400026363	null	106	184	315	5e-38	131	79
c101993_g2_i1	481	3	293	PGSC0003DMP400016807_PGSC0003DMT400024575	null	12	108	201	2e-65	202	97
c101994_g1_i1	529	279	377	PGSC0003DMP400067849_PGSC0003DMT400096174	null	1	33	247	1e-10	58	29
c101996_g1_i1	914	218	682	PGSC0003DMP400049923_PGSC0003DMT400073755	null	11	176	211	1e-40	144	76
c101997_g1_i1	242	193	240	Solyc08g077790.2.1	genomic_reference:SL2.40ch08 gene_region:58868426-58873671 transcript_region:SL2.40ch08:58868426..58873671 go_terms:GO:0006457 functional_description:"Peptidyl-prolyl cis-trans isomerase-like 3 (AHRD V1 *-*- PPIL3_CHICK); contains Interpro domain(s) IPR002130 Peptidyl-prolyl cis-trans isomerase, cyclophilin-type "	226	241	344	0.004	34	15
c101999_g1_i1	371	80	370	PGSC0003DMP400026140_PGSC0003DMT400038473	null	1	97	139	3e-28	103	97
c1019_g1_i1	402	3	290	Solyc04g025680.1.1	evidence_code:10F0H1E0IEG genomic_reference:SL2.40ch04 gene_region:22180396-22181339 transcript_region:SL2.40ch04:22180396..22181339 functional_description:"HAT family dimerisation domain containing protein expressed (AHRD V1 ***- Q10BC8_ORYSJ)"	112	208	235	5e-28	105	51
c102000_g1_i1	1029	694	1029	PGSC0003DMP400021026_PGSC0003DMT400030953	null	71	183	255	2e-30	118	54
c102001_g1_i1	602	118	600	Solyc12g096780.1.1	evidence_code:10F1H1E1IEG genomic_reference:SL2.40ch12 gene_region:63898570-63901441 transcript_region:SL2.40ch12:63898570..63901441 go_terms:GO:0008152,GO:0016491,GO:0055114 functional_description:"Mitochondrial trans-2-enoyl-CoA reductase (AHRD V1 **-- A2A846_MOUSE); contains Interpro domain(s) IPR002085 Alcohol dehydrogenase superfamily, zinc-containing "	1	161	356	5e-100	297	143
c102001_g1_i2	640	184	638	PGSC0003DMP400051117_PGSC0003DMT400075475	null	1	139	284	3e-78	240	116
c102005_g1_i3	215	43	171	tr|I0Z805|I0Z805_9CHLO	Uncharacterized protein OS=Coccomyxa subellipsoidea	64	100	429	2.3	34	16
c102009_g1_i1	206	2	205	PGSC0003DMP400031726_PGSC0003DMT400046894	null	848	915	1218	6e-30	113	64
c102014_g1_i1	469	233	448	tr|B0XL48|B0XL48_CULQU	Defective proboscis extension response	62	133	253	1.5	37	20
c102015_g1_i1	274	1	273	PGSC0003DMP400026581_PGSC0003DMT400039186	null	867	957	961	1e-54	183	90
c102015_g2_i1	912	3	911	PGSC0003DMP400026581_PGSC0003DMT400039186	null	569	871	961	0	604	302
c102017_g1_i1	229	3	213	PGSC0003DMP400040332_PGSC0003DMT400059968	null	1	79	435	2e-12	57	37
c102017_g1_i2	322	3	306	PGSC0003DMP400040332_PGSC0003DMT400059968	null	1	91	435	9e-12	55	44
c102023_g1_i1	385	55	297	PGSC0003DMP400008434_PGSC0003DMT400012124	null	68	147	290	0.41	30	25
c102024_g1_i1	375	4	375	tr|J6LDK3|J6LDK3_9RHOB	Uncharacterized protein OS=Rhodovulum	347	473	751	4e-27	115	57
c102031_g1_i1	675	481	603	Solyc04g072330.1.1	evidence_code:10F0H0E0IEG genomic_reference:SL2.40ch04 gene_region:56943238-56944733 transcript_region:SL2.40ch04:56943238..56944733- go_terms:GO:0004842 functional_description:"F-box family protein (AHRD V1 ***- B9GFH4_POPTR); contains Interpro domain(s) IPR001810 Cyclin-like F-box "	329	369	397	4.6	28	15
c102031_g1_i2	414	259	339	Solyc04g005190.2.1	genomic_reference:SL2.40ch04 gene_region:130395-145641 transcript_region:SL2.40ch04:130395..145641 go_terms:GO:0009063,GO:0009234 functional_description:"2-succinyl-5-enolpyruvyl-6-hydroxy-3-cyclohexene-1-carboxylate synthase (AHRD V1 *-*- D5A2Q7_SPIPL); contains Interpro domain(s) IPR004433 Menaquinone biosynthesis protein "	671	697	1056	3	27	15
c102033_g1_i1	898	624	896	PGSC0003DMP400042620_PGSC0003DMT400063304	null	171	261	284	1e-56	187	89
c102035_g1_i1	234	46	234	PGSC0003DMP400054290_PGSC0003DMT400080030	null	223	286	286	3e-05	41	37
c102035_g2_i1	294	3	293	PGSC0003DMP400054290_PGSC0003DMT400080030	null	132	228	286	3e-54	174	83
c102035_g2_i2	248	3	248	PGSC0003DMP400054290_PGSC0003DMT400080030	null	132	213	286	6e-42	141	66
c102036_g1_i1	728	188	451	PGSC0003DMP400037726_PGSC0003DMT400056039	null	1	88	88	2e-53	171	88
c102037_g1_i1	970	685	852	tr|K2DXI5|K2DXI5_9BACT	PKD protein (Fragment) OS=uncultured bacterium	141	189	720	8.2	37	24
c102042_g1_i1	1694	162	1475	PGSC0003DMP400015799_PGSC0003DMT400023190	null	1	441	441	0	804	422
c10204_g1_i1	324	1	102	PGSC0003DMP400065469_PGSC0003DMT400093794	null	1	34	133	1e-12	61	27
c102053_g1_i1	243	16	165	tr|A8NPS8|A8NPS8_BRUMA	Putative uncharacterized protein OS=Brugia	157	206	520	8.8	33	17
c102054_g1_i1	277	48	218	tr|D8KGE7|D8KGE7_LACLN	Putative uncharacterized protein OS=Lactococcus	203	265	278	3.6	34	19
c102056_g1_i1	249	2	247	Solyc01g007990.2.1	genomic_reference:SL2.40ch01 gene_region:2170706-2173712 transcript_region:SL2.40ch01:2170706..2173712 go_terms:GO:0004672 functional_description:"RLK, Receptor like protein, putative resistance protein with an antifungal domain"	22	103	639	2e-37	132	61
c102058_g1_i1	249	96	248	tr|E9IBF0|E9IBF0_SOLIN	Putative uncharacterized protein (Fragment)	536	585	2488	3.3	34	17
c102060_g1_i1	447	2	319	Solyc05g032680.2.1	genomic_reference:SL2.40ch05 gene_region:43421776-43423564 transcript_region:SL2.40ch05:43421776..43423564- functional_description:"Enoyl-CoA-hydratase (AHRD V1 ***- Q9SE41_AVIMR)"	1	106	114	7e-68	204	94
c102060_g1_i2	1169	5	1111	tr|F6HIV7|F6HIV7_VITVI	Putative uncharacterized protein OS=Vitis	12	372	383	5e-142	421	211
c102060_g1_i3	482	38	451	tr|F6HIV7|F6HIV7_VITVI	Putative uncharacterized protein OS=Vitis	3	140	383	5e-48	169	80
c102062_g1_i1	235	42	194	tr|D2MQ89|D2MQ89_9FIRM	ABC transporter, ATP-binding protein OS=Bulleidia	174	222	238	9.2	32	17
c102073_g1_i1	595	150	359	tr|F2N007|F2N007_PSEU6	NifV protein, encodes a homocitrate synthase	74	139	381	5.2	36	21
c102080_g1_i1	222	108	215	tr|E3X1A1|E3X1A1_ANODA	Uncharacterized protein OS=Anopheles darlingi	368	403	897	3	34	15
c102081_g1_i1	335	56	211	tr|G8J973|G8J973_9HIV2	Envelope (Fragment) OS=Human immunodeficiency	121	173	498	4.7	34	18
c102082_g1_i1	280	3	89	PGSC0003DMP400011322_PGSC0003DMT400016334	null	284	312	312	4e-11	58	28
c102082_g1_i2	526	3	89	PGSC0003DMP400011322_PGSC0003DMT400016334	null	284	312	312	2e-10	58	28
c102084_g2_i1	220	15	89	PGSC0003DMP400012861_PGSC0003DMT400018716	null	17	41	95	0.15	28	14
c102089_g1_i1	384	7	278	Solyc07g042910.2.1	genomic_reference:SL2.40ch07 gene_region:53758585-53795215 transcript_region:SL2.40ch07:53758585..53795215- functional_description:"Genomic DNA chromosome 5 TAC clone K21L19 (AHRD V1 **-- Q9FGT4_ARATH)"	108	196	1085	8e-06	43	31
c102090_g1_i1	661	411	626	Solyc02g080260.2.1	genomic_reference:SL2.40ch02 gene_region:39110708-39114667 transcript_region:SL2.40ch02:39110708..39114667 go_terms:GO:0043565 functional_description:"Homeobox leucine-zipper protein (AHRD V1 ***- Q8H962_ZINEL); contains Interpro domain(s) IPR002913 Lipid-binding START "	5	76	752	1e-10	60	34
c102090_g2_i1	533	166	459	PGSC0003DMP400003710_PGSC0003DMT400005277	null	1	113	734	1e-24	101	56
c102090_g3_i2	457	27	197	PGSC0003DMP400038897_PGSC0003DMT400057783	null	307	363	587	0.11	32	24
c102091_g1_i1	276	3	98	PGSC0003DMP400045325_PGSC0003DMT400067188	null	127	160	354	1.3	27	14
c102092_g1_i1	421	1	57	PGSC0003DMP400033553_PGSC0003DMT400049707	null	593	611	611	5e-05	42	19
c102098_g1_i1	504	1	258	Solyc05g041590.2.1	genomic_reference:SL2.40ch05 gene_region:51484839-51486329 transcript_region:SL2.40ch05:51484839..51486329 go_terms:GO:0005515 functional_description:"Genomic DNA chromosome 5 P1 clone MUK11 (AHRD V1 ***- Q9LZ27_ARATH); contains Interpro domain(s) IPR002110 Ankyrin "	9	94	348	5e-30	113	50
c102100_g1_i1	416	286	414	PGSC0003DMP400024037_PGSC0003DMT400035343	null	13	57	100	0.0006	37	23
c102103_g1_i1	291	66	290	Solyc02g087090.2.1	genomic_reference:SL2.40ch02 gene_region:44190237-44193102 transcript_region:SL2.40ch02:44190237..44193102 go_terms:GO:0016165 functional_description:"Prostaglandin G/H synthase 2 (AHRD V1 **-- PGH2_CHICK); contains Interpro domain(s) IPR002007 Haem peroxidase, animal "	1	75	643	3e-44	152	74
c102104_g1_i1	312	1	216	PGSC0003DMP400007537_PGSC0003DMT400010829	null	145	216	236	1e-26	100	58
c102104_g2_i1	231	2	226	PGSC0003DMP400040846_PGSC0003DMT400060687	null	1196	1270	1359	1e-31	118	53
c102109_g1_i1	728	1	672	PGSC0003DMP400042627_PGSC0003DMT400063311	null	1	224	236	3e-165	461	223
c102109_g1_i2	273	1	252	PGSC0003DMP400042627_PGSC0003DMT400063311	null	141	224	236	2e-53	169	83
c102110_g1_i1	226	3	224	tr|G7KFW4|G7KFW4_MEDTR	Transmembrane 9 superfamily protein member	553	624	682	0.4	37	27
c102116_g2_i1	388	49	183	Solyc01g079520.2.1	genomic_reference:SL2.40ch01 gene_region:71091922-71101937 transcript_region:SL2.40ch01:71091922..71101937 go_terms:GO:0032137 functional_description:"DNA mismatch repair protein muts (AHRD V1 ***- Q16P35_AEDAE); contains Interpro domain(s) IPR017261 DNA mismatch repair protein Msh6 "	80	122	1313	4e-12	63	31
c10211_g1_i1	201	5	172	tr|F4BMF2|F4BMF2_CARS1	Ammonium transporter OS=Carnobacterium	36	89	589	6.1	33	19
c102120_g1_i1	426	122	310	Solyc07g042460.1.1	evidence_code:10F0H1E0IEG genomic_reference:SL2.40ch07 gene_region:52919322-52925426 transcript_region:SL2.40ch07:52919322..52925426- go_terms:GO:0016174 functional_description:"Respiratory burst oxidase-like protein E (AHRD V1 **** B2D0N7_HORVD); contains Interpro domain(s) IPR013121 Ferric reductase, NAD binding "	783	840	882	0.22	31	19
c102121_g1_i1	339	3	53	PGSC0003DMP400044390_PGSC0003DMT400065815	null	1	17	114	2e-05	40	17
c102121_g2_i1	303	3	302	PGSC0003DMP400044390_PGSC0003DMT400065815	null	14	113	114	7e-69	205	100
c102123_g1_i1	486	1	486	tr|F8UTT6|F8UTT6_SOLDE	Transposase OS=Solanum demissum PE=4 SV=1	80	241	1124	1e-49	181	161
c102125_g1_i1	298	2	298	Solyc08g076000.2.1	genomic_reference:SL2.40ch08 gene_region:57228860-57232981 transcript_region:SL2.40ch08:57228860..57232981 go_terms:GO:0005515 functional_description:"Cc-nbs-lrr, resistance protein"	753	854	989	3e-41	146	73
c102127_g1_i1	352	115	240	PGSC0003DMP400037694_PGSC0003DMT400055982	null	1	52	217	4e-15	69	36
c102129_g1_i1	323	169	240	PGSC0003DMP400002003_PGSC0003DMT400002769	null	32	55	56	0.1	29	14
c102129_g1_i2	295	141	212	PGSC0003DMP400002003_PGSC0003DMT400002769	null	32	55	56	0.078	29	14
c102131_g1_i1	297	68	238	tr|D4A3L0|D4A3L0_RAT	Protein Zfp280d OS=Rattus norvegicus GN=Zfp280d	134	190	464	9.9	33	17
c102132_g2_i2	299	51	218	tr|Q9KYS8|Q9KYS8_STRCO	Putative transport system integral membrane	51	108	346	7.3	33	19
c102133_g1_i1	327	63	170	Solyc10g044870.1.1	evidence_code:10F0H1E0IEG genomic_reference:SL2.40ch10 gene_region:24139554-24139724 transcript_region:SL2.40ch10:24139554..24139724 go_terms:GO:0006278 functional_description:"Enzymatic polyprotein (AHRD V1 ***- POL_FMVD); contains Interpro domain(s) IPR000477 RNA-directed DNA polymerase (reverse transcriptase) "	18	50	57	1.1	26	14
c102141_g1_i1	557	307	531	Solyc12g010430.1.1	evidence_code:10F1H0E1IEG genomic_reference:SL2.40ch12 gene_region:3464007-3464420 transcript_region:SL2.40ch12:3464007..3464420- functional_description:"Unknown Protein (AHRD V1)"	43	100	138	0.0005	38	30
c102141_g1_i2	520	270	494	Solyc12g010430.1.1	evidence_code:10F1H0E1IEG genomic_reference:SL2.40ch12 gene_region:3464007-3464420 transcript_region:SL2.40ch12:3464007..3464420- functional_description:"Unknown Protein (AHRD V1)"	43	100	138	0.0004	38	30
c102143_g1_i1	248	41	220	tr|A0BDK4|A0BDK4_PARTE	Chromosome undetermined scaffold_100,	304	364	2153	0.06	40	22
c102145_g2_i1	349	1	126	Solyc12g088820.1.1	evidence_code:10F0H1E1IEG genomic_reference:SL2.40ch12 gene_region:62485341-62489176 transcript_region:SL2.40ch12:62485341..62489176 go_terms:GO:0006468 functional_description:"Serine/threonine-protein kinase 38 (AHRD V1 ***- B6U4A0_MAIZE); contains Interpro domain(s) IPR002290 Serine/threonine protein kinase "	458	499	499	2e-19	83	42
c102154_g1_i1	353	1	135	tr|Q2NW80|Q2NW80_SODGM	Putative uncharacterized protein OS=Sodalis	69	113	113	3e-10	62	28
c102154_g1_i3	247	1	135	tr|Q2NW80|Q2NW80_SODGM	Putative uncharacterized protein OS=Sodalis	69	113	113	1e-10	62	28
c102158_g1_i1	586	27	492	tr|Q01KQ7|Q01KQ7_ORYSA	OSIGBa0110B10.1 protein OS=Oryza sativa	109	268	1490	4e-32	117	60
c10215_g1_i1	242	1	240	tr|I7K4P6|I7K4P6_PSEPS	Putative ABC transporter ATP-binding protein	370	449	691	1e-25	108	74
c10215_g1_i2	233	1	231	tr|K1BPN9|K1BPN9_PSEAI	ATP-binding component of ABC transporter	137	213	454	6e-27	110	77
c102161_g1_i1	451	149	271	Solyc07g008550.2.1	genomic_reference:SL2.40ch07 gene_region:3488895-3497719 transcript_region:SL2.40ch07:3488895..3497719 go_terms:GO:0004722,GO:0005515 functional_description:"Purple acid phosphatase (AHRD V1 **-* B0WRM8_CULQU); contains Interpro domain(s) IPR008963 Purple acid phosphatase-like, N-terminal "	492	539	627	2.6	28	18
c102162_g1_i1	467	266	466	PGSC0003DMP400013850_PGSC0003DMT400020330	null	223	289	289	2e-39	137	67
c102165_g2_i1	245	31	228	tr|J6GYJ1|J6GYJ1_9PORP	Uncharacterized protein OS=Porphyromonas	506	572	871	0.75	36	21
c102168_g1_i1	420	114	263	tr|I1GFA7|I1GFA7_AMPQE	Uncharacterized protein OS=Amphimedon	195	253	569	0.77	37	26
c102169_g1_i1	463	9	319	Solyc03g114560.2.1	genomic_reference:SL2.40ch03 gene_region:58565684-58567032 transcript_region:SL2.40ch03:58565684..58567032- go_terms:GO:0005515,GO:0004064 functional_description:"Strictosidine synthase family protein (AHRD V1 ***- D7LVM7_ARALY); contains Interpro domain(s) IPR004141 Strictosidine synthase "	62	165	328	2e-26	102	51
c102172_g1_i1	348	152	325	Solyc10g085850.1.1	evidence_code:10F1H1E1IEG genomic_reference:SL2.40ch10 gene_region:64228620-64228796 transcript_region:SL2.40ch10:64228620..64228796 functional_description:"TPSI1 (AHRD V1 ***- Q41336_SOLLC)"	2	58	59	4e-30	105	54
c102173_g2_i1	204	16	111	tr|E0XSS5|E0XSS5_9PROT	Putative uncharacterized protein OS=uncultured	46	77	81	2.8	32	12
c102176_g1_i1	1147	458	889	Solyc05g026130.2.1	genomic_reference:SL2.40ch05 gene_region:39787480-39792988 transcript_region:SL2.40ch05:39787480..39792988 go_terms:GO:0030117,GO:0015031,GO:0006810 functional_description:"AP-4 complex subunit sigma-1 (AHRD V1 ***- B4FTQ9_MAIZE); contains Interpro domain(s) IPR016635 Adaptor protein complex, sigma subunit "	1	144	144	2e-99	295	144
c102177_g1_i1	627	326	460	Solyc09g090130.2.1	genomic_reference:SL2.40ch09 gene_region:65023341-65025440 transcript_region:SL2.40ch09:65023341..65025440 go_terms:GO:0003700 functional_description:"Myb-related transcription factor (AHRD V1 **** A7ULI0_DATME); contains Interpro domain(s) IPR015495 Myb transcription factor "	1	45	269	3e-25	100	45
c102177_g1_i2	322	3	146	Solyc09g090130.2.1	genomic_reference:SL2.40ch09 gene_region:65023341-65025440 transcript_region:SL2.40ch09:65023341..65025440 go_terms:GO:0003700 functional_description:"Myb-related transcription factor (AHRD V1 **** A7ULI0_DATME); contains Interpro domain(s) IPR015495 Myb transcription factor "	3	50	269	1e-28	106	48
c102190_g1_i1	273	1	255	tr|J8RR80|J8RR80_BACCE	Holliday junction resolvase RecU OS=Bacillus	58	148	209	0.03	40	27
c102208_g1_i1	248	49	189	tr|F5SPP0|F5SPP0_9GAMM	IclR family transcriptional regulator	99	145	252	0.3	37	18
c102212_g1_i1	268	3	254	tr|Q0PY40|Q0PY40_SOLLC	Putative polyprotein OS=Solanum lycopersicum	688	770	1428	8e-26	110	51
c102216_g1_i1	365	202	318	tr|Q29VV3|Q29VV3_CAMJJ	Putative glycosyl transferase OS=Campylobacter	290	329	566	4	35	18
c102219_g1_i1	228	92	217	tr|E5DM14|E5DM14_DILIN	Ribosomal protein S3 (Fragment) OS=Dillenia	385	425	477	1.9	35	22
c102219_g1_i2	254	124	243	tr|E5DMK3|E5DMK3_9MAGN	Ribosomal protein S3 (Fragment) OS=Tetracera	365	403	471	0.25	38	23
c10222_g1_i1	252	26	217	tr|Q53116|Q53116_RHOSO	Enantiomerase-selective amidase OS=Rhodococcus	327	386	462	5	33	20
c102230_g1_i1	385	120	302	tr|K2EP65|K2EP65_9BACT	Uncharacterized protein OS=uncultured	303	369	1181	1.5	37	24
c102230_g2_i1	2632	583	1440	tr|I6R1F2|I6R1F2_9VIRU	Uncharacterized protein OS=Croceibacter	32	311	356	2e-10	72	75
c102235_g1_i2	212	8	175	tr|H2T3W1|H2T3W1_TAKRU	Uncharacterized protein (Fragment) OS=Takifugu	687	742	3072	2.7	34	18
c102239_g1_i1	332	150	332	Solyc01g005160.2.1	genomic_reference:SL2.40ch01 gene_region:137781-139489 transcript_region:SL2.40ch01:137781..139489 go_terms:GO:0005488,GO:0000151 functional_description:"U-box domain-containing protein (AHRD V1 ***- D7MID4_ARALY); contains Interpro domain(s) IPR003613 U box domain "	1	61	451	3e-23	93	60
c102240_g1_i1	264	53	190	tr|F9T420|F9T420_9VIBR	VgrG OS=Vibrio tubiashii ATCC 19109 PE=4	151	198	198	3.6	33	20
c102248_g1_i1	316	22	216	PGSC0003DMP400040524_PGSC0003DMT400060226	null	174	240	347	6.4	26	21
c102249_g1_i1	558	38	250	tr|F1PM19|F1PM19_CANFA	Uncharacterized protein OS=Canis familiaris	184	257	465	3	37	24
c10224_g1_i1	262	46	210	tr|D3ZUB7|D3ZUB7_RAT	Anaphase promoting complex subunit 4, isoform	565	620	807	2.8	35	18
c102250_g1_i1	730	1	441	PGSC0003DMP400018134_PGSC0003DMT400026570	null	1	147	304	5e-91	275	147
c102250_g2_i1	533	239	532	PGSC0003DMP400018135_PGSC0003DMT400026571	null	266	363	363	7e-61	196	97
c102250_g3_i1	262	1	261	Solyc10g017810.1.1	evidence_code:10F0H1E0IEG genomic_reference:SL2.40ch10 gene_region:6006840-6020076 transcript_region:SL2.40ch10:6006840..6020076- go_terms:GO:0005515,GO:0016887 functional_description:"ATPase (AHRD V1 **** D3E0U6_METRM); contains Interpro domain(s) IPR003348 ATPase, anion-transporting "	144	230	363	3e-56	180	86
c102253_g1_i1	435	1	279	PGSC0003DMP400017212_PGSC0003DMT400025236	null	9	102	204	2e-11	59	36
c102255_g1_i1	272	124	201	Solyc12g009320.1.1	evidence_code:10F0H0E0IEG genomic_reference:SL2.40ch12 gene_region:2595120-2595314 transcript_region:SL2.40ch12:2595120..2595314- functional_description:"Unknown Protein (AHRD V1)"	1	27	65	2e-05	39	20
c102257_g1_i3	354	45	227	PGSC0003DMP400059498_PGSC0003DMT400087823	null	57	116	422	0.84	29	21
c102261_g1_i1	284	130	282	Solyc11g010420.1.1	evidence_code:10F0H1E0IEG genomic_reference:SL2.40ch11 gene_region:3485517-3488338 transcript_region:SL2.40ch11:3485517..3488338 go_terms:GO:0017171 functional_description:"Ovarian cancer-associated gene 2 protein homolog (AHRD V1 **-- B5X7T4_SALSA); contains Interpro domain(s) IPR005645 Protein of unknown function DUF341 "	186	236	236	3e-22	88	42
c102263_g1_i1	270	60	266	tr|G0RGS6|G0RGS6_HYPJQ	Putative uncharacterized protein OS=Hypocrea	133	196	1821	1.8	35	23
c102264_g1_i1	209	27	185	PGSC0003DMP400039823_PGSC0003DMT400059123	null	368	414	715	1.5	26	17
c102264_g2_i1	407	181	393	PGSC0003DMP400047060_PGSC0003DMT400069682	null	237	305	526	4.8	27	20
c102266_g1_i1	521	35	445	Solyc10g008910.1.1	evidence_code:10F1H1E1IEG genomic_reference:SL2.40ch10 gene_region:2935607-2936017 transcript_region:SL2.40ch10:2935607..2936017 go_terms:GO:0042802 functional_description:"Histone H3 (AHRD V1 ***- D8L9K7_WHEAT); contains Interpro domain(s) IPR000164 Histone H3 "	1	137	137	3e-79	235	137
c102266_g2_i1	430	167	430	Solyc10g008910.1.1	evidence_code:10F1H1E1IEG genomic_reference:SL2.40ch10 gene_region:2935607-2936017 transcript_region:SL2.40ch10:2935607..2936017 go_terms:GO:0042802 functional_description:"Histone H3 (AHRD V1 ***- D8L9K7_WHEAT); contains Interpro domain(s) IPR000164 Histone H3 "	50	137	137	3e-42	139	88
c102267_g1_i1	224	1	222	PGSC0003DMP400001199_PGSC0003DMT400001608	null	224	297	309	2e-48	158	72
c102269_g1_i2	292	105	221	tr|A9SM77|A9SM77_PHYPA	Predicted protein OS=Physcomitrella patens	104	142	167	9.7	33	16
c102278_g3_i1	363	37	309	tr|E2T2P3|E2T2P3_9RALS	NAD-dependent deacetylase OS=Ralstonia	152	243	249	0.2	38	22
c102280_g1_i1	375	285	374	PGSC0003DMP400045875_PGSC0003DMT400067929	null	405	432	434	2.7	28	13
c102282_g1_i2	317	105	275	tr|D8IQZ9|D8IQZ9_HERSS	Sugar kinase,ribokinase family protein	141	197	308	3.4	35	18
c102285_g1_i1	409	109	285	tr|C7XXV1|C7XXV1_9LACO	D-alanyl transfer protein OS=Lactobacillus	229	297	431	9.1	34	21
c102289_g1_i1	412	2	115	PGSC0003DMP400022800_PGSC0003DMT400033513	null	14	51	55	0.0001	38	19
c102293_g1_i1	703	2	151	PGSC0003DMP400043176_PGSC0003DMT400064075	null	1	50	351	4e-24	99	50
c102298_g1_i1	2111	1348	1464	PGSC0003DMP400050109_PGSC0003DMT400074029	null	50	88	88	2e-17	80	39
c102307_g1_i1	452	3	452	PGSC0003DMP400042564_PGSC0003DMT400063232	null	148	297	680	1e-94	291	150
c102307_g2_i1	293	45	293	PGSC0003DMP400042564_PGSC0003DMT400063232	null	296	387	680	1e-35	129	80
c102307_g2_i2	288	1	288	PGSC0003DMP400042564_PGSC0003DMT400063232	null	292	387	680	2e-52	175	96
c102307_g3_i1	240	1	129	PGSC0003DMP400042564_PGSC0003DMT400063232	null	292	336	680	5e-08	50	24
c102309_g1_i1	221	3	221	PGSC0003DMP400033685_PGSC0003DMT400049901	null	517	590	867	1e-18	80	43
c102309_g2_i1	204	2	154	PGSC0003DMP400033685_PGSC0003DMT400049901	null	592	642	867	1e-08	51	31
c102311_g1_i2	254	68	235	tr|D7G443|D7G443_ECTSI	Putative uncharacterized protein OS=Ectocarpus	24	84	200	4.8	33	22
c102312_g1_i1	324	4	267	tr|Q60E20|Q60E20_ORYSJ	Putative polyprotein OS=Oryza sativa subsp.	1334	1419	1475	2.6	35	28
c102318_g1_i1	272	1	237	PGSC0003DMP400064705_PGSC0003DMT400093030	null	64	142	171	2e-34	119	69
c102319_g1_i1	493	384	491	Solyc11g045140.1.1	evidence_code:10F0H0E0IEG genomic_reference:SL2.40ch11 gene_region:36810584-36817804 transcript_region:SL2.40ch11:36810584..36817804 functional_description:"Vacuolar protein sorting-associated protein 13 family protein (AHRD V1 *-*- D3BE65_POLPA)"	132	167	167	9e-12	60	30
c10231_g1_i1	201	5	172	PGSC0003DMP400068787_PGSC0003DMT400097112	null	723	778	816	1e-23	94	42
c102323_g1_i1	872	670	870	PGSC0003DMP400030746_PGSC0003DMT400045367	null	545	611	611	6e-29	117	66
c102325_g2_i1	361	4	153	tr|F6URS6|F6URS6_HORSE	Uncharacterized protein OS=Equus caballus	71	118	157	4.2	34	18
c102326_g1_i1	1001	47	592	PGSC0003DMP400018380_PGSC0003DMT400026957	null	1	182	182	4e-129	370	181
c102327_g1_i2	207	30	173	tr|D4XK46|D4XK46_ACIHA	Putative uncharacterized protein OS=Acinetobacter	50	97	105	8	31	18
c102328_g2_i2	815	26	622	Solyc07g007690.2.1	genomic_reference:SL2.40ch07 gene_region:2347155-2354951 transcript_region:SL2.40ch07:2347155..2354951 go_terms:GO:0005515,GO:0005247 functional_description:"Voltage-gated chloride channel (AHRD V1 **** Q96325_ARATH); contains Interpro domain(s) IPR002251 Chloride channel plant CLC "	555	765	789	3e-22	91	63
c102328_g2_i3	564	20	377	PGSC0003DMP400053485_PGSC0003DMT400078918	null	301	421	470	2e-17	59	29
c102328_g2_i4	764	26	574	Solyc07g007690.2.1	genomic_reference:SL2.40ch07 gene_region:2347155-2354951 transcript_region:SL2.40ch07:2347155..2354951 go_terms:GO:0005515,GO:0005247 functional_description:"Voltage-gated chloride channel (AHRD V1 **** Q96325_ARATH); contains Interpro domain(s) IPR002251 Chloride channel plant CLC "	555	739	789	4e-21	89	63
c102330_g1_i1	404	158	349	PGSC0003DMP400007645_PGSC0003DMT400010966	null	584	643	828	0.31	31	22
c102332_g1_i1	349	38	349	PGSC0003DMP400020857_PGSC0003DMT400030712	null	637	740	2137	2e-61	206	101
c102332_g2_i1	392	5	391	PGSC0003DMP400020857_PGSC0003DMT400030712	null	514	642	2137	1e-71	236	127
c102332_g3_i1	485	17	484	PGSC0003DMP400020857_PGSC0003DMT400030712	null	753	908	2137	6e-89	287	154
c102333_g1_i1	394	10	390	tr|A4PSD6|A4PSD6_MEDTR	RNA-directed DNA polymerase (Reverse transcriptase);	127	253	869	9e-35	137	62
c102333_g2_i1	1213	10	1198	tr|Q9XE45|Q9XE45_ARATH	Putative non-LTR retrolelement reverse	224	623	732	3e-50	113	51
c102333_g3_i1	271	12	269	tr|Q2HUN6|Q2HUN6_MEDTR	RNA-directed DNA polymerase (Reverse transcriptase);	484	569	1296	2e-18	89	45
c102334_g1_i1	571	3	284	PGSC0003DMP400032899_PGSC0003DMT400048587	null	4	97	97	1e-63	195	94
c102337_g1_i1	627	1	627	PGSC0003DMP400025664_PGSC0003DMT400037757	null	145	353	462	5e-151	432	209
c102338_g1_i1	325	103	258	tr|K1QLY9|K1QLY9_CRAGI	Small conductance calcium-activated potassium	192	242	453	5.2	34	18
c102339_g1_i1	235	4	216	PGSC0003DMP400056351_PGSC0003DMT400084482	null	3	73	74	0.005	32	18
c102342_g1_i1	317	224	316	PGSC0003DMP400031600_PGSC0003DMT400046711	null	1	31	501	3e-11	60	28
c102342_g1_i2	319	226	318	PGSC0003DMP400031600_PGSC0003DMT400046711	null	1	31	501	3e-11	60	28
c102342_g1_i3	256	18	98	Solyc10g017920.1.1	evidence_code:10F0H1E0IEG genomic_reference:SL2.40ch10 gene_region:6080333-6081181 transcript_region:SL2.40ch10:6080333..6081181- go_terms:GO:0006350 functional_description:"DNA-directed RNA polymerase subunit beta (AHRD V1 ***- D3WDN4_CORFO); contains Interpro domain(s) IPR007642 RNA polymerase Rpb2, domain 2 "	137	163	216	0.005	33	16
c102343_g1_i1	310	189	290	tr|Q72YV8|Q72YV8_BACC1	Putative uncharacterized protein OS=Bacillus	2	35	58	3.5	32	15
c102344_g1_i1	308	22	252	tr|Q6L3H4|Q6L3H4_SOLDE	Putative uncharacterized protein OS=Solanum	315	391	570	1e-09	63	34
c102345_g2_i2	578	160	342	tr|D3BTH7|D3BTH7_POLPA	Putative uncharacterized protein OS=Polysphondylium	98	164	164	0.75	38	23
c102346_g1_i1	1167	429	746	PGSC0003DMP400046118_PGSC0003DMT400068270	null	1	106	106	9e-68	213	106
c102347_g1_i1	236	72	221	tr|F0HSY0|F0HSY0_LACDL	Putative uncharacterized protein OS=Lactobacillus	69	108	342	2.3	34	19
c102353_g1_i1	334	1	333	PGSC0003DMP400029229_PGSC0003DMT400043087	null	190	300	321	6e-75	228	110
c102353_g2_i1	300	2	61	Solyc02g081190.2.1	genomic_reference:SL2.40ch02 gene_region:39828688-39830393 transcript_region:SL2.40ch02:39828688..39830393 go_terms:GO:0045431 functional_description:"1-aminocyclopropane-1-carboxylate oxidase (AHRD V1 ***- Q9ZWP2_SOLLC); contains Interpro domain(s) IPR005123 Oxoglutarate and iron-dependent oxygenase "	302	321	321	3e-05	41	20
c102355_g1_i1	290	127	237	Solyc00g268310.1.1	evidence_code:10F0H0E0IEG genomic_reference:SL2.40ch00 gene_region:20535958-20537976 transcript_region:SL2.40ch00:20535958..20537976- functional_description:"Major facilitator superfamily transporter (AHRD V1 *--- A2W2R0_9BURK); contains Interpro domain(s) IPR016196 Major facilitator superfamily, general substrate transporter "	361	406	466	0.9	28	17
c102356_g1_i1	922	367	708	Solyc04g072660.2.1	genomic_reference:SL2.40ch04 gene_region:57219626-57221412 transcript_region:SL2.40ch04:57219626..57221412- go_terms:GO:0005840 functional_description:"Ribosomal protein L30 (AHRD V1 ***- B3TLP4_ELAGV); contains Interpro domain(s) IPR000231 Ribosomal protein L30e "	1	114	114	2e-76	232	114
c102360_g1_i1	1340	305	955	PGSC0003DMP400021557_PGSC0003DMT400031790	null	1	217	217	2e-131	382	217
c102361_g1_i2	274	124	252	tr|B4M1S0|B4M1S0_DROVI	GJ18797 OS=Drosophila virilis GN=GJ18797	196	238	467	3.1	34	14
c102370_g1_i2	669	517	630	Solyc09g007520.2.1	genomic_reference:SL2.40ch09 gene_region:1092950-1099568 transcript_region:SL2.40ch09:1092950..1099568- go_terms:GO:0004601,GO:0005515 functional_description:"Peroxidase (AHRD V1 **** C1KA92_POPTR); contains Interpro domain(s) IPR000823 Plant peroxidase "	51	88	325	0.21	32	16
c102373_g1_i1	274	27	257	tr|H1IIG6|H1IIG6_9FIRM	Sigma 54 interacting domain protein OS=Desulfitobacterium	90	170	551	0.62	37	27
c102376_g1_i1	302	3	302	PGSC0003DMP400030654_PGSC0003DMT400045239	null	153	252	253	2e-70	214	100
c102376_g1_i2	320	21	320	PGSC0003DMP400030654_PGSC0003DMT400045239	null	153	252	253	2e-70	214	100
c102377_g1_i1	666	39	611	PGSC0003DMP400021506_PGSC0003DMT400031720	null	1	190	190	2e-130	370	182
c102382_g1_i1	324	22	186	tr|G7DGU1|G7DGU1_BRAJP	Putative uncharacterized protein OS=Bradyrhizobium	449	505	884	0.65	37	17
c102386_g1_i1	403	1	402	Solyc04g014830.1.1	evidence_code:10F0H1E1IEG genomic_reference:SL2.40ch04 gene_region:5064579-5066240 transcript_region:SL2.40ch04:5064579..5066240- go_terms:GO:0003700 functional_description:"GRAS family transcription factor (AHRD V1 **-* B9IH45_POPTR); contains Interpro domain(s) IPR005202 GRAS transcription factor "	160	293	554	4e-86	265	129
c102387_g1_i1	492	1	54	Solyc12g100300.1.1	evidence_code:10F0H1E0IEG genomic_reference:SL2.40ch12 gene_region:65413779-65415642 transcript_region:SL2.40ch12:65413779..65415642 go_terms:GO:0016020 functional_description:"Cation-efflux pump fieF (AHRD V1 ***- FIEF_KLEPN); contains Interpro domain(s) IPR002524 Cation efflux protein "	378	395	395	0.0005	39	18
c102391_g1_i1	241	33	125	Solyc09g010910.1.1	evidence_code:10F0H0E0IEG genomic_reference:SL2.40ch09 gene_region:4242100-4244997 transcript_region:SL2.40ch09:4242100..4244997 functional_description:"Unknown Protein (AHRD V1)"	149	179	193	0.001	35	19
c102394_g1_i1	1046	2	896	tr|Q0PY40|Q0PY40_SOLLC	Putative polyprotein OS=Solanum lycopersicum	1145	1428	1428	2e-110	261	120
c102397_g2_i1	286	25	243	tr|Q5AWD1|Q5AWD1_EMENI	Cytochrome P450, putative (Eurofung) OS=Emericella	252	320	543	6.4	33	22
c102401_g1_i1	898	56	859	Solyc12g057020.1.1	evidence_code:10F0H1E0IEG genomic_reference:SL2.40ch12 gene_region:48457119-48458526 transcript_region:SL2.40ch12:48457119..48458526 functional_description:"Acetyl xylan esterase A (AHRD V1 **-- D0TLQ4_9BACE); contains Interpro domain(s) IPR005181 Protein of unknown function DUF303, acetylesterase putative "	11	278	279	0	528	254
c102403_g1_i1	499	171	266	PGSC0003DMP400010408_PGSC0003DMT400015044	null	118	151	353	0.25	32	16
c102403_g1_i2	592	171	266	PGSC0003DMP400010408_PGSC0003DMT400015044	null	118	151	353	0.34	32	16
c102405_g1_i1	386	1	386	PGSC0003DMP400008592_PGSC0003DMT400012360	null	39	128	414	7e-47	159	78
c102405_g1_i2	270	1	270	PGSC0003DMP400008592_PGSC0003DMT400012360	null	39	128	414	8e-57	183	88
c102408_g1_i1	270	72	218	Solyc03g097670.2.1	genomic_reference:SL2.40ch03 gene_region:53436068-53446094 transcript_region:SL2.40ch03:53436068..53446094- go_terms:GO:0005524 functional_description:"ATP binding protein (AHRD V1 **-- D7LS09_ARALY); contains Interpro domain(s) IPR003594 ATP-binding region, ATPase-like "	1476	1525	1711	0.58	28	17
c102421_g1_i1	426	57	257	tr|J9IDI3|J9IDI3_9SPIT	Uncharacterized protein OS=Oxytricha trifallax	39	99	209	5.8	35	24
c102422_g1_i1	677	1	90	tr|Q5M9V8|Q5M9V8_TOBAC	OrfB protein OS=Nicotiana tabacum GN=orfB	107	136	156	3.1	37	22
c102422_g2_i1	1091	2	619	Solyc09g091710.1.1	evidence_code:10F0H1E1IEG genomic_reference:SL2.40ch09 gene_region:66293917-66295125 transcript_region:SL2.40ch09:66293917..66295125- functional_description:"F-box family protein (AHRD V1 ***- B9HCS6_POPTR); contains Interpro domain(s) IPR006527 F-box associated "	19	221	403	9e-38	141	104
c102422_g3_i1	215	2	210	PGSC0003DMP400038001_PGSC0003DMT400056479	null	35	106	232	9e-18	66	35
c102422_g4_i1	1042	673	1041	PGSC0003DMP400038001_PGSC0003DMT400056479	null	108	231	232	2e-61	200	98
c102422_g4_i2	838	469	837	PGSC0003DMP400038001_PGSC0003DMT400056479	null	108	231	232	6e-62	199	98
c102423_g1_i1	321	39	176	tr|Q4UFN7|Q4UFN7_THEAN	Mono-oxygenase, putative OS=Theileria	659	704	776	2.7	35	17
c102427_g1_i1	341	123	332	tr|H0WT32|H0WT32_OTOGA	Uncharacterized protein (Fragment) OS=Otolemur	758	827	893	5.5	34	25
c102428_g1_i1	575	1	549	PGSC0003DMP400024694_PGSC0003DMT400036411	null	343	525	526	3e-121	357	177
c102428_g2_i1	268	1	267	Solyc09g066030.1.1	evidence_code:10F0H1E0IEG genomic_reference:SL2.40ch09 gene_region:59913121-59923746 transcript_region:SL2.40ch09:59913121..59923746 go_terms:GO:0043565,GO:0003700 functional_description:"Homeodomain-containing transcription factor FWA (AHRD V1 **** B5BQ01_ARASU); contains Interpro domain(s) IPR002913 Lipid-binding START "	472	560	724	1e-48	164	79
c102428_g2_i2	620	5	619	PGSC0003DMP400024694_PGSC0003DMT400036411	null	163	367	526	6e-146	421	196
c102428_g3_i1	382	1	374	Solyc09g066050.2.1	genomic_reference:SL2.40ch09 gene_region:59964259-59974320 transcript_region:SL2.40ch09:59964259..59974320 go_terms:GO:0003700,GO:0043565 functional_description:"Homeodomain-containing transcription factor FWA (AHRD V1 **-* B5BQ02_ARASU); contains Interpro domain(s) IPR002913 Lipid-binding START "	373	495	554	1e-38	117	54
c102429_g1_i1	444	121	303	tr|J9WPA7|J9WPA7_CHLPS	30S ribosomal protein S4 OS=Chlamydia	10	71	72	4.9	33	22
c102432_g1_i1	416	3	416	PGSC0003DMP400063156_PGSC0003DMT400091481	null	61	198	323	8e-80	242	115
c102433_g1_i1	749	375	521	tr|C5YAH0|C5YAH0_SORBI	Putative uncharacterized protein Sb06g032770	280	329	4709	2.4	38	21
c102435_g1_i3	594	3	77	Solyc02g080420.2.1	genomic_reference:SL2.40ch02 gene_region:39222034-39228232 transcript_region:SL2.40ch02:39222034..39228232 go_terms:GO:0005515 functional_description:"RNA Binding Protein 45 (AHRD V1 **** Q9LEB4_NICPL); contains Interpro domain(s) IPR000504 RNA recognition motif, RNP-1 "	127	149	414	0.0004	40	20
c102439_g1_i1	232	101	232	PGSC0003DMP400032455_PGSC0003DMT400047931	null	58	101	104	5e-10	52	23
c102439_g2_i1	364	43	276	Solyc10g081910.1.1	evidence_code:10F0H1E1IEG genomic_reference:SL2.40ch10 gene_region:62177615-62180770 transcript_region:SL2.40ch10:62177615..62180770 go_terms:GO:0005515,GO:0004675 functional_description:"Receptor like kinase, RLK"	37	115	935	0.54	29	23
c102441_g1_i1	390	197	388	PGSC0003DMP400007032_PGSC0003DMT400010089	null	17	80	80	2e-38	127	62
c102444_g1_i1	549	295	504	tr|B0EUV1|B0EUV1_ENTDS	Serine/threonine protein kinase ULK3,	247	319	347	1.5	38	23
c102447_g1_i1	396	2	394	PGSC0003DMP400028162_PGSC0003DMT400041593	null	115	245	469	1e-72	228	107
c102448_g1_i1	316	66	314	tr|Q4CZL2|Q4CZL2_TRYCC	Putative uncharacterized protein (Fragment)	283	365	1719	0.58	37	34
c102449_g1_i1	849	31	849	PGSC0003DMP400036758_PGSC0003DMT400054638	null	1	273	1245	2e-174	519	269
c102453_g1_i1	217	2	172	PGSC0003DMP400053240_PGSC0003DMT400078557	null	221	277	648	1e-31	117	54
c102463_g1_i1	941	297	608	PGSC0003DMP400055795_PGSC0003DMT400083077	null	1	104	104	9e-57	182	104
c102463_g2_i1	706	126	440	PGSC0003DMP400033943_PGSC0003DMT400050285	null	1	105	105	1e-72	220	105
c102467_g2_i1	348	2	211	PGSC0003DMP400017122_PGSC0003DMT400025099	null	126	195	200	2e-27	102	46
c102467_g3_i1	262	2	261	PGSC0003DMP400010408_PGSC0003DMT400015044	null	198	284	353	4e-27	91	40
c102467_g4_i1	382	18	317	tr|Q0PY40|Q0PY40_SOLLC	Putative polyprotein OS=Solanum lycopersicum	1124	1223	1428	1e-27	117	56
c102467_g4_i2	581	1	513	PGSC0003DMP400010408_PGSC0003DMT400015044	null	33	205	353	7e-59	191	102
c102469_g1_i1	641	3	641	PGSC0003DMP400051256_PGSC0003DMT400075668	null	6	215	309	2e-152	430	205
c102471_g1_i1	490	181	453	PGSC0003DMP400013549_PGSC0003DMT400019821	null	128	220	314	2e-20	86	42
c102472_g2_i1	352	2	352	PGSC0003DMP400019529_PGSC0003DMT400028722	null	482	598	611	5e-75	236	116
c102473_g1_i1	527	107	313	PGSC0003DMP400031239_PGSC0003DMT400046124	null	1	69	69	6e-39	130	66
c102478_g1_i1	937	100	802	PGSC0003DMP400052192_PGSC0003DMT400077010	null	266	464	464	7e-104	260	124
c102487_g2_i1	216	2	202	PGSC0003DMP400049243_PGSC0003DMT400072796	null	1	488	530	4e-42	144	67
c102489_g1_i1	353	3	353	Solyc07g006300.2.1	genomic_reference:SL2.40ch07 gene_region:1096789-1105446 transcript_region:SL2.40ch07:1096789..1105446 go_terms:GO:0009924 functional_description:"CER1 protein (Fragment) (AHRD V1 *--- Q0WLZ2_ARATH); contains Interpro domain(s) IPR006694 Fatty acid hydroxylase "	260	376	631	1e-48	165	81
c102494_g1_i1	447	1	324	PGSC0003DMP400046918_PGSC0003DMT400069501	null	270	377	377	3e-73	227	107
c102494_g1_i2	405	78	341	PGSC0003DMP400046918_PGSC0003DMT400069501	null	290	377	377	4e-57	185	86
c102494_g1_i3	464	78	341	PGSC0003DMP400046918_PGSC0003DMT400069501	null	290	377	377	2e-57	187	86
c102495_g1_i1	240	25	239	PGSC0003DMP400020906_PGSC0003DMT400030786	null	130	204	258	7e-25	53	24
c102495_g1_i2	216	20	215	PGSC0003DMP400020906_PGSC0003DMT400030786	null	130	193	258	2e-25	85	40
c102496_g1_i1	331	209	294	Solyc01g007640.2.1	genomic_reference:SL2.40ch01 gene_region:1883398-1890719 transcript_region:SL2.40ch01:1883398..1890719 go_terms:GO:0005524,GO:0017111,GO:0009507 functional_description:"Ycf2 (AHRD V1 ***- D2KLP5_OLEEU); contains Interpro domain(s) IPR008543 Chloroplast Ycf2 "	2064	2092	2279	0.0006	35	17
c102501_g1_i1	406	49	216	tr|D0HB36|D0HB36_VIBMI	Putative uncharacterized protein OS=Vibrio	174	224	294	5.8	35	18
c102503_g1_i1	453	2	160	PGSC0003DMP400022690_PGSC0003DMT400033356	null	433	485	485	2e-26	104	51
c102507_g1_i1	312	3	311	tr|Q7XA28|Q7XA28_SOLBU	Zinc knuckle family protein OS=Solanum	277	363	558	3e-33	129	66
c102508_g1_i1	272	14	262	tr|E2A539|E2A539_CAMFO	Putative uncharacterized protein (Fragment)	1	115	123	0.02	39	31
c102508_g2_i1	660	254	592	PGSC0003DMP400006756_PGSC0003DMT400009693	null	77	189	196	5e-64	201	113
c102510_g1_i1	279	35	244	Solyc08g016720.1.1	evidence_code:10F0H1E0IEG genomic_reference:SL2.40ch08 gene_region:8634393-8636138 transcript_region:SL2.40ch08:8634393..8636138 go_terms:GO:0045549 functional_description:"9-cis-epoxycarotenoid dioxygenase 5 (AHRD V1 **** A0SE34_9ROSI); contains Interpro domain(s) IPR004294 Carotenoid oxygenase "	421	492	582	0.35	29	27
c102513_g1_i1	220	3	218	PGSC0003DMP400016631_PGSC0003DMT400024331	null	245	316	670	6e-44	150	72
c102513_g2_i1	742	245	742	PGSC0003DMP400016631_PGSC0003DMT400024331	null	1	166	670	3e-90	283	166
c102514_g1_i1	1238	414	683	PGSC0003DMP400016314_PGSC0003DMT400023914	null	15	104	104	9e-35	126	90
c102515_g1_i1	262	7	237	tr|I1MHP0|I1MHP0_SOYBN	DNA polymerase OS=Glycine max PE=3 SV=1	694	772	1379	5e-07	55	29
c102516_g1_i1	205	1	204	PGSC0003DMP400066859_PGSC0003DMT400095184	null	57	124	143	2e-26	96	65
c102516_g2_i1	577	136	494	PGSC0003DMP400066859_PGSC0003DMT400095184	null	3	125	143	1e-32	89	42
c102516_g2_i2	770	329	739	PGSC0003DMP400066859_PGSC0003DMT400095184	null	3	142	143	1e-34	89	42
c102517_g1_i1	357	66	161	PGSC0003DMP400030651_PGSC0003DMT400045236	null	1	32	270	9e-12	60	31
c102522_g1_i1	1605	109	921	Solyc09g055700.2.1	genomic_reference:SL2.40ch09 gene_region:39587649-39592133 transcript_region:SL2.40ch09:39587649..39592133 functional_description:"Myosin-like protein (AHRD V1 **-- B6TYE1_MAIZE); contains Interpro domain(s) IPR006912 Protein of unknown function DUF635 "	40	315	317	5e-164	472	258
c102523_g1_i1	755	574	753	PGSC0003DMP400053549_PGSC0003DMT400079001	null	1	60	111	7e-19	80	36
c102524_g1_i1	277	5	264	PGSC0003DMP400050889_PGSC0003DMT400075135	null	110	198	385	7e-21	79	41
c102528_g1_i1	678	16	678	Solyc07g054860.1.1	evidence_code:10F0H1E1IEG genomic_reference:SL2.40ch07 gene_region:60367032-60368546 transcript_region:SL2.40ch07:60367032..60368546 go_terms:GO:0004058 functional_description:"Aromatic amino acid decarboxylase (AHRD V1 **** D4NUX2_CIMRA); contains Interpro domain(s) IPR010977 Aromatic-L-amino-acid decarboxylase "	1	224	505	2e-148	427	202
c102529_g1_i1	330	145	309	tr|F1QTB4|F1QTB4_DANRE	Uncharacterized protein (Fragment) OS=Danio	579	635	1039	0.27	38	23
c102529_g1_i2	211	53	211	tr|J3DNE7|J3DNE7_9PSED	FAD/FMN-dependent dehydrogenase (Precursor)	96	149	437	4.1	33	21
c102531_g1_i1	297	129	275	PGSC0003DMP400005142_PGSC0003DMT400007394	null	38	85	280	8.1	25	16
c102531_g4_i1	224	50	181	tr|H0XGL2|H0XGL2_OTOGA	Uncharacterized protein OS=Otolemur garnettii	386	429	1320	3.5	34	15
c102537_g1_i2	1059	105	477	tr|A5BQM1|A5BQM1_VITVI	Putative uncharacterized protein OS=Vitis	936	1056	1610	5e-10	59	35
c102537_g2_i1	448	132	257	Solyc01g007240.2.1	genomic_reference:SL2.40ch01 gene_region:1808368-1809054 transcript_region:SL2.40ch01:1808368..1809054 functional_description:"NHL3 (Fragment) (AHRD V1 **-- B0ZVP8_ARATH); contains Interpro domain(s) IPR010847 Harpin-induced 1 "	139	180	204	6.9	26	16
c102541_g1_i2	322	21	179	tr|J9G1F3|J9G1F3_9ZZZZ	Uncharacterized protein OS=gut metagenome	135	190	569	2.8	35	22
c102542_g1_i1	418	65	199	Solyc04g074640.2.1	genomic_reference:SL2.40ch04 gene_region:58163011-58168188 transcript_region:SL2.40ch04:58163011..58168188- go_terms:GO:0005031 functional_description:"L-ascorbate peroxidase (AHRD V1 ***- A8JG56_CHLRE); contains Interpro domain(s) IPR002207 Plant ascorbate peroxidase "	139	183	346	3e-11	60	30
c102547_g1_i1	447	227	391	Solyc12g038450.1.1	evidence_code:10F0H0E0IEG genomic_reference:SL2.40ch12 gene_region:35685367-35685648 transcript_region:SL2.40ch12:35685367..35685648 go_terms:GO:0003677,GO:0006355 functional_description:"Ethylene responsive transcription factor 3a (AHRD V1 ***- C0J9I5_9ROSA); contains Interpro domain(s) IPR001471 Pathogenesis-related transcriptional factor and ERF, DNA-binding "	25	91	94	0.02	32	21
c102547_g1_i2	458	227	442	PGSC0003DMP400022715_PGSC0003DMT400033391	null	33	108	231	1e-09	55	32
c102551_g1_i1	281	3	164	PGSC0003DMP400017933_PGSC0003DMT400026257	null	169	222	222	7e-32	114	54
c102558_g1_i1	504	2	502	PGSC0003DMP400040341_PGSC0003DMT400059979	null	144	310	936	9e-105	324	165
c102558_g2_i1	265	1	264	PGSC0003DMP400040342_PGSC0003DMT400059980	null	61	148	1106	6e-52	176	88
c102559_g1_i1	326	27	107	Solyc12g006910.1.1	evidence_code:10F0H0E1IEG genomic_reference:SL2.40ch12 gene_region:1336687-1337229 transcript_region:SL2.40ch12:1336687..1337229- functional_description:"Unknown Protein (AHRD V1)"	1	27	48	1e-13	62	27
c102560_g1_i1	468	329	451	Solyc00g019960.1.1	evidence_code:10F0H0E1IEG genomic_reference:SL2.40ch00 gene_region:11800090-11800320 transcript_region:SL2.40ch00:11800090..11800320 functional_description:"Unknown Protein (AHRD V1)"	17	57	77	4e-07	45	22
c102563_g1_i1	427	171	317	tr|I2GDC5|I2GDC5_9BACT	Uncharacterized protein OS=Fibrisoma limi	220	273	793	1	37	22
c102564_g1_i1	208	37	150	tr|B7IGT7|B7IGT7_THEAB	Membrane protein, putative OS=Thermosipho	213	249	265	7.1	32	17
c102566_g1_i1	404	55	402	tr|Q949K0|Q949K0_SOLLC	Putative centromere protein OS=Solanum	3	118	1310	9e-61	212	107
c102567_g1_i1	868	663	866	PGSC0003DMP400007624_PGSC0003DMT400010940	null	131	208	989	2.4	30	25
c102570_g1_i1	208	67	156	PGSC0003DMP400049940_PGSC0003DMT400073779	null	499	528	543	1e-08	51	22
c102574_g1_i1	221	41	214	tr|G0UTF7|G0UTF7_TRYCI	Putative electon transport protein SCO1/SCO2	280	341	382	5	33	21
c102574_g1_i2	512	305	511	PGSC0003DMP400021488_PGSC0003DMT400031697	null	1	69	580	3e-12	65	41
c102574_g1_i4	462	255	461	PGSC0003DMP400021488_PGSC0003DMT400031697	null	1	69	580	2e-12	65	41
c102578_g1_i1	290	2	58	PGSC0003DMP400065293_PGSC0003DMT400093618	null	102	120	120	0.0002	37	19
c102578_g2_i1	651	110	651	PGSC0003DMP400065293_PGSC0003DMT400093618	null	1	101	120	9e-41	138	67
c102580_g1_i1	220	4	87	PGSC0003DMP400038930_PGSC0003DMT400057822	null	9	36	53	0.005	32	18
c102581_g1_i1	205	15	191	tr|A4HJP8|A4HJP8_LEIBR	Putative calreticulin OS=Leishmania braziliensis	73	131	422	5.4	33	20
c102593_g1_i1	376	115	375	PGSC0003DMP400051894_PGSC0003DMT400076601	null	124	210	700	1e-54	183	87
c102593_g2_i1	251	35	250	Solyc12g015880.1.1	evidence_code:10F0H1E1IEG genomic_reference:SL2.40ch12 gene_region:5868004-5871038 transcript_region:SL2.40ch12:5868004..5871038- go_terms:GO:0005524,GO:0006950 functional_description:"Heat shock protein 90 (AHRD V1 ***- Q14TB1_TOBAC); contains Interpro domain(s) IPR019805 Heat shock protein Hsp90, conserved site IPR018249 EF-HAND 2 IPR001404 Heat shock protein Hsp90 "	254	325	700	1e-45	155	72
c1025_g1_i1	235	112	231	Solyc03g117650.2.1	genomic_reference:SL2.40ch03 gene_region:60787314-60791258 transcript_region:SL2.40ch03:60787314..60791258 go_terms:GO:0016021 functional_description:"Glycosylphosphatidylinositol anchor biosynthesis protein 11 (AHRD V1 ***- B4FCF2_MAIZE); contains Interpro domain(s) IPR009580 GPI biosynthesis protein Pig-F "	62	101	217	0.001	35	15
c102603_g1_i1	1234	3	746	tr|Q3HRV9|Q3HRV9_SOLTU	Triosephosphate isomerase OS=Solanum tuberosum	10	257	257	3e-176	503	248
c102604_g1_i1	934	321	704	PGSC0003DMP400038669_PGSC0003DMT400057468	null	3	130	130	3e-86	259	126
c102608_g1_i2	639	276	599	Solyc07g042040.1.1	evidence_code:10F0H0E0IEG genomic_reference:SL2.40ch07 gene_region:52226954-52227926 transcript_region:SL2.40ch07:52226954..52227926 functional_description:"Ulp1 protease family C-terminal catalytic domain containing protein (AHRD V1 ***- Q60D46_SOLDE)"	129	224	276	3.5	28	27
c102609_g1_i1	276	95	226	PGSC0003DMP400028001_PGSC0003DMT400041318	null	100	147	319	0.71	28	20
c102611_g1_i1	665	361	540	tr|G8JTE5|G8JTE5_ERECY	Putative uncharacterized protein OS=Eremothecium	572	631	935	9.3	36	21
c102614_g1_i1	349	41	208	PGSC0003DMP400016733_PGSC0003DMT400024477	null	7	53	53	0.13	29	27
c102614_g1_i2	334	41	241	PGSC0003DMP400016733_PGSC0003DMT400024477	null	2	53	53	3e-08	47	32
c102615_g1_i1	215	12	122	PGSC0003DMP400029527_PGSC0003DMT400043519	null	25	58	104	0.28	28	18
c102615_g3_i1	387	120	257	tr|Q118M4|Q118M4_TRIEI	Putative uncharacterized protein OS=Trichodesmium	46	91	199	7.4	34	15
c102616_g1_i1	582	57	566	tr|F4WS16|F4WS16_ACREC	Zinc finger FYVE domain-containing protein	60	213	470	0.22	40	43
c102616_g2_i1	381	7	325	PGSC0003DMP400068266_PGSC0003DMT400096591	null	179	284	290	2e-30	91	43
c102618_g1_i1	398	113	265	tr|Q4GYK7|Q4GYK7_TRYB2	Expression site-associated gene (ESAG)	564	612	713	7.7	34	15
c102619_g1_i2	590	154	394	PGSC0003DMP400061246_PGSC0003DMT400089571	null	1	80	162	4e-05	42	25
c102619_g2_i1	221	3	191	PGSC0003DMP400067249_PGSC0003DMT400095574	null	1	63	108	1e-28	101	50
c10261_g1_i1	237	109	237	Solyc05g012530.1.1	evidence_code:10F0H0E0IEG genomic_reference:SL2.40ch05 gene_region:5772551-5772832 transcript_region:SL2.40ch05:5772551..5772832- functional_description:"Unknown Protein (AHRD V1)"	6	48	94	1e-21	83	39
c102621_g2_i1	761	1	759	PGSC0003DMP400008694_PGSC0003DMT400012522	null	8	260	523	0	530	252
c102622_g1_i1	396	3	209	Solyc01g096740.2.1	genomic_reference:SL2.40ch01 gene_region:79513037-79519402 transcript_region:SL2.40ch01:79513037..79519402- go_terms:GO:0005351 functional_description:"Transporter major facilitator family (AHRD V1 **-- C4M254_ENTHI); contains Interpro domain(s) IPR016196 Major facilitator superfamily, general substrate transporter "	8	76	485	6e-42	146	66
c102622_g1_i2	246	3	230	Solyc01g096740.2.1	genomic_reference:SL2.40ch01 gene_region:79513037-79519402 transcript_region:SL2.40ch01:79513037..79519402- go_terms:GO:0005351 functional_description:"Transporter major facilitator family (AHRD V1 **-- C4M254_ENTHI); contains Interpro domain(s) IPR016196 Major facilitator superfamily, general substrate transporter "	1	76	485	6e-45	152	70
c102624_g1_i1	413	267	359	tr|Q4S743|Q4S743_TETNG	Chromosome 14 SCAF14723, whole genome	314	344	556	0.78	37	17
c102627_g2_i1	660	422	659	Solyc08g075140.1.1	evidence_code:10F0H1E0IEG genomic_reference:SL2.40ch08 gene_region:56461709-56463324 transcript_region:SL2.40ch08:56461709..56463324 go_terms:GO:0046983 functional_description:"HAT family dimerisation domain containing protein expressed (AHRD V1 **-- Q6AVI0_ORYSJ); contains Interpro domain(s) IPR008906 HAT dimerisation "	417	468	476	1e-06	42	18
c102628_g1_i1	290	41	208	tr|I0QZG2|I0QZG2_9ENTR	6-phosphogluconolactonase OS=Serratia	217	279	399	0.034	40	25
c102629_g1_i1	922	2	916	tr|F8UTT6|F8UTT6_SOLDE	Transposase OS=Solanum demissum PE=4 SV=1	197	526	1124	2e-99	326	170
c102633_g1_i1	934	120	932	PGSC0003DMP400010874_PGSC0003DMT400015698	null	1	271	291	0	566	270
c102635_g1_i2	371	73	234	tr|G1PFI2|G1PFI2_MYOLU	Uncharacterized protein (Fragment) OS=Myotis	42	97	403	2.3	35	24
c102636_g1_i1	271	11	226	PGSC0003DMP400046528_PGSC0003DMT400068867	null	250	321	729	9	25	18
c102637_g1_i1	234	1	234	PGSC0003DMP400046305_PGSC0003DMT400068534	null	35	112	173	2e-36	123	57
c102637_g1_i2	319	1	308	PGSC0003DMP400046305_PGSC0003DMT400068534	null	10	112	173	4e-43	142	66
c102637_g2_i1	237	3	236	PGSC0003DMP400046305_PGSC0003DMT400068534	null	6	100	173	2e-14	65	28
c102642_g1_i2	584	254	343	PGSC0003DMP400023308_PGSC0003DMT400034262	null	108	145	195	0.0002	40	20
c102649_g1_i1	433	144	350	tr|B0UDP1|B0UDP1_METS4	Major facilitator superfamily MFS_1 (Precursor)	117	184	407	3.1	36	23
c102655_g1_i1	412	95	214	tr|A5B4S8|A5B4S8_VITVI	Putative uncharacterized protein OS=Vitis	1123	1165	1223	0.0006	47	24
c102659_g1_i1	779	35	778	Solyc11g012030.1.1	evidence_code:10F0H1E0IEG genomic_reference:SL2.40ch11 gene_region:4970776-4972913 transcript_region:SL2.40ch11:4970776..4972913- go_terms:GO:0005975 functional_description:"Glucan endo-1 3-beta-glucosidase 5 (AHRD V1 ***- B4FB19_MAIZE); contains Interpro domain(s) IPR013781 Glycoside hydrolase, subgroup, catalytic core "	106	443	494	7e-132	386	188
c102659_g2_i1	235	3	98	Solyc11g012030.1.1	evidence_code:10F0H1E0IEG genomic_reference:SL2.40ch11 gene_region:4970776-4972913 transcript_region:SL2.40ch11:4970776..4972913- go_terms:GO:0005975 functional_description:"Glucan endo-1 3-beta-glucosidase 5 (AHRD V1 ***- B4FB19_MAIZE); contains Interpro domain(s) IPR013781 Glycoside hydrolase, subgroup, catalytic core "	440	471	494	1e-17	76	32
c102659_g2_i2	345	3	98	Solyc11g012030.1.1	evidence_code:10F0H1E0IEG genomic_reference:SL2.40ch11 gene_region:4970776-4972913 transcript_region:SL2.40ch11:4970776..4972913- go_terms:GO:0005975 functional_description:"Glucan endo-1 3-beta-glucosidase 5 (AHRD V1 ***- B4FB19_MAIZE); contains Interpro domain(s) IPR013781 Glycoside hydrolase, subgroup, catalytic core "	440	471	494	4e-17	77	32
c102659_g2_i3	275	3	98	Solyc11g012030.1.1	evidence_code:10F0H1E0IEG genomic_reference:SL2.40ch11 gene_region:4970776-4972913 transcript_region:SL2.40ch11:4970776..4972913- go_terms:GO:0005975 functional_description:"Glucan endo-1 3-beta-glucosidase 5 (AHRD V1 ***- B4FB19_MAIZE); contains Interpro domain(s) IPR013781 Glycoside hydrolase, subgroup, catalytic core "	440	471	494	2e-17	76	32
c102660_g1_i1	337	142	270	tr|I2Q009|I2Q009_9DELT	TIGR01210 family protein OS=Desulfovibrio	286	324	381	1.6	36	18
c102666_g1_i1	352	2	352	PGSC0003DMP400033858_PGSC0003DMT400050145	null	31	522	642	8e-74	234	113
c102666_g2_i1	404	1	282	Solyc11g007230.1.1	evidence_code:10F0H1E0IEG genomic_reference:SL2.40ch11 gene_region:1635762-1639958 transcript_region:SL2.40ch11:1635762..1639958 functional_description:"Pentatricopeptide repeat-containing protein (AHRD V1 ***- D7LUH3_ARALY); contains Interpro domain(s) IPR002885 Pentatricopeptide repeat "	5	498	786	7e-54	181	86
c102666_g2_i2	213	2	169	Solyc11g007230.1.1	evidence_code:10F0H1E0IEG genomic_reference:SL2.40ch11 gene_region:1635762-1639958 transcript_region:SL2.40ch11:1635762..1639958 functional_description:"Pentatricopeptide repeat-containing protein (AHRD V1 ***- D7LUH3_ARALY); contains Interpro domain(s) IPR002885 Pentatricopeptide repeat "	1	158	786	4e-28	107	52
c102667_g1_i1	235	100	222	tr|B3KYX4|B3KYX4_PLAKH	Putative uncharacterized protein OS=Plasmodium	883	923	1790	4.1	34	16
c102671_g3_i1	2256	688	1279	Solyc00g012310.1.1	evidence_code:10F0H1E0IEG genomic_reference:SL2.40ch00 gene_region:10454496-10455623 transcript_region:SL2.40ch00:10454496..10455623- go_terms:GO:0006278 functional_description:"Retrovirus-related Pol polyprotein from type-1 retrotransposable element R2 (Fragment) (AHRD V1 **-- PO21_NASVI); contains Interpro domain(s) IPR015706 RNA-directed DNA polymerase (reverse transcriptase), related "	52	359	376	5e-21	68	33
c102672_g1_i1	313	3	104	PGSC0003DMP400060380_PGSC0003DMT400088705	null	257	290	290	1e-13	65	31
c102672_g2_i1	1162	2	1157	Solyc07g043170.2.1	genomic_reference:SL2.40ch07 gene_region:54118851-54120724 transcript_region:SL2.40ch07:54118851..54120724- go_terms:GO:0080043 functional_description:"Glucosyltransferase (AHRD V1 **** Q8RU72_TOBAC); contains Interpro domain(s) IPR002213 UDP-glucuronosyl/UDP-glucosyltransferase "	59	444	530	2e-137	406	190
c10267_g1_i1	262	65	259	PGSC0003DMP400036631_PGSC0003DMT400054444	null	385	457	647	0.52	28	21
c102680_g1_i1	563	114	308	PGSC0003DMP400050091_PGSC0003DMT400073994	null	1	65	65	5e-39	131	61
c102682_g1_i1	396	157	258	tr|F7S9I4|F7S9I4_9PROT	Protein CrcB homolog OS=Acidiphilium sp.	11	44	125	6.2	34	17
c102684_g2_i1	573	373	525	Solyc11g005560.1.1	evidence_code:10F0H1E0IEG genomic_reference:SL2.40ch11 gene_region:419067-425651 transcript_region:SL2.40ch11:419067..425651 go_terms:GO:0016020,GO:0008270 functional_description:"Cellulose synthase (AHRD V1 ***- B9GTH4_POPTR); contains Interpro domain(s) IPR005150 Cellulose synthase "	860	912	1087	0.29	32	21
c102684_g2_i3	540	340	492	Solyc11g005560.1.1	evidence_code:10F0H1E0IEG genomic_reference:SL2.40ch11 gene_region:419067-425651 transcript_region:SL2.40ch11:419067..425651 go_terms:GO:0016020,GO:0008270 functional_description:"Cellulose synthase (AHRD V1 ***- B9GTH4_POPTR); contains Interpro domain(s) IPR005150 Cellulose synthase "	860	912	1087	0.26	32	21
c102686_g1_i1	671	265	567	tr|Q0UFS4|Q0UFS4_PHANO	Phosphoribosylamine--glycine ligase OS=Phaeosphaeria	54	138	430	3.8	37	27
c102689_g1_i1	265	121	255	tr|B1G019|B1G019_9BURK	Class II aldolase/adducin family protein	133	173	232	1.6	35	16
c102692_g1_i1	403	130	297	tr|B4HGA0|B4HGA0_DROSE	GM25956 OS=Drosophila sechellia GN=GM25956	451	506	646	1.7	37	19
c102692_g1_i2	274	3	71	PGSC0003DMP400033529_PGSC0003DMT400049673	null	135	157	157	8e-08	47	23
c102694_g1_i1	278	86	196	tr|H2J8W7|H2J8W7_9CLOT	N-acyl-D-glucosamine 2-epimerase OS=Clostridium	65	101	402	5.4	33	14
c102694_g1_i2	311	8	82	PGSC0003DMP400008994_PGSC0003DMT400012954	null	19	43	752	0.023	33	14
c102696_g1_i1	209	41	124	tr|A7X7F9|A7X7F9_9ROSI	ATP synthase subunit beta (Fragment) OS=Quassia	27	57	471	5.1	33	21
c102699_g1_i1	341	1	339	PGSC0003DMP400048459_PGSC0003DMT400071638	null	33	145	216	1e-75	227	108
c102703_g1_i1	297	2	172	PGSC0003DMP400050762_PGSC0003DMT400074958	null	4	60	83	1e-33	114	54
c102704_g1_i1	872	387	704	PGSC0003DMP400030037_PGSC0003DMT400044283	null	15	120	120	5e-70	216	106
c102706_g1_i1	344	2	343	PGSC0003DMP400055076_PGSC0003DMT400081395	null	425	534	609	7e-35	127	87
c102709_g1_i1	320	2	217	PGSC0003DMP400014321_PGSC0003DMT400021030	null	1	72	701	5e-41	144	70
c102712_g1_i1	1005	223	1005	PGSC0003DMP400004298_PGSC0003DMT400006218	null	14	274	274	2e-167	471	261
c102713_g1_i1	450	271	423	PGSC0003DMP400028254_PGSC0003DMT400041709	null	282	332	579	6e-10	57	23
c102713_g2_i1	721	150	663	PGSC0003DMP400047481_PGSC0003DMT400070232	null	161	343	358	1e-17	63	30
c102713_g2_i2	493	140	301	tr|A5BA79|A5BA79_VITVI	Putative uncharacterized protein OS=Vitis	692	746	760	0.27	40	20
c102714_g1_i1	936	81	935	PGSC0003DMP400017137_PGSC0003DMT400025123	null	1	285	393	0	531	284
c102716_g1_i1	288	133	255	tr|K2D8Z0|K2D8Z0_9BACT	Glycosyl transferase family 39 OS=uncultured	322	362	530	2.6	35	17
c102717_g1_i1	375	10	180	Solyc03g115390.2.1	genomic_reference:SL2.40ch03 gene_region:59161894-59177277 transcript_region:SL2.40ch03:59161894..59177277- go_terms:GO:0004004 functional_description:"ATP-dependent RNA helicase (AHRD V1 **** Q16S17_AEDAE); contains Interpro domain(s) IPR011709 Region of unknown function DUF1605 "	508	563	910	0.24	30	19
c102725_g2_i1	302	1	300	Solyc05g052510.2.1	genomic_reference:SL2.40ch05 gene_region:61866407-61885279 transcript_region:SL2.40ch05:61866407..61885279- go_terms:GO:0030506,GO:0005198,GO:0031072 functional_description:"Clathrin heavy chain (AHRD V1 ***- Q39834_SOYBN); contains Interpro domain(s) IPR016341 Clathrin, heavy chain "	15	114	1707	3e-62	207	99
c102727_g1_i1	238	75	134	tr|D4HPF1|D4HPF1_CONGU	Superfamily conotoxin (Fragment) OS=Conus	17	36	43	9	30	13
c102728_g1_i1	295	4	111	tr|F3KWK9|F3KWK9_9BURK	Flagellar assembly protein FliH OS=Hylemonella	170	205	261	2.9	34	14
c10272_g1_i1	269	12	203	tr|C6BRY7|C6BRY7_DESAD	Transcriptional regulator, LuxR family	138	194	405	0.66	36	20
c102730_g2_i1	508	101	463	Solyc11g066460.1.1	evidence_code:10F0H0E0IEG genomic_reference:SL2.40ch11 gene_region:49295188-49295838 transcript_region:SL2.40ch11:49295188..49295838 functional_description:"Unknown Protein (AHRD V1)"	1	122	217	9e-63	196	110
c102733_g1_i1	457	44	235	tr|A7LVA2|A7LVA2_BACOV	Uncharacterized protein OS=Bacteroides	265	323	440	1.8	37	21
c102734_g1_i1	335	3	335	Solyc05g009400.1.1	evidence_code:10F0H1E0IEG genomic_reference:SL2.40ch05 gene_region:3549555-3551952 transcript_region:SL2.40ch05:3549555..3551952 functional_description:"Pentatricopeptide repeat-containing protein (AHRD V1 ***- D7LNV1_ARALY); contains Interpro domain(s) IPR002885 Pentatricopeptide repeat "	455	565	613	9e-73	230	109
c102736_g1_i1	346	235	345	tr|B8B1C9|B8B1C9_ORYSI	Putative uncharacterized protein OS=Oryza	143	179	196	0.063	40	17
c102738_g1_i1	212	1	210	Solyc09g010810.2.1	genomic_reference:SL2.40ch09 gene_region:4096964-4103593 transcript_region:SL2.40ch09:4096964..4103593- go_terms:GO:0003677,GO:0003777 functional_description:"Kinesin-like protein (AHRD V1 ***- Q8L7B8_ARATH); contains Interpro domain(s) IPR001752 Kinesin, motor region "	277	346	651	1e-42	146	70
c102738_g2_i1	220	3	218	PGSC0003DMP400015518_PGSC0003DMT400022781	null	127	198	437	3e-38	133	72
c102739_g1_i1	687	96	686	tr|E6Y5Q2|E6Y5Q2_SOLLC	Gag-pol polyprotein OS=Solanum lycopersicum	396	591	624	3e-85	276	133
c102746_g1_i1	327	1	255	PGSC0003DMP400055696_PGSC0003DMT400082754	null	355	438	523	4e-32	119	55
c102749_g1_i1	409	2	250	Solyc06g060160.1.1	evidence_code:10F0H1E1IEG genomic_reference:SL2.40ch06 gene_region:34507777-34516883 transcript_region:SL2.40ch06:34507777..34516883- go_terms:GO:0005488 functional_description:"C2 domain-containing protein (AHRD V1 ***- D7KUJ4_ARALY); contains Interpro domain(s) IPR011989 Armadillo-like helical "	1	83	1691	3e-37	137	80
c102752_g1_i2	695	1	347	PGSC0003DMP400066487_PGSC0003DMT400094812	null	214	330	624	2e-20	88	43
c102755_g1_i2	252	65	214	Solyc10g085930.1.1	evidence_code:10F0H1E0IEG genomic_reference:SL2.40ch10 gene_region:64266373-64268978 transcript_region:SL2.40ch10:64266373..64268978- functional_description:"Ycf20-like protein (AHRD V1 *-*- YC20L_ARATH); contains Interpro domain(s) IPR007572 Protein of unknown function DUF565 "	47	96	238	4.1	25	17
c102756_g1_i1	412	2	412	PGSC0003DMP400017465_PGSC0003DMT400025631	null	1	406	537	3e-93	283	137
c102756_g2_i1	616	1	615	PGSC0003DMP400017465_PGSC0003DMT400025631	null	75	414	537	2e-116	346	205
c102758_g1_i1	298	219	298	Solyc12g036150.1.1	evidence_code:10F0H1E1IEG genomic_reference:SL2.40ch12 gene_region:29652940-29654298 transcript_region:SL2.40ch12:29652940..29654298 go_terms:GO:0016021 functional_description:"ABC transporter C family member 12 (AHRD V1 **-- AB12C_ARATH); contains Interpro domain(s) IPR001140 ABC transporter, transmembrane region "	348	374	374	0.01	30	13
c102765_g1_i1	731	135	374	tr|A9TYL9|A9TYL9_PHYPA	Predicted protein OS=Physcomitrella patens	274	349	622	8.6	36	25
c102765_g1_i2	712	116	355	tr|A9TYL9|A9TYL9_PHYPA	Predicted protein OS=Physcomitrella patens	274	349	622	8.2	36	25
c10276_g1_i1	219	3	218	tr|F7QJR1|F7QJR1_9BRAD	YrdC/Sua5 family protein OS=Bradyrhizobiaceae	131	202	360	2e-36	135	67
c102772_g1_i1	693	6	618	Solyc06g008530.1.1	evidence_code:10F0H1E1IEG genomic_reference:SL2.40ch06 gene_region:2412529-2429116 transcript_region:SL2.40ch06:2412529..2429116- go_terms:GO:0060001 functional_description:"Myosin XI (AHRD V1 ***- Q5R216_TOBAC); contains Interpro domain(s) IPR001609 Myosin head, motor region "	1087	1338	1529	2e-13	53	69
c102772_g1_i2	487	86	412	Solyc06g008530.1.1	evidence_code:10F0H1E1IEG genomic_reference:SL2.40ch06 gene_region:2412529-2429116 transcript_region:SL2.40ch06:2412529..2429116- go_terms:GO:0060001 functional_description:"Myosin XI (AHRD V1 ***- Q5R216_TOBAC); contains Interpro domain(s) IPR001609 Myosin head, motor region "	1208	1338	1529	0.0002	40	42
c102773_g1_i1	1477	3	708	PGSC0003DMP400047769_PGSC0003DMT400070655	null	98	345	602	3e-87	283	133
c102773_g1_i2	1333	3	708	PGSC0003DMP400047769_PGSC0003DMT400070655	null	98	345	602	7e-88	283	133
c102773_g1_i3	1282	3	708	PGSC0003DMP400047769_PGSC0003DMT400070655	null	98	345	602	4e-88	283	133
c102773_g1_i4	1426	3	708	PGSC0003DMP400047769_PGSC0003DMT400070655	null	98	345	602	2e-87	283	133
c102777_g1_i1	287	140	286	PGSC0003DMP400025287_PGSC0003DMT400037229	null	836	884	888	5e-16	73	33
c102777_g1_i2	580	1	417	PGSC0003DMP400037983_PGSC0003DMT400056456	null	28	172	195	7e-46	153	77
c102777_g1_i3	390	6	227	PGSC0003DMP400037983_PGSC0003DMT400056456	null	28	114	195	5e-31	112	53
c102778_g1_i1	222	2	220	Solyc02g071560.2.1	genomic_reference:SL2.40ch02 gene_region:35543958-35547076 transcript_region:SL2.40ch02:35543958..35547076- go_terms:GO:0004252 functional_description:"Subtilisin-like protease (AHRD V1 ***- Q9FK77_ARATH); contains Interpro domain(s) IPR015500 Peptidase S8, subtilisin-related "	403	473	774	3e-32	119	60
c102778_g1_i2	238	3	236	Solyc02g071560.2.1	genomic_reference:SL2.40ch02 gene_region:35543958-35547076 transcript_region:SL2.40ch02:35543958..35547076- go_terms:GO:0004252 functional_description:"Subtilisin-like protease (AHRD V1 ***- Q9FK77_ARATH); contains Interpro domain(s) IPR015500 Peptidase S8, subtilisin-related "	400	473	774	6e-21	87	60
c102781_g1_i2	470	33	200	Solyc12g088170.1.1	evidence_code:10F1H1E1IEG genomic_reference:SL2.40ch12 gene_region:62063284-62065066 transcript_region:SL2.40ch12:62063284..62065066 go_terms:GO:0016747 functional_description:"Hydroxycinnamoyl CoA quinate transferase (AHRD V1 **-- D6BK25_CYNSC); contains Interpro domain(s) IPR003480 Transferase "	5	55	455	1.3	29	18
c102782_g1_i2	224	63	215	tr|Q5ZK81|Q5ZK81_CHICK	Putative uncharacterized protein OS=Gallus	20	65	374	0.62	36	19
c102782_g1_i3	254	23	199	PGSC0003DMP400052644_PGSC0003DMT400077735	null	422	475	504	2	26	20
c102783_g1_i1	435	165	374	PGSC0003DMP400036875_PGSC0003DMT400054824	null	1	73	425	2e-21	89	66
c102785_g1_i1	232	2	232	PGSC0003DMP400038710_PGSC0003DMT400057521	null	31	107	359	1e-45	152	73
c102787_g1_i1	2730	751	2586	Solyc02g091090.2.1	genomic_reference:SL2.40ch02 gene_region:47076668-47079219 transcript_region:SL2.40ch02:47076668..47079219- go_terms:GO:0016020 functional_description:"Mate efflux family protein (AHRD V1 *-*- D7KCN6_ARALY); contains Interpro domain(s) IPR015521 MATE family transporter related protein "	1	461	465	2e-166	497	366
c102789_g1_i1	286	9	275	tr|Q5M681|Q5M681_STRT2	Putative uncharacterized protein OS=Streptococcus	20	108	290	0.71	36	21
c102791_g1_i2	300	164	298	tr|Q6WAY7|Q6WAY7_PEA	Gag/pol polyprotein (Fragment) OS=Pisum	1488	1538	1814	0.0004	47	26
c102793_g1_i2	336	78	206	tr|A7V0U5|A7V0U5_BACUN	Response regulator receiver domain protein	268	312	1390	7.2	34	18
c102794_g1_i1	967	375	965	PGSC0003DMP400037117_PGSC0003DMT400055181	null	1	197	219	2e-143	408	195
c102794_g1_i2	909	315	683	Solyc02g092340.2.1	genomic_reference:SL2.40ch02 gene_region:48020174-48022352 transcript_region:SL2.40ch02:48020174..48022352 functional_description:"Unknown Protein (AHRD V1)"	1	123	243	4e-73	228	108
c102794_g1_i3	412	117	410	PGSC0003DMP400037117_PGSC0003DMT400055181	null	100	197	219	2e-60	189	91
c102797_g1_i1	296	16	231	PGSC0003DMP400056445_PGSC0003DMT400084770	null	101	170	212	6e-07	46	25
c102800_g1_i1	327	100	282	tr|E3GHX7|E3GHX7_EUBLK	Putative uncharacterized protein OS=Eubacterium	26	86	94	0.11	37	15
c102801_g1_i1	467	2	148	PGSC0003DMP400022163_PGSC0003DMT400032624	null	1	49	202	3e-29	108	49
c102804_g1_i1	1160	5	473	Solyc00g304030.1.1	evidence_code:10F0H1E0IEG genomic_reference:SL2.40ch00 gene_region:21340396-21345343 transcript_region:SL2.40ch00:21340396..21345343 go_terms:GO:0017111,GO:0016887 functional_description:"Macrolide export ATP-binding/permease protein MacB (AHRD V1 *-*- C5BS18_TERTT); contains Interpro domain(s) IPR003439 ABC transporter-like "	703	866	1081	1e-09	50	46
c102805_g1_i1	2723	1292	2509	Solyc04g057970.2.1	genomic_reference:SL2.40ch04 gene_region:54241011-54245854 transcript_region:SL2.40ch04:54241011..54245854 functional_description:"Unknown Protein (AHRD V1)"	1	441	441	0	712	361
c102809_g2_i1	209	6	122	tr|A5ZRF8|A5ZRF8_9FIRM	Uncharacterized protein OS=Ruminococcus	154	196	841	7.9	33	19
c102814_g1_i1	264	1	180	PGSC0003DMP400046681_PGSC0003DMT400069126	null	109	167	258	2e-10	56	28
c102814_g1_i2	221	1	159	PGSC0003DMP400046681_PGSC0003DMT400069126	null	116	167	258	1e-10	56	27
c102815_g1_i1	715	258	383	Solyc02g090170.2.1	genomic_reference:SL2.40ch02 gene_region:46379891-46381662 transcript_region:SL2.40ch02:46379891..46381662 go_terms:GO:0006355 functional_description:"B3 domain-containing protein LOC_Os12g40090 (AHRD V1 ***- Y1209_ORYSJ); contains Interpro domain(s) IPR003340 Transcriptional factor B3 "	269	310	367	0.39	31	16
c102816_g1_i1	220	46	168	tr|C1DZY7|C1DZY7_MICSR	Auxin efflux carrier family OS=Micromonas	373	413	613	2.4	34	18
c102817_g1_i2	239	44	229	tr|C4FQI6|C4FQI6_9FIRM	Putative uncharacterized protein OS=Veillonella	374	438	462	5.2	33	20
c102818_g1_i1	214	30	116	tr|A8E028|A8E028_9CILI	Cytochrome b (Fragment) OS=Coleps nolandi	64	94	182	1.3	34	17
c102822_g1_i1	243	1	48	Solyc11g065370.1.1	evidence_code:10F0H1E1IEG genomic_reference:SL2.40ch11 gene_region:47895415-47898879 transcript_region:SL2.40ch11:47895415..47898879- functional_description:"Set1/Ash2 histone methyltransferase complex subunit ASH2 (AHRD V1 *-*- ASH2L_MOUSE); contains Interpro domain(s) IPR018355 SPla/RYanodine receptor subgroup "	432	447	447	0.001	36	16
c102825_g1_i1	473	1	60	Solyc09g056170.2.1	genomic_reference:SL2.40ch09 gene_region:42810385-42818686 transcript_region:SL2.40ch09:42810385..42818686 go_terms:GO:0051015 functional_description:"Fimbrin-like potential actin filament bundling protein (AHRD V1 *--* Q5AC06_CANAL); contains Interpro domain(s) IPR016146 Calponin-homology "	205	224	665	2e-06	46	20
c102828_g1_i1	310	2	310	PGSC0003DMP400025287_PGSC0003DMT400037229	null	109	212	888	3e-18	80	41
c102830_g1_i1	799	2	290	PGSC0003DMP400039434_PGSC0003DMT400058556	null	1	96	157	7e-46	119	59
c102831_g2_i1	230	102	224	Solyc03g025530.2.1	genomic_reference:SL2.40ch03 gene_region:7291651-7299172 transcript_region:SL2.40ch03:7291651..7299172- functional_description:"S-layer domain protein (AHRD V1 *-*- B2J947_NOSP7); contains Interpro domain(s) IPR001119 S-layer homology region "	49	86	944	0.1	30	19
c102832_g1_i1	1882	224	1360	tr|B9S030|B9S030_RICCO	Putative uncharacterized protein OS=Ricinus	5	387	388	2e-174	512	237
c102836_g1_i1	949	718	903	tr|D4XSA0|D4XSA0_ACIHA	ANH superfamily adenosine nucleotide alpha	5	66	230	2	38	24
c102837_g1_i1	373	11	293	tr|Q94C76|Q94C76_ARATH	Nitrate reductase OS=Arabidopsis thaliana	148	210	917	2.8	31	16
c102838_g1_i1	453	1	453	PGSC0003DMP400014887_PGSC0003DMT400021857	null	433	583	587	4e-77	243	146
c102838_g1_i2	255	1	255	PGSC0003DMP400044477_PGSC0003DMT400065945	null	332	416	420	2e-32	117	84
c102839_g1_i1	214	7	141	PGSC0003DMP400010852_PGSC0003DMT400015670	null	27	73	109	0.75	27	14
c102844_g1_i1	338	149	334	Solyc02g020960.1.1	evidence_code:10F0H1E0IEG genomic_reference:SL2.40ch02 gene_region:11444690-11446165 transcript_region:SL2.40ch02:11444690..11446165- go_terms:GO:0016021 functional_description:"Photosystem I P700 chlorophyll a apoprotein A1 (AHRD V1 ***- D5MAH7_PEA); contains Interpro domain(s) IPR001280 Photosystem I psaA and psaB "	180	239	284	0.42	29	21
c102846_g1_i1	700	594	698	Solyc04g063200.1.1	evidence_code:10F1H0E1IEG genomic_reference:SL2.40ch04 gene_region:54461375-54461587 transcript_region:SL2.40ch04:54461375..54461587 functional_description:"Unknown Protein (AHRD V1)"	23	57	71	8e-08	48	24
c102848_g1_i1	438	1	267	PGSC0003DMP400013951_PGSC0003DMT400020471	null	1	89	455	7e-56	184	89
c102850_g1_i1	1134	29	841	Solyc08g081570.2.1	genomic_reference:SL2.40ch08 gene_region:61751474-61756267 transcript_region:SL2.40ch08:61751474..61756267- go_terms:GO:0008685,GO:0005515 functional_description:"2-C-methyl-D-erythritol 2 4-cyclodiphosphate synthase (AHRD V1 **** A9ZN13_HEVBR); contains Interpro domain(s) IPR003526 2-C-methyl-D-erythritol 2,4-cyclodiphosphate synthase, core "	1	257	257	7e-163	461	245
c102856_g1_i1	228	3	227	Solyc05g055690.1.1	evidence_code:10F0H1E1IEG genomic_reference:SL2.40ch05 gene_region:64374383-64390860 transcript_region:SL2.40ch05:64374383..64390860- go_terms:GO:0008565,GO:0005515 functional_description:"Transport protein SEC24 (AHRD V1 ***- C1HAV7_PARBA); contains Interpro domain(s) IPR006896 Sec23/Sec24 trunk region "	651	725	1092	8e-43	149	72
c102859_g1_i1	355	1	339	PGSC0003DMP400005415_PGSC0003DMT400007788	null	210	319	323	1e-65	204	102
c102859_g1_i2	618	1	618	PGSC0003DMP400005415_PGSC0003DMT400007788	null	114	319	323	9e-147	416	202
c102861_g1_i1	1518	784	1026	PGSC0003DMP400056244_PGSC0003DMT400084197	null	1	73	248	9e-16	77	41
c102862_g2_i1	296	56	283	tr|E4ZGR7|E4ZGR7_LEPMJ	Putative uncharacterized protein OS=Leptosphaeria	485	559	673	1	36	23
c102863_g1_i1	329	42	215	tr|D4J463|D4J463_9FIRM	Putative efflux protein, MATE family OS=Coprococcus	216	275	447	7.8	33	18
c102864_g1_i1	225	50	223	PGSC0003DMP400021276_PGSC0003DMT400031379	null	1	58	121	2e-29	104	54
c102877_g1_i1	375	20	373	PGSC0003DMP400027653_PGSC0003DMT400040776	null	14	131	135	6e-67	202	91
c102877_g1_i2	579	1	579	PGSC0003DMP400010408_PGSC0003DMT400015044	null	50	240	353	2e-76	237	120
c102878_g1_i1	427	95	337	PGSC0003DMP400055593_PGSC0003DMT400082444	null	108	190	853	7	27	20
c102885_g1_i1	524	413	523	PGSC0003DMP400017120_PGSC0003DMT400025096	null	1	37	60	8e-18	75	37
c102889_g1_i1	729	277	615	Solyc04g008810.2.1	genomic_reference:SL2.40ch04 gene_region:2432009-2434241 transcript_region:SL2.40ch04:2432009..2434241 go_terms:GO:0005840 functional_description:"40S ribosomal protein S26 (AHRD V1 ***- B6TXN6_MAIZE); contains Interpro domain(s) IPR000892 Ribosomal protein S26e "	1	113	129	1e-41	141	113
c102889_g1_i2	836	384	722	Solyc06g007470.2.1	genomic_reference:SL2.40ch06 gene_region:1479427-1482088 transcript_region:SL2.40ch06:1479427..1482088- go_terms:GO:0005840 functional_description:"40S ribosomal protein S26 (AHRD V1 ***- B6TXN6_MAIZE); contains Interpro domain(s) IPR000892 Ribosomal protein S26e "	1	113	128	1e-41	142	113
c102890_g1_i1	356	30	185	tr|J7IR00|J7IR00_DESMD	Putative metal-binding protein OS=Desulfosporosinus	35	90	129	3.2	34	22
c102891_g1_i1	280	44	280	tr|Q7QIS8|Q7QIS8_ANOGA	AGAP007048-PA OS=Anopheles gambiae GN=AGAP007048	150	211	942	7.4	33	23
c102897_g1_i1	371	3	359	Solyc11g020560.1.1	evidence_code:10F0H1E0IEG genomic_reference:SL2.40ch11 gene_region:11455847-11460096 transcript_region:SL2.40ch11:11455847..11460096 go_terms:GO:0006508,GO:0003676,GO:0015074,GO:0008270,GO:0006278 functional_description:"Pol polyprotein (AHRD V1 *-*- POL_BAEVM); contains Interpro domain(s) IPR000477 RNA-directed DNA polymerase (reverse transcriptase) "	158	277	1244	3e-12	63	61
c102900_g1_i1	340	1	261	tr|F5KDU8|F5KDU8_PSEAI	PvdJ (Fragment) OS=Pseudomonas aeruginosa	45	131	175	7e-54	177	83
c102900_g2_i1	203	2	202	tr|H3T6M4|H3T6M4_PSEAE	Protein PvdJ (Fragment) OS=Pseudomonas	3	69	209	3e-39	138	67
c102901_g1_i1	211	58	210	Solyc06g008300.2.1	genomic_reference:SL2.40ch06 gene_region:2161344-2164746 transcript_region:SL2.40ch06:2161344..2164746- go_terms:GO:0004675 functional_description:"LRR receptor-like serine/threonine-protein kinase, RLP"	87	843	962	3e-16	73	37
c102902_g1_i1	513	219	452	PGSC0003DMP400047949_PGSC0003DMT400070904	null	1	77	77	4e-34	118	72
c102903_g1_i1	315	223	315	Solyc01g108600.2.1	genomic_reference:SL2.40ch01 gene_region:87613555-87626715 transcript_region:SL2.40ch01:87613555..87626715 go_terms:GO:0004222 functional_description:"Presequence protease, mitochondrial (AHRD V1 **-- PREP_DANRE); contains Interpro domain(s) IPR013578 Peptidase M16C associated "	93	123	1073	2e-09	54	24
c102903_g1_i2	238	146	238	Solyc01g108600.2.1	genomic_reference:SL2.40ch01 gene_region:87613555-87626715 transcript_region:SL2.40ch01:87613555..87626715 go_terms:GO:0004222 functional_description:"Presequence protease, mitochondrial (AHRD V1 **-- PREP_DANRE); contains Interpro domain(s) IPR013578 Peptidase M16C associated "	93	123	1073	1e-09	54	24
c102905_g1_i1	404	3	188	tr|J3LJ08|J3LJ08_ORYBR	Uncharacterized protein OS=Oryza brachyantha	84	145	169	6e-27	108	51
c102911_g1_i1	890	597	889	tr|A5ASY6|A5ASY6_VITVI	Putative uncharacterized protein OS=Vitis	714	809	1728	0.81	37	29
c102913_g1_i1	1047	266	964	PGSC0003DMP400020800_PGSC0003DMT400030631	null	1	233	233	2e-145	414	229
c102914_g1_i1	331	15	331	tr|A5AEB7|A5AEB7_VITVI	Putative uncharacterized protein OS=Vitis	1072	1175	1255	2e-25	92	45
c102920_g1_i1	584	391	552	PGSC0003DMP400015790_PGSC0003DMT400023174	null	27	77	78	4e-11	57	30
c102921_g1_i1	305	17	208	tr|E9FYP6|E9FYP6_DAPPU	Thromboxane A synthase-like protein OS=Daphnia	113	176	462	1.6	35	18
c102926_g1_i1	733	293	490	tr|A1SKG4|A1SKG4_NOCSJ	Putative uncharacterized protein OS=Nocardioides	98	163	384	2.3	38	19
c102927_g1_i1	447	205	363	tr|H8X2F3|H8X2F3_CANO9	Van1 mannosyltransferase OS=Candida orthopsilosis	236	289	493	1.5	37	21
c102928_g1_i1	594	146	259	PGSC0003DMP400047953_PGSC0003DMT400070908	null	53	93	98	9e-08	48	23
c102928_g1_i2	636	146	259	PGSC0003DMP400047953_PGSC0003DMT400070908	null	53	93	98	1e-07	48	23
c102929_g1_i1	232	1	228	PGSC0003DMP400054729_PGSC0003DMT400080715	null	1014	1089	1387	4e-28	108	50
c102940_g1_i1	593	104	199	PGSC0003DMP400054654_PGSC0003DMT400080581	null	817	848	848	2e-11	63	32
c102943_g1_i1	321	78	320	tr|A5BAA5|A5BAA5_VITVI	Putative uncharacterized protein (Fragment)	69	148	510	8e-18	86	40
c102944_g1_i1	447	171	296	tr|D7WRL0|D7WRL0_9BACI	Quinolinate synthase A OS=Lysinibacillus	313	356	367	2.7	36	18
c102945_g1_i1	1418	375	1301	Solyc03g116030.2.1	genomic_reference:SL2.40ch03 gene_region:59609195-59614443 transcript_region:SL2.40ch03:59609195..59614443 go_terms:GO:0005515 functional_description:"E3 ubiquitin-protein ligase MARCH3 (AHRD V1 *--- MARH3_MOUSE); contains Interpro domain(s) IPR011016 Zinc finger, RING-CH-type "	1	312	312	1e-141	412	295
c102945_g1_i2	1584	375	1467	Solyc03g116030.2.1	genomic_reference:SL2.40ch03 gene_region:59609195-59614443 transcript_region:SL2.40ch03:59609195..59614443 go_terms:GO:0005515 functional_description:"E3 ubiquitin-protein ligase MARCH3 (AHRD V1 *--- MARH3_MOUSE); contains Interpro domain(s) IPR011016 Zinc finger, RING-CH-type "	1	312	312	2e-87	275	174
c102946_g1_i1	236	41	235	tr|K0PTG5|K0PTG5_9RHIZ	Uncharacterized protein OS=Rhizobium mesoamericanum	267	331	666	5e-09	60	30
c102948_g1_i1	357	281	355	Solyc01g103650.2.1	genomic_reference:SL2.40ch01 gene_region:83958124-83964384 transcript_region:SL2.40ch01:83958124..83964384 go_terms:GO:0003824 functional_description:"Hydrolase alpha/beta fold family (AHRD V1 **-- A4VRL9_PSEU5); contains Interpro domain(s) IPR012020 AB-hydrolase YheT, putative "	1	25	443	1e-09	55	25
c102948_g1_i2	367	291	365	Solyc01g103650.2.1	genomic_reference:SL2.40ch01 gene_region:83958124-83964384 transcript_region:SL2.40ch01:83958124..83964384 go_terms:GO:0003824 functional_description:"Hydrolase alpha/beta fold family (AHRD V1 **-- A4VRL9_PSEU5); contains Interpro domain(s) IPR012020 AB-hydrolase YheT, putative "	1	25	443	9e-10	55	25
c102949_g2_i1	487	159	446	tr|K0DJV0|K0DJV0_9BURK	Uncharacterized protein OS=Burkholderia	60	155	159	2e-15	78	35
c102950_g2_i1	569	73	416	tr|Q0KIN0|Q0KIN0_SOLDE	Integrase core domain containing protein	20	144	1775	1e-30	125	65
c102950_g3_i1	598	453	545	tr|H2SYA0|H2SYA0_TAKRU	Uncharacterized protein (Fragment) OS=Takifugu	398	428	1433	3.6	37	18
c102951_g1_i2	1145	1007	1141	Solyc03g077970.1.1	evidence_code:10F0H1E0IEG genomic_reference:SL2.40ch03 gene_region:42200408-42201168 transcript_region:SL2.40ch03:42200408..42201168 functional_description:"Methionine aminopeptidase (AHRD V1 ***- A5ALU5_VITVI); contains Interpro domain(s) IPR015706 RNA-directed DNA polymerase (reverse transcriptase), related "	84	128	216	1e-05	46	22
c102957_g1_i1	1164	308	907	PGSC0003DMP400005768_PGSC0003DMT400008281	null	1	200	200	3e-146	417	199
c102958_g1_i1	274	1	261	Solyc01g007940.2.1	genomic_reference:SL2.40ch01 gene_region:2123045-2128114 transcript_region:SL2.40ch01:2123045..2128114- go_terms:GO:0004021 functional_description:"Alanine aminotransferase 2 (AHRD V1 **** A8IKE5_SOYBN); contains Interpro domain(s) IPR004839 Aminotransferase, class I and II "	381	467	474	2e-54	177	85
c102963_g1_i1	658	217	504	Solyc01g099830.2.1	genomic_reference:SL2.40ch01 gene_region:81721206-81723201 transcript_region:SL2.40ch01:81721206..81723201 go_terms:GO:0003735,GO:0008201 functional_description:"60S ribosomal protein L22-2 (AHRD V1 ***- D7L3W0_ARALY); contains Interpro domain(s) IPR002671 Ribosomal protein L22e "	19	114	126	6e-50	162	96
c102965_g1_i1	388	148	228	Solyc11g013340.1.1	evidence_code:10F0H0E0IEG genomic_reference:SL2.40ch11 gene_region:6331213-6333514 transcript_region:SL2.40ch11:6331213..6333514- functional_description:"Unknown Protein (AHRD V1)"	1	27	46	5e-11	55	26
c102970_g1_i1	903	1	897	Solyc01g108310.2.1	genomic_reference:SL2.40ch01 gene_region:87429824-87432064 transcript_region:SL2.40ch01:87429824..87432064 go_terms:GO:0003676,GO:0000166 functional_description:"Os11g0248200 protein (Fragment) (AHRD V1 *--- Q0ITJ6_ORYSJ); contains Interpro domain(s) IPR006630 RNA-binding protein Lupus La "	97	399	403	0	533	292
c102970_g1_i2	915	1	909	Solyc01g108310.2.1	genomic_reference:SL2.40ch01 gene_region:87429824-87432064 transcript_region:SL2.40ch01:87429824..87432064 go_terms:GO:0003676,GO:0000166 functional_description:"Os11g0248200 protein (Fragment) (AHRD V1 *--- Q0ITJ6_ORYSJ); contains Interpro domain(s) IPR006630 RNA-binding protein Lupus La "	97	399	403	0	547	296
c102971_g1_i1	242	73	237	Solyc12g010130.1.1	evidence_code:10F0H1E1IEG genomic_reference:SL2.40ch12 gene_region:3267183-3268481 transcript_region:SL2.40ch12:3267183..3268481 go_terms:GO:0006468,GO:0007165 functional_description:"CBL-interacting protein kinase 7 (AHRD V1 ***- A0MNJ4_POPTR); contains Interpro domain(s) IPR002290 Serine/threonine protein kinase "	266	320	433	6e-23	91	40
c102973_g1_i1	800	274	597	PGSC0003DMP400014414_PGSC0003DMT400021168	null	1	108	108	1e-56	181	107
c102973_g1_i2	812	274	609	PGSC0003DMP400014414_PGSC0003DMT400021168	null	1	108	108	8e-51	166	106
c102974_g1_i1	274	2	148	tr|Q6L3P7|Q6L3P7_SOLDE	Putative uncharacterized protein OS=Solanum	45	91	126	2e-07	53	31
c102978_g1_i1	288	139	288	PGSC0003DMP400069150_PGSC0003DMT400097475	null	238	286	286	5e-18	77	42
c102978_g1_i2	268	119	268	PGSC0003DMP400069150_PGSC0003DMT400097475	null	238	286	286	4e-18	77	42
c102978_g1_i3	433	139	432	PGSC0003DMP400069150_PGSC0003DMT400097475	null	190	286	286	2e-44	150	80
c102978_g1_i4	413	119	412	PGSC0003DMP400069150_PGSC0003DMT400097475	null	190	286	286	1e-44	150	80
c102982_g1_i1	206	2	205	Solyc10g081520.1.1	evidence_code:10F0H0E0IEG genomic_reference:SL2.40ch10 gene_region:61894841-61896775 transcript_region:SL2.40ch10:61894841..61896775 go_terms:GO:0009055 functional_description:"Blue copper protein (AHRD V1 *--- C7AE91_WHEAT); contains Interpro domain(s) IPR003245 Plastocyanin-like "	25	183	292	3e-28	103	61
c102989_g1_i1	204	3	200	tr|G7FZC5|G7FZC5_9GAMM	Glycosyl transferase, group 1 OS=Pseudoalteromonas	136	193	505	6.3	33	18
c102993_g2_i1	206	24	200	PGSC0003DMP400067894_PGSC0003DMT400096219	null	10	65	133	8e-18	73	40
c102996_g1_i1	212	2	211	PGSC0003DMP400046075_PGSC0003DMT400068189	null	544	613	886	3e-40	142	68
c102998_g1_i1	1210	764	1096	PGSC0003DMP400028779_PGSC0003DMT400042427	null	1	111	111	1e-71	224	110
c102999_g1_i1	477	2	289	Solyc08g005790.2.1	genomic_reference:SL2.40ch08 gene_region:615659-619369 transcript_region:SL2.40ch08:615659..619369 go_terms:GO:0004091 functional_description:"Pectinacetylesterase (Fragment) (AHRD V1 *--- C6JT68_9MYRT); contains Interpro domain(s) IPR004963 Pectinacetylesterase "	3	98	373	3e-58	188	89
c103002_g1_i1	335	1	333	Solyc12g042680.1.1	evidence_code:10F0H0E0IEG genomic_reference:SL2.40ch12 gene_region:43465188-43468241 transcript_region:SL2.40ch12:43465188..43468241- go_terms:GO:0008270 functional_description:"Mutator-like transposase (AHRD V1 *--- Q94HK4_ORYSA); contains Interpro domain(s) IPR004332 Transposase, MuDR, plant "	135	245	702	2e-70	225	106
c103003_g1_i1	353	247	351	tr|Q6L4B8|Q6L4B8_SOLDE	Polyprotein, putative OS=Solanum demissum	21	55	115	1.1	35	19
c103004_g1_i1	498	163	318	Solyc11g069760.1.1	evidence_code:10F0H1E0IEG genomic_reference:SL2.40ch11 gene_region:51460068-51460619 transcript_region:SL2.40ch11:51460068..51460619- functional_description:"High affinity nitrate transporter protein (AHRD V1 ***- Q84MZ8_TOBAC); contains Interpro domain(s) IPR016196 Major facilitator superfamily, general substrate transporter "	47	98	184	5e-09	52	31
c103006_g1_i1	541	471	539	Solyc11g065040.1.1	evidence_code:10F0H1E1IEG genomic_reference:SL2.40ch11 gene_region:47431290-47434506 transcript_region:SL2.40ch11:47431290..47434506- functional_description:"Methyltransferase type 12 (AHRD V1 *--- A1BDZ1_CHLPD); contains Interpro domain(s) IPR019410 Methyltransferase-16, putative "	96	118	186	0.001	38	19
c103007_g1_i1	884	1	387	Solyc07g063370.2.1	genomic_reference:SL2.40ch07 gene_region:63074862-63078665 transcript_region:SL2.40ch07:63074862..63078665- go_terms:GO:0047782 functional_description:"Beta-glucosidase (AHRD V1 **** B6SYQ7_MAIZE); contains Interpro domain(s) IPR001360 Glycoside hydrolase, family 1 "	300	428	522	9e-75	241	109
c103007_g1_i2	490	1	486	Solyc07g063370.2.1	genomic_reference:SL2.40ch07 gene_region:63074862-63078665 transcript_region:SL2.40ch07:63074862..63078665- go_terms:GO:0047782 functional_description:"Beta-glucosidase (AHRD V1 **** B6SYQ7_MAIZE); contains Interpro domain(s) IPR001360 Glycoside hydrolase, family 1 "	267	428	522	1e-102	307	140
c103007_g1_i3	336	1	332	Solyc07g063370.2.1	genomic_reference:SL2.40ch07 gene_region:63074862-63078665 transcript_region:SL2.40ch07:63074862..63078665- go_terms:GO:0047782 functional_description:"Beta-glucosidase (AHRD V1 **** B6SYQ7_MAIZE); contains Interpro domain(s) IPR001360 Glycoside hydrolase, family 1 "	267	428	522	2e-43	150	67
c103007_g2_i1	331	3	317	Solyc07g063370.2.1	genomic_reference:SL2.40ch07 gene_region:63074862-63078665 transcript_region:SL2.40ch07:63074862..63078665- go_terms:GO:0047782 functional_description:"Beta-glucosidase (AHRD V1 **** B6SYQ7_MAIZE); contains Interpro domain(s) IPR001360 Glycoside hydrolase, family 1 "	424	522	522	4e-56	184	90
c103007_g2_i2	322	117	308	Solyc07g063370.2.1	genomic_reference:SL2.40ch07 gene_region:63074862-63078665 transcript_region:SL2.40ch07:63074862..63078665- go_terms:GO:0047782 functional_description:"Beta-glucosidase (AHRD V1 **** B6SYQ7_MAIZE); contains Interpro domain(s) IPR001360 Glycoside hydrolase, family 1 "	459	522	522	1e-34	125	56
c103011_g1_i1	472	212	316	Solyc09g065900.2.1	genomic_reference:SL2.40ch09 gene_region:59792768-59797957 transcript_region:SL2.40ch09:59792768..59797957- go_terms:GO:0005524,GO:0005507 functional_description:"Glutathione reductase (AHRD V1 ***- B9IED0_POPTR); contains Interpro domain(s) IPR006324 Glutathione reductase, plant "	132	166	558	0.72	30	13
c103013_g1_i1	388	24	386	PGSC0003DMP400033452_PGSC0003DMT400049557	null	195	315	340	2e-67	210	120
c103013_g1_i2	695	256	693	PGSC0003DMP400033452_PGSC0003DMT400049557	null	195	340	340	2e-85	261	145
c103013_g2_i1	423	38	415	PGSC0003DMP400033452_PGSC0003DMT400049557	null	77	202	340	5e-88	264	123
c103016_g1_i1	487	22	368	tr|B9P8D5|B9P8D5_POPTR	Predicted protein OS=Populus trichocarpa	157	265	339	1e-05	35	17
c103016_g2_i1	577	380	562	tr|A3BDW8|A3BDW8_ORYSJ	Putative uncharacterized protein OS=Oryza	94	154	310	0.0001	50	22
c103017_g1_i1	834	137	565	Solyc02g014870.2.1	genomic_reference:SL2.40ch02 gene_region:10424377-10430192 transcript_region:SL2.40ch02:10424377..10430192- go_terms:GO:0005515 functional_description:"Mitosis protein dim1 (AHRD V1 **-- B6T4C6_MAIZE); contains Interpro domain(s) IPR004123 mRNA splicing factor, thioredoxin-like U5 snRNP "	1	143	143	2e-102	298	143
c103019_g1_i1	773	209	454	PGSC0003DMP400003053_PGSC0003DMT400004281	null	1	82	82	1e-48	159	82
c103020_g1_i1	635	186	416	PGSC0003DMP400064164_PGSC0003DMT400092489	null	1	75	261	1e-07	51	38
c103020_g2_i1	213	45	212	tr|A5ARV9|A5ARV9_VITVI	Putative uncharacterized protein OS=Vitis	534	590	1523	0.004	43	31
c103028_g1_i1	992	142	534	PGSC0003DMP400055332_PGSC0003DMT400081918	null	1	131	131	1e-88	265	127
c103028_g1_i2	892	142	534	PGSC0003DMP400055332_PGSC0003DMT400081918	null	1	131	131	4e-89	265	127
c103029_g1_i1	499	8	223	PGSC0003DMP400011207_PGSC0003DMT400016161	null	233	296	626	0.021	35	24
c103030_g1_i1	2319	260	2146	Solyc04g079030.2.1	genomic_reference:SL2.40ch04 gene_region:61220807-61226659 transcript_region:SL2.40ch04:61220807..61226659 go_terms:GO:0008152 functional_description:"Anthocyanidin 3-O-glucosyltransferase (AHRD V1 *-*- B6TRK5_MAIZE); contains Interpro domain(s) IPR002213 UDP-glucuronosyl/UDP-glucosyltransferase "	85	467	953	5e-111	363	207
c103030_g1_i2	2241	260	2068	Solyc04g079030.2.1	genomic_reference:SL2.40ch04 gene_region:61220807-61226659 transcript_region:SL2.40ch04:61220807..61226659 go_terms:GO:0008152 functional_description:"Anthocyanidin 3-O-glucosyltransferase (AHRD V1 *-*- B6TRK5_MAIZE); contains Interpro domain(s) IPR002213 UDP-glucuronosyl/UDP-glucosyltransferase "	85	467	953	3e-111	363	207
c103030_g1_i3	1752	260	1579	Solyc04g079030.2.1	genomic_reference:SL2.40ch04 gene_region:61220807-61226659 transcript_region:SL2.40ch04:61220807..61226659 go_terms:GO:0008152 functional_description:"Anthocyanidin 3-O-glucosyltransferase (AHRD V1 *-*- B6TRK5_MAIZE); contains Interpro domain(s) IPR002213 UDP-glucuronosyl/UDP-glucosyltransferase "	85	467	953	1e-132	414	249
c103037_g1_i1	829	32	736	PGSC0003DMP400034248_PGSC0003DMT400050745	null	1	235	235	1e-151	428	233
c103038_g1_i1	301	5	270	PGSC0003DMP400024101_PGSC0003DMT400035446	null	172	285	313	4e-12	57	28
c103039_g1_i1	1744	566	1165	PGSC0003DMP400046333_PGSC0003DMT400068576	null	28	227	227	9e-127	375	200
c103043_g1_i1	1145	18	1103	PGSC0003DMP400025463_PGSC0003DMT400037456	null	1	378	378	0	713	351
c103043_g1_i2	957	18	956	PGSC0003DMP400025463_PGSC0003DMT400037456	null	1	313	378	0	631	304
c103044_g1_i1	298	159	296	Solyc11g065760.1.1	evidence_code:10F1H1E1IEG genomic_reference:SL2.40ch11 gene_region:48443570-48446534 transcript_region:SL2.40ch11:48443570..48446534- go_terms:GO:0005524 functional_description:"Thymidine kinase (AHRD V1 ***- Q71F77_SOLLC); contains Interpro domain(s) IPR001267 Thymidine kinase "	138	187	235	2e-10	55	31
c103044_g1_i2	402	251	400	Solyc11g065760.1.1	evidence_code:10F1H1E1IEG genomic_reference:SL2.40ch11 gene_region:48443570-48446534 transcript_region:SL2.40ch11:48443570..48446534- go_terms:GO:0005524 functional_description:"Thymidine kinase (AHRD V1 ***- Q71F77_SOLLC); contains Interpro domain(s) IPR001267 Thymidine kinase "	138	191	235	4e-10	55	32
c103045_g1_i1	249	1	249	tr|F8TUY0|F8TUY0_9CAUD	Putative uncharacterized protein gp14	31	113	118	2e-09	58	28
c103045_g2_i1	625	9	200	PGSC0003DMP400015309_PGSC0003DMT400022467	null	486	545	766	2.2	29	19
c103047_g3_i1	234	52	186	tr|K2EQZ5|K2EQZ5_9BACT	Uncharacterized protein (Fragment) OS=uncultured	2	49	645	1.3	35	16
c103049_g1_i1	461	5	460	tr|A5AS72|A5AS72_VITVI	Putative uncharacterized protein OS=Vitis	133	285	383	2e-26	111	75
c103049_g2_i1	279	3	275	Solyc00g075040.1.1	evidence_code:10F0H1E0IEG genomic_reference:SL2.40ch00 gene_region:14765645-14767671 transcript_region:SL2.40ch00:14765645..14767671 functional_description:"Transposon Ty1-A Gag-Pol polyprotein (AHRD V1 ***- YA11B_YEAST); contains Interpro domain(s) IPR013103 Reverse transcriptase, RNA-dependent DNA polymerase "	297	387	640	4e-22	90	44
c103055_g1_i1	360	159	293	Solyc02g082870.2.1	genomic_reference:SL2.40ch02 gene_region:41097342-41100068 transcript_region:SL2.40ch02:41097342..41100068 go_terms:GO:0016208 functional_description:"Acyl-CoA synthetase/AMP-acid ligase II (AHRD V1 **** Q2W3Z0_MAGSA); contains Interpro domain(s) IPR000873 AMP-dependent synthetase and ligase "	430	473	592	0.095	31	21
c103056_g1_i1	358	64	310	PGSC0003DMP400067395_PGSC0003DMT400095720	null	75	160	227	0.0001	35	23
c103056_g1_i2	1016	410	935	Solyc03g033830.2.1	genomic_reference:SL2.40ch03 gene_region:9719233-9721065 transcript_region:SL2.40ch03:9719233..9721065- functional_description:"Unknown Protein (AHRD V1)"	29	269	270	2e-27	109	47
c103062_g1_i1	288	40	204	tr|B4X1N1|B4X1N1_9GAMM	Aldose 1-epimerase subfamily OS=Alcanivorax	155	208	294	2.4	35	20
c103065_g1_i1	478	35	232	tr|G6FMW5|G6FMW5_9CYAN	Putative uncharacterized protein OS=Fischerella	7	70	150	9.6	34	23
c103066_g1_i1	215	3	215	PGSC0003DMP400051316_PGSC0003DMT400075763	null	670	740	957	9e-29	109	54
c103066_g2_i1	280	1	279	PGSC0003DMP400051307_PGSC0003DMT400075731	null	1020	1112	1345	5e-40	143	68
c103066_g3_i1	262	1	261	PGSC0003DMP400042115_PGSC0003DMT400062549	null	651	734	845	2e-13	66	60
c103073_g1_i1	209	35	157	tr|K3WE51|K3WE51_PYTUL	Uncharacterized protein OS=Pythium ultimum	292	339	578	6.1	33	21
c103073_g2_i1	212	44	211	tr|I6ZTT9|I6ZTT9_PHAVU	Integrase core domain containing protein	1331	1387	1387	8e-09	60	33
c103075_g1_i1	225	94	210	Solyc02g037530.2.1	genomic_reference:SL2.40ch02 gene_region:21756443-21766699 transcript_region:SL2.40ch02:21756443..21766699 go_terms:GO:0003700 functional_description:"Auxin response factor 8 (AHRD V1 **** A7L5C4_SOLLC); contains Interpro domain(s) IPR010525 Auxin response factor "	213	251	843	6e-16	72	34
c103082_g1_i1	220	15	188	tr|Q7TAU8|Q7TAU8_9GAMC	Spike glycoprotein, S1 subunit (Fragment)	39	94	137	1.2	34	19
c103084_g1_i1	310	7	289	PGSC0003DMP400054729_PGSC0003DMT400080715	null	1014	1107	1387	7e-26	103	46
c103084_g1_i2	402	147	278	Solyc06g033980.2.1	genomic_reference:SL2.40ch06 gene_region:20163363-20164580 transcript_region:SL2.40ch06:20163363..20164580 go_terms:GO:0003676,GO:0004523 functional_description:"Ribonuclease H (AHRD V1 ***- Q2HUA4_MEDTR); contains Interpro domain(s) IPR002156 Ribonuclease H "	11	54	287	4e-13	64	27
c103085_g1_i1	613	69	551	PGSC0003DMP400039459_PGSC0003DMT400058587	null	1	162	269	4e-57	184	149
c103087_g1_i1	604	1	429	PGSC0003DMP400029394_PGSC0003DMT400043339	null	1	143	329	4e-100	297	143
c103088_g1_i1	514	3	506	PGSC0003DMP400066938_PGSC0003DMT400095263	null	6	173	273	7e-109	316	150
c103088_g2_i1	563	96	561	PGSC0003DMP400030874_PGSC0003DMT400045556	null	81	234	463	4e-40	116	57
c103088_g3_i1	382	2	319	PGSC0003DMP400066938_PGSC0003DMT400095263	null	168	273	273	3e-64	200	100
c103088_g4_i1	227	2	226	PGSC0003DMP400030874_PGSC0003DMT400045556	null	94	249	463	4e-16	72	37
c103088_g4_i2	306	27	305	PGSC0003DMP400030874_PGSC0003DMT400045556	null	122	249	463	1e-19	83	60
c103089_g1_i1	276	25	246	Solyc09g055340.2.1	genomic_reference:SL2.40ch09 gene_region:35349469-35390562 transcript_region:SL2.40ch09:35349469..35390562- functional_description:"Cohesin loading complex subunit SCC4 homolog (AHRD V1 *-*- SCC4_MOUSE)"	586	657	720	0.13	30	22
c10308_g1_i1	303	142	243	Solyc03g118930.2.1	genomic_reference:SL2.40ch03 gene_region:61750470-61752262 transcript_region:SL2.40ch03:61750470..61752262- go_terms:GO:0016757 functional_description:"Glycosyltransferase (AHRD V1 ***- Q5QPZ1_SACOF); contains Interpro domain(s) IPR007657 Glycosyltransferase AER61, uncharacterised "	229	261	467	9.6	25	13
c103090_g1_i1	290	1	102	PGSC0003DMP400018821_PGSC0003DMT400027627	null	11	44	93	4e-07	44	21
c103091_g1_i3	584	113	292	tr|B4E042|B4E042_HUMAN	cDNA FLJ52035, highly similar to T-cell	33	92	243	2.2	37	19
c103094_g1_i1	500	3	430	PGSC0003DMP400016946_PGSC0003DMT400024802	null	343	484	489	8e-43	140	68
c103096_g1_i1	303	2	301	PGSC0003DMP400032672_PGSC0003DMT400048258	null	7	106	424	8e-46	155	71
c103096_g1_i2	620	2	618	PGSC0003DMP400054729_PGSC0003DMT400080715	null	509	714	1387	1e-74	195	97
c103097_g1_i1	752	1	750	PGSC0003DMP400010511_PGSC0003DMT400015179	null	153	401	404	1e-161	458	245
c103098_g1_i1	1278	663	824	Solyc00g165190.1.1	evidence_code:10F0H0E0IEG genomic_reference:SL2.40ch00 gene_region:17860160-17860378 transcript_region:SL2.40ch00:17860160..17860378 functional_description:"Unknown Protein (AHRD V1)"	7	64	73	0.003	37	21
c103098_g2_i1	219	8	145	tr|C5XBV4|C5XBV4_SORBI	Putative uncharacterized protein Sb02g005235	139	184	651	0.84	36	16
c103099_g1_i1	543	7	504	PGSC0003DMP400056291_PGSC0003DMT400084256	null	73	239	626	3e-12	41	23
c103102_g1_i1	479	125	478	PGSC0003DMP400039606_PGSC0003DMT400058792	null	541	918	918	1e-75	244	118
c103102_g2_i1	689	1	687	PGSC0003DMP400039606_PGSC0003DMT400058792	null	432	910	918	7e-162	475	222
c103103_g1_i1	204	4	189	PGSC0003DMP400053470_PGSC0003DMT400078886	null	51	112	469	3e-11	58	27
c103106_g2_i1	409	2	208	tr|I3DXY6|I3DXY6_BACMT	Uncharacterized protein OS=Bacillus methanolicus	749	812	937	0.73	38	22
c103111_g1_i1	291	60	209	tr|Q47ZR3|Q47ZR3_COLP3	Cyanophycin synthetase domain protein	3	52	302	0.13	38	16
c103112_g1_i1	210	2	187	tr|Q7DLL0|Q7DLL0_ARATH	Putative ketoacyl reductase 1 (Fragment)	7	67	110	0.4	35	23
c103115_g1_i1	365	2	151	tr|G8HH20|G8HH20_9PICO	Polyprotein OS=Feline picornavirus PE=3	1194	1246	2337	3.5	35	21
c103115_g2_i1	326	66	230	tr|I1KRM9|I1KRM9_SOYBN	Uncharacterized protein OS=Glycine max	118	166	710	3.5	35	19
c103116_g1_i1	338	40	186	tr|Q21Q91|Q21Q91_RHOFD	Putative uncharacterized protein OS=Rhodoferax	143	200	281	0.87	36	20
c103116_g2_i1	305	87	248	PGSC0003DMP400022563_PGSC0003DMT400033164	null	82	134	174	2.1	27	21
c103118_g1_i2	618	400	618	tr|O04169|O04169_MAIZE	Putative uncharacterized protein (Fragment)	36	108	132	0.0002	47	34
c103118_g1_i3	630	412	630	tr|O04169|O04169_MAIZE	Putative uncharacterized protein (Fragment)	36	108	132	0.0002	47	34
c103118_g1_i4	694	476	694	tr|O04169|O04169_MAIZE	Putative uncharacterized protein (Fragment)	36	108	132	0.0003	47	34
c103128_g1_i1	347	28	171	PGSC0003DMP400017592_PGSC0003DMT400025803	null	82	129	386	0.14	31	18
c103128_g1_i2	420	120	254	tr|E3TFQ5|E3TFQ5_ICTPU	Phosphotriesterase-related protein OS=Ictalurus	44	88	349	7.6	35	18
c103129_g1_i1	259	56	187	tr|H2AS04|H2AS04_KAZAF	Uncharacterized protein OS=Kazachstania	312	355	537	3.8	34	18
c103131_g1_i2	531	90	260	tr|A6H594|A6H594_VIGUN	Putative 23S ribosomal RNA (Fragment)	20	75	90	0.0006	45	25
c103133_g1_i1	236	20	160	tr|Q6L3H8|Q6L3H8_SOLDE	Putative uncharacterized protein OS=Solanum	22	69	219	0.004	42	22
c103136_g1_i1	409	313	408	PGSC0003DMP400038703_PGSC0003DMT400057510	null	6	37	51	4e-07	45	17
c103136_g1_i2	515	428	514	PGSC0003DMP400043371_PGSC0003DMT400064323	null	259	287	313	6e-06	45	18
c103138_g1_i1	321	32	241	tr|F5HJ49|F5HJ49_ANOGA	AGAP004046-PA OS=Anopheles gambiae GN=AgaP_AGAP004046	104	173	184	2.4	35	17
c103139_g1_i1	628	3	626	Solyc04g011580.2.1	genomic_reference:SL2.40ch04 gene_region:3998019-4005142 transcript_region:SL2.40ch04:3998019..4005142- go_terms:GO:0003729 functional_description:"mRNA binding protein Pumilio 2 (AHRD V1 *-** C1GCQ9_PARBD); contains Interpro domain(s) IPR011989 Armadillo-like helical "	258	452	1025	7e-56	192	131
c103139_g2_i1	901	1	900	Solyc04g011580.2.1	genomic_reference:SL2.40ch04 gene_region:3998019-4005142 transcript_region:SL2.40ch04:3998019..4005142- go_terms:GO:0003729 functional_description:"mRNA binding protein Pumilio 2 (AHRD V1 *-** C1GCQ9_PARBD); contains Interpro domain(s) IPR011989 Armadillo-like helical "	511	1007	1025	2e-170	503	242
c103139_g3_i1	757	2	607	PGSC0003DMP400011267_PGSC0003DMT400016255	null	1	257	1026	9e-27	110	121
c103139_g4_i1	213	3	212	Solyc04g011580.2.1	genomic_reference:SL2.40ch04 gene_region:3998019-4005142 transcript_region:SL2.40ch04:3998019..4005142- go_terms:GO:0003729 functional_description:"mRNA binding protein Pumilio 2 (AHRD V1 *-** C1GCQ9_PARBD); contains Interpro domain(s) IPR011989 Armadillo-like helical "	449	516	1025	6e-14	66	49
c103141_g1_i1	218	3	113	Solyc01g008650.2.1	genomic_reference:SL2.40ch01 gene_region:2712022-2714463 transcript_region:SL2.40ch01:2712022..2714463- go_terms:GO:0019825 functional_description:"Cytochrome P450"	21	57	505	1e-18	79	35
c103141_g1_i2	275	3	113	Solyc01g008650.2.1	genomic_reference:SL2.40ch01 gene_region:2712022-2714463 transcript_region:SL2.40ch01:2712022..2714463- go_terms:GO:0019825 functional_description:"Cytochrome P450"	21	57	505	6e-19	81	35
c103146_g1_i1	215	2	148	tr|B9TAA1|B9TAA1_RICCO	Putative uncharacterized protein OS=Ricinus	34	82	122	2e-17	79	40
c103146_g2_i1	225	115	225	tr|B9TDG6|B9TDG6_RICCO	Putative uncharacterized protein OS=Ricinus	32	68	87	5e-14	70	31
c103148_g1_i1	2971	940	2550	PGSC0003DMP400017753_PGSC0003DMT400026018	null	1	537	537	0	1008	535
c103152_g1_i1	276	32	223	tr|Q0KIU2|Q0KIU2_SOLDE	Polyprotein, putative OS=Solanum demissum	216	279	279	3e-27	109	50
c103152_g1_i2	291	41	238	tr|Q0KIU2|Q0KIU2_SOLDE	Polyprotein, putative OS=Solanum demissum	214	279	279	2e-23	100	46
c103152_g2_i1	282	1	279	tr|Q60CY5|Q60CY5_SOLDE	Polyprotein, putative OS=Solanum demissum	948	1040	1055	4e-37	142	65
c103153_g1_i1	338	2	208	PGSC0003DMP400010267_PGSC0003DMT400014828	null	1	69	233	6e-13	63	68
c103156_g1_i1	265	163	264	PGSC0003DMP400032801_PGSC0003DMT400048431	null	194	227	245	1e-07	47	19
c103158_g1_i1	276	119	275	tr|A5B4S8|A5B4S8_VITVI	Putative uncharacterized protein OS=Vitis	1166	1219	1223	4.1	28	15
c103160_g2_i1	384	215	292	PGSC0003DMP400061181_PGSC0003DMT400089506	null	46	71	79	0.0002	37	19
c103161_g1_i1	254	15	152	tr|Q1IAC4|Q1IAC4_PSEE4	Putative uncharacterized protein OS=Pseudomonas	90	135	138	1.5	34	15
c103163_g1_i1	455	73	453	PGSC0003DMP400006759_PGSC0003DMT400009696	null	1	127	1220	2e-50	175	127
c103164_g1_i1	516	1	291	PGSC0003DMP400063135_PGSC0003DMT400091460	null	349	444	621	3e-31	120	56
c103169_g1_i1	4689	142	2120	PGSC0003DMP400060581_PGSC0003DMT400088906	null	1	661	667	0	730	394
c103170_g1_i1	277	81	167	Solyc10g076290.1.1	evidence_code:10F0H1E1IEG genomic_reference:SL2.40ch10 gene_region:58549205-58554411 transcript_region:SL2.40ch10:58549205..58554411 go_terms:GO:0005515,GO:0004842 functional_description:"F-box/LRR-repeat protein 3 (AHRD V1 ***- FBL3_ARATH); contains Interpro domain(s) IPR006553 Leucine-rich repeat, cysteine-containing subtype "	50	76	676	1.4	27	13
c103172_g1_i2	239	3	44	PGSC0003DMP400014657_PGSC0003DMT400021543	null	392	405	405	0.009	33	14
c103173_g1_i1	3388	2	1735	tr|G6B006|G6B006_9BACT	DNA primase OS=Prevotella stercorea DSM	438	998	1046	2e-76	283	181
c103175_g1_i1	414	9	250	Solyc11g010140.1.1	evidence_code:10F0H0E0IEG genomic_reference:SL2.40ch11 gene_region:3250364-3250690 transcript_region:SL2.40ch11:3250364..3250690 functional_description:"Unknown Protein (AHRD V1)"	6	78	109	5e-21	84	42
c103175_g2_i1	352	31	330	PGSC0003DMP400028222_PGSC0003DMT400041671	null	1	100	203	7e-68	206	99
c103177_g1_i1	951	268	949	PGSC0003DMP400037411_PGSC0003DMT400055560	null	1	163	240	8e-74	184	98
c103177_g1_i2	217	63	215	Solyc06g034260.1.1	evidence_code:10F0H0E0IEG genomic_reference:SL2.40ch06 gene_region:20687549-20688482 transcript_region:SL2.40ch06:20687549..20688482- functional_description:"F-box protein At2g35280 (AHRD V1 *-*- FB127_ARATH)"	108	163	240	5e-22	86	46
c103183_g1_i1	574	275	574	PGSC0003DMP400043281_PGSC0003DMT400064210	null	1	100	276	3e-67	211	99
c103183_g1_i2	422	123	422	PGSC0003DMP400043281_PGSC0003DMT400064210	null	1	100	276	4e-68	211	99
c103184_g1_i1	443	2	397	tr|Q6L419|Q6L419_SOLDE	Putative gag polyprotein, identical OS=Solanum	222	353	421	3e-68	223	99
c103184_g1_i2	427	1	381	tr|Q6L419|Q6L419_SOLDE	Putative gag polyprotein, identical OS=Solanum	227	353	421	9e-65	213	95
c103186_g1_i1	419	120	407	PGSC0003DMP400025287_PGSC0003DMT400037229	null	121	216	888	1e-17	80	51
c103186_g1_i2	611	120	608	PGSC0003DMP400025287_PGSC0003DMT400037229	null	121	288	888	1e-26	108	72
c103186_g1_i3	643	14	640	PGSC0003DMP400025287_PGSC0003DMT400037229	null	84	288	888	1e-27	112	81
c103193_g1_i1	424	275	412	Solyc07g041500.2.1	genomic_reference:SL2.40ch07 gene_region:50636454-50638935 transcript_region:SL2.40ch07:50636454..50638935 go_terms:GO:0008395,GO:0019825 functional_description:"Cytochrome P450"	446	493	520	0.77	29	15
c103197_g1_i1	500	1	417	PGSC0003DMP400028184_PGSC0003DMT400041627	null	1	144	269	2e-85	255	127
c103197_g1_i2	552	1	426	PGSC0003DMP400028184_PGSC0003DMT400041627	null	1	144	269	3e-88	264	128
c103198_g2_i1	1394	244	531	tr|K2Q615|K2Q615_9FLAO	Uncharacterized protein OS=Galbibacter	28	114	115	0.003	46	32
c1031_g1_i1	208	2	172	PGSC0003DMP400001933_PGSC0003DMT400002664	null	85	141	232	2e-19	79	51
c103204_g1_i1	1211	69	858	PGSC0003DMP400028255_PGSC0003DMT400041710	null	284	553	613	6e-37	106	73
c103204_g2_i1	425	21	421	PGSC0003DMP400033685_PGSC0003DMT400049901	null	540	669	867	8e-11	56	40
c103209_g1_i1	335	26	334	PGSC0003DMP400024101_PGSC0003DMT400035446	null	50	152	313	2e-22	90	40
c10320_g1_i1	331	15	188	tr|J9CXT3|J9CXT3_BACCE	Uncharacterized protein OS=Bacillus cereus	32	83	92	3.5	33	19
c103214_g1_i1	500	2	430	PGSC0003DMP400002766_PGSC0003DMT400003888	null	122	264	264	1e-101	297	143
c103215_g1_i1	380	43	360	tr|E6I9E7|E6I9E7_ENTFL	Putative uncharacterized protein OS=Enterococcus	183	295	498	4	35	33
c103215_g1_i2	641	18	488	PGSC0003DMP400032672_PGSC0003DMT400048258	null	225	380	424	2e-32	122	59
c103217_g1_i1	248	1	84	Solyc06g072290.2.1	genomic_reference:SL2.40ch06 gene_region:40958256-40960367 transcript_region:SL2.40ch06:40958256..40960367 functional_description:"Protein Kinase interacting protein (AHRD V1 ***- B6TI58_MAIZE); contains Interpro domain(s) IPR011684 KIP1-like "	1	28	346	4e-09	52	25
c103223_g1_i1	270	1	81	PGSC0003DMP400029678_PGSC0003DMT400043733	null	647	673	1038	1e-06	46	20
c103224_g1_i1	307	189	302	tr|J9DRC8|J9DRC8_EDHAE	Uncharacterized protein OS=Edhazardia	467	506	559	2.4	35	15
c103225_g1_i1	303	91	192	tr|C6M4R5|C6M4R5_NEISI	Putative uncharacterized protein OS=Neisseria	11	44	52	3.6	32	14
c103227_g1_i1	317	36	206	Solyc06g007560.1.1	evidence_code:10F0H1E0IEG genomic_reference:SL2.40ch06 gene_region:1561713-1563890 transcript_region:SL2.40ch06:1561713..1563890- functional_description:"Homology to unknown gene (Fragment) (AHRD V1 *-*- Q010E1_OSTTA); contains Interpro domain(s) IPR008479 Protein of unknown function DUF760 "	204	254	363	0.73	28	18
c103228_g1_i1	227	77	199	tr|D7IAI9|D7IAI9_9BACE	Putative uncharacterized protein OS=Bacteroides	291	331	352	4.7	33	17
c103229_g1_i1	339	105	337	PGSC0003DMP400015826_PGSC0003DMT400023240	null	212	359	361	2e-10	46	22
c103229_g1_i2	328	94	326	PGSC0003DMP400015826_PGSC0003DMT400023240	null	212	359	361	1e-10	46	22
c103230_g1_i1	802	146	574	PGSC0003DMP400010396_PGSC0003DMT400015026	null	1	143	156	4e-100	293	143
c103231_g1_i1	277	81	275	tr|Q60CX5|Q60CX5_SOLTU	Putative transposase, identical OS=Solanum	7	71	587	5e-32	125	61
c103242_g1_i1	323	27	323	Solyc07g009480.1.1	evidence_code:10F0H1E0IEG genomic_reference:SL2.40ch07 gene_region:4591759-4592085 transcript_region:SL2.40ch07:4591759..4592085- functional_description:"Retroelement pol polyprotein-like (AHRD V1 ***- Q9LVQ2_ARATH)"	1	100	109	4e-45	144	67
c103243_g1_i1	312	147	281	PGSC0003DMP400020521_PGSC0003DMT400030206	null	87	132	138	0.002	35	22
c103247_g1_i1	326	19	225	tr|B9N9T0|B9N9T0_POPTR	Ethylene receptor 7 OS=Populus trichocarpa	3	76	769	0.02	42	24
c103250_g1_i1	272	4	174	tr|A4TZ78|A4TZ78_9PROT	Putative uncharacterized protein OS=Magnetospirillum	5	62	251	6e-13	70	29
c103250_g1_i2	343	2	163	tr|A4TZ78|A4TZ78_9PROT	Putative uncharacterized protein OS=Magnetospirillum	5	59	251	3e-11	66	28
c103250_g1_i3	261	2	163	tr|Q2WAG9|Q2WAG9_MAGSA	Putative uncharacterized protein OS=Magnetospirillum	21	75	267	5e-12	67	28
c103251_g1_i1	426	82	309	tr|C2RNT5|C2RNT5_BACCE	DNA binding protein OS=Bacillus cereus	39	115	127	6.7	34	24
c103254_g1_i1	222	125	187	tr|I7JQ32|I7JQ32_9ROSA	T1.2 protein OS=Malus x robusta GN=T1.2	207	227	554	0.051	40	15
c103256_g1_i1	401	3	401	PGSC0003DMP400000481_PGSC0003DMT400000644	null	7	139	396	5e-93	278	133
c103256_g2_i1	247	2	247	PGSC0003DMP400000480_PGSC0003DMT400000643	null	147	228	470	3e-50	166	82
c103258_g1_i1	585	41	535	Solyc06g053440.2.1	genomic_reference:SL2.40ch06 gene_region:32734236-32737124 transcript_region:SL2.40ch06:32734236..32737124 functional_description:"Unknown Protein (AHRD V1)"	1	166	193	3e-97	284	160
c10325_g1_i1	227	23	166	Solyc02g020890.2.1	genomic_reference:SL2.40ch02 gene_region:10982791-10987429 transcript_region:SL2.40ch02:10982791..10987429 functional_description:"Transmembrane protein 53 (AHRD V1 *--- B5X6E4_SALSA); contains Interpro domain(s) IPR008547 Protein of unknown function DUF829, transmembrane 53 "	93	137	423	2.3	26	15
c10325_g1_i2	252	61	204	tr|J4C2Z1|J4C2Z1_THEOR	Uncharacterized protein OS=Theileria orientalis	701	748	2721	2.3	35	15
c103260_g1_i1	960	3	509	PGSC0003DMP400024002_PGSC0003DMT400035290	null	1	169	482	1e-101	311	169
c103260_g2_i1	1175	221	1174	PGSC0003DMP400024002_PGSC0003DMT400035290	null	167	482	482	0	567	314
c103261_g1_i1	247	83	232	tr|F1L4B9|F1L4B9_ASCSU	Phosphoethanolamine N-methyltransferase	277	329	428	8.4	33	16
c103262_g1_i1	416	35	415	Solyc11g006180.1.1	evidence_code:10F0H1E1IEG genomic_reference:SL2.40ch11 gene_region:924556-929718 transcript_region:SL2.40ch11:924556..929718- go_terms:GO:0016020,GO:0005789,GO:0005524,GO:0006355,GO:0007165,GO:0018106 functional_description:"Ethylene receptor (AHRD V1 ***- C0ILN8_COFCA); contains Interpro domain(s) IPR001789 Signal transduction response regulator, receiver region IPR014525 Signal transduction his…	395	521	768	6e-62	204	98
c103262_g1_i2	385	35	385	Solyc11g006180.1.1	evidence_code:10F0H1E1IEG genomic_reference:SL2.40ch11 gene_region:924556-929718 transcript_region:SL2.40ch11:924556..929718- go_terms:GO:0016020,GO:0005789,GO:0005524,GO:0006355,GO:0007165,GO:0018106 functional_description:"Ethylene receptor (AHRD V1 ***- C0ILN8_COFCA); contains Interpro domain(s) IPR001789 Signal transduction response regulator, receiver region IPR014525 Signal transduction his…	408	521	768	1e-36	134	73
c103263_g1_i1	202	50	103	PGSC0003DMP400013769_PGSC0003DMT400020204	null	381	398	398	0.0002	38	18
c103268_g1_i1	453	1	450	PGSC0003DMP400022078_PGSC0003DMT400032493	null	1	150	591	4e-91	280	150
c103268_g3_i1	244	2	244	Solyc08g007430.1.1	evidence_code:10F0H1E1IEG genomic_reference:SL2.40ch08 gene_region:1993266-1997895 transcript_region:SL2.40ch08:1993266..1997895 go_terms:GO:0042936 functional_description:"Nitrate transporter (AHRD V1 **** Q852P5_TOBAC); contains Interpro domain(s) IPR000109 TGF-beta receptor, type I/II extracellular region "	145	225	591	4e-43	147	81
c103269_g1_i1	298	114	281	tr|G2KNS3|G2KNS3_MICAA	Putative membrane protein OS=Micavibrio	195	251	294	1	36	19
c103273_g1_i1	225	1	144	PGSC0003DMP400061001_PGSC0003DMT400089326	null	30	77	354	1e-26	100	46
c103273_g1_i2	267	1	231	PGSC0003DMP400061001_PGSC0003DMT400089326	null	1	77	354	2e-48	160	76
c103278_g1_i1	260	1	258	tr|Q6L3N8|Q6L3N8_SOLDE	Putative gag-pol polyprotein, identical	931	1016	1333	5e-41	153	70
c103279_g1_i1	313	10	285	PGSC0003DMP400028254_PGSC0003DMT400041709	null	465	556	579	2e-27	106	48
c103279_g1_i2	512	10	285	PGSC0003DMP400028254_PGSC0003DMT400041709	null	465	556	579	2e-26	106	48
c103281_g1_i1	401	191	400	Solyc01g087200.2.1	genomic_reference:SL2.40ch01 gene_region:73888976-73892212 transcript_region:SL2.40ch01:73888976..73892212- go_terms:GO:0005515,GO:0000166 functional_description:"Cc-nbs-lrr, resistance protein"	138	207	881	1e-17	80	39
c103281_g1_i2	550	340	549	Solyc01g087200.2.1	genomic_reference:SL2.40ch01 gene_region:73888976-73892212 transcript_region:SL2.40ch01:73888976..73892212- go_terms:GO:0005515,GO:0000166 functional_description:"Cc-nbs-lrr, resistance protein"	138	207	881	3e-17	80	39
c103281_g1_i3	466	259	465	Solyc01g087200.2.1	genomic_reference:SL2.40ch01 gene_region:73888976-73892212 transcript_region:SL2.40ch01:73888976..73892212- go_terms:GO:0005515,GO:0000166 functional_description:"Cc-nbs-lrr, resistance protein"	139	207	881	2e-17	80	39
c103281_g1_i4	593	386	592	Solyc01g087200.2.1	genomic_reference:SL2.40ch01 gene_region:73888976-73892212 transcript_region:SL2.40ch01:73888976..73892212- go_terms:GO:0005515,GO:0000166 functional_description:"Cc-nbs-lrr, resistance protein"	139	207	881	4e-17	80	39
c103286_g1_i1	222	2	121	Solyc11g069920.1.1	evidence_code:10F0H1E0IEG genomic_reference:SL2.40ch11 gene_region:51610237-51610882 transcript_region:SL2.40ch11:51610237..51610882 go_terms:GO:0006915 functional_description:"Nbs, resistance protein fragment"	106	137	140	0.0001	37	21
c103286_g1_i2	317	2	121	Solyc11g069920.1.1	evidence_code:10F0H1E0IEG genomic_reference:SL2.40ch11 gene_region:51610237-51610882 transcript_region:SL2.40ch11:51610237..51610882 go_terms:GO:0006915 functional_description:"Nbs, resistance protein fragment"	106	137	140	0.0003	37	21
c103287_g1_i1	552	215	382	Solyc03g120970.2.1	genomic_reference:SL2.40ch03 gene_region:63244294-63246602 transcript_region:SL2.40ch03:63244294..63246602- go_terms:GO:0016491 functional_description:"Gibberellin 2-beta-dioxygenase 2 (AHRD V1 ***- G2OX2_ARATH); contains Interpro domain(s) IPR005123 Oxoglutarate and iron-dependent oxygenase "	292	343	380	2.1	28	20
c103288_g1_i1	327	52	309	PGSC0003DMP400030834_PGSC0003DMT400045501	null	1	86	324	2e-20	84	51
c103289_g1_i1	332	69	264	PGSC0003DMP400033685_PGSC0003DMT400049901	null	785	849	867	0.024	26	13
c10328_g1_i1	347	217	325	Solyc12g038120.1.1	evidence_code:10F0H1E0IEG genomic_reference:SL2.40ch12 gene_region:34159846-34160722 transcript_region:SL2.40ch12:34159846..34160722 go_terms:GO:0003676,GO:0000166 functional_description:"Peptidyl-prolyl cis-trans isomerase-like 4 (AHRD V1 **-- C5FTQ1_NANOT); contains Interpro domain(s) IPR012677 Nucleotide-binding, alpha-beta plait "	177	213	215	5e-06	37	17
c103298_g1_i1	449	1	378	Solyc05g012860.1.1	evidence_code:10F0H1E0IEG genomic_reference:SL2.40ch05 gene_region:6009043-6009741 transcript_region:SL2.40ch05:6009043..6009741- functional_description:"Unknown Protein (AHRD V1)"	1	126	233	8e-71	216	109
c103299_g1_i1	418	3	417	PGSC0003DMP400030148_PGSC0003DMT400044441	null	130	228	355	1e-26	69	39
c103299_g1_i2	306	192	305	PGSC0003DMP400030146_PGSC0003DMT400044439	null	130	167	292	1e-14	67	30
c103301_g1_i1	307	31	258	tr|G8ZR37|G8ZR37_TORDC	Putative uncharacterized protein TDEL0C00900	231	313	563	0.28	38	28
c103302_g1_i1	335	1	123	PGSC0003DMP400040901_PGSC0003DMT400060787	null	1	41	576	6e-10	56	39
c103302_g1_i2	237	1	123	PGSC0003DMP400040901_PGSC0003DMT400060787	null	1	41	576	1e-09	54	38
c103302_g1_i3	423	1	135	PGSC0003DMP400040901_PGSC0003DMT400060787	null	49	93	576	9e-22	91	44
c103311_g1_i1	286	3	134	tr|G4MPH7|G4MPH7_MAGO7	Uncharacterized protein OS=Magnaporthe	529	568	659	8.7	33	22
c103312_g1_i1	271	1	270	Solyc05g055330.2.1	genomic_reference:SL2.40ch05 gene_region:64155333-64162754 transcript_region:SL2.40ch05:64155333..64162754 go_terms:GO:0042626 functional_description:"ATP-binding cassette transporter (AHRD V1 ***- D8RL77_SELML); contains Interpro domain(s) IPR013525 ABC-2 type transporter "	184	273	1479	2e-43	152	88
c103312_g1_i2	276	1	150	Solyc05g055330.2.1	genomic_reference:SL2.40ch05 gene_region:64155333-64162754 transcript_region:SL2.40ch05:64155333..64162754 go_terms:GO:0042626 functional_description:"ATP-binding cassette transporter (AHRD V1 ***- D8RL77_SELML); contains Interpro domain(s) IPR013525 ABC-2 type transporter "	224	273	1479	3e-30	114	50
c103313_g1_i1	334	185	283	tr|Q6L3H8|Q6L3H8_SOLDE	Putative uncharacterized protein OS=Solanum	22	54	219	3.8	34	17
c103315_g1_i1	368	21	143	Solyc04g008620.2.1	genomic_reference:SL2.40ch04 gene_region:2231877-2239671 transcript_region:SL2.40ch04:2231877..2239671- functional_description:"Integral membrane single C2 domain protein (AHRD V1 **-- B9HY18_POPTR); contains Interpro domain(s) IPR018029 C2 membrane targeting protein "	515	552	686	2.4	27	16
c103316_g1_i1	303	1	303	Solyc12g017560.1.1	evidence_code:10F0H0E0IEG genomic_reference:SL2.40ch12 gene_region:6827154-6828774 transcript_region:SL2.40ch12:6827154..6828774 functional_description:"Helitron helicase-like protein (AHRD V1 ***- D0N6B6_PHYIN)"	338	437	502	1e-40	141	63
c103321_g1_i1	204	2	202	Solyc01g066020.1.1	evidence_code:10F0H1E0IEG genomic_reference:SL2.40ch01 gene_region:65280557-65284003 transcript_region:SL2.40ch01:65280557..65284003- go_terms:GO:0030275,GO:0000166 functional_description:"Tir-nbs-lrr, resistance protein"	503	553	822	4e-21	87	45
c103321_g1_i2	269	193	267	Solyc01g066020.1.1	evidence_code:10F0H1E0IEG genomic_reference:SL2.40ch01 gene_region:65280557-65284003 transcript_region:SL2.40ch01:65280557..65284003- go_terms:GO:0030275,GO:0000166 functional_description:"Tir-nbs-lrr, resistance protein"	529	553	822	2e-07	48	21
c103322_g1_i1	664	249	470	tr|F4IL21|F4IL21_ARATH	Uncharacterized protein OS=Arabidopsis	199	271	469	8.7	36	26
c103330_g1_i1	424	12	65	Solyc04g079320.2.1	genomic_reference:SL2.40ch04 gene_region:61421967-61437157 transcript_region:SL2.40ch04:61421967..61437157 go_terms:GO:0004852 functional_description:"Uroporphyrinogen III synthase (AHRD V1 **** B0FMS4_HORVU); contains Interpro domain(s) IPR003754 Tetrapyrrole biosynthesis, uroporphyrinogen III synthase "	305	322	323	0.003	36	16
c103330_g1_i2	275	12	68	Solyc04g079320.2.1	genomic_reference:SL2.40ch04 gene_region:61421967-61437157 transcript_region:SL2.40ch04:61421967..61437157 go_terms:GO:0004852 functional_description:"Uroporphyrinogen III synthase (AHRD V1 **** B0FMS4_HORVU); contains Interpro domain(s) IPR003754 Tetrapyrrole biosynthesis, uroporphyrinogen III synthase "	305	323	323	0.008	33	16
c103332_g1_i1	298	162	296	PGSC0003DMP400022820_PGSC0003DMT400033551	null	5	49	51	3e-27	97	45
c103333_g2_i1	290	2	169	Solyc07g009180.1.1	evidence_code:10F0H1E1IEG genomic_reference:SL2.40ch07 gene_region:4234636-4237344 transcript_region:SL2.40ch07:4234636..4237344- go_terms:GO:0005515 functional_description:"Cc-nbs-lrr, resistance protein"	2	60	903	3.1	26	20
c103337_g1_i1	1501	169	1164	PGSC0003DMP400029208_PGSC0003DMT400043060	null	1	332	332	0	680	332
c103341_g1_i2	407	25	177	Solyc06g060260.2.1	genomic_reference:SL2.40ch06 gene_region:34615474-34625952 transcript_region:SL2.40ch06:34615474..34625952 go_terms:GO:0016688 functional_description:"Stromal ascorbate peroxidase 7"	52	103	346	0.009	35	26
c103345_g1_i1	413	105	413	PGSC0003DMP400023128_PGSC0003DMT400033973	null	41	141	460	1e-39	140	71
c103345_g1_i2	401	15	401	PGSC0003DMP400023128_PGSC0003DMT400033973	null	41	169	460	1e-54	181	90
c103346_g1_i1	312	5	246	tr|Q6L408|Q6L408_SOLDE	Polyprotein, putative OS=Solanum demissum	1164	1244	1355	9e-34	129	57
c103346_g2_i1	426	2	385	tr|Q6L408|Q6L408_SOLDE	Polyprotein, putative OS=Solanum demissum	1117	1244	1355	8e-64	221	108
c103347_g1_i1	384	2	192	PGSC0003DMP400000026_PGSC0003DMT400000027	null	123	158	169	0.0006	30	15
c103347_g1_i3	301	2	103	PGSC0003DMP400000029_PGSC0003DMT400000030	null	26	59	119	3e-09	51	28
c103347_g2_i1	335	124	334	PGSC0003DMP400000028_PGSC0003DMT400000029	null	31	69	170	0.009	32	14
c103354_g1_i1	404	35	403	PGSC0003DMP400055861_PGSC0003DMT400083161	null	1	123	223	1e-86	256	121
c103354_g1_i2	322	32	217	PGSC0003DMP400055861_PGSC0003DMT400083161	null	56	117	223	4e-38	130	60
c103354_g1_i3	490	35	385	PGSC0003DMP400055861_PGSC0003DMT400083161	null	1	117	223	1e-80	241	114
c103357_g1_i1	1653	446	976	Solyc06g018050.2.1	genomic_reference:SL2.40ch06 gene_region:12748792-12756956 transcript_region:SL2.40ch06:12748792..12756956 go_terms:GO:0005515 functional_description:"Calcium-binding mitochondrial carrier protein (AHRD V1 **-* CMC_DICDI); contains Interpro domain(s) IPR011992 EF-Hand type "	282	458	458	2e-102	320	165
c103357_g1_i2	1961	446	1837	Solyc06g018050.2.1	genomic_reference:SL2.40ch06 gene_region:12748792-12756956 transcript_region:SL2.40ch06:12748792..12756956 go_terms:GO:0005515 functional_description:"Calcium-binding mitochondrial carrier protein (AHRD V1 **-* CMC_DICDI); contains Interpro domain(s) IPR011992 EF-Hand type "	1	458	458	0	818	427
c103361_g1_i1	283	76	282	PGSC0003DMP400033685_PGSC0003DMT400049901	null	791	860	867	4e-11	60	35
c103362_g1_i1	1480	149	1429	PGSC0003DMP400006063_PGSC0003DMT400008751	null	1	427	427	0	838	427
c103362_g2_i1	1444	76	1323	PGSC0003DMP400006063_PGSC0003DMT400008751	null	1	424	427	0	606	338
c103363_g1_i1	1649	974	1488	PGSC0003DMP400060621_PGSC0003DMT400088946	null	15	186	447	3e-53	132	57
c103364_g1_i1	350	1	84	Solyc02g068830.1.1	evidence_code:10F0H1E1IEG genomic_reference:SL2.40ch02 gene_region:33321008-33323344 transcript_region:SL2.40ch02:33321008..33323344- go_terms:GO:0005515,GO:0004675 functional_description:"Receptor like kinase, RLK"	636	663	663	5e-07	47	22
c103367_g1_i1	247	1	153	tr|E9RZU3|E9RZU3_TREDN	Putative uncharacterized protein OS=Treponema	119	168	176	0.87	35	24
c103371_g1_i1	219	9	161	Solyc04g077490.2.1	genomic_reference:SL2.40ch04 gene_region:60022685-60026057 transcript_region:SL2.40ch04:60022685..60026057- go_terms:GO:0003677 functional_description:"AP2-like ethylene-responsive transcription factor At1g16060 (AHRD V1 *-*- AP2L1_ARATH); contains Interpro domain(s) IPR001471 Pathogenesis-related transcriptional factor and ERF, DNA-binding "	247	292	653	1.7	26	18
c103375_g2_i1	209	1	120	tr|B3QY79|B3QY79_CHLT3	Putative uncharacterized protein OS=Chloroherpeton	221	264	265	0.33	37	18
c103376_g1_i3	227	6	182	tr|G8X5T8|G8X5T8_FLACA	Uncharacterized protein OS=Flavobacterium	474	524	564	7.5	33	23
c103378_g1_i1	484	202	381	Solyc11g064930.1.1	evidence_code:10F0H0E1IEG genomic_reference:SL2.40ch11 gene_region:47325976-47334491 transcript_region:SL2.40ch11:47325976..47334491- functional_description:"Unknown Protein (AHRD V1)"	12	236	241	8e-32	116	57
c10337_g1_i1	393	97	321	tr|C9BAW2|C9BAW2_ENTFC	Predicted protein OS=Enterococcus faecium	8	80	103	3.4	34	22
c103384_g1_i1	233	9	191	tr|C5B5L3|C5B5L3_METEA	Putative uncharacterized protein OS=Methylobacterium	92	163	622	0.5	37	21
c103391_g1_i1	542	159	542	Solyc01g010950.2.1	genomic_reference:SL2.40ch01 gene_region:6505612-6517771 transcript_region:SL2.40ch01:6505612..6517771- go_terms:GO:0004708 functional_description:"Kinase family protein (AHRD V1 **** D7KBF8_ARALY); contains Interpro domain(s) IPR016253 Integrin-linked protein kinase "	26	153	431	3e-85	261	123
c103392_g1_i1	498	6	122	PGSC0003DMP400049409_PGSC0003DMT400073019	null	12	50	51	8e-20	80	38
c103392_g1_i2	379	1	119	PGSC0003DMP400049409_PGSC0003DMT400073019	null	12	50	51	1e-11	57	27
c103393_g1_i1	788	579	786	PGSC0003DMP400056244_PGSC0003DMT400084197	null	1	69	248	9e-15	58	27
c103395_g1_i1	527	22	522	PGSC0003DMP400052322_PGSC0003DMT400077230	null	1	167	474	6e-118	346	165
c103398_g1_i1	474	255	473	PGSC0003DMP400011564_PGSC0003DMT400016721	null	38	108	113	4e-15	69	43
c103398_g2_i1	218	96	200	tr|K0AXU3|K0AXU3_CLOAC	Two-component system signal transduction	400	434	470	2.8	34	17
c103399_g1_i1	260	134	259	Solyc04g011440.2.1	genomic_reference:SL2.40ch04 gene_region:3894918-3898067 transcript_region:SL2.40ch04:3894918..3898067 go_terms:GO:0051082 functional_description:"heat shock protein (AHRD V1 ***- B2D2G5_CAPSN); contains Interpro domain(s) IPR013126 Heat shock protein 70 "	482	524	652	1e-12	63	33
c103401_g1_i1	455	3	455	PGSC0003DMP400036957_PGSC0003DMT400054946	null	156	306	422	1e-97	291	142
c103401_g2_i1	562	3	473	PGSC0003DMP400036957_PGSC0003DMT400054946	null	1	160	422	4e-108	320	155
c103402_g1_i1	304	47	304	tr|A5BDT3|A5BDT3_VITVI	Putative uncharacterized protein OS=Vitis	637	722	776	1e-19	92	42
c103404_g1_i1	296	193	273	tr|H3HTV6|H3HTV6_STRPU	Uncharacterized protein OS=Strongylocentrotus	8	34	606	2.8	35	15
c103405_g2_i1	319	19	103	Solyc01g096330.2.1	genomic_reference:SL2.40ch01 gene_region:79166716-79167323 transcript_region:SL2.40ch01:79166716..79167323 functional_description:"Unknown Protein (AHRD V1)"	60	89	100	0.0002	37	17
c103409_g1_i1	207	142	207	tr|F4JGY3|F4JGY3_ARATH	K efflux antiporter 3 OS=Arabidopsis	609	630	637	1.9	35	17
c103409_g1_i2	334	110	301	PGSC0003DMP400012582_PGSC0003DMT400018278	null	63	129	138	3.2	26	20
c10340_g1_i1	305	47	253	PGSC0003DMP400060804_PGSC0003DMT400089129	null	305	355	654	2e-19	83	41
c103410_g2_i1	710	490	612	Solyc06g008700.2.1	genomic_reference:SL2.40ch06 gene_region:2608706-2614222 transcript_region:SL2.40ch06:2608706..2614222 go_terms:GO:0000166 functional_description:"tRNA (Guanine-N7-)-methyltransferase subunit Trm82 (AHRD V1 **-- B6K7X4_SCHJY); contains Interpro domain(s) IPR017986 WD40 repeat, region "	319	369	435	5e-06	46	26
c103410_g2_i2	838	618	740	Solyc06g008700.2.1	genomic_reference:SL2.40ch06 gene_region:2608706-2614222 transcript_region:SL2.40ch06:2608706..2614222 go_terms:GO:0000166 functional_description:"tRNA (Guanine-N7-)-methyltransferase subunit Trm82 (AHRD V1 **-- B6K7X4_SCHJY); contains Interpro domain(s) IPR017986 WD40 repeat, region "	319	369	435	1e-05	46	26
c103410_g2_i3	450	230	352	Solyc06g008700.2.1	genomic_reference:SL2.40ch06 gene_region:2608706-2614222 transcript_region:SL2.40ch06:2608706..2614222 go_terms:GO:0000166 functional_description:"tRNA (Guanine-N7-)-methyltransferase subunit Trm82 (AHRD V1 **-- B6K7X4_SCHJY); contains Interpro domain(s) IPR017986 WD40 repeat, region "	319	369	435	1e-06	46	26
c103412_g1_i1	729	110	301	tr|E5WJZ9|E5WJZ9_9BACI	Putative uncharacterized protein OS=Bacillus	135	198	223	1.5	38	19
c103413_g1_i1	325	38	223	tr|Q8IJZ6|Q8IJZ6_PLAF7	Putative uncharacterized protein OS=Plasmodium	881	943	1190	0.084	40	21
c103414_g2_i1	241	100	237	tr|K1KXG3|K1KXG3_9BACI	Uncharacterized protein OS=Bacillus isronensis	7	54	109	0.012	39	22
c103414_g2_i2	411	228	407	PGSC0003DMP400033685_PGSC0003DMT400049901	null	767	824	867	5e-07	48	27
c103416_g2_i1	467	39	446	PGSC0003DMP400064780_PGSC0003DMT400093105	null	1	136	170	1e-53	171	87
c103416_g2_i2	367	39	334	PGSC0003DMP400067905_PGSC0003DMT400096230	null	1	132	734	4e-32	102	50
c103416_g2_i3	338	39	317	PGSC0003DMP400064780_PGSC0003DMT400093105	null	1	136	170	2e-33	117	69
c103418_g1_i1	812	155	571	PGSC0003DMP400054404_PGSC0003DMT400080201	null	6	145	185	4e-38	135	63
c103419_g1_i1	604	88	327	PGSC0003DMP400034232_PGSC0003DMT400050725	null	1	80	80	1e-50	162	80
c103422_g1_i1	215	1	213	PGSC0003DMP400001340_PGSC0003DMT400001814	null	117	187	355	3e-36	127	60
c103428_g1_i1	245	3	113	Solyc09g005180.2.1	genomic_reference:SL2.40ch09 gene_region:163704-166272 transcript_region:SL2.40ch09:163704..166272 go_terms:GO:0016020,GO:0050660 functional_description:"FAD-binding domain-containing protein (AHRD V1 **-- D7LF85_ARALY); contains Interpro domain(s) IPR010030 Plant-specific FAD-dependent oxidoreductase "	541	577	579	3e-22	90	37
c103430_g1_i1	381	188	271	Solyc08g062850.1.1	evidence_code:10F0H1E0IEG genomic_reference:SL2.40ch08 gene_region:49392183-49392776 transcript_region:SL2.40ch08:49392183..49392776 go_terms:GO:0009507 functional_description:"Ycf2 (AHRD V1 ***- A6YA57_9MAGN); contains Interpro domain(s) IPR008543 Chloroplast Ycf2 "	19	46	198	0.13	31	17
c103433_g1_i1	275	3	161	tr|C0H9T4|C0H9T4_SALSA	ITFG3 OS=Salmo salar GN=ITFG3 PE=2 SV=1	410	468	545	2.7	35	20
c103438_g2_i1	724	109	492	PGSC0003DMP400057243_PGSC0003DMT400085568	null	1	131	131	9e-80	239	120
c103438_g2_i2	795	180	563	PGSC0003DMP400057243_PGSC0003DMT400085568	null	1	131	131	9e-79	238	120
c103440_g1_i1	241	154	234	tr|E1YC16|E1YC16_9DELT	Putative uncharacterized protein OS=uncultured	15	41	44	0.79	33	12
c103441_g1_i1	641	1	348	PGSC0003DMP400022394_PGSC0003DMT400032910	null	289	404	404	2e-57	189	115
c103443_g1_i1	273	103	228	tr|G8LZE1|G8LZE1_CLOCD	Putative uncharacterized protein (Precursor)	416	462	551	0.93	36	20
c103447_g2_i1	354	4	111	PGSC0003DMP400041871_PGSC0003DMT400062212	null	84	119	144	2e-05	41	20
c103455_g1_i1	277	34	219	tr|I9C045|I9C045_9SPHN	Uncharacterized protein OS=Novosphingobium	18	76	271	1.2	35	20
c103457_g1_i1	440	3	419	PGSC0003DMP400020623_PGSC0003DMT400030377	null	1	170	229	2e-16	73	68
c103461_g1_i1	646	234	644	PGSC0003DMP400028626_PGSC0003DMT400042219	null	34	170	303	5e-65	207	136
c103462_g1_i1	346	3	344	PGSC0003DMP400014331_PGSC0003DMT400021049	null	90	564	889	2e-65	214	114
c103466_g1_i1	300	138	299	tr|A9PIP5|A9PIP5_9ROSI	Putative uncharacterized protein OS=Populus	113	166	166	2e-28	110	52
c103472_g1_i1	662	402	578	PGSC0003DMP400023649_PGSC0003DMT400034769	null	27	85	241	1e-25	102	44
c103474_g1_i1	755	3	707	Solyc12g049320.1.1	evidence_code:10F0H1E0IEG genomic_reference:SL2.40ch12 gene_region:46261765-46262641 transcript_region:SL2.40ch12:46261765..46262641 go_terms:GO:0005737 functional_description:"GRAS family transcription factor (AHRD V1 **-- Q4VYC3_POPTR); contains Interpro domain(s) IPR005202 GRAS transcription factor "	34	263	268	7e-127	364	211
c103474_g2_i1	555	3	554	Solyc03g123400.1.1	evidence_code:10F0H1E1IEG genomic_reference:SL2.40ch03 gene_region:64317825-64319453 transcript_region:SL2.40ch03:64317825..64319453- go_terms:GO:0003700 functional_description:"GRAS family transcription factor (AHRD V1 **-* Q4VYC4_POPTR); contains Interpro domain(s) IPR005202 GRAS transcription factor "	280	463	543	1e-91	281	145
c103475_g1_i1	306	31	306	PGSC0003DMP400017212_PGSC0003DMT400025236	null	41	133	204	1e-15	70	35
c103475_g1_i2	460	185	460	PGSC0003DMP400017212_PGSC0003DMT400025236	null	41	133	204	7e-15	69	35
c103477_g1_i1	236	43	180	tr|A4QMC2|A4QMC2_PINKO	ORF82c OS=Pinus koraiensis PE=4 SV=1	38	82	82	6e-06	48	26
c10347_g1_i1	439	293	415	tr|A5BZG3|A5BZG3_VITVI	Putative uncharacterized protein OS=Vitis	593	627	721	9.2	35	13
c103482_g1_i1	1343	727	1059	PGSC0003DMP400018465_PGSC0003DMT400027073	null	290	398	706	3.9	30	29
c103489_g1_i1	267	2	265	PGSC0003DMP400002590_PGSC0003DMT400003629	null	145	232	767	3e-55	183	88
c103493_g1_i1	1168	87	1166	tr|A7Y8R6|A7Y8R6_9CAUD	Putative uncharacterized protein orf53	1	360	735	0	705	359
c103493_g3_i1	248	1	246	tr|I1AHL6|I1AHL6_PSEAI	Uncharacterized protein (Fragment) OS=Pseudomonas	57	138	437	2e-29	116	81
c103494_g1_i1	259	7	129	PGSC0003DMP400044475_PGSC0003DMT400065942	null	33	74	75	3.1	25	17
c103496_g1_i1	340	139	222	tr|F6JSY2|F6JSY2_9MARC	Photosystem II D2 protein (Fragment) OS=Metzgeria	61	88	308	2.7	35	18
c1034_g1_i1	306	90	289	PGSC0003DMP400044457_PGSC0003DMT400065918	null	276	342	553	4e-15	63	25
c103502_g1_i1	287	230	286	PGSC0003DMP400046693_PGSC0003DMT400069147	null	27	139	139	3e-05	40	19
c103504_g1_i1	347	148	336	tr|A2FS03|A2FS03_TRIVA	Putative uncharacterized protein OS=Trichomonas	461	528	826	4.5	35	21
c103505_g1_i1	401	1	399	Solyc04g074120.2.1	genomic_reference:SL2.40ch04 gene_region:57716347-57724315 transcript_region:SL2.40ch04:57716347..57724315- go_terms:GO:0005515 functional_description:"Synaptonemal complex protein 1 (AHRD V1 ***- SYCP1_ARATH)"	710	842	878	3e-74	239	129
c103505_g1_i2	280	48	278	PGSC0003DMP400011376_PGSC0003DMT400016410	null	701	777	839	1e-49	169	77
c103506_g1_i1	981	22	581	PGSC0003DMP400028255_PGSC0003DMT400041710	null	215	554	613	2e-11	65	36
c103508_g1_i1	212	3	212	PGSC0003DMP400020905_PGSC0003DMT400030785	null	705	774	774	1e-41	145	70
c103510_g1_i1	296	21	260	tr|K2IGV6|K2IGV6_ACIBA	Uncharacterized protein OS=Acinetobacter	11	86	216	6.6	33	22
c103512_g1_i1	266	31	264	Solyc12g011100.1.1	evidence_code:10F0H0E0IEG genomic_reference:SL2.40ch12 gene_region:3961313-3961803 transcript_region:SL2.40ch12:3961313..3961803 functional_description:"Unknown Protein (AHRD V1)"	1	78	80	4e-49	153	71
c103517_g1_i1	741	64	255	PGSC0003DMP400017048_PGSC0003DMT400024983	null	117	196	830	4.4	29	25
c103518_g1_i1	302	2	301	PGSC0003DMP400016233_PGSC0003DMT400023789	null	68	166	382	3e-61	194	92
c103525_g1_i1	1828	567	1670	PGSC0003DMP400000338_PGSC0003DMT400000447	null	1	368	368	0	719	368
c103528_g1_i1	302	47	250	tr|G4FYG3|G4FYG3_9GAMM	Transposase Tn3 family protein OS=Rhodanobacter	293	360	1034	0.4	37	19
c10352_g1_i1	260	2	259	Solyc01g101070.2.1	genomic_reference:SL2.40ch01 gene_region:82682230-82692010 transcript_region:SL2.40ch01:82682230..82692010- go_terms:GO:0042626 functional_description:"ABC transporter G family member 37 (AHRD V1 ***- AB37G_ARATH); contains Interpro domain(s) IPR013525 ABC-2 type transporter "	12	97	1448	2e-50	172	85
c103533_g1_i1	324	178	324	tr|J8QT14|J8QT14_BACCE	Uncharacterized protein OS=Bacillus cereus	349	414	529	0.63	37	22
c103535_g1_i1	1375	329	1078	tr|Q8LA75|Q8LA75_ARATH	Putative uncharacterized protein OS=Arabidopsis	83	331	333	3e-128	386	182
c103538_g1_i1	481	375	481	Solyc05g014640.2.1	genomic_reference:SL2.40ch05 gene_region:8629401-8637373 transcript_region:SL2.40ch05:8629401..8637373- functional_description:"En/Spm-like transposon protein (AHRD V1 *--- O04210_ARATH)"	222	257	1133	0.003	33	16
c103538_g1_i2	467	361	467	Solyc05g014640.2.1	genomic_reference:SL2.40ch05 gene_region:8629401-8637373 transcript_region:SL2.40ch05:8629401..8637373- functional_description:"En/Spm-like transposon protein (AHRD V1 *--- O04210_ARATH)"	222	257	1133	0.003	33	16
c103540_g1_i1	296	3	296	Solyc07g065610.1.1	evidence_code:10F0H1E0IEG genomic_reference:SL2.40ch07 gene_region:64532046-64534046 transcript_region:SL2.40ch07:64532046..64534046 go_terms:GO:0006468,GO:0005488 functional_description:"Receptor-like kinase (AHRD V1 ***- A7VM32_MARPO); contains Interpro domain(s) IPR002290 Serine/threonine protein kinase "	21	118	667	3e-58	191	95
c103540_g2_i1	805	1	804	Solyc07g065610.1.1	evidence_code:10F0H1E0IEG genomic_reference:SL2.40ch07 gene_region:64532046-64534046 transcript_region:SL2.40ch07:64532046..64534046 go_terms:GO:0006468,GO:0005488 functional_description:"Receptor-like kinase (AHRD V1 ***- A7VM32_MARPO); contains Interpro domain(s) IPR002290 Serine/threonine protein kinase "	113	381	667	0	538	261
c103540_g2_i2	456	15	455	Solyc07g065610.1.1	evidence_code:10F0H1E0IEG genomic_reference:SL2.40ch07 gene_region:64532046-64534046 transcript_region:SL2.40ch07:64532046..64534046 go_terms:GO:0006468,GO:0005488 functional_description:"Receptor-like kinase (AHRD V1 ***- A7VM32_MARPO); contains Interpro domain(s) IPR002290 Serine/threonine protein kinase "	234	381	667	8e-100	304	147
c103544_g1_i1	277	28	234	PGSC0003DMP400031210_PGSC0003DMT400046075	null	39	108	595	9.5	25	19
c103546_g1_i1	585	201	284	Solyc08g006510.2.1	genomic_reference:SL2.40ch08 gene_region:1108336-1124190 transcript_region:SL2.40ch08:1108336..1124190- go_terms:GO:0044237,GO:0008152 functional_description:"NAD dependent epimerase/dehydratase family protein (AHRD V1 **-- B6TVJ7_MAIZE); contains Interpro domain(s) IPR016040 NAD(P)-binding domain "	191	218	283	0.0005	39	16
c103547_g2_i1	336	59	130	PGSC0003DMP400040804_PGSC0003DMT400060613	null	1	24	69	3e-06	42	18
c103548_g1_i1	581	375	581	Solyc12g056530.1.1	evidence_code:10F1H1E1IEG genomic_reference:SL2.40ch12 gene_region:47839094-47842634 transcript_region:SL2.40ch12:47839094..47842634- go_terms:GO:0005975 functional_description:"Fructose-1 6-bisphosphatase class 1 (AHRD V1 ***- B8J024_DESDA); contains Interpro domain(s) IPR000146 Fructose-1,6-bisphosphatase "	1	69	341	2e-31	118	69
c103552_g1_i1	688	219	554	PGSC0003DMP400020748_PGSC0003DMT400030565	null	1	112	112	9e-39	133	112
c103553_g1_i1	218	3	199	PGSC0003DMP400004305_PGSC0003DMT400006229	null	602	667	1160	2e-23	94	44
c103557_g1_i2	290	45	230	tr|Q6ME67|Q6ME67_PARUW	Putative uncharacterized protein OS=Protochlamydia	50	117	334	0.13	38	22
c103558_g1_i1	441	1	441	PGSC0003DMP400034437_PGSC0003DMT400051065	null	187	335	422	9e-40	140	75
c103559_g1_i1	350	204	350	tr|A6T3X0|A6T3X0_JANMA	Uncharacterized conserved protein OS=Janthinobacterium	38	91	107	6.7	33	22
c103561_g1_i1	253	4	222	PGSC0003DMP400035475_PGSC0003DMT400052618	null	1	73	132	2e-28	102	48
c103561_g2_i1	270	1	252	tr|A5B2S6|A5B2S6_VITVI	Putative uncharacterized protein OS=Vitis	459	542	751	2e-16	82	40
c103567_g1_i1	328	1	313	PGSC0003DMP400007985_PGSC0003DMT400011488	null	33	137	379	3e-19	82	33
c103570_g1_i1	357	2	253	PGSC0003DMP400038712_PGSC0003DMT400057523	null	20	103	564	1e-49	168	81
c103571_g1_i1	308	105	272	PGSC0003DMP400062720_PGSC0003DMT400091045	null	72	131	192	0.016	33	20
c103575_g1_i1	782	308	781	PGSC0003DMP400032486_PGSC0003DMT400047982	null	1	158	565	3e-106	323	157
c103576_g1_i1	608	146	478	Solyc04g010020.2.1	genomic_reference:SL2.40ch04 gene_region:3333448-3338309 transcript_region:SL2.40ch04:3333448..3338309 go_terms:GO:0003676,GO:0000166 functional_description:"RNA-binding protein (AHRD V1 *--- D3TPM8_GLOMM); contains Interpro domain(s) IPR015464 RNA recognition motif-related "	117	229	244	4e-58	186	89
c103576_g1_i2	631	178	501	Solyc04g010020.2.1	genomic_reference:SL2.40ch04 gene_region:3333448-3338309 transcript_region:SL2.40ch04:3333448..3338309 go_terms:GO:0003676,GO:0000166 functional_description:"RNA-binding protein (AHRD V1 *--- D3TPM8_GLOMM); contains Interpro domain(s) IPR015464 RNA recognition motif-related "	117	226	244	3e-56	182	86
c103579_g1_i1	526	212	397	Solyc05g014300.1.1	evidence_code:10F0H0E0IEG genomic_reference:SL2.40ch05 gene_region:8101686-8101880 transcript_region:SL2.40ch05:8101686..8101880 functional_description:"Unknown Protein (AHRD V1)"	4	65	65	3e-26	97	50
c103579_g1_i2	547	212	406	Solyc05g014300.1.1	evidence_code:10F0H0E0IEG genomic_reference:SL2.40ch05 gene_region:8101686-8101880 transcript_region:SL2.40ch05:8101686..8101880 functional_description:"Unknown Protein (AHRD V1)"	1	65	65	4e-29	105	53
c103585_g1_i1	311	1	51	Solyc01g007970.1.1	evidence_code:10F0H1E0IEG genomic_reference:SL2.40ch01 gene_region:2153668-2157136 transcript_region:SL2.40ch01:2153668..2157136 go_terms:GO:0019199,GO:0004674 functional_description:"RLK, Receptor like protein, putative resistance protein with an antifungal domain"	416	432	656	0.0005	37	16
c103585_g2_i1	228	1	51	Solyc01g007970.1.1	evidence_code:10F0H1E0IEG genomic_reference:SL2.40ch01 gene_region:2153668-2157136 transcript_region:SL2.40ch01:2153668..2157136 go_terms:GO:0019199,GO:0004674 functional_description:"RLK, Receptor like protein, putative resistance protein with an antifungal domain"	416	432	656	0.0003	37	16
c103586_g3_i1	2798	38	1129	PGSC0003DMP400062114_PGSC0003DMT400090439	null	44	407	407	0	723	361
c103592_g1_i1	251	3	191	Solyc05g055350.2.1	genomic_reference:SL2.40ch05 gene_region:64180131-64184890 transcript_region:SL2.40ch05:64180131..64184890- go_terms:GO:0042781 functional_description:"Ribonuclease Z family protein (AHRD V1 ***- D0LN77_HALO1)"	288	346	362	0.019	32	23
c103594_g1_i1	311	3	311	PGSC0003DMP400040829_PGSC0003DMT400060662	null	348	450	452	9e-70	218	102
c103594_g2_i1	283	3	281	Solyc04g011940.1.1	evidence_code:10F0H1E0IEG genomic_reference:SL2.40ch04 gene_region:4311733-4313253 transcript_region:SL2.40ch04:4311733..4313253- go_terms:GO:0019825 functional_description:"Cytochrome P450"	315	407	507	3e-59	191	92
c103594_g3_i1	354	1	354	PGSC0003DMP400040829_PGSC0003DMT400060662	null	142	259	452	1e-59	192	115
c103595_g1_i1	495	96	290	PGSC0003DMP400016948_PGSC0003DMT400024806	null	112	189	190	0.18	32	20
c103595_g1_i2	566	304	447	tr|A5C7X9|A5C7X9_VITVI	Putative uncharacterized protein OS=Vitis	1093	1138	1180	4.1	37	20
c1035_g1_i1	284	76	270	tr|A5AU37|A5AU37_VITVI	Putative uncharacterized protein OS=Vitis	1193	1258	1285	2e-05	50	27
c103603_g1_i1	1329	946	1140	Solyc11g062010.1.1	evidence_code:10F0H1E0IEG genomic_reference:SL2.40ch11 gene_region:45838303-45866988 transcript_region:SL2.40ch11:45838303..45866988 go_terms:GO:0005524 functional_description:"Chromodomain-helicase-DNA-binding protein 1 (AHRD V1 *--- CHD1_DROME); contains Interpro domain(s) IPR000330 SNF2-related "	957	1016	2668	0.89	32	21
c103614_g1_i1	312	24	310	tr|Q6L3X6|Q6L3X6_SOLDE	Polyprotein, putative OS=Solanum demissum	153	257	1793	3e-18	61	38
c103614_g1_i2	410	82	408	tr|Q6L3X6|Q6L3X6_SOLDE	Polyprotein, putative OS=Solanum demissum	139	257	1793	1e-21	100	66
c103614_g1_i3	330	24	328	tr|Q6L3X6|Q6L3X6_SOLDE	Polyprotein, putative OS=Solanum demissum	153	257	1793	4e-13	54	29
c103614_g1_i4	300	82	288	tr|Q6L3X6|Q6L3X6_SOLDE	Polyprotein, putative OS=Solanum demissum	139	207	1793	1e-10	67	42
c103618_g1_i1	588	138	573	PGSC0003DMP400002105_PGSC0003DMT400002904	null	91	243	324	3e-25	98	56
c103618_g2_i1	217	1	216	PGSC0003DMP400002105_PGSC0003DMT400002904	null	193	264	324	5e-22	87	40
c103618_g3_i1	343	7	342	PGSC0003DMP400002105_PGSC0003DMT400002904	null	85	196	324	5e-27	103	64
c103621_g1_i1	216	167	214	PGSC0003DMP400003075_PGSC0003DMT400004314	null	93	108	173	0.002	35	15
c103625_g1_i1	353	123	269	tr|J2ZEN1|J2ZEN1_9EURY	Lactoylglutathione lyase-like lyase OS=Halogranum	1	50	312	5.8	34	19
c103626_g1_i1	1254	1	870	PGSC0003DMP400050807_PGSC0003DMT400075012	null	1	290	292	3e-172	488	290
c103628_g1_i1	251	102	245	tr|G5AAS3|G5AAS3_PHYSP	Putative uncharacterized protein OS=Phytophthora	17	64	527	0.12	38	18
c103632_g1_i1	449	6	361	tr|Q9FZK7|Q9FZK7_ARATH	F17L21.7 OS=Arabidopsis thaliana PE=4	1248	1366	1534	2e-17	75	38
c103632_g1_i2	1576	425	1480	tr|A5BZH7|A5BZH7_VITVI	Putative uncharacterized protein OS=Vitis	109	472	619	9e-94	309	170
c103633_g1_i1	330	3	169	PGSC0003DMP400001685_PGSC0003DMT400002320	null	134	1264	1370	6e-09	53	25
c103633_g1_i2	310	46	309	Solyc11g011090.1.1	evidence_code:10F0H1E1IEG genomic_reference:SL2.40ch11 gene_region:4170675-4183040 transcript_region:SL2.40ch11:4170675..4183040- go_terms:GO:0030275,GO:0000166 functional_description:"Tir-nbs-lrr, resistance protein"	976	2791	2872	4e-12	63	41
c103634_g1_i1	212	2	46	Solyc00g222460.1.1	evidence_code:10F0H1E0IEG genomic_reference:SL2.40ch00 gene_region:19420899-19421183 transcript_region:SL2.40ch00:19420899..19421183 functional_description:"Gag-Pol polyprotein (AHRD V1 ***- B8YLY4_MEDTR)"	31	45	95	0.003	32	14
c103636_g1_i1	592	346	426	tr|I6N9B5|I6N9B5_DATST	Hypothetical chloroplast RF1 OS=Datura	309	336	1873	0.065	42	21
c103637_g1_i1	537	230	535	PGSC0003DMP400039389_PGSC0003DMT400058489	null	223	324	339	2e-66	210	101
c103641_g1_i1	567	1	468	Solyc01g044420.2.1	genomic_reference:SL2.40ch01 gene_region:38947224-38949921 transcript_region:SL2.40ch01:38947224..38949921 go_terms:GO:0005516 functional_description:"Calmodulin binding protein (AHRD V1 **-* B6SL12_MAIZE); contains Interpro domain(s) IPR000048 IQ calmodulin-binding region "	5	160	577	4e-89	275	149
c103646_g1_i1	460	61	294	PGSC0003DMP400015660_PGSC0003DMT400022995	null	1	78	78	2e-51	162	78
c10364_g1_i1	223	40	222	tr|A0LZB6|A0LZB6_GRAFK	D-3-phosphoglycerate dehydrogenase OS=Gramella	395	452	630	6.7	33	24
c103652_g1_i1	1080	481	828	PGSC0003DMP400009766_PGSC0003DMT400014142	null	1	131	153	4e-10	58	64
c103654_g1_i1	210	44	199	tr|Q6L3H4|Q6L3H4_SOLDE	Putative uncharacterized protein OS=Solanum	143	194	570	3e-10	64	29
c103655_g1_i1	642	265	642	Solyc06g005560.2.1	genomic_reference:SL2.40ch06 gene_region:592513-595666 transcript_region:SL2.40ch06:592513..595666- go_terms:GO:0005576,GO:0009664 functional_description:"Expansin-1 (AHRD V1 ***- Q6RX69_PETHY); contains Interpro domain(s) IPR007112 Expansin 45, endoglucanase-like IPR007117 Pollen allergen/expansin, C-terminal "	133	258	258	7e-85	256	125
c103668_g1_i1	252	9	146	tr|F0X8R7|F0X8R7_GROCL	Membrane transporter OS=Grosmannia clavigera	441	488	535	2.6	34	20
c103673_g1_i1	989	111	845	PGSC0003DMP400044621_PGSC0003DMT400066197	null	1	243	243	2e-137	394	235
c103675_g1_i1	598	3	302	PGSC0003DMP400053275_PGSC0003DMT400078610	null	33	132	552	4e-44	156	99
c103675_g2_i1	402	1	393	Solyc02g091130.2.1	genomic_reference:SL2.40ch02 gene_region:47122405-47125579 transcript_region:SL2.40ch02:47122405..47125579 go_terms:GO:0005507 functional_description:"ATP synthase subunit beta (AHRD V1 ***- Q9ZR78_NICSY); contains Interpro domain(s) IPR005722 ATPase, F1 complex, beta subunit "	271	401	552	1e-80	250	122
c103675_g2_i2	412	1	411	Solyc02g091130.2.1	genomic_reference:SL2.40ch02 gene_region:47122405-47125579 transcript_region:SL2.40ch02:47122405..47125579 go_terms:GO:0005507 functional_description:"ATP synthase subunit beta (AHRD V1 ***- Q9ZR78_NICSY); contains Interpro domain(s) IPR005722 ATPase, F1 complex, beta subunit "	265	401	552	4e-93	283	137
c103675_g3_i1	426	2	424	PGSC0003DMP400053275_PGSC0003DMT400078610	null	128	268	552	7e-94	285	141
c103679_g1_i1	220	104	220	PGSC0003DMP400024669_PGSC0003DMT400036379	null	450	488	906	1e-12	63	30
c103683_g1_i1	617	125	484	PGSC0003DMP400055808_PGSC0003DMT400083090	null	9	128	128	3e-72	219	120
c103685_g1_i1	656	83	400	Solyc08g081470.2.1	genomic_reference:SL2.40ch08 gene_region:61685414-61687182 transcript_region:SL2.40ch08:61685414..61687182 functional_description:"Nitrilase-associated protein (AHRD V1 --*- B6SPJ4_MAIZE)"	1	106	106	4e-37	128	106
c103688_g3_i1	232	96	227	PGSC0003DMP400060204_PGSC0003DMT400088529	null	105	151	154	0.001	35	25
c103689_g1_i1	586	42	540	tr|Q6L3Q0|Q6L3Q0_SOLDE	Polyprotein, putative OS=Solanum demissum	1088	1254	1402	1e-25	93	48
c103689_g1_i2	415	14	369	tr|Q6L3Q0|Q6L3Q0_SOLDE	Polyprotein, putative OS=Solanum demissum	1088	1206	1402	2e-21	99	49
c10368_g1_i1	233	1	141	tr|Q949J4|Q949J4_SOLLC	Putative copia-like polyprotein OS=Solanum	455	497	779	3e-06	53	26
c103695_g1_i1	581	230	345	PGSC0003DMP400025907_PGSC0003DMT400038130	null	10	48	160	0.0002	36	14
c103696_g1_i1	808	66	272	PGSC0003DMP400010585_PGSC0003DMT400015285	null	9	79	517	0.27	33	26
c103699_g1_i1	362	121	357	PGSC0003DMP400013270_PGSC0003DMT400019372	null	74	149	178	1.1	28	17
c103699_g2_i1	249	57	191	PGSC0003DMP400007310_PGSC0003DMT400010470	null	163	207	240	0.8	28	18
c103699_g2_i2	209	49	177	tr|E9H608|E9H608_DAPPU	Putative uncharacterized protein OS=Daphnia	16	57	67	1.3	33	16
c10369_g1_i1	238	21	137	tr|E0S1L8|E0S1L8_BUTPB	Polysaccharide deacetylase Est4C OS=Butyrivibrio	37	76	334	1.9	35	14
c103700_g1_i1	264	76	213	tr|J4C2N6|J4C2N6_THEOR	Uncharacterized protein OS=Theileria orientalis	60	103	739	1.2	36	18
c103702_g1_i1	384	201	323	tr|F2T9M9|F2T9M9_AJEDA	Heat shock protein ClpA OS=Ajellomyces	765	802	927	1.4	37	17
c103704_g1_i1	398	174	254	Solyc02g083200.2.1	genomic_reference:SL2.40ch02 gene_region:41264334-41266150 transcript_region:SL2.40ch02:41264334..41266150- functional_description:"Unknown Protein (AHRD V1)"	10	36	204	7e-07	46	22
c103707_g1_i1	608	1	243	tr|E4Z8N8|E4Z8N8_MALDO	Putative RNA-directed DNA polymerase (Reverse	228	310	622	4e-22	103	54
c103711_g1_i1	351	114	349	PGSC0003DMP400035475_PGSC0003DMT400052618	null	49	127	132	2e-26	84	39
c103712_g2_i1	226	41	202	Solyc03g097570.2.1	genomic_reference:SL2.40ch03 gene_region:53347015-53350566 transcript_region:SL2.40ch03:53347015..53350566- go_terms:GO:0016021 functional_description:"MtN3-like protein (AHRD V1 **-- Q9LUE3_ARATH); contains Interpro domain(s) IPR018179 RAG1-activating protein 1 homologue "	146	200	305	6e-07	45	28
c103715_g1_i1	411	32	213	Solyc06g071060.1.1	evidence_code:10F0H1E1IEG genomic_reference:SL2.40ch06 gene_region:40049808-40050596 transcript_region:SL2.40ch06:40049808..40050596 go_terms:GO:0043621 functional_description:"Short-chain dehydrogenase/reductase family protein (AHRD V1 **-- D7L204_ARALY); contains Interpro domain(s) IPR002347 Glucose/ribitol dehydrogenase "	64	124	263	2e-10	55	26
c103719_g1_i1	405	17	265	tr|F9WLX8|F9WLX8_TRYVY	Phosphoglycerate mutase-like protein OS=Trypanosoma	6	74	227	2	36	28
c103719_g1_i2	367	250	366	PGSC0003DMP400024037_PGSC0003DMT400035343	null	17	57	100	1e-10	55	25
c103719_g1_i3	437	4	297	tr|F9WLX8|F9WLX8_TRYVY	Phosphoglycerate mutase-like protein OS=Trypanosoma	6	87	227	1.5	37	35
c103720_g1_i1	935	2	274	tr|Q4U9I0|Q4U9I0_THEAN	Putative uncharacterized protein OS=Theileria	259	383	543	1.9	39	40
c103720_g2_i1	202	59	178	tr|F0ZCW8|F0ZCW8_DICPU	Putative uncharacterized protein OS=Dictyostelium	206	245	461	4.6	33	16
c103727_g1_i1	484	50	199	tr|I1MD44|I1MD44_SOYBN	Uncharacterized protein OS=Glycine max	174	223	231	5.7	35	18
c103727_g1_i2	514	50	199	tr|I1MD44|I1MD44_SOYBN	Uncharacterized protein OS=Glycine max	174	223	231	6.6	35	18
c103729_g2_i1	757	2	691	tr|Q9I6S1|Q9I6S1_PSEAE	Probable transcriptional regulator OS=Pseudomonas	1	230	309	7e-162	462	226
c103729_g2_i2	220	23	154	tr|G5FVG2|G5FVG2_9PSED	Putative uncharacterized protein OS=Pseudomonas	1	44	309	4e-20	89	44
c103730_g1_i1	406	40	246	tr|I1GBG0|I1GBG0_AMPQE	Uncharacterized protein OS=Amphimedon	31	104	1234	0.78	37	22
c103734_g1_i1	474	214	414	PGSC0003DMP400059923_PGSC0003DMT400088248	null	105	168	217	3.2	28	21
c103735_g1_i1	1047	657	1046	PGSC0003DMP400068872_PGSC0003DMT400097197	null	435	564	564	9e-84	268	130
c103737_g1_i1	362	2	112	PGSC0003DMP400027739_PGSC0003DMT400040895	null	542	578	578	5e-19	83	37
c103746_g1_i1	291	58	216	tr|A7EI67|A7EI67_SCLS1	Predicted protein OS=Sclerotinia sclerotiorum	26	80	80	0.72	34	20
c103749_g1_i1	614	1	612	PGSC0003DMP400031263_PGSC0003DMT400046176	null	148	351	361	2e-130	375	189
c103749_g1_i2	703	72	701	PGSC0003DMP400031263_PGSC0003DMT400046176	null	148	357	361	4e-136	391	182
c103750_g2_i1	481	3	362	Solyc08g062650.2.1	genomic_reference:SL2.40ch08 gene_region:48834731-48840489 transcript_region:SL2.40ch08:48834731..48840489- go_terms:GO:0008287,GO:0003824 functional_description:"Protein phosphatase 2C (AHRD V1 *-*- A5A6P8_WHEAT); contains Interpro domain(s) IPR015655 Protein phosphatase 2C "	378	457	470	5e-19	84	38
c103750_g2_i2	357	3	276	Solyc08g062650.2.1	genomic_reference:SL2.40ch08 gene_region:48834731-48840489 transcript_region:SL2.40ch08:48834731..48840489- go_terms:GO:0008287,GO:0003824 functional_description:"Protein phosphatase 2C (AHRD V1 *-*- A5A6P8_WHEAT); contains Interpro domain(s) IPR015655 Protein phosphatase 2C "	388	470	470	9e-11	58	42
c103752_g2_i1	261	18	194	tr|J9MNI4|J9MNI4_FUSO4	Uncharacterized protein OS=Fusarium oxysporum	1	54	550	8	33	21
c103758_g1_i1	323	65	322	PGSC0003DMP400035625_PGSC0003DMT400052839	null	157	242	542	3e-55	182	85
c103758_g1_i2	373	1	372	PGSC0003DMP400035625_PGSC0003DMT400052839	null	157	280	542	3e-86	264	123
c103759_g1_i1	383	120	383	PGSC0003DMP400067937_PGSC0003DMT400096262	null	89	176	1078	5e-30	115	50
c103760_g1_i1	242	2	118	tr|J9VXY2|J9VXY2_CRYNV	Uncharacterized protein OS=Cryptococcus	39	80	254	2.6	34	16
c103764_g1_i1	572	93	311	tr|A7HIU8|A7HIU8_ANADF	Histidine kinase (Precursor) OS=Anaeromyxobacter	29	103	464	2.6	37	21
c103764_g2_i1	219	67	219	tr|I1H2Q7|I1H2Q7_BRADI	Uncharacterized protein OS=Brachypodium	61	113	512	0.96	35	21
c103771_g1_i1	606	217	408	tr|E2AX03|E2AX03_CAMFO	Acyl-CoA dehydrogenase family member 9,	86	163	627	0.76	39	26
c103773_g1_i1	204	111	203	PGSC0003DMP400033685_PGSC0003DMT400049901	null	822	853	867	0.0001	39	20
c103773_g1_i2	342	249	341	PGSC0003DMP400033685_PGSC0003DMT400049901	null	822	853	867	0.0003	39	20
c103776_g1_i1	382	62	382	tr|Q6JSK2|Q6JSK2_9SOLN	Verticillium wilt disease resistance protein	53	364	1138	9e-55	194	94
c10377_g1_i1	276	147	269	tr|D5AKW2|D5AKW2_RHOCB	Nitrilotriacetate monooxygenase, component	401	450	456	0.44	37	22
c103780_g2_i1	385	201	278	Solyc07g054380.1.1	evidence_code:10F0H1E0IEG genomic_reference:SL2.40ch07 gene_region:60042798-60043594 transcript_region:SL2.40ch07:60042798..60043594- go_terms:GO:0043565 functional_description:"Homeobox-leucine zipper protein 9 (AHRD V1 ***- D7LE40_ARALY); contains Interpro domain(s) IPR001356 Homeobox "	94	119	208	8e-07	45	22
c103783_g1_i1	319	138	251	tr|B8N8Y1|B8N8Y1_ASPFN	Putative uncharacterized protein OS=Aspergillus	380	417	712	6	34	15
c103786_g1_i1	501	111	392	Solyc11g011400.1.1	evidence_code:10F0H0E0IEG genomic_reference:SL2.40ch11 gene_region:4475443-4476021 transcript_region:SL2.40ch11:4475443..4476021 functional_description:"Unknown Protein (AHRD V1)"	15	102	102	6e-51	161	82
c103786_g1_i2	320	111	230	Solyc11g011400.1.1	evidence_code:10F0H0E0IEG genomic_reference:SL2.40ch11 gene_region:4475443-4476021 transcript_region:SL2.40ch11:4475443..4476021 functional_description:"Unknown Protein (AHRD V1)"	15	54	102	3e-21	83	38
c103791_g1_i1	274	2	274	PGSC0003DMP400046474_PGSC0003DMT400068787	null	84	469	1205	1e-27	107	63
c103791_g1_i2	202	2	202	PGSC0003DMP400046474_PGSC0003DMT400068787	null	71	788	1205	2e-32	120	63
c103792_g1_i1	582	2	580	tr|F5CSR6|F5CSR6_SOLTU	Xyloglucan-specific endoglucanase inhibitor	141	333	435	9e-119	355	192
c103792_g1_i2	488	62	487	tr|F6MHJ7|F6MHJ7_SOLTU	Xyloglucan specific endoglucanase inhibitor	1	142	435	3e-84	265	142
c103792_g1_i3	591	2	590	tr|F5CSR6|F5CSR6_SOLTU	Xyloglucan-specific endoglucanase inhibitor	73	333	435	1e-69	229	130
c103794_g1_i1	500	2	499	PGSC0003DMP400032199_PGSC0003DMT400047548	null	161	326	381	1e-115	337	161
c103794_g2_i1	564	3	563	PGSC0003DMP400032200_PGSC0003DMT400047553	null	141	327	576	6e-126	370	183
c103797_g2_i1	240	25	126	tr|Q8PU65|Q8PU65_METMA	Ribosomal-protein-alanine acetyltransferase	23	56	104	5.5	32	15
c103798_g1_i2	702	1	380	PGSC0003DMP400043371_PGSC0003DMT400064323	null	152	279	313	2e-20	67	35
c103801_g1_i1	326	154	321	tr|I4RUB2|I4RUB2_ECOLX	Uncharacterized protein OS=Escherichia	5	67	72	1.7	33	19
c103802_g1_i2	278	7	231	Solyc06g082730.2.1	genomic_reference:SL2.40ch06 gene_region:44735567-44738356 transcript_region:SL2.40ch06:44735567..44738356 go_terms:GO:0008395,GO:0019825 functional_description:"Cytochrome P450"	12	89	513	5.7	25	23
c103805_g1_i1	1130	3	212	tr|B7J8X1|B7J8X1_ACIF2	Putative uncharacterized protein OS=Acidithiobacillus	36	105	119	4e-14	77	36
c103805_g2_i1	343	3	221	tr|D6SJW7|D6SJW7_9DELT	Putative uncharacterized protein OS=Desulfonatronospira	11	83	97	1e-19	86	38
c103806_g1_i1	496	97	198	Solyc06g084300.1.1	evidence_code:10F1H0E1IEG genomic_reference:SL2.40ch06 gene_region:45771321-45771512 transcript_region:SL2.40ch06:45771321..45771512- functional_description:"Unknown Protein (AHRD V1)"	1	34	64	9e-12	58	27
c103810_g1_i1	286	1	285	Solyc10g008040.2.1	genomic_reference:SL2.40ch10 gene_region:2200853-2203090 transcript_region:SL2.40ch10:2200853..2203090 go_terms:GO:0019028 functional_description:"Seed biotin-containing protein SBP65 (AHRD V1 *-*- SBP65_PEA); contains Interpro domain(s) IPR006777 Microvirus H protein (pilot protein) "	87	459	639	1e-46	159	86
c103811_g1_i1	408	2	395	PGSC0003DMP400068412_PGSC0003DMT400096737	null	560	694	709	1e-56	159	73
c103812_g1_i1	470	3	470	Solyc11g010220.1.1	evidence_code:10F0H1E1IEG genomic_reference:SL2.40ch11 gene_region:3287916-3289927 transcript_region:SL2.40ch11:3287916..3289927- go_terms:GO:0004519 functional_description:"Pentatricopeptide repeat-containing protein (AHRD V1 ***- D7M3D7_ARALY); contains Interpro domain(s) IPR002885 Pentatricopeptide repeat "	40	468	579	5e-103	310	146
c103812_g2_i1	897	5	892	PGSC0003DMP400028215_PGSC0003DMT400041663	null	3	480	495	0	534	289
c103812_g2_i2	613	21	608	PGSC0003DMP400028215_PGSC0003DMT400041663	null	285	480	495	3e-130	380	196
c103812_g2_i3	1014	2	1009	PGSC0003DMP400028215_PGSC0003DMT400041663	null	3	480	495	0	620	332
c103813_g1_i1	409	283	375	tr|F7E245|F7E245_CALJA	Uncharacterized protein (Fragment) OS=Callithrix	237	267	748	9.3	34	15
c103813_g1_i2	315	189	281	tr|F7E245|F7E245_CALJA	Uncharacterized protein (Fragment) OS=Callithrix	237	267	748	4.3	34	15
c103816_g1_i1	235	36	155	tr|C8Z991|C8Z991_YEAS8	Ypp1p OS=Saccharomyces cerevisiae (strain	425	463	817	1.1	35	17
c103819_g1_i1	1920	298	1668	PGSC0003DMP400017863_PGSC0003DMT400026153	null	1	461	461	0	914	452
c103819_g2_i1	277	2	277	PGSC0003DMP400039740_PGSC0003DMT400059001	null	120	448	460	3e-59	191	92
c103820_g1_i1	605	273	602	PGSC0003DMP400053374_PGSC0003DMT400078751	null	119	228	228	4e-70	216	106
c103822_g1_i1	230	77	208	tr|A6LB82|A6LB82_PARD8	CRISPR-associated endonuclease Cas1 OS=Parabacteroides	191	235	340	2.5	34	18
c103823_g1_i1	235	2	235	PGSC0003DMP400051140_PGSC0003DMT400075514	null	179	256	819	7e-46	157	78
c103825_g2_i1	228	19	117	Solyc09g005260.2.1	genomic_reference:SL2.40ch09 gene_region:191528-195466 transcript_region:SL2.40ch09:191528..195466- go_terms:GO:0015369 functional_description:"Calcium/proton exchanger (AHRD V1 **** C4JVH2_UNCRE); contains Interpro domain(s) IPR004713 Calcium/proton exchanger "	374	406	455	7e-09	51	27
c103826_g1_i1	277	120	253	PGSC0003DMP400033685_PGSC0003DMT400049901	null	611	728	867	3e-07	48	22
c103830_g1_i1	221	36	173	tr|I0ZAK2|I0ZAK2_9CHLO	Uncharacterized protein OS=Coccomyxa subellipsoidea	151	193	957	0.48	37	20
c103832_g1_i1	435	222	434	PGSC0003DMP400035081_PGSC0003DMT400052057	null	61	131	142	1e-47	154	71
c103832_g2_i1	287	1	192	PGSC0003DMP400035081_PGSC0003DMT400052057	null	1	64	142	4e-41	135	64
c103834_g1_i1	665	31	609	PGSC0003DMP400020604_PGSC0003DMT400030330	null	1	168	213	1e-71	221	130
c103836_g1_i1	582	54	524	PGSC0003DMP400067118_PGSC0003DMT400095443	null	246	402	479	3e-109	325	153
c103836_g2_i1	510	1	360	PGSC0003DMP400061694_PGSC0003DMT400090019	null	208	326	332	2e-65	207	100
c103838_g1_i1	730	640	729	PGSC0003DMP400050639_PGSC0003DMT400074764	null	14	43	56	6e-12	60	30
c103846_g1_i1	233	125	232	Solyc08g079900.1.1	evidence_code:10F0H1E1IEG genomic_reference:SL2.40ch08 gene_region:60493717-60495963 transcript_region:SL2.40ch08:60493717..60495963 go_terms:GO:0004252 functional_description:"Subtilisin-like protease (AHRD V1 **-- Q9LWA4_SOLLC); contains Interpro domain(s) IPR015500 Peptidase S8, subtilisin-related "	712	747	749	6e-14	66	33
c103847_g1_i1	568	263	547	PGSC0003DMP400023128_PGSC0003DMT400033973	null	331	428	460	2e-14	71	43
c103849_g2_i1	303	3	231	tr|A5AJZ6|A5AJZ6_VITVI	Putative uncharacterized protein OS=Vitis	283	370	839	2e-09	46	20
c103850_g2_i1	323	15	161	tr|H9GB18|H9GB18_ANOCA	Uncharacterized protein OS=Anolis carolinensis	340	388	910	6.8	34	18
c103852_g1_i1	430	327	428	PGSC0003DMP400023134_PGSC0003DMT400033985	null	48	81	81	1e-14	66	33
c103853_g1_i1	518	20	517	tr|I1JLI9|I1JLI9_SOYBN	Uncharacterized protein OS=Glycine max	47	202	942	9e-22	101	70
c103854_g1_i1	1024	360	829	Solyc03g077970.1.1	evidence_code:10F0H1E0IEG genomic_reference:SL2.40ch03 gene_region:42200408-42201168 transcript_region:SL2.40ch03:42200408..42201168 functional_description:"Methionine aminopeptidase (AHRD V1 ***- A5ALU5_VITVI); contains Interpro domain(s) IPR015706 RNA-directed DNA polymerase (reverse transcriptase), related "	59	215	216	3e-36	132	63
c103854_g2_i1	325	154	303	PGSC0003DMP400034677_PGSC0003DMT400051443	null	115	176	258	2.4	27	17
c103857_g1_i1	257	9	86	PGSC0003DMP400035601_PGSC0003DMT400052805	null	217	242	262	0.002	36	16
c103860_g1_i1	207	2	205	PGSC0003DMP400065149_PGSC0003DMT400093474	null	8	477	581	4e-39	136	68
c103862_g1_i1	395	1	45	Solyc08g083370.2.1	genomic_reference:SL2.40ch08 gene_region:62998660-63000055 transcript_region:SL2.40ch08:62998660..63000055 go_terms:GO:0004427 functional_description:"Inorganic pyrophosphatase (AHRD V1 **** Q2HTA8_MEDTR); contains Interpro domain(s) IPR008162 Inorganic pyrophosphatase "	1	15	206	0.003	35	15
c103862_g2_i1	337	2	335	Solyc08g083370.2.1	genomic_reference:SL2.40ch08 gene_region:62998660-63000055 transcript_region:SL2.40ch08:62998660..63000055 go_terms:GO:0004427 functional_description:"Inorganic pyrophosphatase (AHRD V1 **** Q2HTA8_MEDTR); contains Interpro domain(s) IPR008162 Inorganic pyrophosphatase "	41	125	206	5e-40	127	59
c103862_g2_i2	258	2	256	Solyc08g083370.2.1	genomic_reference:SL2.40ch08 gene_region:62998660-63000055 transcript_region:SL2.40ch08:62998660..63000055 go_terms:GO:0004427 functional_description:"Inorganic pyrophosphatase (AHRD V1 **** Q2HTA8_MEDTR); contains Interpro domain(s) IPR008162 Inorganic pyrophosphatase "	41	125	206	4e-57	177	85
c103865_g1_i1	659	1	657	PGSC0003DMP400001793_PGSC0003DMT400002472	null	357	575	956	1e-135	408	219
c103865_g2_i1	546	1	546	PGSC0003DMP400001793_PGSC0003DMT400002472	null	182	363	956	1e-122	372	182
c103866_g1_i1	317	41	202	tr|D2QR13|D2QR13_SPILD	Putative uncharacterized protein (Precursor)	37	90	158	2.5	35	18
c103868_g1_i1	632	1	609	PGSC0003DMP400039787_PGSC0003DMT400059062	null	379	581	597	9e-93	286	200
c103870_g1_i1	553	23	199	tr|E2ASD7|E2ASD7_CAMFO	Proliferation-associated protein 2G4 OS=Camponotus	19	78	386	4.4	36	19
c103876_g1_i1	255	160	255	PGSC0003DMP400017122_PGSC0003DMT400025099	null	165	196	200	4e-05	40	18
c103876_g2_i1	260	2	256	PGSC0003DMP400017122_PGSC0003DMT400025099	null	76	160	200	7e-35	120	54
c103878_g1_i1	212	6	131	PGSC0003DMP400061919_PGSC0003DMT400090244	null	119	155	218	0.0007	36	23
c10387_g1_i1	337	61	315	tr|C7IYM0|C7IYM0_ORYSJ	Os02g0530850 protein OS=Oryza sativa subsp.	1	85	1145	1e-24	107	44
c103886_g1_i1	557	162	555	PGSC0003DMP400040757_PGSC0003DMT400060517	null	55	186	186	3e-27	71	33
c103887_g1_i1	2524	716	2032	PGSC0003DMP400053399_PGSC0003DMT400078783	null	1	439	439	0	905	439
c103889_g1_i1	314	169	303	tr|D7SJD0|D7SJD0_VITVI	Putative uncharacterized protein OS=Vitis	336	376	705	1.2	36	21
c103889_g1_i2	259	123	236	PGSC0003DMP400005572_PGSC0003DMT400008016	null	182	215	280	5e-09	52	27
c10388_g1_i1	320	111	314	PGSC0003DMP400061413_PGSC0003DMT400089738	null	7	74	180	5e-19	79	39
c103890_g1_i1	252	2	169	Solyc03g111300.1.1	evidence_code:10F0H1E1IEG genomic_reference:SL2.40ch03 gene_region:55969688-55971163 transcript_region:SL2.40ch03:55969688..55971163 go_terms:GO:0019825 functional_description:"Cytochrome P450"	437	492	492	1e-31	115	55
c103891_g1_i1	341	157	312	Solyc01g101260.2.1	genomic_reference:SL2.40ch01 gene_region:82833017-82833752 transcript_region:SL2.40ch01:82833017..82833752 functional_description:"Unknown Protein (AHRD V1)"	24	75	75	3e-32	111	52
c103892_g1_i1	363	281	361	PGSC0003DMP400014335_PGSC0003DMT400021054	null	395	421	421	5e-10	57	26
c103894_g1_i1	232	99	230	PGSC0003DMP400063246_PGSC0003DMT400091571	null	1	44	159	2e-10	53	37
c103896_g1_i1	257	98	253	tr|K2DPK4|K2DPK4_9BACT	Uncharacterized protein OS=uncultured	89	137	447	3.4	34	21
c103896_g3_i1	250	22	135	tr|D3B3P5|D3B3P5_POLPA	Putative uncharacterized protein OS=Polysphondylium	30	67	277	0.71	36	15
c103897_g1_i1	391	98	214	Solyc12g026440.1.1	evidence_code:10F0H0E0IEG genomic_reference:SL2.40ch12 gene_region:16718699-16720665 transcript_region:SL2.40ch12:16718699..16720665- functional_description:"Unknown Protein (AHRD V1)"	76	114	157	3e-10	55	24
c103903_g1_i1	1480	70	739	tr|Q0KIN0|Q0KIN0_SOLDE	Integrase core domain containing protein	779	1008	1775	5e-19	55	39
c103905_g1_i1	303	153	302	tr|Q84648|Q84648_PBCV1	Putative uncharacterized protein a335R	17	66	74	0.33	35	16
c103905_g1_i2	299	149	298	tr|Q84648|Q84648_PBCV1	Putative uncharacterized protein a335R	17	66	74	0.33	35	16
c103906_g2_i1	229	19	141	tr|B2JTV8|B2JTV8_BURP8	AMP-dependent synthetase and ligase OS=Burkholderia	4	42	523	0.61	36	15
c103909_g1_i1	808	315	506	tr|D0Z3A7|D0Z3A7_LISDA	Putative uncharacterized protein OS=Photobacterium	652	710	2710	0.055	43	24
c103911_g1_i1	766	1	766	PGSC0003DMP400043371_PGSC0003DMT400064323	null	20	267	313	2e-49	88	53
c103917_g1_i1	335	3	113	Solyc01g044360.2.1	genomic_reference:SL2.40ch01 gene_region:38315802-38327517 transcript_region:SL2.40ch01:38315802..38327517 go_terms:GO:0008565 functional_description:"Importin beta-3 (AHRD V1 **-- Q16TN4_AEDAE); contains Interpro domain(s) IPR011989 Armadillo-like helical "	11	54	1112	2e-05	42	23
c103920_g1_i1	478	1	60	Solyc03g033420.2.1	genomic_reference:SL2.40ch03 gene_region:9261461-9265432 transcript_region:SL2.40ch03:9261461..9265432- go_terms:GO:0003924 functional_description:"Rho-related GTP-binding protein RhoC (AHRD V1 **-- RHOC_PONAB); contains Interpro domain(s) IPR003578 Ras small GTPase, Rho type "	1	20	198	1e-05	43	20
c103927_g1_i1	228	175	228	Solyc06g064620.2.1	genomic_reference:SL2.40ch06 gene_region:36656911-36660263 transcript_region:SL2.40ch06:36656911..36660263- go_terms:GO:0005975 functional_description:"Beta-fructofuranosidase insoluble isoenzyme 2 (AHRD V1 **-- B6U1H5_MAIZE); contains Interpro domain(s) IPR001362 Glycoside hydrolase, family 32 "	218	235	561	0.001	36	13
c103927_g1_i3	349	2	100	PGSC0003DMP400021386_PGSC0003DMT400031549	null	30	62	62	2e-13	62	29
c103928_g1_i1	466	93	465	PGSC0003DMP400009427_PGSC0003DMT400013620	null	3	141	173	1e-11	60	30
c103928_g2_i1	656	4	507	PGSC0003DMP400054404_PGSC0003DMT400080201	null	1	169	185	4e-25	99	55
c103929_g1_i1	342	57	227	tr|D3QC65|D3QC65_STALH	DNA polymerase III alpha subunit OS=Staphylococcus	664	719	1064	7.9	34	21
c103931_g1_i1	247	123	245	PGSC0003DMP400001294_PGSC0003DMT400001749	null	472	512	512	5e-20	84	41
c103934_g1_i1	434	3	434	PGSC0003DMP400013129_PGSC0003DMT400019156	null	111	888	1288	7e-69	227	142
c103935_g1_i1	253	3	205	PGSC0003DMP400041736_PGSC0003DMT400062011	null	118	195	217	3e-16	71	30
c103947_g1_i1	446	139	372	Solyc10g008050.1.1	evidence_code:10F0H0E0IEG genomic_reference:SL2.40ch10 gene_region:2204838-2205159 transcript_region:SL2.40ch10:2204838..2205159- functional_description:"Unknown Protein (AHRD V1)"	1	78	78	2e-18	76	67
c103947_g1_i2	344	37	270	Solyc10g008050.1.1	evidence_code:10F0H0E0IEG genomic_reference:SL2.40ch10 gene_region:2204838-2205159 transcript_region:SL2.40ch10:2204838..2205159- functional_description:"Unknown Protein (AHRD V1)"	1	78	78	8e-19	76	67
c103949_g1_i1	220	47	220	tr|Q11RT1|Q11RT1_CYTH3	Putative uncharacterized protein OS=Cytophaga	188	242	245	0.27	37	22
c103951_g1_i1	397	59	313	PGSC0003DMP400052027_PGSC0003DMT400076784	null	6	90	90	5e-16	70	85
c103954_g1_i1	480	1	93	PGSC0003DMP400020396_PGSC0003DMT400030011	null	813	843	843	6e-13	67	30
c103954_g2_i1	281	3	140	PGSC0003DMP400020400_PGSC0003DMT400030019	null	799	844	845	4e-13	65	30
c103957_g1_i1	994	388	990	tr|E3A445|E3A445_PSEAI	Putative uncharacterized protein OS=Pseudomonas	1	201	536	2e-73	246	115
c103958_g1_i1	446	5	445	PGSC0003DMP400055696_PGSC0003DMT400082754	null	205	356	523	1e-31	119	74
c103958_g2_i1	250	49	243	PGSC0003DMP400047953_PGSC0003DMT400070908	null	20	84	98	2e-14	64	28
c103959_g1_i1	301	62	218	Solyc08g014160.2.1	genomic_reference:SL2.40ch08 gene_region:3765759-3767453 transcript_region:SL2.40ch08:3765759..3767453 functional_description:"HAT family dimerisation domain containing protein (AHRD V1 ***- Q2QPA8_ORYSJ); contains Interpro domain(s) IPR007021 Protein of unknown function DUF659 "	1	54	397	1e-07	37	20
c103959_g2_i1	203	3	122	tr|G0NUC4|G0NUC4_CAEBE	Putative uncharacterized protein OS=Caenorhabditis	181	220	405	1.1	35	19
c10395_g1_i1	217	1	123	tr|A0YGX1|A0YGX1_9GAMM	Secretory lipase family protein OS=marine	312	352	412	3	34	17
c103961_g1_i1	253	2	253	PGSC0003DMP400007852_PGSC0003DMT400011298	null	946	1029	1241	3e-44	155	76
c103961_g1_i2	277	2	277	PGSC0003DMP400007852_PGSC0003DMT400011298	null	938	1029	1241	8e-51	174	86
c103962_g1_i1	338	267	338	Solyc09g007940.2.1	genomic_reference:SL2.40ch09 gene_region:1440058-1444221 transcript_region:SL2.40ch09:1440058..1444221 go_terms:GO:0004001 functional_description:"Adenosine kinase (AHRD V1 **** D2D2Z6_GOSHI); contains Interpro domain(s) IPR001805 Adenosine kinase "	294	317	341	3e-09	53	24
c103965_g1_i1	475	2	133	Solyc10g086020.1.1	evidence_code:10F1H1E1IEG genomic_reference:SL2.40ch10 gene_region:64331344-64333142 transcript_region:SL2.40ch10:64331344..64333142- go_terms:GO:0005840,GO:0015935 functional_description:"30S ribosomal protein S12 (AHRD V1 ***- RS12_MYCPU); contains Interpro domain(s) IPR005680 Ribosomal protein S23, eukaryotic/archaeal "	100	143	143	1e-16	73	44
c103967_g1_i1	440	57	245	tr|E5YC53|E5YC53_9ENTR	Probable nicotinate-nucleotide adenylyltransferase	46	106	220	7.3	35	21
c103976_g1_i1	490	102	413	PGSC0003DMP400068949_PGSC0003DMT400097274	null	1	115	116	9e-28	102	61
c103977_g1_i1	206	3	206	PGSC0003DMP400054852_PGSC0003DMT400080923	null	104	171	321	3e-39	134	65
c103982_g1_i1	802	554	727	Solyc01g068020.2.1	genomic_reference:SL2.40ch01 gene_region:69454142-69456938 transcript_region:SL2.40ch01:69454142..69456938- functional_description:"Cyclase/dehydrase (AHRD V1 ***- B6T2Z5_MAIZE); contains Interpro domain(s) IPR005031 Streptomyces cyclase/dehydrase "	1	60	238	3e-06	47	50
c103985_g1_i1	275	26	253	tr|F3Z2E6|F3Z2E6_DESAF	Phosphoribosylaminoimidazolecarboxamide	73	150	424	7.1	33	27
c103985_g2_i1	405	61	405	tr|Q2R3T4|Q2R3T4_ORYSJ	Retrotransposon protein, putative, unclassified	375	492	897	2e-12	72	46
c103986_g1_i1	395	24	149	tr|G9Q5I7|G9Q5I7_9BACI	ModE molybdate transport repressor domain-containing	23	62	116	0.85	36	16
c103987_g1_i1	458	3	131	PGSC0003DMP400022054_PGSC0003DMT400032455	null	928	969	988	8e-08	51	26
c103987_g2_i1	236	1	236	PGSC0003DMP400022054_PGSC0003DMT400032455	null	791	920	988	5e-15	70	33
c103992_g1_i1	209	1	207	Solyc12g056440.1.1	evidence_code:10F0H1E0IEG genomic_reference:SL2.40ch12 gene_region:47720136-47731546 transcript_region:SL2.40ch12:47720136..47731546 go_terms:GO:0055085 functional_description:"Major facilitator superfamily domain-containing protein 8 (AHRD V1 *--- MFSD8_DANRE); contains Interpro domain(s) IPR004331 SPX, N-terminal "	251	319	698	1e-40	141	69
c103997_g1_i1	729	45	161	Solyc11g039350.1.1	evidence_code:10F0H0E0IEG genomic_reference:SL2.40ch11 gene_region:23160122-23160442 transcript_region:SL2.40ch11:23160122..23160442- functional_description:"Unknown Protein (AHRD V1)"	1	39	107	1e-15	71	32
c104000_g1_i1	310	206	307	tr|I1DVX7|I1DVX7_9GAMM	Biofilm PGA synthesis N-glycosyltransferase	391	424	442	6.3	34	15
c104002_g2_i1	241	160	240	PGSC0003DMP400015790_PGSC0003DMT400023174	null	40	66	78	2e-07	45	21
c10400_g1_i1	317	2	259	PGSC0003DMP400033801_PGSC0003DMT400050059	null	328	413	413	4e-55	179	86
c104010_g1_i1	325	92	325	PGSC0003DMP400023143_PGSC0003DMT400033995	null	351	428	471	2e-12	63	29
c104011_g1_i2	785	62	325	tr|I3SN95|I3SN95_MEDTR	Uncharacterized protein OS=Medicago truncatula	217	308	352	7.2	37	23
c104013_g1_i1	290	57	206	tr|G4RAS0|G4RAS0_PELHB	Putative uncharacterized protein OS=Pelagibacterium	54	103	216	9.9	33	22
c104019_g2_i1	209	3	209	PGSC0003DMP400017122_PGSC0003DMT400025099	null	75	143	200	7e-32	112	52
c104019_g3_i1	215	2	109	PGSC0003DMP400046305_PGSC0003DMT400068534	null	118	153	173	6e-11	55	24
c104020_g1_i1	299	173	298	PGSC0003DMP400004839_PGSC0003DMT400006972	null	24	220	458	2e-08	51	25
c104029_g1_i1	394	104	262	tr|K1W9V6|K1W9V6_TRIAC	DNA polymerase alpha catalytic subunit	461	516	1445	5.8	35	18
c104031_g1_i1	925	425	763	PGSC0003DMP400004494_PGSC0003DMT400006494	null	1	113	113	6e-62	196	113
c104033_g1_i1	231	1	229	PGSC0003DMP400039947_PGSC0003DMT400059334	null	138	212	361	6e-21	85	41
c104038_g1_i1	241	78	191	tr|G5J7V6|G5J7V6_CROWT	Putative uncharacterized protein OS=Crocosphaera	102	139	235	3	34	15
c104046_g1_i1	891	2	754	PGSC0003DMP400050242_PGSC0003DMT400074204	null	407	657	657	3e-180	517	247
c104048_g1_i1	417	273	410	tr|O45571|O45571_CAEEL	Protein F56A12.2 OS=Caenorhabditis elegans	107	158	413	5.8	35	22
c10404_g1_i1	327	1	327	tr|F5KU96|F5KU96_PSEAI	Putative Resistance-Nodulation-Cell Division	302	410	934	3e-46	168	109
c10404_g2_i1	209	2	208	tr|F5KU96|F5KU96_PSEAI	Putative Resistance-Nodulation-Cell Division	406	474	934	1e-34	134	66
c104050_g1_i1	230	4	228	PGSC0003DMP400002145_PGSC0003DMT400002969	null	9	83	255	6e-28	103	45
c104051_g2_i1	540	98	193	PGSC0003DMP400036324_PGSC0003DMT400053908	null	122	153	160	4e-07	47	22
c104054_g1_i1	241	1	161	Solyc07g017990.2.1	genomic_reference:SL2.40ch07 gene_region:8737595-8770718 transcript_region:SL2.40ch07:8737595..8770718 go_terms:GO:0006310,GO:0051103 functional_description:"DNA ligase (AHRD V1 ***- D7MMS2_ARALY); contains Interpro domain(s) IPR000977 ATP-dependent DNA ligase "	190	514	564	5e-13	53	23
c104055_g1_i1	308	48	284	tr|F0VQ84|F0VQ84_NEOCL	Putative uncharacterized protein OS=Neospora	6	88	638	2.2	35	29
c104059_g1_i1	447	381	446	Solyc10g079720.1.1	evidence_code:10F1H1E1IEG genomic_reference:SL2.40ch10 gene_region:60540899-60547437 transcript_region:SL2.40ch10:60540899..60547437- go_terms:GO:0006520,GO:0071266,GO:0030170 functional_description:"Cystathionine gamma-lyase (AHRD V1 ***- C1PDC6_BACCO); contains Interpro domain(s) IPR006238 Cystathionine beta-lyase, eukaryotic "	312	333	470	0.001	37	16
c104059_g1_i2	463	388	462	Solyc10g079720.1.1	evidence_code:10F1H1E1IEG genomic_reference:SL2.40ch10 gene_region:60540899-60547437 transcript_region:SL2.40ch10:60540899..60547437- go_terms:GO:0006520,GO:0071266,GO:0030170 functional_description:"Cystathionine gamma-lyase (AHRD V1 ***- C1PDC6_BACCO); contains Interpro domain(s) IPR006238 Cystathionine beta-lyase, eukaryotic "	309	333	470	3e-05	42	18
c104059_g1_i3	434	359	433	Solyc10g079720.1.1	evidence_code:10F1H1E1IEG genomic_reference:SL2.40ch10 gene_region:60540899-60547437 transcript_region:SL2.40ch10:60540899..60547437- go_terms:GO:0006520,GO:0071266,GO:0030170 functional_description:"Cystathionine gamma-lyase (AHRD V1 ***- C1PDC6_BACCO); contains Interpro domain(s) IPR006238 Cystathionine beta-lyase, eukaryotic "	309	333	470	2e-05	42	18
c104059_g1_i4	418	352	417	Solyc10g079720.1.1	evidence_code:10F1H1E1IEG genomic_reference:SL2.40ch10 gene_region:60540899-60547437 transcript_region:SL2.40ch10:60540899..60547437- go_terms:GO:0006520,GO:0071266,GO:0030170 functional_description:"Cystathionine gamma-lyase (AHRD V1 ***- C1PDC6_BACCO); contains Interpro domain(s) IPR006238 Cystathionine beta-lyase, eukaryotic "	312	333	470	0.001	37	16
c104059_g1_i5	333	267	332	Solyc10g079720.1.1	evidence_code:10F1H1E1IEG genomic_reference:SL2.40ch10 gene_region:60540899-60547437 transcript_region:SL2.40ch10:60540899..60547437- go_terms:GO:0006520,GO:0071266,GO:0030170 functional_description:"Cystathionine gamma-lyase (AHRD V1 ***- C1PDC6_BACCO); contains Interpro domain(s) IPR006238 Cystathionine beta-lyase, eukaryotic "	312	333	470	0.0006	37	16
c104059_g1_i6	349	274	348	Solyc10g079720.1.1	evidence_code:10F1H1E1IEG genomic_reference:SL2.40ch10 gene_region:60540899-60547437 transcript_region:SL2.40ch10:60540899..60547437- go_terms:GO:0006520,GO:0071266,GO:0030170 functional_description:"Cystathionine gamma-lyase (AHRD V1 ***- C1PDC6_BACCO); contains Interpro domain(s) IPR006238 Cystathionine beta-lyase, eukaryotic "	309	333	470	1e-05	42	18
c104060_g1_i1	214	8	178	tr|G4T6F4|G4T6F4_PIRID	Related to MET30-involved in regulation	12	71	788	3.5	34	22
c104064_g2_i1	268	12	140	tr|C3ZED8|C3ZED8_BRAFL	Putative uncharacterized protein (Fragment)	317	357	562	5	33	22
[truncated: 111,292 more rows]
