# Supplementary material for: Linking crop traits to transcriptome differences in a progeny population of tetraploid potato
Source: BMC Plant Biol. 2020 Mar 18;20:120. doi: 10.1186/s12870-020-2305-x (PMC7079428; doi:10.1186/s12870-020-2305-x)
Supplement: Supplementary file 3 — Additional file 3. Expression values of transcripts in all progeny lines and the two parents (Table S5) and differentially expressed genes between progeny lines and parents (Table S6). [file 12870_2020_2305_MOESM3_ESM.xlsx]

## Sheet: TableS5
Transcript	hitName	hitDescription	UniRefFunctionalAnnotation	transcriptID	Desiree	L10	L13	L15	L16	L17	L18	L19	L1	L20	L21	L22	L23	L24	L25	L26	L27	L28	L29	L2	L30	L31	L32	L33	L34	L35	L36	L37	L3	L4	L5	L6	L7	L8	L9	sw1015
c140882_g2_i3	PGSC0003DMP400046945_PGSC0003DMT400069540	null	Zinc finger family protein	PGSC0003DMT400069540	2.009	1.68	1.988	1.757	1.809	2.142	1.5	1.581	1.854	1.716	1.725	1.849	1.894	1.873	1.837	2.111	1.991	2.582	1.791	1.787	1.741	2.05	1.741	2.004	2.304	1.737	2.124	1.641	1.697	1.768	1.927	2.368	1.708	1.557	1.485	2.059
c134202_g1_i2	PGSC0003DMP400039786_PGSC0003DMT400059061	null	Armadillo repeat-containing protein	PGSC0003DMT400059061	4.682	5.64	7.433	5.802	5.688	4.886	4.309	3.216	3.718	3.361	2.957	5.416	1.65	4.18	3.853	2.771	5.278	5.255	6.238	5.054	7.041	4.923	5.582	7.576	3.041	5.191	6.405	5.206	4.96	6.647	5.315	2.079	5.055	3.803	4.668	5.005
c135838_g1_i1	PGSC0003DMP400005462_PGSC0003DMT400007864	null	Increased size exclusion limit 1a	PGSC0003DMT400007864	12.725	19.445	28.388	19.332	15.933	18.932	15.001	17.339	23.582	19.022	13.658	18.249	19.803	21.109	14.537	17.985	14.513	17.422	16.567	14.04	21.408	23.527	12.731	25.088	18.883	17.82	25.519	16.312	30.929	12.929	20.199	24.557	18.148	20.79	24.577	23.757
c146262_g1_i1	PGSC0003DMP400007424_PGSC0003DMT400010632	null	Thiamine biosynthesis protein ThiC variant L1	PGSC0003DMT400010632	168.166	127.669	124.08	160.378	171.187	156.577	151.948	204.387	117.773	171.522	175.423	238.902	248.862	165.945	160.56	250.518	210.96	338.262	243.508	90.53	149.355	201.297	189.379	198.903	274.97	280.634	198.485	240.417	101.054	117.765	162.569	191.973	127.458	118.117	108.739	116.527
c147412_g1_i3	Solyc07g008450.2.1	genomic_reference:SL2.40ch07 gene_region:3328517-3357899 transcript_region:SL2.40ch07:3328517..3357899- go_terms:GO:0005488 functional_description:"HEAT repeat-containing protein (AHRD V1 *-*- D3B2P5_POLPA); contains Interpro domain(s) IPR011989 Armadillo-like helical "	Gene of unknown function	PGSC0003DMT400094097	2.894	2.108	2.045	2.218	2.689	2.091	1.663	2.194	2.288	2.388	2.701	2.501	2.293	2.4	2.744	3.054	2.739	2.706	2.934	1.839	2.527	2.619	2.791	2.295	2.354	2.351	2.4	2.588	2.086	2.133	1.81	2.553	2.962	2.365	1.72	2.439
c124690_g1_i1	PGSC0003DMP400011389_PGSC0003DMT400016438	null	Meprin and TRAF homology domain-containing protein / MATH domain-containing protein	PGSC0003DMT400016438	5.87	7.801	7.591	9.44	9.016	7.171	16.463	4.722	5.604	11.056	7.374	8.275	6.579	7.411	2.525	5.929	6.948	10.792	3.327	8.575	3.186	4.318	9.138	1.121	8.962	9.346	4.137	10.431	8.581	7.852	5.505	8.605	8.235	6.089	5.393	4.371
c143898_g1_i1	PGSC0003DMP400010240_PGSC0003DMT400014794	null	Map3k delta-1 protein kinase	PGSC0003DMT400014794	2.287	1.776	1.559	2.183	1.954	2.316	2.809	1.947	1.526	2.408	2.616	1.991	1.65	1.581	2.25	1.848	2.643	1.793	1.791	2.882	1.809	2.356	2.257	1.67	1.313	1.468	1.405	2.195	1.578	2.647	1.323	1.686	1.994	1.734	1.63	1.869
c144037_g1_i1	Solyc04g055120.2.1	genomic_reference:SL2.40ch04 gene_region:52885883-52906641 transcript_region:SL2.40ch04:52885883..52906641+ go_terms:GO:0042626 functional_description:"Uncharacterized ABC transporter ATP-binding protein sll0182 (AHRD V1 *-*- Y182_SYNY3); contains Interpro domain(s) IPR010509 ABC transporter, N-terminal "	Multidrug/pheromone exporter, MDR family, ABC transporter family	PGSC0003DMT400069516	19.357	18.803	17.476	21.665	19.202	16.872	18.918	17.091	19.313	20.347	20.037	20.476	19.227	18.264	22.138	20.983	23.747	20.907	21.222	21.214	21.093	23.965	21.86	18.827	19.641	19.748	23.041	20.108	16.761	20.189	18.103	17.869	19.244	18.425	19.061	16.789
c147660_g1_i1	Solyc05g043420.1.1	evidence_code:10F0H1E0IEG genomic_reference:SL2.40ch05 gene_region:55463046-55467606 transcript_region:SL2.40ch05:55463046..55467606- go_terms:GO:0006952,GO:0006915 functional_description:"Cc-nbs-lrr, resistance protein"	Late blight resistance protein Rpi-blb2	PGSC0003DMT400011589	12.684	10.338	9.139	11.001	9.809	13.199	10.147	12.187	15.923	9.702	11.734	10.399	8.927	10.385	8.604	9.049	16.774	11.716	8.549	7.804	11.673	11.685	10.299	10.744	10.123	11.131	11.924	12.546	9.975	7.872	13.159	12.764	14.208	11.055	10.295	10.517
c118077_g1_i2	PGSC0003DMP400042557_PGSC0003DMT400063220	null	Permease I	PGSC0003DMT400063220	1.681	7.534	1.774	3.141	4.808	3.886	5.742	2.936	11.145	10.274	3.554	3.218	5.549	5.163	3.61	2.884	3.478	3.496	4.043	6.946	9.362	1.945	5.997	3.545	7.577	4.865	6.858	3.403	5.457	6.025	6.331	7.358	7.395	4.089	4.534	8.489
c142710_g1_i3	PGSC0003DMP400043432_PGSC0003DMT400064413	null	ATCNGC4	PGSC0003DMT400064413	5.977	5.105	4.575	5.518	5.185	4.366	5.14	5.808	6.145	7.585	5.393	5.133	7.354	7.61	5.553	8.493	7.695	4.68	5.187	6.157	8.939	7.016	6.411	6.132	6.092	7.437	6.194	4.018	5.728	3.625	5.367	7.496	6.813	5.202	6.767	5.121
c99619_g1_i1	PGSC0003DMP400053314_PGSC0003DMT400078670	null	Endoribonuclease E	PGSC0003DMT400078670	35.968	30.831	36.804	36.872	33.375	21.125	33.671	30.537	28.053	24.791	47.315	46.935	34.544	33.098	35.866	41.371	41.564	47.429	25.139	28.334	40.997	30.78	25.259	34.248	38.706	38.605	45.495	22.011	33.685	24.051	39.202	29.651	27.597	23.588	55.106	30.937
c141348_g2_i3	Solyc02g094510.2.1	genomic_reference:SL2.40ch02 gene_region:49597489-49611444 transcript_region:SL2.40ch02:49597489..49611444- functional_description:"Ring finger protein 10 (AHRD V1 *-*- Q6P1V6_XENTR)"	SNF2 domain-containing protein / helicase domain-containing protein / RING finger domain-containing protein	PGSC0003DMT400022634	6.256	8.005	4.394	5.847	7.101	5.131	4.816	6.819	5.244	4.836	7.052	8.323	6.357	7.481	7.374	7.4	7.678	8.424	9.15	5.553	5.359	6.053	6.559	6.164	8.234	6.477	5.564	6.917	4.863	7.023	5.156	7.219	6.151	6.069	4.645	5.438
c134925_g1_i1	PGSC0003DMP400028536_PGSC0003DMT400042095	null	Serine/threonine protein kinase	PGSC0003DMT400042095	5.6	11.215	4.993	4.977	8	6.538	7.023	5.733	5.763	5.949	6.767	8.162	7.177	6.744	6.014	8.71	8.078	11.626	9.889	4.449	7.159	7.296	5.011	7.533	7.749	5.345	5.055	10.905	6.127	8.514	4.764	5.833	9.261	7.36	7.761	4.709
c132256_g1_i3	Solyc02g083510.2.1	genomic_reference:SL2.40ch02 gene_region:41456730-41458872 transcript_region:SL2.40ch02:41456730..41458872- go_terms:GO:0015250 functional_description:"Aquaporin (AHRD V1 ***- Q9FUC0_BRAOL); contains Interpro domain(s) IPR012269 Aquaporin "	Aquaporin	PGSC0003DMT400009240	6.313	11.097	9.274	9.688	8.523	8.64	7.864	14.252	12.617	9.1	8.701	8.691	8.506	11.485	8.361	7.183	6.365	9.529	9.531	7.524	8.841	6.464	5.739	11.574	11.548	10.248	11.88	8.69	12.806	7.803	11.91	9.206	8.165	8.809	13.433	8.679
c100223_g1_i1	Solyc06g036290.2.1	genomic_reference:SL2.40ch06 gene_region:22492761-22495996 transcript_region:SL2.40ch06:22492761..22495996+ go_terms:GO:0042623,GO:0005524 functional_description:"Heat shock protein 90 (Fragment) (AHRD V1 **-- Q00NU9_WHEAT); contains Interpro domain(s) IPR003594 ATP-binding region, ATPase-like IPR001404 Heat shock protein Hsp90 "	Heat shock protein	PGSC0003DMT400074376	5.247	18.053	15.939	5.288	8.281	8.66	3.134	11.864	22.491	7.595	4.569	3.689	15.317	20.43	7.204	20.087	9.261	29.635	16.324	6.657	23.316	6.911	5.942	18.719	8.103	35.678	35.728	9.928	28.281	4.721	11.783	14.508	15.877	15.932	19.463	18.108
c127590_g1_i1	PGSC0003DMP400042511_PGSC0003DMT400063155	null	Conserved gene of unknown function	PGSC0003DMT400063155	4.641	3.724	3.965	4.188	5.146	4.6	3.631	3.947	4.269	4.154	4.512	4.86	3.599	3.782	5.18	4.553	6.165	4.138	5.199	4.082	4.602	5.063	4.735	3.653	5.607	3.973	2.699	4.118	3.826	3.911	3.938	3.615	5.954	3.311	4.165	4.023
c141719_g2_i1	tr|A0A068UXW8|A0A068UXW8_COFCA	Coffea canephora DH200=94 genomic	Pseudouridine synthase	PGSC0003DMT400024733	8.822	6.785	7.546	6.086	7.236	8.375	7.835	7.142	8.804	8.267	6.625	6.115	5.859	9.448	7.018	8.276	10.878	9.63	9.138	7.436	8.369	5.72	8.549	7.21	6.628	9.174	11.637	8.629	7.748	8.287	8.543	9.841	9.765	7.124	7.638	8.859
c147564_g2_i1	PGSC0003DMP400044550_PGSC0003DMT400066098	null	PTOR	PGSC0003DMT400066098	6.157	4.206	4.394	4.959	5.456	4.417	4.682	4.152	2.956	4.806	5.223	6.049	4.951	4.051	5.585	5.156	6.139	5.582	5.164	5.185	5.094	5.65	6.411	4.936	4.435	5.316	5.088	4.44	3.869	5.511	3.494	4.251	5.253	4.385	3.998	4.076
c142079_g1_i4	PGSC0003DMP400019023_PGSC0003DMT400027924	null	Leucine-rich repeat family protein / protein kinase family protein	PGSC0003DMT400027924	1.869	1.562	2.677	2.786	2.96	3.009	2.752	1.85	3.411	2.548	2.294	2.878	2.226	2.002	2.372	2.291	2.087	2.346	2.264	2.146	2.999	2.164	2.017	2.446	2.556	2.84	3.274	1.933	2.345	3.437	2.064	2.945	2.123	2.444	2.323	3.136
c139576_g1_i2	tr|E7EC33|E7EC33_SOLTU	Gamma-tocopherol methyltransferase OS=Solanum	Gamma-tocopherol methyltransferase	PGSC0003DMT400006168	15.545	9.193	9.918	16.662	24.155	3.948	5.742	4.625	19.281	2.247	23.914	34.97	16.989	11.052	21.539	16.844	29.304	16.013	7.821	4.519	4.386	26.576	20.524	7.059	15.771	11.333	7.024	14.54	11.347	22.332	18.749	14.138	12.223	9.419	10.999	8.194
c141955_g2_i1	PGSC0003DMP400051488_PGSC0003DMT400076034	null	Conserved gene of unknown function	PGSC0003DMT400076034	73.306	35.465	59.882	62.396	47.73	99.495	88.457	64.988	60.269	78.066	61.343	44.661	47.07	46.339	57.243	43.982	46.782	50.068	44.986	50.879	45.53	51.908	64.014	48.624	40.757	55.839	44.489	60.122	47.009	48.032	61.879	59.983	60.989	38.614	59.473	39.68
c142099_g1_i2	PGSC0003DMP400043270_PGSC0003DMT400064196	null	Conserved gene of unknown function	PGSC0003DMT400064196	1.607	1.102	1.593	1.748	1.538	1.907	3.153	2.678	2.182	1.896	2.597	1.293	2.082	1.897	1.376	1.895	1.843	1.511	1.744	1.629	1.318	1.016	1.363	2.048	1.596	2.313	2.234	1.349	1.891	1.403	2.308	1.594	1.55	1.685	1.865	1.246
c147132_g1_i2	PGSC0003DMP400030231_PGSC0003DMT400044567	null	AML1	PGSC0003DMT400044567	15.455	14.8	13.013	16.404	17.422	13.985	14.342	11.982	13.529	14.939	18.397	16.136	13.146	13.944	18.819	17.24	18.739	16.486	17.733	15.284	12.292	18.062	15.817	12.544	12.265	13.377	10.077	16.221	13.163	24.772	13.816	13.988	18.839	14.287	13.355	15.374
c134140_g1_i1	PGSC0003DMP400006334_PGSC0003DMT400009127	null	Fructose-bisphosphate aldolase	PGSC0003DMT400009127	1587.09	2367.35	2764.33	2316.64	2307.81	2430.53	2083.1	2630.8	2591	2568.7	2875.73	2609.26	2212.42	2348.45	1544.02	1805.66	1926.73	2442.32	2181.24	1876.17	1568.58	1459.07	1771.47	1599.16	1929.12	1484.01	1428.77	2047.76	2259.68	3250.87	2462.51	2844.57	1834.1	2628.94	2109.54	2615.72
c139614_g1_i1	PGSC0003DMP400030467_PGSC0003DMT400044952	null	Ankyrin	PGSC0003DMT400044952	23.449	37.883	35.832	40.749	37.505	37.436	40.254	34.473	26.527	39.54	43.581	34.13	33.126	31.154	30.038	35.197	29.025	31.292	27.033	27.064	29.285	27.434	28.013	24.01	31.714	25.679	21.371	33.6	30.68	52.457	37.837	38.891	31.131	41.195	25.951	40.187
c144764_g1_i1	PGSC0003DMP400005984_PGSC0003DMT400008622	null	P450 mono-oxygenase	PGSC0003DMT400008622	17.234	6.785	3.841	14.798	11.386	12.077	12.908	6.443	8.602	7.394	17.563	19.872	8.019	4.332	22.745	10.642	19.617	10.544	11.021	21.993	10.64	33.907	16.913	6.38	11.679	7.993	8.362	16.594	3.998	12.445	6.839	5.775	13.783	7.242	8.911	4.055
c129435_g1_i2	PGSC0003DMP400014599_PGSC0003DMT400021460	null	Conserved gene of unknown function	PGSC0003DMT400021460	2.55	2.44	1.084	3.221	2.834	2.785	2.226	1.603	2.32	2.92	1.753	3.623	1.473	1.639	5.14	1.734	2.696	1.951	3.004	3.258	2.468	3.136	2.681	1.444	3.172	2.514	1.77	3.373	1.902	1.719	2.054	1.086	2.893	2.148	1.876	1.658
c135050_g2_i1	Solyc07g041190.2.1	genomic_reference:SL2.40ch07 gene_region:49299701-49303716 transcript_region:SL2.40ch07:49299701..49303716- go_terms:GO:0003677,GO:0035064 functional_description:"PHD finger family protein (AHRD V1 **-- D7M017_ARALY); contains Interpro domain(s) IPR019787 Zinc finger, PHD-finger "	DNA binding protein	PGSC0003DMT400054001	2.82	1.926	2.361	2.209	2.438	2.826	2.905	1.775	2.468	2.719	2.597	3.029	2.902	2.447	2.42	2.102	2.835	2.537	3.142	2.312	2.37	2.488	2.321	2.5	2.758	3.061	3.285	2.135	1.448	2.39	2.89	2.299	2.794	1.774	2.099	1.605
c135005_g1_i1	PGSC0003DMP400036476_PGSC0003DMT400054202	null	Mitochondrial import receptor subunit TOM7-1	PGSC0003DMT400054202	22.555	19.808	19.791	17.54	18.961	15.535	12.564	17.414	25.065	13.083	26.387	24.109	20.977	22.057	20.495	18.06	15.13	20.816	30.707	20.679	15.459	19.2	12.501	20.788	26.127	11.39	25.22	16.795	15.054	19.962	14.514	21.496	17.713	12.218	20.814	14.212
c144586_g1_i2	PGSC0003DMP400032510_PGSC0003DMT400048013	null	Conserved gene of unknown function	PGSC0003DMT400048013	6.19	4.709	4.349	6.388	4.092	4.05	6.182	5.927	4.894	4.816	4.616	3.133	4.441	3.231	4.905	4.506	5.13	3.631	4.067	5.816	3.275	5.904	5.739	3.33	2.647	3.656	3.529	4.833	3.274	5.284	4.542	4.378	4.305	4.946	4.534	4.107
c146455_g1_i1	PGSC0003DMP400017958_PGSC0003DMT400026295	null	Conserved gene of unknown function	PGSC0003DMT400026295	4.14	2.6	2.824	2.928	4.692	3.142	2.551	2.216	2.585	2.689	3.848	2.897	2.68	1.194	4.233	2.818	2.209	1.534	2.391	2.19	4.12	2.672	3.335	2.576	1.374	1.286	1.726	2.054	1.167	3.674	3.345	3.315	3.258	2.148	2.859	1.647
c146237_g1_i1	Solyc07g006820.2.1	genomic_reference:SL2.40ch07 gene_region:1668427-1692877 transcript_region:SL2.40ch07:1668427..1692877+ go_terms:GO:0003712 functional_description:"Transcription initiation factor TFIID subunit 1 (AHRD V1 *--* B0W9Q3_CULQU); contains Interpro domain(s) IPR001487 Bromodomain "	Bromodomain-containing protein	PGSC0003DMT400057187	4.149	3.403	3.694	4.312	3.715	3.621	4.605	3.345	4.068	4.485	4.474	3.642	3.444	2.716	3.521	3.761	4.061	3.293	3.385	4.388	3.088	3.863	3.786	3.233	3.092	3.742	3.252	3.595	3.577	3.872	3.61	3.234	3.485	3.724	3.473	3.527
c145928_g2_i1	Solyc03g096090.2.1	genomic_reference:SL2.40ch03 gene_region:51386093-51392949 transcript_region:SL2.40ch03:51386093..51392949+ functional_description:"En/Spm-like transposon protein (AHRD V1 *--- O04210_ARATH)"	ATP binding protein	PGSC0003DMT400069903	16.422	13.676	12.189	6.53	14.665	14.23	15.402	11.627	14.207	13.906	15.762	16.721	16.79	14.576	14.214	16.505	15.087	12.799	16.197	13.558	15.065	16.003	13.882	14.753	17.671	15.757	12.621	18.879	13.195	10.697	16.769	17.592	14.396	12.454	13.266	11.668
c145452_g2_i3	PGSC0003DMP400023279_PGSC0003DMT400034212	null	Conserved gene of unknown function	PGSC0003DMT400034212	4.173	6.271	5.004	4.791	5.988	6.151	4.653	6.776	4.714	6.933	5.554	6.011	6.568	6.685	3.715	5.222	4.096	6.089	6.342	3.057	5.359	5.737	5.159	6.1	5.91	5.403	4.955	6.686	5.112	5.798	6.045	5.752	5.154	5.301	5.561	4.72
c146017_g1_i1	tr|A0A061DUX8|A0A061DUX8_THECC	Beige-related and WD-40 repeat-containing protein isoform 1 OS=Theobroma cacao GN=TCM_005474 PE=4 SV=1	Nucleotide binding protein	PGSC0003DMT400000041	6.297	4.912	8.766	4.72	5.001	5.488	5.561	7.207	7.416	6.331	5.753	5.209	6.213	5.538	4.735	5.741	5.182	6.315	6.92	4.94	8.074	6.315	6.762	9.591	6.244	9.078	10.586	5.236	6.938	5.452	6.32	7.831	5.579	6.207	7.884	6.874
c141157_g1_i4	PGSC0003DMP400048474_PGSC0003DMT400071658	null	Isoform 2 of Probable beta-1,3-galactosyltransferase 2	PGSC0003DMT400071658	1.664	1.916	2.146	1.792	1.925	1.663	1.978	1.829	1.663	2.839	2	1.783	2.957	2.365	1.368	2.413	1.67	1.601	1.617	1.542	2.419	1.839	1.741	2.78	1.849	1.814	1.825	1.329	1.945	1.333	2.541	2.957	1.767	2.246	2.39	2.65
c101189_g1_i1	PGSC0003DMP400021071_PGSC0003DMT400031033	null	Conserved gene of unknown function	PGSC0003DMT400031033	8.199	11.087	9.839	9.12	10.622	9.262	6.898	7.691	9.005	8.317	8.767	8.37	9.093	11.836	13.485	14.054	13.826	14.107	15.538	9.118	11.643	9.942	13.035	8.815	13.367	11.957	10.331	12.304	10.731	8.465	8.374	8.478	12.144	10.779	9.022	8.88
c145138_g1_i4	Solyc10g006020.2.1	genomic_reference:SL2.40ch10 gene_region:769462-778426 transcript_region:SL2.40ch10:769462..778426+ functional_description:"Mitochondrial import inner membrane translocase subunit tim50 (AHRD V1 *--- C8V8E4_EMENI); contains Interpro domain(s) IPR004274 NLI interacting factor "	Import inner membrane translocase subunit TIM50	PGSC0003DMT400057084	1.812	1.338	1.457	1.357	1.354	1.785	1.596	1.14	1.865	1.495	1.194	1.321	1.617	1.112	1.465	1.291	1.556	1.24	1.398	1.638	1.691	1.656	1.52	1.649	1.061	1.171	1.615	1.339	1.664	1.63	1.535	1.525	1.481	1.35	1.541	1.309
c142969_g1_i2	PGSC0003DMP400016962_PGSC0003DMT400024836	null	Lactoylglutathione lyase	PGSC0003DMT400024836	1.394	5.008	5.614	2.573	3.657	4.866	3.382	5.991	6.092	5.368	3.279	3.01	4.375	6.357	1.959	4.496	1.956	3.992	4.402	2.409	8.546	4.739	2.874	7.867	5.254	5.681	9.977	4.189	8.645	3.526	6.236	6.965	3.969	5.33	7.013	7.919
c139427_g1_i3	PGSC0003DMP400048177_PGSC0003DMT400071239	null	Conserved gene of unknown function	PGSC0003DMT400071239	4.017	4.463	3.219	3.85	4.489	3.866	3.736	3.786	3.899	3.532	4.341	3.595	4.131	3.126	3.804	3.855	4.548	3.778	3.512	3.74	4.71	4.231	4.109	3.686	3.839	4.414	3.794	4.38	3.577	4	3.875	4.031	4.068	3.99	3.897	3.96
c135077_g1_i1	PGSC0003DMP400043078_PGSC0003DMT400063943	null	Shwachman-Bodian-Diamond syndrome protein	PGSC0003DMT400063943	6.256	4.463	3.942	5.793	4.972	4.59	5.102	4.356	4.693	3.823	4.313	5.237	4.22	3.992	4.905	5.684	8.026	4.071	4.309	5.422	5.31	5.264	6.2	4.526	5.223	4.261	5.365	5.014	4.269	5.077	4.192	4.332	5.055	4.059	3.462	5.554
c146672_g1_i1	Solyc12g098380.1.1	evidence_code:10F0H1E1IEG genomic_reference:SL2.40ch12 gene_region:64245964-64250473 transcript_region:SL2.40ch12:64245964..64250473+ functional_description:"IFA-binding protein (AHRD V1 *-*- Q9CAC4_ARATH); contains Interpro domain(s) IPR007656 Protein of unknown function DUF593 "	Conserved gene of unknown function	PGSC0003DMT400011603	7.035	4.955	5.874	6.477	4.827	5.814	8.408	6.841	4.64	7.133	6.123	7.587	6.025	5.432	5.69	7.494	7.522	7.172	6.481	6.07	6.52	8.19	6.651	7.813	6.668	7.763	4.845	7.642	4.798	5.383	6.172	5.845	7.326	6.02	4.321	4.614
c142348_g3_i1	PGSC0003DMP400046680_PGSC0003DMT400069125	null	Conserved gene of unknown function	PGSC0003DMT400069125	4.518	4.559	4.202	4.977	4.489	5.631	5.905	4.894	4.269	5.307	6.559	6.652	5.084	4.777	6.718	6.485	5.982	5.063	7.798	5.229	3.953	5.913	6.135	5.184	5.769	4.721	5.387	6.283	4.593	5.423	4.468	4.389	6.27	4.789	5.494	5.248
c139504_g1_i1	PGSC0003DMP400014301_PGSC0003DMT400020997	null	L-galactono-1,4-lactone dehydrogenase protein	PGSC0003DMT400020997	13.208	21.681	21.881	15.632	18.516	14.617	13.119	13.854	17.84	16.785	13.023	15.39	23.435	17.292	16.674	21.35	19.165	25.44	19.108	13.523	18.655	17.545	13.984	19.128	21.964	24.518	22.377	18.698	16.869	13.018	15.213	15.709	17.091	12.868	16.593	20.431
c146592_g2_i1	PGSC0003DMP400004517_PGSC0003DMT400006523	null	Conserved gene of unknown function	PGSC0003DMT400006523	4.649	3.403	4.428	5.811	5.234	5.661	5.494	3.496	4.418	4.374	5.592	3.274	5.992	6.029	5.172	6.391	2.991	3.135	3.258	4.835	6.785	7.069	7.379	8.557	6.072	2.13	3.573	3.252	3.35	3.398	3.483	3.419	6.23	3.695	4.723	5.11
c146502_g2_i1	PGSC0003DMP400026850_PGSC0003DMT400039601	null	Ubiquitin ligase protein cop1	PGSC0003DMT400039601	3.28	5.49	5.931	4.223	4.76	4.835	5.437	5.217	6.441	6.471	4.976	4.633	5.471	3.793	3.116	4.534	4.078	3.834	3.489	4.213	2.773	3.679	3.74	4.677	4.142	4.865	3.473	4.148	5.23	5.205	5.283	6.018	5.45	6.73	4.835	8.31
c144613_g2_i4	PGSC0003DMP400033642_PGSC0003DMT400049837	null	WD-repeat protein	PGSC0003DMT400049837	3.812	5.832	6.111	3.123	4.547	4.784	2.608	3.904	4.799	4.354	3.725	4.52	5.571	7.469	4.023	4.986	4.356	6.552	5.765	3.171	3.816	4.73	4.606	4.127	6.072	6.353	6.172	5.88	4.733	3.674	4.245	4.863	5.806	3.921	7.124	4.857
c144151_g2_i2	PGSC0003DMP400030594_PGSC0003DMT400045162	null	Conserved gene of unknown function	PGSC0003DMT400045162	2.468	11.75	7.015	14.169	9.78	14.638	14.198	11.143	10.477	7.184	12.976	5.445	8.007	9.308	12.878	9.577	5.426	7.454	14.221	13.34	6.333	5.185	9.82	8.395	8.83	4.856	5.708	11.851	4.55	14.104	11.264	10.8	19.076	6.513	13.389	22.765
c140241_g1_i1	PGSC0003DMP400000602_PGSC0003DMT400000811	null	Lactoylglutathione lyase / glyoxalase I, putative	PGSC0003DMT400000811	105.101	205.854	246.183	220.938	198.709	196.522	215.974	245.25	271.937	220.272	208.18	195.505	204.328	205.247	172.976	227.141	200.735	215.63	197.667	162.08	221.712	223.598	183.538	247.925	212.279	259.791	232.465	202.83	237.133	223.687	264.423	223.334	202.033	217.947	243.931	234.079
c140619_g1_i3	PGSC0003DMP400014578_PGSC0003DMT400021423	null	DNA-directed RNA polymerase II 19 kD polypeptide rpb7	PGSC0003DMT400021423	2.747	2.376	3.976	1.641	2.709	2.53	1.471	3.818	3.379	2.98	1.261	2.699	3.278	3.208	1.514	1.273	2.965	2.966	2.957	1.191	2.281	2.05	1.584	2.651	2.9	4.011	3.529	2.145	4.009	3.072	1.863	2.61	5.045	2.335	3.562	3.442
c147007_g2_i1	Solyc12g044220.1.1	evidence_code:10F0H1E1IEG genomic_reference:SL2.40ch12 gene_region:44542863-44552185 transcript_region:SL2.40ch12:44542863..44552185- go_terms:GO:0007154 functional_description:"AT1G15240 (Fragment) (AHRD V1 *-*- Q6DT71_ARALP); contains Interpro domain(s) IPR001683 Phox-like "	Phox (PX) domain-containing protein	PGSC0003DMT400019588	3.165	2.023	3.637	2.777	2.883	3.499	3.612	2.807	4.11	3.06	3.08	3.086	3.444	2.88	3.052	2.818	2.983	3.496	3.72	3.617	2.567	2.891	2.92	3.492	2.607	3.234	3.606	3.786	2.799	3.111	2.816	3.615	3.081	3.064	2.445	2.904
c39890_g1_i1	Solyc04g026100.1.1	evidence_code:10F1H1E1IEG genomic_reference:SL2.40ch04 gene_region:24590324-24590767 transcript_region:SL2.40ch04:24590324..24590767+ go_terms:GO:0032183,GO:0003723 functional_description:"30S ribosomal protein S9 (AHRD V1 ***- C5JX04_AJEDS); contains Interpro domain(s) IPR000754 Ribosomal protein S9 "	Ribosomal protein S9	PGSC0003DMT400077257	138.576	131.521	164.928	96.003	122.625	106.595	68.65	85.92	133.124	82.721	68.85	118.045	105.725	160.992	113.693	120.466	135.588	158.063	144.952	111.849	178.984	111.681	130.441	192.027	139.172	127.137	268.503	106.329	173.956	80.656	97.133	133.203	133.155	104.973	153.762	136.906
c139959_g1_i1	PGSC0003DMP400032862_PGSC0003DMT400048531	null	N(4)-(Beta-n-acetylglucosaminyl)-l-asparaginase	PGSC0003DMT400048531	1.82	1.851	1.265	2.041	1.944	2.162	1.624	1.893	1.536	2.217	2.123	2.104	2.005	1.241	1.983	1.433	1.974	2.03	2.056	1.979	1.682	2.199	1.75	2.004	2.142	2.159	1.77	1.994	2.107	2.025	1.98	1.49	1.659	1.636	1.396	1.531
c122491_g3_i1	Solyc06g075010.2.1	genomic_reference:SL2.40ch06 gene_region:42927697-42932331 transcript_region:SL2.40ch06:42927697..42932331- go_terms:GO:0042623 functional_description:"chaperonin (AHRD V1 ***- B2IXD2_NOSP7); contains Interpro domain(s) IPR001844 Chaperonin Cpn60 "	CPN60A	PGSC0003DMT400031301	3.132	5.073	4.123	4.409	4.595	3.591	4.739	4.206	6.505	3.572	2.635	5.756	6.867	6.486	5.051	5.015	4.774	11.491	6.643	6.937	9.834	4.73	7.618	11.488	5.961	5.988	7.212	5.296	4.604	4.129	3.441	4.031	6.21	4.168	4.645	4.477
c108320_g1_i1	PGSC0003DMP400033939_PGSC0003DMT400050280	null	EMB514	PGSC0003DMT400050280	12.7	9.631	15.137	7.222	10.506	9.884	10.778	6.83	10.001	6.973	7.526	10.87	8.882	10.455	11.947	11.085	12.93	7.443	13.667	7.646	13.738	9.977	6.246	18.827	10.922	7.859	14.922	6.917	16.513	4.474	8.512	8.259	13.003	10.385	13.69	15.69
c139889_g1_i3	Solyc04g018100.2.1	genomic_reference:SL2.40ch04 gene_region:9576648-9585923 transcript_region:SL2.40ch04:9576648..9585923+ go_terms:GO:0015385 functional_description:"Sodium/hydrogen exchanger Na+ H+ antiporter (AHRD V1 *--* Q8IET0_PLAF7); contains Interpro domain(s) IPR018418 Na+/H+ exchanger, isoforms 7/8, conserved region "	Plasmalemma Na+/H+ antiporter	PGSC0003DMT400058653	2.46	1.926	1.706	2.298	2.476	1.693	1.825	1.882	1.949	1.916	1.317	2.331	2.315	1.967	1.959	1.819	1.991	1.714	2.172	3.109	2.095	1.866	1.916	1.972	1.566	2.14	2.555	2.104	1.772	1.561	1.969	2.044	2.093	1.576	1.664	2.281
c127213_g1_i1	PGSC0003DMP400052985_PGSC0003DMT400078242	null	Glutaredoxin family protein	PGSC0003DMT400078242	6.247	5.49	6.642	8.925	6.143	6.141	8.322	7.432	8.263	6.401	11.09	6.615	7.321	7.423	8.37	6.495	5.913	6.371	6.978	9.232	6.726	7.016	6.439	5.981	6.87	5.652	6.283	7.773	6.322	7.823	7.887	6.665	6.546	5.941	8.096	7.127
c140348_g1_i1	PGSC0003DMP400035192_PGSC0003DMT400052207	null	Conserved gene of unknown function	PGSC0003DMT400052207	1.377	1.348	1.491	1.242	1.838	1.724	1.175	1.635	1.896	1.375	1.242	1.84	1.562	1.686	1.23	1.621	1.339	1.545	1.456	1.384	1.505	1.226	1.916	1.929	1.515	1.363	1.294	1.661	1.816	1.353	1.397	1.594	1.748	1.527	1.72	1.753
c122069_g1_i1	PGSC0003DMP400029963_PGSC0003DMT400044192	null	Conserved gene of unknown function	PGSC0003DMT400044192	5.1	6.464	4.451	5.101	2.931	4.121	5.981	6.432	5.774	6.03	3.621	3.982	6.867	5.304	6.581	4.939	4.765	5.266	4.921	4.835	2.724	6.21	5.177	3.729	7.86	7.034	4.236	6.424	5.447	4.939	3.801	4.459	6.23	5.133	5.259	4.54
c142125_g1_i1	PGSC0003DMP400012806_PGSC0003DMT400018621	null	Xylem serine proteinase 1	PGSC0003DMT400018621	1.927	3.51	3.705	2.032	2.486	2.866	2.886	2.958	2.278	2.428	1.583	2.085	3.389	2.822	1.465	2.884	1.948	3.259	2.992	1.822	2.154	1.691	1.492	2.489	2.485	2.495	2.765	2.326	2.853	2.331	2.467	3.2	2.281	3.212	3.852	3.073
c123606_g1_i1	tr|I2BGQ0|I2BGQ0_9MAGN	NADH dehydrogenase subunit F (Fragment)	NAD(P)H-quinone oxidoreductase subunit 5, chloroplastic	PGSC0003DMT400074606	2.853	2.526	2.192	4.276	3.744	4.039	2.475	7.691	8.56	4.435	8.17	11.663	6.324	2.658	5.569	4.072	2.443	4.962	4.113	3.416	3.766	4.984	5.306	6.8	4.86	3.282	3.075	12.123	3.653	3.98	6.31	4.701	5.598	3.793	3.037	4.561
c142745_g1_i1	Solyc03g025280.2.1	genomic_reference:SL2.40ch03 gene_region:7095501-7113532 transcript_region:SL2.40ch03:7095501..7113532+ go_terms:GO:0005515 functional_description:"RNA-binding protein (AHRD V1 *--* B6K5V3_SCHJY); contains Interpro domain(s) IPR012677 Nucleotide-binding, alpha-beta plait "	RNA binding protein	PGSC0003DMT400082365	15.537	12.885	18.232	13.219	12.189	14.26	17.705	14.177	15.658	16.624	13.848	12.38	11.662	10.607	11.413	13.498	13.33	11.773	13.008	14.277	13.561	14.006	12.307	14.376	12.033	15.651	14.38	11.801	18.415	11.981	12.969	15.513	12.599	14.464	16.191	16.852
c119297_g1_i2	PGSC0003DMP400035375_PGSC0003DMT400052472	null	Conserved gene of unknown function	PGSC0003DMT400052472	13.52	13.388	13.081	18.853	8.832	12.598	14.905	13.262	14.387	13.815	13.26	10.842	15.871	14.529	25.02	13.149	12.374	15.911	13.239	25.663	11.161	14.479	17.079	13.568	9.224	10.709	12.234	13.875	11.866	18.776	12.82	14.485	14.356	13.183	13.768	12.882
c129474_g1_i1	Solyc04g005420.2.1	genomic_reference:SL2.40ch04 gene_region:290581-296842 transcript_region:SL2.40ch04:290581..296842- functional_description:"Glucan endo-1 3-beta-glucosidase 3 (AHRD V1 *-*- B6UAN6_MAIZE); contains Interpro domain(s) IPR012946 X8 "	Hydrolase, hydrolyzing O-glycosyl compounds	PGSC0003DMT400045877	11.167	17.7	18.199	18.729	18.158	24.726	21.097	18.414	20.521	20.096	24.188	16.607	18.23	17.854	14.028	18.249	12.478	19.914	18.577	20.644	20.995	18.868	12.436	19.387	20.378	17.302	23.151	18.738	24.056	18.846	20.803	16.09	19.954	22.613	25.906	23.747
c145458_g2_i1	PGSC0003DMP400007529_PGSC0003DMT400010820	null	Rrm/rnp domain	PGSC0003DMT400010820	4.214	4.869	3.524	4.161	4.015	4.162	4.902	3.474	4.555	4.174	4.36	4.171	4.131	3.419	4.541	5.034	5.078	4.68	4.921	4.686	4.602	4.38	4.256	4.009	4.789	4.155	4.17	3.947	4.247	3.872	3.716	3.927	4.167	4.217	4.601	3.748
c117713_g1_i2	PGSC0003DMP400034868_PGSC0003DMT400051791	null	Transcriptional activator	PGSC0003DMT400051791	6.969	6.078	6.01	6.61	7.381	7.977	5.15	8.218	6.642	5.939	6.767	6.775	6.512	7.961	7.779	6.004	8.817	7.341	8.064	7.322	6.726	7.2	7.029	6.423	7.466	7.725	7.699	5.89	5.944	7.675	6.945	6.769	6.773	6.01	5.829	6.747
c147491_g1_i5	Solyc11g006410.1.1	evidence_code:10F1H1E1IEG genomic_reference:SL2.40ch11 gene_region:1122705-1126488 transcript_region:SL2.40ch11:1122705..1126488+ functional_description:"Genomic DNA chromosome 5 P1 clone MUK11 (AHRD V1 ***- Q9FMC4_ARATH)"	Conserved gene of unknown function	PGSC0003DMT400065418	1.558	1.755	1.807	1.872	1.683	1.571	1.5	1.71	1.335	1.375	1.517	1.415	1.938	1.604	2.275	1.753	1.574	1.917	1.444	1.717	1.269	1.594	1.511	1.39	1.455	1.583	1.117	1.963	1.167	1.995	1.98	2.091	1.846	2.04	1.329	1.404
c142591_g3_i7	PGSC0003DMP400022724_PGSC0003DMT400033406	null	Conserved gene of unknown function	PGSC0003DMT400033406	3.23	2.44	2.146	2.475	4.363	2.703	4.615	2.194	3.676	2.859	2.929	2	2.802	2.95	2.995	3.535	2.209	2.221	1.768	3.582	3.304	2.882	2.552	2.166	1.99	1.718	3.739	1.843	2.745	2.153	2.615	3.026	3.239	2.818	2.948	2.914
c136959_g1_i2	PGSC0003DMP400011227_PGSC0003DMT400016195	null	Conserved gene of unknown function	PGSC0003DMT400016195	1.64	1.669	1.615	1.668	1.577	1.948	1.491	1.56	1.123	1.625	1.735	1.821	1.927	1.967	1.748	2.432	2.096	2.346	2.588	1.296	1.977	2.093	1.612	1.746	1.94	2.255	1.515	1.963	1.999	2.212	1.408	1.964	1.777	1.971	1.407	1.415
c138300_g1_i1	Solyc00g008680.2.1	genomic_reference:SL2.40ch00 gene_region:8473134-8491476 transcript_region:SL2.40ch00:8473134..8491476+ go_terms:GO:0005509 functional_description:"Calcium binding protein-like (AHRD V1 *--- Q656S9_ORYSJ); contains Interpro domain(s) IPR011992 EF-Hand type "	Calcium-binding EF hand family protein	PGSC0003DMT400008536	54.137	64.38	59.679	43.091	48.127	58.683	56.115	69.366	55.29	67.371	50.301	49.181	68.224	60.341	54.953	50.204	53.147	64.412	63.101	61.346	50.28	38.164	48.989	52.137	57.013	67.239	50.396	56.145	65.532	45.603	53.431	57.788	52.152	48.949	68.428	59.193
c146370_g1_i5	PGSC0003DMP400046570_PGSC0003DMT400068957	null	Aminotransferase family protein	PGSC0003DMT400068957	3.271	6.164	4.089	2.573	3.366	4.458	3.44	4.743	5.233	4.545	2.483	3.84	3.4	2.178	2.704	4.289	1.626	5.334	2.646	1.822	1.888	3.004	2.8	5.41	3.637	6.612	3.927	3.504	3.566	2.321	4.319	3.523	3.318	3.094	4.5	2.038
c142700_g2_i1	PGSC0003DMP400025911_PGSC0003DMT400038134	null	Phytochrome-interacting factor	PGSC0003DMT400038134	13.782	7.748	7.851	13.814	6.839	14.852	13.74	7.196	3.125	7.314	3.697	11.191	9.004	4.976	7.099	7.88	2.652	10.916	16.867	12.648	2.242	8.094	7.001	15.13	10.75	10.162	15.099	15.969	6.743	5.907	6.68	7.242	7.385	2.049	8.9	4.509
c107230_g1_i1	tr|G7JQB5|G7JQB5_MEDTR	ATP synthase subunit alpha (Fragment)	ATP synthase subunit alpha, mitochondrial	PGSC0003DMT400057252	20.021	55.38	45.581	23.094	29.041	41.699	38.477	51.425	41.825	52.622	27.601	26.185	55.133	46.959	16.423	36.14	21.886	29.623	36.114	30.515	48.323	36.754	37.253	55.553	31.613	52.106	60.97	39.762	62.15	46.985	62.144	52.29	35.022	44.289	53.655	41.781
c130834_g1_i1	PGSC0003DMP400007897_PGSC0003DMT400011351	null	HAD superfamily protein involved in N-acetyl-glucosamine catabolism	PGSC0003DMT400011351	6.321	5.287	4.247	7.861	8.397	6.304	3.268	7.164	5.466	6.973	4.407	7.634	8.982	6.638	5.31	6.57	8.261	5.977	7.012	5.203	7.238	7.743	7.904	5.787	6.052	6.362	6.637	6.696	4.15	5.788	4.298	6.457	7.326	5.665	7.493	6.145
c127090_g1_i1	PGSC0003DMP400033500_PGSC0003DMT400049634	null	Conserved gene of unknown function	PGSC0003DMT400049634	12.29	9.995	11.952	12.004	10.573	13.393	15.87	13.918	10.266	10.946	11.175	10.266	9.192	12.597	14.529	11.472	15.4	16.667	14.73	15.372	11.23	12.245	9.442	12.016	12.033	9.039	10.276	11.881	10.99	12.06	12.905	11.932	12.747	11.676	10.563	12.132
c124445_g1_i1	Solyc08g067770.2.1	genomic_reference:SL2.40ch08 gene_region:54003474-54009576 transcript_region:SL2.40ch08:54003474..54009576+ go_terms:GO:0008270 functional_description:"RING finger family protein (AHRD V1 ***- D6RU92_SILLA); contains Interpro domain(s) IPR018957 Zinc finger, C3HC4 RING-type "	Ring finger protein	PGSC0003DMT400083822	14.274	13.869	13.928	16.342	15.41	12.587	16.138	13.026	13.931	11.478	16.085	16.513	13.877	14.108	18.309	14.262	14.574	15.765	14.221	18.349	12.794	16.774	12.86	10.507	14.104	10.114	10.088	14.932	12.136	14.727	12.873	13.341	14.791	12.415	12.607	15.162
c63667_g1_i1	Solyc08g069080.2.1	genomic_reference:SL2.40ch08 gene_region:55370023-55373387 transcript_region:SL2.40ch08:55370023..55373387+ go_terms:GO:0005515 functional_description:"Splicing factor 3B subunit 5 (AHRD V1 ***- B0XFY1_CULQU); contains Interpro domain(s) IPR017089 Splicing factor 3B, subunit 5 "	Splicing factor 3B subunit	PGSC0003DMT400076068	9.765	20.065	6.303	5.527	11.057	7.661	4.701	8.831	8.412	10.013	10.142	14.248	9.846	13.288	11.194	13.065	15.617	18.437	12.454	8.908	14.672	16.739	13.072	16.876	21.176	13.665	8.716	11.428	13.422	7.921	8.586	6.284	13.329	15.174	11.691	7.307
c128096_g1_i1	PGSC0003DMP400006395_PGSC0003DMT400009226	null	Dehydroquinate synthase	PGSC0003DMT400009226	40.379	64.915	52.348	48.618	54.212	41.251	33.126	52.683	47.758	59.074	51.628	47.869	63.284	62.414	55.325	50.722	49.155	69.317	55.361	53.778	47.959	37.98	47.487	39.324	49.597	40.044	42.044	48.009	58.173	56.783	42.251	53.584	47.729	55.61	55.966	54.198
c147032_g4_i2	PGSC0003DMP400029040_PGSC0003DMT400042818	null	Glucan/water dikinase	PGSC0003DMT400042818	27.925	35.925	33.37	36.81	29.166	33.417	35.018	38.227	38.361	42.57	36.633	41.339	38.896	38.553	37.598	44.718	36.182	36.322	36.622	27.283	27.938	45.566	39.528	40.434	43.222	41.215	37.752	42.441	33.371	37.958	35.179	35.669	40.018	33.943	30.373	34.644
c119168_g1_i1	PGSC0003DMP400040907_PGSC0003DMT400060796	null	26S proteasome subunit RPN5b	PGSC0003DMT400060796	8.109	12.542	6.1	5.004	7.826	1.377	20.781	5.486	10.806	2.669	14.255	7.964	10.09	10.806	9.317	16.75	8.313	1.725	10.317	13.357	12.263	17.431	4.081	19.053	15.347	4.692	21.426	6.152	10.807	10.993	18.093	17.753	12.984	7.981	7.001	12.766
c136531_g3_i1	PGSC0003DMP400056401_PGSC0003DMT400084722	null	F-box family protein	PGSC0003DMT400084722	9.486	13.912	13.341	8.721	13.408	10.068	9.669	11.477	11.537	9.341	11.279	14.966	14.697	11.228	15.258	14.695	12.043	13.036	12.315	14.049	9.116	10.853	12.307	11.563	14.074	10.402	9.59	16.09	10.158	10.45	13.456	10.661	12.727	10.316	9.983	10.411
c133341_g1_i1	null	null	Gene of unknown function	PGSC0003DMT400013847	2.927	3.467	3.027	1.987	3.695	2.264	5.15	2.926	3.718	4.124	5.592	2.916	4.031	2.131	2.963	2.847	3.435	2.312	3.882	6.087	1.593	1.743	1.566	1.412	3.284	3.848	2.113	3.101	2.68	3.19	3.568	3.153	3.367	2.857	1.452	3.147
c137312_g1_i2	Solyc02g067210.2.1	genomic_reference:SL2.40ch02 gene_region:31975416-31981655 transcript_region:SL2.40ch02:31975416..31981655- go_terms:GO:0003676 functional_description:"Nucleic acid binding protein (AHRD V1 **-* B6UDK8_MAIZE); contains Interpro domain(s) IPR018111 K Homology, type 1, subgroup "	KH domain-containing protein	PGSC0003DMT400064702	8.027	7.234	8.54	8.402	8.852	8.058	8.867	10.121	8.454	8.628	8.426	9.898	8.794	9.284	9.13	8.55	9.243	11.006	10.028	9.889	10.139	7.726	9.848	9.074	11.063	10.69	10.165	9.606	7.727	8.158	8.268	9.333	9.34	8.06	8.565	8.173
c136429_g1_i1	PGSC0003DMP400009990_PGSC0003DMT400014461	null	Conserved gene of unknown function	PGSC0003DMT400014461	7.633	11.665	16.888	11.259	11.202	13.842	15.507	12.305	16.601	13.213	9.109	8.483	12.371	13.721	6.589	10.831	8.895	8.119	10.721	10.826	13.374	7.918	9.507	14.441	11.952	12.59	17.455	9.505	15.745	11.191	16.303	18.712	11.641	13.203	15.008	15.099
c143842_g1_i5	PGSC0003DMP400039071_PGSC0003DMT400058049	null	Nuclear receptor binding set domain containing protein 1, nsd	PGSC0003DMT400058049	2.656	2.911	2.881	3.167	2.728	3.091	3.726	3.195	2.998	3.241	2.654	3.388	2.282	2.962	3.707	2.102	3.661	3.563	3.119	3.731	2.527	3.784	2.948	2.522	2.536	2.917	2.201	3.222	2.907	2.232	3.028	2.853	3.081	3.094	2.725	2.883
c128613_g1_i2	Solyc10g017530.2.1	genomic_reference:SL2.40ch10 gene_region:5410144-5419713 transcript_region:SL2.40ch10:5410144..5419713+ go_terms:GO:0004004 functional_description:"ATP-dependent RNA Helicase (AHRD V1 **** Q7PDT0_PLAYO); contains Interpro domain(s) IPR011545 DNA/RNA helicase, DEAD/DEAH box type, N-terminal "	Eukaryotic initiation factor 4A-3	PGSC0003DMT400019783	8.141	10.584	8.597	9.245	10.38	8.15	7.692	8.433	8.676	9.12	10.578	8.681	9.436	9.038	9.875	10.284	10.948	10.217	10.455	8.224	10.591	12.009	9.046	9.785	9.598	10.863	9.181	10.421	9.153	8.178	7.591	9.61	9.34	8.848	9.525	9.64
c112510_g1_i1	PGSC0003DMP400018407_PGSC0003DMT400026995	null	Sterol-C5(6)-desaturase homolog	PGSC0003DMT400026995	15.717	7.93	5.931	6.015	10.602	7.161	6.994	8.099	8.136	5.96	5.943	14.994	9.093	7.528	13.671	11.208	13.861	9.393	10.721	11.649	10.001	13.025	4.753	13.298	13.973	8.761	14.214	11.126	6.257	6.914	7.665	9.31	9.074	4.434	9.168	7.222
c145643_g2_i3	PGSC0003DMP400045871_PGSC0003DMT400067925	null	ATP binding	PGSC0003DMT400067925	5.37	4.109	5.524	3.992	3.115	4.794	4.003	3.722	3.369	4.374	5.422	4.803	3.455	3.618	4.751	4.515	4.739	3.067	3.547	6.674	3.206	4.432	4.385	4.742	4.91	5.431	4.292	4.471	3.469	4.405	4.118	4.389	3.475	4.611	4.88	4.234
c130111_g1_i1	PGSC0003DMP400006384_PGSC0003DMT400009215	null	26S proteasome non-atpase regulatory subunit	PGSC0003DMT400009215	54.227	56.878	51.805	54.731	54.222	48.952	44.2	68.463	54.612	47.987	50.851	53.436	51.389	62.297	66.374	55.067	61.338	69.847	65.354	62.476	58.167	40.827	56.386	58.614	54.79	53.737	63.194	53.919	52.661	55.144	54.013	53.688	54.226	44.525	55.464	54.8
c147367_g2_i1	Solyc02g070090.1.1	evidence_code:10F0H1E1IEG genomic_reference:SL2.40ch02 gene_region:34506045-34507649 transcript_region:SL2.40ch02:34506045..34507649- go_terms:GO:0009055 functional_description:"FAD-binding domain-containing protein (AHRD V1 **-- D7KFN2_ARALY); contains Interpro domain(s) IPR006094 FAD linked oxidase, N-terminal "	Reticuline oxidase	PGSC0003DMT400054391	13.216	24.603	16.99	43.233	20.673	3.254	20.017	16.952	30.468	38.426	43.998	25.76	58.455	2.353	1.854	22.905	31.521	40.314	21.881	39.843	17.366	1.051	20.552	15.809	36.382	16.198	12.499	22.061	15.043	1.561	16.42	13.353	36.384	21.765	19.977	36.829
c141161_g2_i1	PGSC0003DMP400005688_PGSC0003DMT400008160	null	N-acetyltransferase	PGSC0003DMT400008160	5.993	6.806	5.818	6.37	7.062	6.457	6.927	6.454	5.996	6.18	6.54	8.823	6.313	6.111	7.423	7.607	7.895	7.172	7.07	6.446	6.766	8.479	7.849	6.175	7.234	5.911	5.962	8.216	5.155	7.062	6.193	6.168	8.146	5.744	5.572	5.417
c135168_g1_i2	PGSC0003DMP400009881_PGSC0003DMT400014312	null	Zinc ion binding protein	PGSC0003DMT400014312	6.067	13.441	16.414	8.836	10.815	12.373	11.647	13.058	13.317	13.675	8.256	8.143	13.445	15.079	6.225	11.981	5.965	10.183	12.847	7.962	9.981	8.032	6.798	13.223	9.113	11.016	12.942	9.485	15.994	10.104	15.446	14.334	9.962	14.218	15.019	16.651
c135938_g1_i3	PGSC0003DMP400018085_PGSC0003DMT400026505	null	Cysteine protease	PGSC0003DMT400026505	21.284	10.552	6.032	10.46	13.108	10.598	12.775	17.511	5.647	13.775	12.796	25.26	16.668	13.569	14.537	22.453	22.026	22.925	23.371	5.369	16.344	21.802	18.608	17.124	29.724	27.195	16.061	31.304	5.728	8.139	13.54	12.879	10.752	7.715	6.142	3.738
c110777_g1_i2	Solyc09g055340.2.1	genomic_reference:SL2.40ch09 gene_region:35349469-35390562 transcript_region:SL2.40ch09:35349469..35390562- functional_description:"Cohesin loading complex subunit SCC4 homolog (AHRD V1 *-*- SCC4_MOUSE)"	Cell division protein FtsH	PGSC0003DMT400068012	4.468	3.927	3.027	3.682	3.27	4.203	3.182	3.012	3.591	3.03	4.351	4.076	3.533	3.77	4.25	4.213	4.687	4.33	4.771	3.232	3.294	4.003	4.735	4.138	4.698	4.117	4.347	4.591	3.782	3.408	3.081	3.119	4.364	3.34	3.395	3.284
c143719_g2_i3	PGSC0003DMP400008611_PGSC0003DMT400012389	null	Glycylpeptide N-tetradecanoyltransferase	PGSC0003DMT400012389	8.1	8.615	7.535	6.051	7.826	7.242	5.37	6.572	8.253	7.324	8.35	7.02	6.8	7.704	8.094	11.161	9.087	9.123	11.622	7.375	8.664	8.882	8.687	7.91	9.76	9.97	8.827	9.817	7.5	8	7.559	7.635	10.15	7.794	8.866	6.346
c86531_g1_i1	PGSC0003DMP400034906_PGSC0003DMT400051836	null	Methyl binding domain protein	PGSC0003DMT400051836	28.614	11.376	28.569	38.593	24.61	38.599	53.802	29.214	24.154	28.062	51.571	22.288	15.683	19.142	34.069	15.025	30.817	16.768	31.77	54.041	19.825	24.798	26.383	27.642	19.509	14.183	16.205	19.977	29.891	34.451	28.033	13.953	18.72	13.193	35.978	19.977
c140672_g1_i1	PGSC0003DMP400021946_PGSC0003DMT400032309	null	3-hydroxyacyl-CoA dehyrogenase	PGSC0003DMT400032309	10.609	9.653	6.699	8.579	8.91	12.088	13.778	8.755	11.855	8.267	14.672	13.258	7.686	8.312	16.326	9.36	11.348	9.596	13.967	17.044	6.471	12.21	11.404	10.119	9.356	7.446	8.628	9.213	6.138	11.26	9.909	7.392	13.497	7.203	9.871	6.884
c115489_g1_i1	PGSC0003DMP400019968_PGSC0003DMT400029343	null	ATP binding protein	PGSC0003DMT400029343	10.585	10.284	11.895	12.829	13.176	12.669	11.934	10.358	11.102	12.421	9.109	10.785	11.075	13.007	20.155	12.612	14.861	14.716	14.822	17.386	8.506	12.272	14.656	9.279	9.073	9.759	7.82	16.282	7.262	16.327	12.005	10.142	14.721	11.37	9.704	11.868
c153997_g1_i1	Solyc04g077690.2.1	genomic_reference:SL2.40ch04 gene_region:60218657-60219981 transcript_region:SL2.40ch04:60218657..60219981- functional_description:"Unknown Protein (AHRD V1)"	Conserved gene of unknown function	PGSC0003DMT400030200	9.486	12.831	28.026	8.606	12.944	16.596	26.963	14.596	32.587	19.805	8.17	5.813	18.673	16.812	2.153	9.285	2.365	5.785	7.313	12.113	13.158	3.933	6.218	20.734	7.062	17.138	15.95	8.357	42.481	15.942	28.097	14.092	4.492	17.647	31.97	17.887
c124797_g1_i1	tr|Q2I6N7|Q2I6N7_SOLTU	Rhamnose:beta-solanine/beta-chaconine	SGA	PGSC0003DMT400030650	1.992	10.819	1.107	16.307	16.881	11.782	4.3	7.465	24.959	8.247	16.663	4.737	1.65	29.866	9.414	6.259	1.626	5.965	3.304	1.314	4.76	9.101	4.062	9.279	6.183	8.588	1.759	2.749	6.322	24.91	19.363	11.146	3.712	8.109	4.612	2.429
c134807_g1_i1	PGSC0003DMP400033252_PGSC0003DMT400049234	null	Glyoxal oxidase	PGSC0003DMT400049234	15.25	8.358	12.098	6.033	17.645	24.185	17.504	20.264	10.965	16.093	12.947	16.919	16.225	10.361	11.413	18.381	20.208	20.681	17.653	11.159	20.612	15.399	16.526	19.43	16.923	22.483	20.242	22.786	5.879	6.795	10.11	15.12	19.323	13.361	11.926	9.609
c147636_g1_i1	Solyc01g087510.1.1	evidence_code:10F0H1E0IEG genomic_reference:SL2.40ch01 gene_region:74215693-74218969 transcript_region:SL2.40ch01:74215693..74218969- go_terms:GO:0004675 functional_description:"LRR receptor-like serine/threonine-protein kinase, RLP"	Gene of unknown function	PGSC0003DMT400050678	18.357	15.143	11.624	22.641	16.436	9.721	9.536	16.134	9.884	17.497	13.677	16.711	11.906	10.326	10.798	12.763	9.356	13.261	7.521	17.841	11.574	16.914	17.383	8.891	6.81	14.461	9.701	9.707	13.671	21.404	12.249	9.206	13.497	13.449	11.178	7.328
c138430_g1_i2	Solyc02g064630.2.1	genomic_reference:SL2.40ch02 gene_region:30298568-30306185 transcript_region:SL2.40ch02:30298568..30306185+ go_terms:GO:0005634,GO:0003677,GO:0045449 functional_description:"Histone-like protein (Fragment) (AHRD V1 *--- Q93VE8_FRILI); contains Interpro domain(s) IPR005818 Histone H1/H5 "	ADP-ribosylation factor	PGSC0003DMT400055238	8.404	8.732	6.834	7.053	7.681	7.579	6.297	9.035	6.536	7.204	7.497	7.794	7.742	8.102	7.503	7.843	9.391	8.503	9.577	6.044	7.543	5.553	8.926	8.147	8.992	8.79	7.975	8.831	6.754	7.102	5.653	7.289	9.173	7.597	6.879	7.782
c116158_g2_i1	Solyc07g065170.2.1	genomic_reference:SL2.40ch07 gene_region:64272755-64275084 transcript_region:SL2.40ch07:64272755..64275084- go_terms:GO:0003735,GO:0005515 functional_description:"40S ribosomal protein S8 (AHRD V1 ***- B4FGG1_MAIZE); contains Interpro domain(s) IPR001047 Ribosomal protein S8e "	40S ribosomal protein S8	PGSC0003DMT400057122	23.686	20.204	32.172	17.274	16.474	16.005	14.743	13.746	27.481	17.126	11.061	16.202	16.303	23.673	14.141	22.84	23.495	27.019	20.853	25.856	27.338	21.399	18.802	43.462	21.692	24.748	45.175	16.624	44.902	15.003	19.966	21.854	16.834	25.608	23.952	34.886
c68240_g1_i1	Solyc01g103480.2.1	genomic_reference:SL2.40ch01 gene_region:83833887-83841434 transcript_region:SL2.40ch01:83833887..83841434- go_terms:GO:0005515 functional_description:"Coatomer subunit delta (AHRD V1 ***- B6TDR8_MAIZE); contains Interpro domain(s) IPR008968 Clathrin adaptor, mu subunit, C-terminal "	Coatomer delta subunit	PGSC0003DMT400064114	4.026	5.779	7.772	6.663	7.962	5.498	3.765	7.701	10.562	7.434	9.601	9.917	7.432	6.568	8.888	7.918	4.704	7.645	6.308	5.868	5.428	6.569	1.953	9.753	8.709	8.444	8.44	1.52	9.78	7.823	9.771	8.848	3.031	6.917	9.503	7.264
c129475_g1_i1	tr|Q43520|Q43520_SOLLC	Unknown protein (Fragment) OS=Solanum	Elicitor resposible protein	PGSC0003DMT400047880	189.081	265.878	100.617	305.062	200.857	253.196	248.231	84.521	103.694	178.997	218.113	175.539	223.721	80.198	154.918	262.829	199.604	154.308	198.117	259.065	77.382	229.852	221.768	98.627	165.32	130.495	58.094	214.56	78.154	156.68	112.61	125.626	123.084	117.22	251.558	206.161
c147206_g1_i2	Solyc02g071810.2.1	genomic_reference:SL2.40ch02 gene_region:35737283-35746207 transcript_region:SL2.40ch02:35737283..35746207- go_terms:GO:0005515,GO:0016301 functional_description:"Receptor like kinase, RLK"	Conserved gene of unknown function	PGSC0003DMT400065908	30.901	23.34	32.116	32.037	49.143	28.194	31.187	39.378	30.786	38.255	29.458	33.309	29.626	32.36	31.001	29.947	38.53	56.168	33.676	36.436	25.224	21.075	31.33	28.967	42.626	36.09	20.441	31.909	18.912	33.306	35.444	27.433	34.153	29.381	26.23	35.066
c122083_g2_i3	PGSC0003DMP400022868_PGSC0003DMT400033622	null	Protein CutA, chloroplastic	PGSC0003DMT400033622	8.994	11.654	12.821	12.004	11.27	13.373	10.902	10.509	16.06	11.749	11.431	12.286	9.425	11.345	10.417	10.124	10.452	12.325	14.221	12.849	9.686	11.597	9.608	13.255	12.114	10.498	12.953	11.579	12.374	13.354	10.417	10.222	9.893	11.991	15.432	10.686
c145983_g7_i1	PGSC0003DMP400031152_PGSC0003DMT400045972	null	Protein kinase	PGSC0003DMT400045972	6.608	5.244	8.201	16.582	9.8	5.161	14.342	11.531	12.882	11.658	21.847	8.738	7.852	5.339	6.241	6.108	2.478	4.578	7.567	10.764	6.884	10.24	2.929	11.693	4.658	4.846	7.245	4.722	9.748	18.342	8.639	9.656	4.562	14.543	10.027	12.649
c126186_g1_i1	PGSC0003DMP400020068_PGSC0003DMT400029479	null	Hypoxia-responsive family protein	PGSC0003DMT400029479	39.149	27.867	21.633	38.682	29.873	23.451	18.937	20.576	19.631	21.37	29.335	32.441	25.684	28.122	64.059	30.541	39.451	28.045	35.733	55.197	28.97	34.669	47.193	24.323	28.976	25.746	23.627	38.363	23.083	31.883	24.042	26.186	41.597	20.603	19.675	24.887
c124999_g1_i1	PGSC0003DMP400013325_PGSC0003DMT400019462	null	Conserved gene of unknown function	PGSC0003DMT400019462	10.937	4.174	9.805	5.483	6.394	6.436	8.16	6.787	3.57	5.558	4.066	13.144	8.174	8.09	9.398	6.523	10.165	9.202	2.888	22.203	2.468	5.229	14.251	5.765	7.284	7.245	6.216	7.471	7.943	14.035	6.214	5.105	11.256	7.134	5.996	7.296
c147680_g1_i1	PGSC0003DMP400036300_PGSC0003DMT400053861	null	Stress-induced receptor-like kinase	PGSC0003DMT400053861	23.088	17.764	17.464	15.89	26.864	21.482	24.632	14.994	18.709	11.096	24.406	21.467	13.224	16.988	46.308	25.771	20.521	25.598	17.017	24.384	11.388	17.151	27.028	18.374	21.722	11.41	8.86	20.249	9.283	26.461	16.356	20.988	21.89	22.681	19.798	17.316
c136327_g2_i3	PGSC0003DMP400014340_PGSC0003DMT400021059	null	1-acyl-sn-glycerol-3-phosphate acyltransferase	PGSC0003DMT400021059	8.117	14.715	16.459	9.032	14.646	13.811	9.564	11.552	15.51	13.996	10.739	9.842	13.656	13.827	8.596	12.414	7.904	12.201	13.297	8.811	15.439	10.143	9.921	13.094	10.204	13.406	16.227	10.25	20.057	11.951	12.471	13.872	13.023	14.957	18.894	15.933
c136827_g1_i1	PGSC0003DMP400028525_PGSC0003DMT400042084	null	Conserved gene of unknown function	PGSC0003DMT400042084	2.607	2.14	3.355	3.15	2.012	2.571	4.175	3.152	2.924	3.11	2.739	2.321	2.06	2.845	1.611	2.064	2.096	4.15	3.096	3.477	2.311	2.479	1.925	2.436	2.081	3.224	3.141	2.235	2.626	2.331	3.388	2.934	1.896	2.444	3.16	3.136
c134231_g1_i1	Solyc12g013990.1.1	evidence_code:10F1H0E1IEG genomic_reference:SL2.40ch12 gene_region:4825557-4835358 transcript_region:SL2.40ch12:4825557..4835358+ go_terms:GO:0006396,GO:0005840,GO:0015934 functional_description:"50S ribosomal protein L1 (AHRD V1 ***- B6TB66_MAIZE); contains Interpro domain(s) IPR005878 Ribosomal protein L1, bacterial-type "	Ribosomal protein	PGSC0003DMT400017646	7.043	7.555	5.58	3.602	8.523	7.65	9.946	3.227	10.658	9.391	2.711	7.275	5.239	3.501	9.843	6.165	5.026	6.54	8.191	5.483	4.769	4.826	5.923	9.354	6.224	5.422	10.685	7.944	8.343	7.062	6.839	2.599	3.732	2.581	10.508	8.616
c147400_g1_i3	PGSC0003DMP400005117_PGSC0003DMT400007349	null	Spliceosome associated protein	PGSC0003DMT400007349	9.683	7.748	11.24	10.496	9.19	10.384	12.22	9.218	11.293	10.805	11.45	9.691	7.531	7.493	7.593	7.965	8.035	8.412	7.867	9.819	8.654	8.812	7.71	9.117	7.547	7.888	9.69	7.834	9.261	9.541	8.946	9.229	9.182	9.163	8.442	9.45
c118936_g1_i1	PGSC0003DMP400022620_PGSC0003DMT400033247	null	Carnitine racemase	PGSC0003DMT400033247	57.375	69.709	79.041	64.286	66.768	78.421	85.171	73.787	75.567	70.561	69.276	64.684	78.025	81.017	63.986	59.96	59.659	87.438	80.257	79.949	73.93	55.262	64.253	63.733	71.551	62.556	62.994	62.951	64.43	61.959	66.145	75.808	80.163	67.897	71.711	74.588
c128305_g1_i1	Solyc08g015960.2.1	genomic_reference:SL2.40ch08 gene_region:6322020-6329392 transcript_region:SL2.40ch08:6322020..6329392+ go_terms:GO:0000049 functional_description:"Methionyl-tRNA synthetase (AHRD V1 *-*- B6T3D4_MAIZE); contains Interpro domain(s) IPR002547 tRNA-binding region "	Methionyl-tRNA synthetase	PGSC0003DMT400073985	13.782	21.157	38.476	19.128	18.806	21.411	24.68	22.297	32.121	20.658	15.904	15.72	19.271	26.904	16.48	19.644	16.139	24.278	22.089	18.831	28.744	23.519	13.974	31.457	25.955	25.429	40.319	17.923	39.337	14.914	29.463	25.504	20.715	21.292	32.416	28.762
c114617_g1_i1	PGSC0003DMP400001840_PGSC0003DMT400002527	null	Ubiquitin-protein ligase	PGSC0003DMT400002527	2.033	5.19	2.689	1.517	5.853	3.529	4.386	6.475	4.788	4.063	5.403	5.445	4.884	7.177	2.436	4.647	3.661	7.443	5.592	1.209	6.598	4.511	3.841	6.035	9.962	6.621	5.829	4.179	4.323	3.309	4.224	4.528	3.367	4.493	7.537	3.77
c145666_g3_i1	PGSC0003DMP400054495_PGSC0003DMT400080327	null	AAA ATPase	PGSC0003DMT400080327	64.566	25.512	19.531	46.338	27.425	14.423	40.206	33.624	9.768	30.089	60.282	28.903	7.132	22.689	78.272	30.56	34.912	39.378	43.427	51.466	22.991	78.045	52.572	14.074	63.236	11.064	13.218	52.449	19.031	25.819	41.489	6.445	51.56	33.106	8.542	18.077
c123192_g1_i1	PGSC0003DMP400011408_PGSC0003DMT400016463	null	Xyloglucan galactosyltransferase KATAMARI1	PGSC0003DMT400016463	14.323	29.772	28.648	19.412	32.359	24.348	27.565	31.515	28.212	25.473	27.44	21.854	26.913	32.032	26.655	23.415	20.347	32.127	32.475	19.401	25.155	21.206	22.357	25.896	29.512	25.026	25.319	23.763	24.186	24.633	25.715	25.654	25.355	25.293	28.184	29.047
c126219_g1_i2	PGSC0003DMP400020653_PGSC0003DMT400030417	null	ATP synthase subunit delta', mitochondrial	PGSC0003DMT400030417	89.785	138.338	162.634	62.884	110.794	107.462	96.407	115.209	138.951	93.577	124.677	102.626	132.937	135.938	128.433	112.388	99.372	168.212	156.239	136.417	137.506	115.29	93.427	148.372	138.697	140.801	160.545	130.565	140.499	124.422	111.933	137.107	109.577	108.747	172.946	128.047
c138967_g1_i1	Solyc01g112320.2.1	genomic_reference:SL2.40ch01 gene_region:90169312-90174218 transcript_region:SL2.40ch01:90169312..90174218- go_terms:GO:0008270 functional_description:"Protein FAR1-RELATED SEQUENCE 5 (AHRD V1 ***- FRS5_ARATH); contains Interpro domain(s) IPR004330 Transcription factor, FAR1-related "	Far-red impaired responsive family protein	PGSC0003DMT400069496	8.092	8.015	7.546	8.535	10.564	7.355	8.322	7.4	6.473	6.883	9.27	9.653	7.852	8.125	10.393	8.738	9.765	9.754	9	7.603	8.074	8.199	8.899	9.268	9.204	7.072	8.042	8.71	9.218	8.623	8.406	7.693	10.091	7.764	6.678	7.898
c154208_g1_i1	PGSC0003DMP400010171_PGSC0003DMT400014686	null	Lipid transfer protein	PGSC0003DMT400014686	30.557	14.072	7.038	10.052	39.063	15.056	10.147	15.166	11.759	7.143	12.151	15.532	14.498	27.162	33.041	10.359	12.165	27.019	20.737	33.292	32.923	15.25	27.949	8.794	21.348	10.661	12.632	10.462	12.006	17.423	10.936	13.537	30.43	11.094	11.468	11.91
c145118_g1_i2	PGSC0003DMP400032530_PGSC0003DMT400048035	null	Auxin response factor 8-1	PGSC0003DMT400048035	12.339	11.804	15.442	14.807	16.842	13.72	15.469	16.08	13.465	15.802	16.919	15.022	15.107	17.714	12.061	14.158	11.591	13.385	14.048	12.613	15.056	13.498	12.934	15.755	13.114	14.125	14.457	15.426	15.54	14.302	17.711	16.021	14.03	13.883	15.466	13.642
c134749_g2_i1	PGSC0003DMP400035289_PGSC0003DMT400052350	null	60S ribosomal protein L18a	PGSC0003DMT400052350	62.393	75.06	122.08	61.199	64.35	73.81	64.332	61.288	94.117	58.753	51.988	60.787	75.711	95.511	64.577	71.064	56.225	90.742	75.312	85.362	90.077	59.554	54.507	104.22	81.19	87.717	127.814	50.073	128.914	58.779	74.731	76.766	61.73	66.645	107.868	104.722
c134564_g1_i2	PGSC0003DMP400059841_PGSC0003DMT400088166	null	BZIP DNA-binding protein	PGSC0003DMT400088166	20.874	12.285	8.212	20.822	15.023	13.322	13.635	12.262	8.602	12.2	19.857	14.843	12.615	11.509	22.098	12.688	13.948	13.351	14.487	22.019	15.292	18.07	16.628	11.434	13.215	12.907	7.887	14.902	8.332	16.06	10.565	11.308	16.163	10.937	10.932	12.322
c136934_g2_i1	PGSC0003DMP400030985_PGSC0003DMT400045728	null	Myb-transcription factor	PGSC0003DMT400045728	6.813	5.779	4.744	6.131	4.982	7.681	5.704	7.088	5.657	6.511	5.829	5.69	5.006	3.7	5.804	5.232	6.017	4.962	5.996	6.7	5.359	4.371	6.098	6.003	6.203	5.537	5.674	5.407	5.241	5.264	5.177	5.394	5.628	5.074	5.271	6.378
c130212_g2_i1	PGSC0003DMP400037131_PGSC0003DMT400055199	null	Homeodomain leucine-zipper 1	PGSC0003DMT400055199	25.252	15.924	10.822	17.753	23.304	20.585	18.058	18.199	16.569	18.862	35.714	18.353	11.784	16.73	27.586	18.683	21.973	13.16	19.281	23.333	15.636	22.24	19.456	16.445	19.954	12.839	8.285	23.733	11.995	22.095	15.15	15.836	24.477	13.676	12.529	18.752
c138153_g2_i1	PGSC0003DMP400002859_PGSC0003DMT400004001	null	Zinc finger protein	PGSC0003DMT400004001	4.427	5.404	5.151	4.8	5.05	3.672	4.386	6.023	4.174	3.471	4.189	5.095	5.427	6.018	4.339	3.648	5.356	6.642	5.915	5.22	3.884	2.295	4.459	3.869	5.496	6.093	5.874	4.511	4.107	3.141	4.044	3.523	4.502	4.168	5.572	4.435
c120552_g2_i1	null	null	TPR domain containing protein	PGSC0003DMT400026391	4.526	3.093	2.214	6.521	3.84	4.509	10.816	4.894	3.549	5.96	9.118	3.84	3.666	2.388	3.999	1.565	3.426	3.473	1.744	4.949	3.383	5.133	3.197	2.996	3.061	3.455	2.212	2.719	3.663	6.084	3.652	4.724	3.624	4.572	5.349	2.819
c141609_g1_i1	PGSC0003DMP400003438_PGSC0003DMT400004851	null	Pyruvate dehydrogenase E1 component subunit alpha, mitochondrial	PGSC0003DMT400004851	75.536	41.147	73.935	54.03	60.655	54.328	69.3	52.565	61.975	70.631	69.475	52.493	64.403	64.427	44.665	42.352	65.112	71.674	75.07	71.515	34.812	50.594	43.333	38.397	62.691	43.479	56.347	44.183	47.323	50.887	57.856	52.348	44.935	45.393	55.866	49.605
c127370_g1_i1	Solyc06g069520.2.1	genomic_reference:SL2.40ch06 gene_region:39682005-39684690 transcript_region:SL2.40ch06:39682005..39684690+ go_terms:GO:0005515 functional_description:"UPF0139 membrane protein At5g07960 (AHRD V1 ***- U139_ARATH); contains Interpro domain(s) IPR005351 Uncharacterised protein family UPF0139 "	F-box family protein	PGSC0003DMT400047186	15.11	19.038	8.574	14.559	14.114	11.996	12.526	10.842	9.153	7.234	11.639	15.937	16.126	16.262	24.906	15.572	18.669	20.681	18.219	17.526	11.368	18.351	16.305	13.913	15.003	18.069	16.006	17.591	9.931	11.892	11.846	14.057	18.612	8.858	13.109	13.927
c143861_g1_i4	PGSC0003DMP400017630_PGSC0003DMT400025850	null	BTB/POZ domain-containing protein	PGSC0003DMT400025850	8.978	2.14	3.841	2.626	2.834	6.518	3.917	3.904	2.373	3.291	1.535	5.124	5.449	4.215	2.388	2.554	3.139	2.594	3.119	3.976	4.848	2.61	3.547	3.783	3.607	2.149	5.188	1.249	4.463	3.743	2.107	5.129	3.051	2.532	4.489	2.978
c137331_g1_i1	PGSC0003DMP400029249_PGSC0003DMT400043113	null	Octicosapeptide/Phox/Bem1p domain-containing protein	PGSC0003DMT400043113	7.518	10.434	14.064	8.49	8.997	9.068	10.147	13.101	13.815	9.391	8.341	8.747	10.156	9.788	8.604	10.265	8.635	11.062	9.485	9.547	12.046	7.183	8.18	13.977	9.376	11.467	15.287	8.418	16.804	7.694	10.534	12.186	9.41	9.449	13.154	14.233
c129557_g3_i1	PGSC0003DMP400046827_PGSC0003DMT400069357	null	NAD-dependent glyceraldehyde 3-P dehydrogenase	PGSC0003DMT400069357	103.699	269.891	371.855	98.842	195.314	121.671	118.794	188.361	181.898	188.137	85.153	134.35	380.237	238.298	108.238	180.426	104.702	235.341	196.824	168.395	277.755	133.15	156.722	270.589	204.116	259.753	319.496	163.228	298.407	117.073	170.477	346.326	155.716	185.856	256.918	263.168
c144697_g1_i1	PGSC0003DMP400053575_PGSC0003DMT400079045	null	Iaa-amino acid hydrolase 4	PGSC0003DMT400079045	4.657	4.88	8.506	7.293	6.859	6.12	6.43	7.25	7.384	5.819	6.72	7.19	6.047	4.8	6.006	6.759	4.887	5.841	5.095	4.125	7.277	4.931	5.453	6.886	6.254	3.848	4.27	4.612	6.268	5.423	6.331	5.775	5.45	6.789	5.271	5.163
c146110_g1_i1	Solyc02g070260.2.1	genomic_reference:SL2.40ch02 gene_region:34600500-34626149 transcript_region:SL2.40ch02:34600500..34626149+ go_terms:GO:0005515 functional_description:"Protein phosphatase 1 regulatory subunit 7 (AHRD V1 *--- C0S143_PARBP); contains Interpro domain(s) IPR001611 Leucine-rich repeat "	Protein phosphatases pp1 regulatory subunit	PGSC0003DMT400054558	3.558	4.634	4.733	3.283	4.256	5.08	5.542	6.583	5.774	4.264	3.45	4.208	3.799	5.069	3.173	4.6	4.304	5.401	6.158	2.269	5.32	3.004	4.053	6.628	5.991	6.074	7.179	4.591	6.171	3.536	5.06	5.302	5.361	5.261	6.767	5.765
c139511_g1_i1	PGSC0003DMP400032172_PGSC0003DMT400047517	null	Mak	PGSC0003DMT400047517	15.356	18.492	15.612	18.658	17.142	19.626	20.16	18.941	21.156	19.394	19.724	18.948	17.942	18.463	15.468	17.74	16.347	16.971	18.658	17.815	12.892	15.434	16.01	16.908	19.621	19.365	12.975	20.319	16.21	20.169	18.23	18.805	17.753	21.322	19.765	19.534
c114910_g1_i1	PGSC0003DMP400014198_PGSC0003DMT400020843	null	Proteasome subunit beta type	PGSC0003DMT400020843	48.734	60.881	55.341	50.499	51.881	52.339	40.187	51.672	52.133	44.315	36.681	44.151	48.277	55.6	66.884	52.277	57.294	66.96	55.823	57.186	58.727	57.645	56.276	63.431	53.052	55.685	65.041	54.775	59.34	56.092	47.291	54.982	51.767	48.437	58.11	57.229
c143454_g2_i2	PGSC0003DMP400043638_PGSC0003DMT400064730	null	Protein RIK	PGSC0003DMT400064730	11.741	10.338	11.15	13.281	13.079	15.688	15.909	13.994	10.499	13.725	15.658	13.409	11.552	10.162	10.215	10.416	10.826	10.217	9.797	11.929	10.512	8.926	13.035	9.828	11.103	9.903	9.292	10.381	10.483	14.361	10.82	10.846	9.479	11.291	12.808	10.348
c139428_g1_i1	PGSC0003DMP400044893_PGSC0003DMT400066581	null	Protein binding / zinc ion binding	PGSC0003DMT400066581	35.534	25.363	22.277	23.617	28.954	22.298	20.313	22.093	16.166	22.494	28.169	27.685	25.074	25.968	30.192	27.147	30.808	29.195	28.35	24.446	26.679	27.005	32.426	23.946	24.046	27.464	24.479	28.676	19.636	24.969	20.549	24.615	31.99	23.598	20.859	21.044
c143718_g1_i2	PGSC0003DMP400014759_PGSC0003DMT400021666	null	Conserved gene of unknown function	PGSC0003DMT400021666	3.657	3.617	3.897	4.498	3.908	4.437	5.274	4.324	3.867	3.923	3.573	3.916	3.898	3.746	4.646	4.025	4.383	3.473	4.228	4.914	4.179	3.828	4.578	4.785	3.748	3.838	3.993	3.947	3.912	5.067	4.722	3.777	4.048	4.483	3.964	4.561
c130953_g1_i3	Solyc02g070580.1.1	evidence_code:10F0H1E1IEG genomic_reference:SL2.40ch02 gene_region:34885987-34887492 transcript_region:SL2.40ch02:34885987..34887492+ go_terms:GO:0019825,GO:0000249 functional_description:"Cytochrome p450"	Sterol 22-desaturase	PGSC0003DMT400054511	2.082	3.917	3.637	2.919	3.628	2.968	2.79	7.96	3.517	3.983	2.341	2.718	5.039	2.833	1.7	2.95	3.365	4.511	3.72	3.731	5.005	1.489	4.569	3.675	2.213	4.069	2.987	2.85	3.62	2.489	4.69	3.107	2.626	3.99	4.199	3.674
c138159_g1_i2	Solyc05g054220.2.1	genomic_reference:SL2.40ch05 gene_region:63324752-63330929 transcript_region:SL2.40ch05:63324752..63330929- go_terms:GO:0019901 functional_description:"5-AMP-activated protein kinase subunit beta-1 (AHRD V1 **** C1BJ92_OSMMO); contains Interpro domain(s) IPR006828 5-AMP-activated protein kinase, beta subunit, complex-interacting region "	AKIN beta2	PGSC0003DMT400021743	4.772	5.586	6.168	4.143	5.708	6.314	5.255	6.981	7.172	8.678	6.635	5.992	8.362	8.031	3.594	7.154	4.609	5.92	5.88	4.213	5.527	4.94	4.689	5.949	5.941	4.165	5.752	4.732	7.338	6.282	4.976	8.051	4.789	8.306	7.068	7.476
c140652_g1_i4	Solyc03g095290.2.1	genomic_reference:SL2.40ch03 gene_region:49762383-49769731 transcript_region:SL2.40ch03:49762383..49769731+ functional_description:"Hydrolase alpha/beta fold family protein (AHRD V1 ***- D7L9R5_ARALY); contains Interpro domain(s) IPR000073 Alpha/beta hydrolase fold-1 "	Proline-rich family protein	PGSC0003DMT400013484	2.132	2.718	2.869	2.599	3.028	1.867	2.37	2.775	2.543	2.348	2.9	2.84	3.223	2.868	2.582	2.79	2.974	3.281	2.807	2.645	2.576	3.241	2.423	3.179	2.859	2.706	2.124	3.071	2.313	2.351	2.467	2.807	2.686	2.513	2.937	2.481
c145104_g1_i3	PGSC0003DMP400036762_PGSC0003DMT400054655	null	Conserved gene of unknown function	PGSC0003DMT400054655	2.853	3.874	2.869	3.673	4.15	3.713	4.128	4.518	3.252	4.083	4.246	3.642	3.057	3.934	2.752	3.045	2.939	3.338	3.882	2.768	2.881	2.356	2.975	2.705	3.779	3.368	3.219	3.162	3.026	4.731	3.959	3.35	2.814	4.119	4.165	2.893
c121144_g1_i1	PGSC0003DMP400026219_PGSC0003DMT400038576	null	Succinate dehydrogenase	PGSC0003DMT400038576	41.601	42.913	50.009	41.654	41.404	36.609	42.117	55.588	46.635	45.268	36.671	37.338	43.437	41.176	44.875	42.088	44.025	51.917	49.596	43.329	45.589	33.496	40.579	46.609	42.191	46.464	48.239	42.612	45.107	42.728	43.109	48.79	43.868	43.176	45.313	44.917
c131887_g1_i1	PGSC0003DMP400002693_PGSC0003DMT400003774	null	PR10	PGSC0003DMT400003774	160.869	64.016	61.848	49.905	110.339	45.769	50.678	62.762	49.135	44.446	25.146	60.249	66.263	91.367	254.527	67.821	71.32	87.303	115.643	141.952	77.402	80.06	92.838	88.853	77.785	101.813	56.889	51.684	74.361	86.78	47.703	66.232	146.8	50.043	107.89	74.461
c132544_g1_i1	PGSC0003DMP400037345_PGSC0003DMT400055483	null	Conserved gene of unknown function	PGSC0003DMT400055483	3.427	4.002	4.677	4.383	2.805	6.334	2.513	3.485	4.153	5.368	2.862	4.426	3.677	4.835	3.829	5.118	5.252	5.356	4.517	4.914	3.737	3.451	4.993	3.233	3.829	3.474	3.053	4.571	3.782	4.494	3.578	4.008	5.263	3.468	4.076	4.287
c129750_g1_i1	PGSC0003DMP400005071_PGSC0003DMT400007284	null	Iron-sulfur assembly protein IscA-like 2, mitochondrial	PGSC0003DMT400007284	8.978	9.942	8.698	11.888	9.18	7.426	10.921	8.196	11.208	7.816	16.265	10.578	10.699	12.199	8.701	8.615	8.435	11.987	10.028	13.786	10.768	10.739	6.319	10.755	10.861	7.667	11.172	7.421	11.001	9.62	12.556	11.366	8.225	10.956	13.042	13.938
c122232_g1_i1	PGSC0003DMP400035244_PGSC0003DMT400052282	null	Conserved gene of unknown function	PGSC0003DMT400052282	67.853	140.436	98.923	81.143	101.343	149.559	71.421	115.693	113.091	102.335	87.2	98.22	108.073	158.311	65.929	135.397	108.05	146.042	171.997	94.042	71.147	83.818	118.963	106.321	96.577	121.696	108.412	138.428	136.954	187.072	109.805	136.484	153.169	160.495	109.978	116.823
c140045_g2_i1	PGSC0003DMP400008274_PGSC0003DMT400011903	null	Synaptotagmin	PGSC0003DMT400011903	23.235	17.101	22.638	15.171	9.103	19.146	22.53	13.176	24.578	17.437	15.772	46.435	20.345	23.158	29.472	32.586	15.521	16.385	24.746	16.195	23.709	18.114	22.219	28.278	25.703	16.687	28.14	19.957	11.715	24.416	6.701	12.775	15.215	18.849	23.371	9.545
c137821_g1_i3	Solyc07g066660.2.1	genomic_reference:SL2.40ch07 gene_region:65246054-65259212 transcript_region:SL2.40ch07:65246054..65259212+ go_terms:GO:0005634 functional_description:"Cyclin B2 (AHRD V1 *-*- B6TRI7_MAIZE); contains Interpro domain(s) IPR006671 Cyclin, N-terminal "	B-type cyclin	PGSC0003DMT400018480	2.673	2.536	2.971	3.132	3.018	3.58	2.895	2.097	2.85	2.96	2.891	2.378	1.861	2.962	1.918	3.148	2.27	2.582	2.807	2.654	3.186	1.866	2.8	3.352	2.799	2.399	3.197	3.152	2.475	2.766	2.393	3.627	2.804	2.414	2.68	3.03
c142671_g1_i2	Solyc09g098090.2.1	genomic_reference:SL2.40ch09 gene_region:67260446-67263935 transcript_region:SL2.40ch09:67260446..67263935+ go_terms:GO:0004033 functional_description:"Aldo/keto reductase (AHRD V1 **** A2Q5A8_MEDTR); contains Interpro domain(s) IPR001395 Aldo/keto reductase "	Aldo/keto reductase 2	PGSC0003DMT400006008	2.845	3.146	3.332	4.028	3.125	3.856	3.631	3.356	1.79	3.311	4.597	4.699	1.706	2.576	5.108	3.12	3.617	3.654	3.916	4.493	2.291	2.418	3.086	1.929	2.698	1.545	1.991	2.366	1.437	3.279	3.377	2.61	4.947	2.739	1.82	3.411
c117751_g1_i2	PGSC0003DMP400053381_PGSC0003DMT400078760	null	AAR2 protein family	PGSC0003DMT400078760	1.664	2.226	1.615	2.298	2.573	1.887	1.357	1.689	2.373	1.976	2.692	2.151	2.614	2.072	2.55	2.074	1.496	1.804	2.299	2.829	1.849	1.612	2.966	2.306	2.021	1.756	1.283	2.245	1.859	2.479	1.662	1.941	1.985	1.98	1.854	2.143
c147241_g1_i4	Solyc01g111530.2.1	genomic_reference:SL2.40ch01 gene_region:89516519-89527791 transcript_region:SL2.40ch01:89516519..89527791+ go_terms:GO:0004842 functional_description:"Ubiquitin-protein ligase 4 (AHRD V1 *-** D7M7X1_ARALY); contains Interpro domain(s) IPR000569 HECT "	KAK (KAKTUS) isoform 1	PGSC0003DMT400031189	4.075	3.649	3.581	3.522	3.26	2.775	3.315	3.937	3.125	3.301	3.194	3.142	3.267	2.997	3.537	3.648	3.878	3.755	3.662	3.609	3.737	3.959	4.578	3.578	2.556	3.858	4.214	3.776	2.626	3.408	2.435	3.431	3.09	3.754	4.199	3.083
c138626_g1_i1	PGSC0003DMP400003820_PGSC0003DMT400005470	null	Purine transporter	PGSC0003DMT400005470	26.663	29.151	28.433	28.204	21.737	28.826	37.913	27.148	26.506	24.45	27.563	23.109	26.038	22.397	25.74	23.98	27.678	33.074	27.056	43.364	21.133	24.841	30.418	26.941	23.753	33.643	24.501	32.825	31.556	27.705	33.39	30.506	25.701	34.347	36.369	27.136
c147238_g1_i2	PGSC0003DMP400039854_PGSC0003DMT400059179	null	ATP-dependent transporter	PGSC0003DMT400059179	5.362	6.924	7.783	6.281	7.381	5.814	6.01	5.443	7.32	6.742	4.417	6.747	6.324	6.591	6.459	8.361	6.296	8.3	5.684	6.525	6.343	7.042	6.246	8.126	5.779	7.418	7.865	7.33	7.165	5.255	5.706	6.965	5.579	6.148	5.315	7.55
c127102_g1_i1	PGSC0003DMP400044343_PGSC0003DMT400065728	null	Conserved gene of unknown function	PGSC0003DMT400065728	3.247	6.121	7.241	4.099	7.091	5.692	9.115	10.175	10.7	6.652	5.583	2.991	6.9	9.073	2.493	7.192	3.591	6.563	6.423	4.607	7.926	3.258	4.247	8.072	5.516	5.959	9.092	4.702	9.672	6.786	5.156	5.614	6.26	7.173	11.513	7.212
c85147_g1_i1	Solyc06g063330.2.1	genomic_reference:SL2.40ch06 gene_region:36408873-36416703 transcript_region:SL2.40ch06:36408873..36416703- go_terms:GO:0046961 functional_description:"V-type ATP synthase alpha chain (AHRD V1 ***- VATA_METKA); contains Interpro domain(s) IPR005725 ATPase, V1 complex, subunit A "	Vacuolar H+-ATPase A2 subunit isoform	PGSC0003DMT400068136	8.002	2.986	2.316	3.3	2.389	4.549	2.608	4.829	3.443	3.261	3.166	4.652	3.887	5.748	3.699	4.232	5.148	8.424	5.43	2.19	9.608	10.389	3.491	7.781	5.789	9.126	9.258	6.253	3.361	3.329	4.616	6.006	3.09	3.675	4.333	4.329
c145474_g3_i1	Solyc07g006300.2.1	genomic_reference:SL2.40ch07 gene_region:1096789-1105446 transcript_region:SL2.40ch07:1096789..1105446+ go_terms:GO:0009924 functional_description:"CER1 protein (Fragment) (AHRD V1 *--- Q0WLZ2_ARATH); contains Interpro domain(s) IPR006694 Fatty acid hydroxylase "	Protein WAX2	PGSC0003DMT400029031	13.995	13.484	11.545	5.332	9.993	11.322	10.845	11.283	15.626	10.484	6.227	8.238	13.645	13.663	6.726	12.848	6.582	12.19	13.528	6.849	10.325	6.28	5.932	11.984	11.851	13.473	14.656	10.955	10.99	6.499	11.254	11.712	8.333	8.897	14.941	13.906
c127613_g2_i1	PGSC0003DMP400015440_PGSC0003DMT400022663	null	Ferritin	PGSC0003DMT400022663	138.199	294.687	158.715	279.91	165.934	196.104	220.513	262.815	285.815	156.162	281.949	276.344	184.791	275.727	201.768	166.974	218.36	292.547	264.476	144.326	260.978	322.298	206.034	237.58	314.029	243.325	200.144	211.529	210.516	266.81	300.714	138.574	230.518	283.006	177.524	216.731
c110605_g1_i1	PGSC0003DMP400053433_PGSC0003DMT400078832	null	Calcium lipid binding protein	PGSC0003DMT400078832	5.723	7.919	5.829	8.561	8.02	9.344	14.16	11.681	10.117	10.665	4.701	8.36	6.069	11.263	8.386	5.458	11.156	11.829	8.491	12.052	13.61	6.114	12.602	12.145	9.81	8.656	7.787	6.213	12.46	7.615	7.993	9.229	5.401	10.198	11.133	8.964
c131413_g1_i1	PGSC0003DMP400041170_PGSC0003DMT400061147	null	Conserved gene of unknown function	PGSC0003DMT400061147	20.776	25.288	20.831	19.208	25.162	22.635	24.68	25.352	17.681	26.236	18.881	19.221	20.39	23.427	25.432	22.217	25.182	30.717	26.409	28.772	28.577	26.681	27.286	23.482	20.57	28.423	19.922	25.807	25.428	25.285	23.164	25.4	26.086	24.297	31.434	20.083
c137622_g2_i5	PGSC0003DMP400047147_PGSC0003DMT400069781	null	UPF0497 membrane protein	PGSC0003DMT400069781	4.132	4.077	4.055	2.919	5.079	3.356	3.659	5.023	3.379	4.274	4.474	3.463	4.696	4.543	6.605	5.429	4.087	4.24	4.933	4.318	3.983	5.615	3.574	4.526	5.193	6.276	3.097	4.753	2.442	3.329	4.415	4.054	4.048	4.582	4.455	3.674
c144232_g4_i1	PGSC0003DMP400054856_PGSC0003DMT400080927	null	Cytochrome P450	PGSC0003DMT400080927	27.958	33.1	10.336	26.35	39.914	10.476	11.275	10.078	21.241	14.658	48.652	40.971	11.563	26.939	30.427	25.168	14.095	15.009	42.549	42.436	21.929	34.433	25.646	37.599	28.663	25.074	19.623	21.638	12.611	37.681	31.58	25.365	26.55	15.646	16.258	22.184
c137439_g2_i3	PGSC0003DMP400033556_PGSC0003DMT400049710	null	Sulfate/bicarbonate/oxalate exchanger and transporter sat-1	PGSC0003DMT400049710	7.764	7.245	9.094	10.948	11.154	9.935	9.173	9.175	17.141	11.437	10.454	9.795	8.716	10.736	9.017	9.86	7.165	10.859	11.922	16.992	8.998	9.416	11.34	9.117	12.124	7.053	9.126	10.905	9.91	13.295	12.344	10.003	9.222	13.912	12.205	8.827
c145053_g1_i1	PGSC0003DMP400052883_PGSC0003DMT400078112	null	Conserved gene of unknown function	PGSC0003DMT400078112	6.206	5.575	4.654	4.933	4.943	4.845	4.166	3.582	4.99	3.812	7.535	6.096	5.482	5.292	6.735	6.334	6.895	6.867	8.422	5.895	4.701	7.533	5.186	6.789	6.102	5.297	7.09	7.411	4.009	4.82	4.817	4.597	4.976	3.793	5.572	5.227
c147355_g1_i17	PGSC0003DMP400011079_PGSC0003DMT400015973	null	Gene of unknown function	PGSC0003DMT400015973	4.231	4.323	2.553	4.046	3.85	2.275	7.52	3.42	4.841	4.314	5.877	4.822	3.766	3.266	5.82	5.354	4.73	2.255	3.697	4.528	3.245	5.107	6.181	3.039	2.92	4.155	2.898	4.642	3.361	3.556	4.785	3.569	3.554	2.946	3.54	4.963
c93374_g1_i1	Solyc01g095490.2.1	genomic_reference:SL2.40ch01 gene_region:78493186-78497889 transcript_region:SL2.40ch01:78493186..78497889+ go_terms:GO:0004842 functional_description:"Ubiquitin-conjugating enzyme E2 8 (AHRD V1 **** UBC8_ARATH); contains Interpro domain(s) IPR000608 Ubiquitin-conjugating enzyme, E2 "	Ubiquitin carrier protein	PGSC0003DMT400000273	23.416	32.072	10.833	26.731	27.725	20.656	17.37	14.198	17.565	9.381	38.652	30.856	26.979	30.276	29.722	32.294	28.669	25.722	35.398	25.829	22.519	31.192	22.606	21.284	25.44	10.891	28.992	28.314	18.339	24.713	18.114	21.484	24.319	20.366	16.593	28.329
c143888_g2_i1	PGSC0003DMP400032347_PGSC0003DMT400047760	null	Alcohol dehydrogenase	PGSC0003DMT400047760	29.467	35.347	32.127	27.822	35.541	54.205	37.206	38.346	27.279	44.867	19.013	30.79	32.218	46.245	40.027	36.375	39.869	95.614	28.697	48.462	38.873	30.377	48.473	25.573	14.427	36.349	29.578	17.037	29.773	47.025	31.728	33.878	62.529	22.307	41.349	21.783
c121705_g2_i1	PGSC0003DMP400026753_PGSC0003DMT400039449	null	Glyceraldehyde-3-phosphate dehydrogenase	PGSC0003DMT400039449	121.539	136.401	104.13	129.007	156.503	138.93	123.15	138.098	101.596	113.382	116.194	145.919	112.613	107.418	165.578	189.522	182.422	131.947	164.268	142.53	99.036	141.471	145.438	123.629	103.467	160.3	72.651	143.08	94.916	165.856	116.993	114.029	186.67	105.436	134.243	108.872
c127596_g1_i3	PGSC0003DMP400014338_PGSC0003DMT400021057	null	Nucleic acid binding protein	PGSC0003DMT400021057	7.658	7.866	6.439	8.561	7.662	7.151	7.768	6.712	7.67	7.314	9.639	6.407	7.011	7.165	6.969	7.843	5.2	6.563	6.458	7.97	6.185	8.059	7.406	5.205	5.83	5.335	5.807	7.511	6.516	7.902	6.543	6.503	7.583	7.636	6.7	8.194
c140254_g1_i1	Solyc09g065520.2.1	genomic_reference:SL2.40ch09 gene_region:59228854-59238380 transcript_region:SL2.40ch09:59228854..59238380- go_terms:GO:0008898 functional_description:"Homocysteine s-methyltransferase (AHRD V1 **** B9GSK5_POPTR); contains Interpro domain(s) IPR003726 Homocysteine S-methyltransferase "	Homocysteine s-methyltransferase	PGSC0003DMT400049719	6.026	7.673	7.49	7.727	8.407	7.926	8.924	7.648	8.465	6.983	7.421	7.058	10.51	10.724	9.916	10.218	8.487	10.363	13.02	9.267	6.598	7.524	6.227	11.434	10.619	8.157	10.619	10.734	10.137	6.282	7.622	9.056	8.541	7.419	10.552	8.479
c141731_g3_i1	PGSC0003DMP400042485_PGSC0003DMT400063117	null	DNA binding protein	PGSC0003DMT400063117	37.419	18.867	134.924	21.63	62.377	74.565	100.506	63.031	45.777	25.453	7.166	61.353	107.984	36.867	44.875	36.168	54.051	30.65	49.654	51.273	15.754	35.247	21.27	35.595	36.473	50.36	26.403	18.497	55.893	25.542	43.871	30.956	71.287	101.751	64.866	77.343
c132348_g1_i3	Solyc06g074840.2.1	genomic_reference:SL2.40ch06 gene_region:42763787-42768999 transcript_region:SL2.40ch06:42763787..42768999+ go_terms:GO:0015031 functional_description:"Charged multivesicular body protein 3 (AHRD V1 ***- B6SM72_MAIZE); contains Interpro domain(s) IPR005024 Snf7 "	SNF7 family protein	PGSC0003DMT400018378	9.084	8.732	6.337	9.182	8.184	8.538	9.421	8.981	7.67	7.896	10.938	8.889	8.927	8.558	12.368	10.482	10.53	10.318	9.508	9.372	7.808	10.389	10.023	7.393	8.052	9.759	8.152	12.415	7.532	8.218	8.374	8.386	10.209	8.474	8.654	7.296
c133359_g2_i4	PGSC0003DMP400031286_PGSC0003DMT400046211	null	Conserved gene of unknown function	PGSC0003DMT400046211	1.746	4.109	3.502	2.422	4.227	3.458	3.44	3.216	3.178	4.083	3.573	3.199	2.902	3.477	2.833	3.356	2.704	2.83	3.685	1.515	3.363	4.117	2.727	2.78	3.132	1.804	2.124	2.588	5.133	4.514	3.494	3.327	3.87	4.266	2.546	3.548
c137463_g2_i7	PGSC0003DMP400010226_PGSC0003DMT400014772	null	Tetratricoredoxin	PGSC0003DMT400014772	3.714	3.253	4.01	3.975	4.537	3.509	4.223	3.324	3.729	3.16	3.81	4.463	3.422	2.388	3.529	3.912	5.348	3.157	4.667	3.53	3.757	5.037	4.413	3.686	3.516	4.251	3.86	3.363	3.437	4.326	3.017	3.985	4.808	3.665	4.098	3.569
c108441_g2_i2	tr|D7TB53|D7TB53_VITVI	Putative uncharacterized protein OS=Vitis	Conserved gene of unknown function	PGSC0003DMT400039048	8.904	7.127	5.524	6.343	8.097	7.763	6.765	6.55	6.028	6.24	7.042	9.606	8.151	8.804	8.305	10.19	9.635	10.589	10.005	7.27	10.07	8.864	8.41	8.039	8.749	10.047	8.362	10.723	4.636	7.586	6.86	7.462	8.373	6.266	6.264	4.868
c124778_g1_i2	tr|A2Q555|A2Q555_MEDTR	Nucleosome/chromatin assembly factor group	WD-repeat protein	PGSC0003DMT400006393	8.83	9.375	7.309	6.485	7.42	6.742	4.749	4.937	6.452	5.498	7.81	6.492	7.121	6.568	7.212	7.654	8.095	7.803	9.196	7.751	7.798	7.235	6.992	7.651	8.214	8.022	10.774	7.219	6.419	6.588	5.6	6.272	7.543	5.675	7.951	5.248
c135012_g1_i2	Solyc03g118720.2.1	genomic_reference:SL2.40ch03 gene_region:61614316-61616974 transcript_region:SL2.40ch03:61614316..61616974+ functional_description:"C2 domain-containing protein (AHRD V1 **-- D7L7Y3_ARALY); contains Interpro domain(s) IPR018029 C2 membrane targeting protein "	Pollen-specific C2 domain containing protein	PGSC0003DMT400074100	5.198	4.013	2.158	3.593	6.404	3.682	2.685	4.023	2.394	2.057	2.009	4.378	2.293	3.524	8.143	3.28	9.782	6.168	9.439	7.305	6.638	6.753	9.101	4.655	4.678	3.407	3.407	3.101	2.723	4.267	1.789	3.627	8.314	4.414	3.864	2.608
c145979_g2_i2	PGSC0003DMP400024130_PGSC0003DMT400035482	null	Binding protein	PGSC0003DMT400035482	2.205	1.819	1.593	2.112	2.418	2.06	2.159	2.592	2.437	1.786	1.725	2	2.115	1.99	2.258	2.347	2.322	2.706	1.976	2.207	2.665	1.734	2.635	2.479	2.101	2.38	2.544	2.598	1.913	1.896	1.906	2.333	2.656	1.675	1.976	2.122
c129294_g1_i1	PGSC0003DMP400055446_PGSC0003DMT400082075	null	Proteasome subunit beta type	PGSC0003DMT400082075	49.652	65.407	59.6	43.277	50.11	57.408	33.317	44.606	60.015	43.051	40.178	52.011	64.558	73.536	70.154	66.143	54.181	66.994	68.473	71.883	44.606	66.606	55.981	51.21	71.349	62.422	67.397	65.469	68.688	57.011	49.567	45.81	65.363	60.783	62.845	46.976
c143040_g1_i1	Solyc12g088990.1.1	evidence_code:10F0H1E1IEG genomic_reference:SL2.40ch12 gene_region:62594071-62609745 transcript_region:SL2.40ch12:62594071..62609745- functional_description:"Exocyst complex component 1 (AHRD V1 ***- Q5PPR2_MOUSE); contains Interpro domain(s) IPR019160 Exocyst complex, component Exoc1 "	Exocyst complex component sec3	PGSC0003DMT400039945	6.28	4.42	6.055	5.731	5.669	5.314	6.994	6.776	6.356	6.391	6.436	5.624	6.147	6.275	5.674	6.07	6.374	7.003	7.197	6.779	6.667	6.219	5.159	5.981	6.112	7.034	6.371	6.273	6.614	4.84	5.78	6.896	6.872	6.04	7.035	5.617
c147237_g1_i2	PGSC0003DMP400051010_PGSC0003DMT400075332	null	Abscisic insensitive 1B	PGSC0003DMT400075332	10.412	16.598	14.9	12.128	20.131	11.322	26.103	25.341	13.465	21.44	7.668	5.784	12.814	5.549	11.413	11.424	16.017	15.652	6.712	5.632	11.801	15.67	10.649	5.593	7.982	14.202	8.661	15.959	12.709	20.199	17.648	11.204	12.421	8.621	11.099	14.075
c132377_g1_i2	Solyc05g032880.2.1	genomic_reference:SL2.40ch05 gene_region:45539872-45546212 transcript_region:SL2.40ch05:45539872..45546212+ go_terms:GO:0005840 functional_description:"50S ribosomal protein L9 (AHRD V1 ***- D6SS62_9DELT); contains Interpro domain(s) IPR000244 Ribosomal protein L9 "	Ribosomal protein L9 family protein	PGSC0003DMT400013622	2.829	5.126	7.569	1.987	3.821	5.029	4.854	4.829	8.486	5.729	2.986	4.256	5.682	5.854	4.12	4.534	3.426	6.743	5.488	3.889	4.887	2.82	2.589	6.735	6.214	5.316	10.364	4.45	9.251	3.457	5.632	6.353	4.028	5.36	9.257	6.705
c67591_g1_i1	PGSC0003DMP400009787_PGSC0003DMT400014179	null	Transcription factor	PGSC0003DMT400014179	8.732	6.239	5.196	6.574	4.208	6.273	4.997	3.894	5.805	3.12	9.886	5.624	4.807	6.205	4.152	5.194	6.922	5.334	8.26	14.207	3.127	6.561	6.937	5.496	8.133	5.182	4.281	7.441	3.383	4.83	5.865	3.673	8.669	4.769	5.248	5.691
c142192_g1_i8	PGSC0003DMP400043383_PGSC0003DMT400064343	null	Indole-3-acetic acid-amido synthetase GH3.6	PGSC0003DMT400064343	4.55	6.335	10.212	11.915	10.864	11.506	10.692	9.089	8.316	7.715	8.748	7.775	10.145	9.378	7.576	11.443	12.121	9.687	8.156	7.532	5.182	9.583	9.24	4.461	11.78	5.911	7.411	8.035	5.295	9.828	7.379	15.051	7.613	7.409	6.599	11.192
c135134_g3_i2	Solyc10g044960.1.1	evidence_code:10F0H1E1IEG genomic_reference:SL2.40ch10 gene_region:24529174-24537734 transcript_region:SL2.40ch10:24529174..24537734+ functional_description:"ENT domain containing protein (AHRD V1 ***- B6THJ4_MAIZE); contains Interpro domain(s) IPR005491 ENT "	Conserved gene of unknown function	PGSC0003DMT400016199	5.19	4.955	4.496	5.119	5.969	5.131	7.376	4.281	4.195	5.618	5.507	3.765	4.198	4.226	5.132	4.327	7.165	6.461	6.654	8.478	7.769	4.178	5.96	4.968	4.284	4.04	4.38	4.742	4.171	5.057	4.521	4.886	4.957	5.074	4.087	5.026
c143451_g1_i3	PGSC0003DMP400051169_PGSC0003DMT400075555	null	Tryptophan synthase beta chain	PGSC0003DMT400075555	2.689	1.124	6.1	5.119	5.862	9.466	4.271	2.097	7.193	4.776	3.516	3.539	5.261	5.35	4.282	2.234	2.096	3.417	7.151	7.392	9.185	2.996	8.705	4.192	5.769	1.727	4.292	4.158	6.549	7.556	5.42	5.556	2.301	3.754	3.998	5.015
c134982_g2_i1	PGSC0003DMP400055885_PGSC0003DMT400083194	null	Heavy-metal-associated domain-containing protein	PGSC0003DMT400083194	3.714	8.476	9.376	2.351	6.452	6.467	7.195	9.25	10.446	8.418	3.886	5.228	8.572	14.295	3.464	9.492	5.774	10.453	10.409	2.706	13.413	4.94	3.326	15.895	10.174	14.461	12.09	5.306	11.509	3.971	7.178	9.379	8.481	7.143	11.781	9.292
c144729_g1_i1	Solyc02g077660.2.1	genomic_reference:SL2.40ch02 gene_region:37124373-37136943 transcript_region:SL2.40ch02:37124373..37136943+ go_terms:GO:0006355,GO:0045449 functional_description:"Homeobox protein EgHBX4 (Fragment) (AHRD V1 *--- HBX4_ECHGR); contains Interpro domain(s) IPR018500 DDT subgroup "	Homeobox protein	PGSC0003DMT400081274	15.233	13.869	13.262	17.549	13.369	15.749	17.112	17.823	13.338	14.708	15.649	15.192	12.161	11.544	15.501	15.035	14.661	12.258	13.182	15.722	15.144	12.648	16.628	13.772	11.548	12.196	11.858	13.14	14.189	15.369	13.657	14.288	14.86	15.656	12.819	16.292
c146229_g1_i1	PGSC0003DMP400028506_PGSC0003DMT400042060	null	Inositol-1,4,5-triphosphate-5-phosphatase	PGSC0003DMT400042060	12.831	13.27	20.311	12.518	14.714	17.422	15.039	13.714	14.747	15.049	16.805	8.492	14.686	9.413	8.41	7.268	8.104	9.833	8.78	13.199	9.057	7.524	9.415	7.996	9.032	8.732	11.227	10.864	14.719	14.924	9.623	15.305	12.233	18.001	13.578	14.202
c125746_g3_i1	PGSC0003DMP400008396_PGSC0003DMT400012074	null	P-rich protein EIG-I30	PGSC0003DMT400012074	11.946	6.228	7.06	9.697	68.674	23.736	14.036	32.139	37.81	19.143	22.094	20.457	85.246	90.992	8.127	31.766	7.078	77.21	24.376	16.37	9.096	30.044	36.931	27.901	9.073	94.578	33.815	33.973	26.66	122.249	17.415	14.958	17.476	132.029	40.244	95.737
c138644_g1_i1	PGSC0003DMP400001089_PGSC0003DMT400001465	null	Conserved gene of unknown function	PGSC0003DMT400001465	5.887	6.539	4.756	6.397	6.868	7.263	6.144	5.421	6.166	6.471	5.952	6.624	5.549	5.947	7.827	7.4	7.313	5.3	6.088	5.176	5.684	6.613	6.669	5.054	5.244	5.489	4.568	6.625	5.717	5.818	5.569	5.025	6.487	6.276	4.991	5.121
c130321_g1_i1	PGSC0003DMP400046964_PGSC0003DMT400069566	null	Ubiquitin carrier protein	PGSC0003DMT400069566	31.738	34.576	26.162	24.558	25.616	27.674	15.354	22.254	25.69	24.972	28.729	32.309	27.068	28.063	32.847	33.312	38.017	27.966	31.042	28.921	30.278	33.846	32.306	28.429	38.079	32.07	25.463	29.603	28.616	25.453	23.682	24.684	36.779	24.967	25.638	25.679
c147630_g1_i1	Solyc06g051310.2.1	genomic_reference:SL2.40ch06 gene_region:31032238-31043527 transcript_region:SL2.40ch06:31032238..31043527+ go_terms:GO:0030506,GO:0005198,GO:0031072 functional_description:"Clathrin heavy chain (AHRD V1 ***- Q39834_SOYBN); contains Interpro domain(s) IPR016341 Clathrin, heavy chain "	Hydrolase, alpha/beta fold family protein	PGSC0003DMT400011656	26.876	23.993	25.157	20.255	25.442	19.881	19.348	25.352	26.866	24.019	20.729	26.949	29.394	26.295	27.683	31.2	29.321	33.142	31.458	20.706	31.291	26.383	27.083	29.711	27.865	33.029	32.675	26.401	24.769	20.209	20.083	26.763	26.718	23.016	28.765	24.137
c143508_g2_i2	PGSC0003DMP400034142_PGSC0003DMT400050565	null	WPP domain-interacting tail-anchored protein 2	PGSC0003DMT400050565	18.628	18.695	16.753	11.4	17.809	17.677	17.676	22.168	18.698	19.935	18.71	20.891	19.714	16.262	18.269	22.425	19.591	21.989	18.75	13.848	19.146	19.157	19.502	20.874	20.732	18.549	15.475	21.729	12.568	16.169	18.018	19.451	21.07	16.385	17.185	15.025
c135182_g3_i1	PGSC0003DMP400030253_PGSC0003DMT400044606	null	Peroxisomal membrane protein	PGSC0003DMT400044606	2.468	2.247	1.48	3.318	2.515	2.846	1.624	2.958	2.182	3.19	3.071	2.869	3.544	1.897	3.052	2.979	2.643	3.575	2.276	2.601	2.704	2.838	2.414	2.759	1.798	2.648	2.201	2.568	2.194	2.38	2.043	1.79	2.666	2.503	2.445	1.795
c137609_g1_i2	PGSC0003DMP400031478_PGSC0003DMT400046528	null	Zinc finger protein	PGSC0003DMT400046528	3.944	3.264	1.83	6.21	3.695	2.111	2.37	3.528	2.14	2.588	2.246	5.133	3.876	3.348	7.584	4.251	4.478	4.229	5.464	3.074	3.471	4.774	6.31	2.091	4.031	2.84	2.467	4.904	1.902	5.739	1.927	3.003	4.492	3.527	2.144	2.238
c108193_g1_i1	PGSC0003DMP400032499_PGSC0003DMT400048000	null	Multicopper oxidase	PGSC0003DMT400048000	5.05	6.036	5.174	2.112	7.662	5.294	8.055	7.411	5.541	1.445	3.166	1.161	5.338	8.851	1.271	4.911	1.643	5.841	8.237	11.824	6.49	3.46	6.697	3.028	2.021	4.107	8.982	5.357	3.653	6.025	5.876	6.122	4.147	9.4	11.982	4.466
c114098_g1_i1	Solyc04g054190.2.1	genomic_reference:SL2.40ch04 gene_region:51052577-51062636 transcript_region:SL2.40ch04:51052577..51062636+ go_terms:GO:0005215 functional_description:"ABC-1 domain protein (AHRD V1 **-- D7E596_NOSA0); contains Interpro domain(s) IPR004147 ABC-1 "	Uncharacterized aarF domain-containing protein kinase, chloroplastic	PGSC0003DMT400065939	57.26	122.66	134.484	81.09	84.307	104.136	98.385	115.241	109.023	109.81	76.546	85.349	119.912	102.969	47.708	89.699	67.198	106.146	94.351	65.34	83.322	66.833	80.144	107.054	97.961	108.559	137.437	90.087	114.735	75.688	116.39	125.337	87.618	126.886	115.115	110.34
c87230_g1_i1	PGSC0003DMP400040588_PGSC0003DMT400060304	null	Acyl carrier protein	PGSC0003DMT400060304	18.136	38.301	41.447	15.508	40.436	34.722	41.783	29.526	27.502	25.142	18.151	31.752	50.16	37.851	36.271	34.754	31.886	41.295	36.172	36.681	30.249	31.866	33.568	34.894	49.738	51.569	35.23	37.9	44.513	28.031	38.08	31.43	44.609	24.307	35.119	31.529
c131815_g2_i8	PGSC0003DMP400014728_PGSC0003DMT400021631	null	Cc-nbs-lrr resistance protein	PGSC0003DMT400021631	2.812	2.697	3.502	4.33	6.791	3.06	5.083	9.465	5.678	2.207	4.891	7.153	5.294	4.835	3.634	3.101	5.609	4.093	1.005	5.106	4.366	4.388	5.923	6.11	1.808	1.171	5.199	2.437	3.058	4.899	4.605	2.426	3.535	5.133	2.736	7.476
c151467_g1_i1	PGSC0003DMP400011029_PGSC0003DMT400015910	null	Conserved gene of unknown function	PGSC0003DMT400015910	3.591	3.639	1.073	1.81	7.149	2.06	2.006	2.323	2.331	3.341	2.218	3.435	6.446	4.226	2.776	7.72	4.122	4.364	2.946	2.067	3.678	1.41	4.661	2.209	5.092	3.819	3.982	3.897	3.599	2.469	2.054	2.495	7.474	1.419	2.468	1.647
c140598_g2_i1	Solyc12g089280.1.1	evidence_code:10F0H1E1IEG genomic_reference:SL2.40ch12 gene_region:62829698-62849755 transcript_region:SL2.40ch12:62829698..62849755+ go_terms:GO:0005634,GO:0008270,GO:0005622 functional_description:"5&apos-3&apos exoribonuclease 2 (AHRD V1 ***- C4JYG7_UNCRE); contains Interpro domain(s) IPR017151 5'-3' exoribonuclease 2 "	5'->3' exoribonuclease	PGSC0003DMT400009550	3.206	2.215	3.389	2.076	2.96	2.938	3.058	3.42	2.818	2.097	2.815	2.548	2.492	2.576	2.574	2.234	3.939	4.285	2.842	3.223	3.127	2.444	2.441	3.88	2.384	1.919	2.721	3.061	3.393	3.022	2.657	3.211	2.182	2.798	2.334	3.674
c146143_g1_i1	Solyc11g069530.1.1	evidence_code:10F0H1E1IEG genomic_reference:SL2.40ch11 gene_region:51224817-51234971 transcript_region:SL2.40ch11:51224817..51234971- functional_description:"Kinase-START 1 (Fragment) (AHRD V1 *--- B9UY89_LOPEL); contains Interpro domain(s) IPR009769 Protein of unknown function DUF1336 "	Pleckstrin homology (PH) domain-containing protein / lipid-binding START domain-containing protein	PGSC0003DMT400062486	9.248	6.357	6.157	4.099	8.319	5.886	6.784	6.174	6.515	8.177	4.711	10.427	6.169	8.511	6.103	8.634	5.991	7.318	9.97	8.163	7.454	6.359	7.204	4.268	7.982	5.815	7.112	8.951	5.403	6.183	4.309	3.638	8.294	9.823	6.655	6.145
c140485_g2_i3	PGSC0003DMP400051069_PGSC0003DMT400075408	null	Conserved gene of unknown function	PGSC0003DMT400075408	18.538	31.548	23.711	20.902	22.434	5.753	26.295	20.103	5.191	14.758	1.498	3.671	21.22	2.236	26.63	25.177	27.712	24.278	12.789	6.368	5.182	26.278	4.247	5.108	11.417	26.706	30.175	35.312	4.841	21.443	4.277	4.967	5.253	3.025	3.663	4.583
c145815_g3_i3	Solyc08g062920.2.1	genomic_reference:SL2.40ch08 gene_region:49546793-49552256 transcript_region:SL2.40ch08:49546793..49552256- go_terms:GO:0005515,GO:0003746 functional_description:"Elongation factor EF-2 (AHRD V1 **** Q9SGT4_ARATH); contains Interpro domain(s) IPR000795 Protein synthesis factor, GTP-binding "	116 kD U5 small nuclear ribonucleoprotein component	PGSC0003DMT400078978	54.538	63.759	70.772	44.555	50.449	42.118	36.795	44.39	55.703	41.014	38.643	50.247	57.902	54.277	54.823	61.289	54.381	63.058	59.185	52.955	65.513	67.149	47.598	68.474	58.154	63.324	76.368	50.718	72.643	39.449	46.094	56.922	53.396	46.792	60.924	65.011
c122650_g1_i1	PGSC0003DMP400047640_PGSC0003DMT400070462	null	2-oxoglutarate-dependent dioxygenase	PGSC0003DMT400070462	29.786	55.166	20.864	53.232	26.351	36.558	12.517	49.263	25.796	42.319	45.619	14.456	34.887	43.248	30.815	6.711	14.104	43.155	20.414	37.846	49.798	22.871	41.205	39.679	18.499	15.478	12.665	13.251	14.459	28.792	54.415	66.613	48.795	17.854	23.025	36.175
c129013_g1_i1	PGSC0003DMP400004919_PGSC0003DMT400007086	null	COR413-PM2	PGSC0003DMT400007086	25.064	47.622	29.167	20.689	42.129	27.796	18.221	39.077	31.581	29.406	23.876	31.007	49.141	46.526	35.121	33.698	31.564	46.775	37.512	23.902	39.66	24.736	30.059	40.811	43.959	57.307	35.474	47.506	31.999	26.421	19.966	30.968	41.874	28.357	36.592	23.874
c101109_g1_i1	tr|Q41447|Q41447_SOLTU	Chlorophyll a/b-binding protein PS II-Type	Chlorophyll a/b-binding protein PS II-Type I	PGSC0003DMT400019031	5155.81	8560.9	4734.31	6839.57	5679.31	5908.05	5036.02	6027.44	5908.07	5354	10706.8	6347.98	4832.17	8969.15	5017.13	5835.39	5780.96	7891.09	13227.8	3974.8	7590.8	9741.5	5970.53	9148	7341.97	2374.47	12294.5	8442.38	5208.69	6174.11	6415.35	7338.86	7675.15	5257.92	6580.87	6513.27
c121979_g1_i1	PGSC0003DMP400029959_PGSC0003DMT400044186	null	Translation initiation factor eIF(Iso)4E	PGSC0003DMT400044186	69.805	59.201	59.442	69.157	17.819	52.747	55.016	56.9	83.237	40.392	26.368	39.15	51.965	51.631	47.554	36.573	60.146	52.255	59.45	65.331	25.676	61.464	39.685	75.608	58.225	35.591	55.34	49.66	89.826	39.992	43.194	69.512	40.116	46.939	85.591	63.121
c133381_g1_i1	PGSC0003DMP400028422_PGSC0003DMT400041941	null	Chlorophyllase	PGSC0003DMT400041941	22.325	22.666	15.668	28.027	31.401	21.666	20.332	28.826	19.08	30.099	41.78	39.933	26.204	24.258	40.69	38.741	44.912	32.386	22.285	8.023	40.958	45.102	36.857	28.127	45.131	32.597	20.696	32.885	21.127	24.387	18.4	19.475	27.379	29.5	11.892	12.122
c153945_g1_i1	PGSC0003DMP400002673_PGSC0003DMT400003739	null	Smad nuclear interacting protein	PGSC0003DMT400003739	21.071	16.994	20.458	26.261	19.27	13.944	39.241	22.426	28.741	19.012	36.482	23.647	20.644	15.407	18.002	16.769	15.73	14.648	19.593	29.753	17.15	12.666	14.278	25.163	19.732	18.204	19.368	16.282	22.9	21.028	27.589	19.925	18.039	24.327	24.767	25.183
c135196_g3_i1	PGSC0003DMP400015312_PGSC0003DMT400022472	null	Aldehyde oxidase	PGSC0003DMT400022472	6.674	5.543	4.643	6.432	4.953	5.743	5.953	4.442	5.604	6.17	6.938	6.945	5.006	3.524	7.762	6.118	7.191	6.473	4.275	7.287	7.149	8.575	7.231	5.83	6.749	6.957	4.978	7.371	4.463	4.395	4.722	4.586	6.526	5.823	6.197	4.889
c142240_g1_i2	PGSC0003DMP400000194_PGSC0003DMT400000259	null	Conserved gene of unknown function	PGSC0003DMT400000259	8.601	8.797	5.569	8.943	7.778	10.843	17.877	7.443	8.539	10.695	10.966	10.115	11.995	10.49	4.614	4.836	6.843	5.706	6.389	8.163	5.33	7.218	9.046	6.444	5.981	3.195	9.126	4.239	9.975	7.813	6.638	6.699	5.154	10.385	9.078	3.453
c133069_g1_i1	PGSC0003DMP400014449_PGSC0003DMT400021223	null	Carboxy-lyase	PGSC0003DMT400021223	1.468	1.53	1.638	1.624	1.412	1.897	1.519	1.732	1.78	1.716	1.697	1.387	1.971	2.447	2.04	2.159	1.6	1.973	1.617	1.498	2.075	2.269	2.257	2.037	2.192	1.679	1.405	2.195	1.686	1.798	1.694	2.206	1.817	1.774	1.496	1.394
c130764_g1_i1	Solyc05g048850.2.1	genomic_reference:SL2.40ch05 gene_region:58709731-58725100 transcript_region:SL2.40ch05:58709731..58725100- go_terms:GO:0008026,GO:0005524 functional_description:"ATP-dependent RNA Helicase (AHRD V1 ***- Q7PDT0_PLAYO); contains Interpro domain(s) IPR011545 DNA/RNA helicase, DEAD/DEAH box type, N-terminal "	DEAD-box ATP-dependent RNA helicase 56	PGSC0003DMT400053568	5.313	2.536	1.74	1.943	2.931	1.816	2.188	1.301	1.737	1.675	2.474	2.038	1.683	2.529	3.78	2.319	2.383	2.481	1.698	1.997	2.183	4.047	3.233	3.319	3.607	2.351	2.533	2.547	2.453	2.203	2.403	3.084	2.014	1.399	2.055	1.489
c134398_g1_i2	PGSC0003DMP400024739_PGSC0003DMT400036485	null	Oligopeptide transporter	PGSC0003DMT400036485	3.804	6.753	4.846	5.314	8.716	7.589	6.191	4.657	5.488	4.465	4.995	5.671	3.035	7.189	5.399	3.714	5.53	4.432	6.158	4.134	6.107	4.38	4.569	3.632	4.395	2.917	4.181	3.887	4.669	6.815	5.304	4.667	7.297	6.198	4.902	6.05
c127149_g2_i3	Solyc07g055490.2.1	genomic_reference:SL2.40ch07 gene_region:60827819-60830145 transcript_region:SL2.40ch07:60827819..60830145- go_terms:GO:0019825 functional_description:"Cytochrome P450"	CYP72A56	PGSC0003DMT400044654	6.313	2.686	8.54	13.574	6.685	1.856	5.026	1.71	5.562	10.675	10.606	5.379	4.917	4.402	14.618	4.798	7.33	8.119	6.504	25.567	3.471	15.758	7.83	5.959	2.021	4.673	1.15	3.403	9.402	13.186	9.221	4.805	10.881	12.848	10.898	6.663
c141297_g2_i1	PGSC0003DMP400034782_PGSC0003DMT400051665	null	S-adenosylmethionine-dependent methyltransferase	PGSC0003DMT400051665	1.041	4.987	2.903	3.194	4.382	3.162	3.564	2.926	3.803	1.214	2.417	3.605	3.389	3.056	2.639	4.204	1.956	4.06	3.142	2.163	1.416	3.635	1.151	2.899	2.475	1.958	2.721	4.45	2.442	2.746	3.536	3.87	3.12	3.074	3.975	3.4
c136155_g1_i1	Solyc01g079450.2.1	genomic_reference:SL2.40ch01 gene_region:71013718-71023830 transcript_region:SL2.40ch01:71013718..71023830- go_terms:GO:0006508 functional_description:"Peptidase S9 prolyl oligopeptidase active site domain protein (AHRD V1 ***- B4SK00_STRM5); contains Interpro domain(s) IPR001375 Peptidase S9, prolyl oligopeptidase active site region "	Acylamino-acid-releasing enzyme	PGSC0003DMT400034976	42.683	54.877	64.152	46.445	61.806	48.493	49.598	60.557	44.707	60.689	48.187	56.371	66.762	63.046	54.111	71.262	60.912	71.888	64.58	48.006	67.932	77.818	62.908	61.232	60.296	72.68	70.948	71.58	56.671	55.756	54.066	66.001	51.125	53.265	71.8	53.945
c143115_g1_i1	PGSC0003DMP400049080_PGSC0003DMT400072563	null	Galactolipid galactosyltransferase	PGSC0003DMT400072563	12.807	14.95	13.782	16.662	15.13	14.689	16.377	13.295	15.361	14.317	15.07	13.578	12.836	13.347	12.004	13.083	13.921	12.776	12.708	15.301	11.85	13.568	13.615	13.406	12.781	9.778	10.342	13.14	15.238	17.176	15.509	16.483	14.712	15.962	15.856	18.277
c102033_g1_i1	PGSC0003DMP400042620_PGSC0003DMT400063304	null	BSD domain containing protein	PGSC0003DMT400063304	4.288	5.768	4.462	5.039	4.247	5.039	5.953	3.152	3.274	4.886	4.796	6.03	5.128	6.556	6.508	5.986	3.504	4.037	4.76	5.001	5.409	5.273	6.209	4.084	4.819	4.481	5.697	4.732	5.457	5.936	5.367	6.815	4.423	3.724	4.366	4.625
c144689_g1_i3	tr|Q70C53|Q70C53_SOLTU	1,3-beta-D-glucan glucanohydrolase (Glucan endo-1,3-beta-glucosidase a) OS=Solanum tuberosum GN=gluB20-2 PE=1 SV=1	Acidic class II 1,3-beta-glucanase	PGSC0003DMT400027201	75.913	43.298	44.045	72.209	17.393	2.285	16.902	3.689	1.6	20.728	6.891	36.64	3.4	7.727	202.213	14.865	90.094	54.263	90.296	219.765	9.735	7.288	60.578	22.491	44	5.537	22.455	16.261	4.917	70.888	12.566	10.708	81.072	4.335	2.155	2.809
c134089_g1_i1	Solyc12g021340.1.1	evidence_code:10F0H1E1IEG genomic_reference:SL2.40ch12 gene_region:15682901-15690387 transcript_region:SL2.40ch12:15682901..15690387- functional_description:"Rhodanese-like family protein-like protein (Fragment) (AHRD V1 *-*- A7KNZ8_GOSBA); contains Interpro domain(s) IPR001763 Rhodanese-like "	Gene of unknown function	PGSC0003DMT400049195	16.676	27.011	46.79	23.271	20.489	32.825	24.938	32.656	36.507	27.289	20.264	22.137	35.053	35.404	17.192	29.315	17.4	24.842	28.859	21.529	35.234	25.7	19.971	45.79	33.23	43.441	47.155	27.589	47.906	20.317	35.074	41.271	25.869	32.495	55.296	42.679
c116620_g1_i1	PGSC0003DMP400001846_PGSC0003DMT400002536	null	Ribosomal protein S10, eukaryotic and archaeal form	PGSC0003DMT400002536	67.443	63.331	78.069	48.166	66.033	79.298	42.881	50.78	69.391	64.03	57.77	58.758	64.436	78.98	74.654	69.838	75.624	74.752	81.158	71.024	71.688	68.787	68.546	77.861	83.645	81.479	94.121	57.162	106.014	48.971	45.3	63.783	82.898	64.143	83.771	74.039
c143441_g3_i2	PGSC0003DMP400039555_PGSC0003DMT400058724	null	Conserved gene of unknown function	PGSC0003DMT400058724	2.763	1.124	3.208	2.307	3.144	3.203	2.551	2.033	2.712	4.113	2.787	2.727	3.19	2.482	2.898	2.686	2.565	2.154	2.022	3.477	2.35	3.066	2.754	2.274	1.808	1.535	3.296	2.145	1.481	2.064	2.52	1.64	3.663	2.798	2.624	2.481
c135551_g1_i1	PGSC0003DMP400041667_PGSC0003DMT400061895	null	AMP dependent ligase	PGSC0003DMT400061895	15.201	14.95	14.685	9.236	13.514	19.095	14.151	12.767	16.834	10.494	14.151	14.324	17.222	13.628	12.376	13.461	12.252	9.472	20.298	5.43	10.679	16.564	11.331	18.837	17.974	16.476	13.65	16.936	13.811	8.415	10.428	16.148	16.222	12.198	18.09	10.58
c122339_g1_i1	PGSC0003DMP400039420_PGSC0003DMT400058533	null	UDP-L-rhamnose synthase	PGSC0003DMT400058533	76.995	123.474	117.878	75.554	90.16	94.048	96.015	121.081	96.204	119.853	65.419	80.367	87.805	130.798	71.028	76.55	56.39	108.368	125.255	82.603	125.036	103.219	70.011	103.972	98.729	83.475	112.87	81.065	99.66	76.992	90.336	119.804	96.366	90.785	104.272	91.893
c145793_g1_i10	PGSC0003DMP400051954_PGSC0003DMT400076678	null	Replication factor A	PGSC0003DMT400076678	102.083	64.669	99.917	115.522	67.707	93.151	146.636	83.274	88.11	120.545	142.155	86.953	87.749	60.47	77.884	63.146	51.677	68.313	67.884	115.37	60.635	93.479	88.545	82.096	63.297	67.882	70.24	70.171	90.766	92.272	91.977	87.947	72.215	83.661	91.062	71.652
c137155_g1_i1	Solyc01g094670.2.1	genomic_reference:SL2.40ch01 gene_region:77873933-77875998 transcript_region:SL2.40ch01:77873933..77875998- functional_description:"Aberrant root formation protein 4 (AHRD V1 ***- ALF4_ARATH)"	Anthocyanin acyltransferase	PGSC0003DMT400036371	11.487	9.289	7.026	8.162	8.145	7.691	6.363	8.261	8.189	6.381	8.493	8.719	8.971	8.43	7.852	10.114	10.165	10.183	9.947	7.576	10.424	10.17	8.678	8.632	9.931	11.122	11.703	8.75	7.619	7.684	7.252	7.404	9.054	7.863	9.96	6.62
c145259_g1_i1	PGSC0003DMP400047719_PGSC0003DMT400070583	null	CRS2-associated factor 1, chloroplastic	PGSC0003DMT400070583	4.813	3.992	4.891	3.904	4.605	4.233	5.284	3.646	4.46	4.394	5.801	6.266	3.81	4.109	5.52	5.373	4.904	4.217	4.61	4.239	4.17	3.977	4.247	4.914	5.092	4.28	3.728	5.004	4.56	4.504	5.59	4.343	4.71	3.902	4.545	4.604
c92424_g1_i1	PGSC0003DMP400046800_PGSC0003DMT400069313	null	ARGONAUTE 1	PGSC0003DMT400069313	33.451	30.606	43.457	21.106	49.307	25.593	28.301	27.632	33.064	28.383	17.63	27.997	43.47	43.354	36.586	34.123	41.277	47.542	53.385	27.248	44.262	38.839	36.553	35.11	36.543	40.696	36.403	43.458	38.634	23.152	26.477	29.085	39.129	33.017	29.1	27.421
c147167_g1_i6	Solyc02g086460.2.1	genomic_reference:SL2.40ch02 gene_region:43702622-43720134 transcript_region:SL2.40ch02:43702622..43720134+ functional_description:"Unknown Protein (AHRD V1)"	Microtubule-associated protein futsch	PGSC0003DMT400032880	34.714	9.867	25.055	20.61	8.745	22.553	25.951	14.069	21.834	24.43	36.69	15.947	16.115	7.528	16.901	14.281	15.33	6.991	13.101	25.698	9.322	21.119	13.597	21.607	24.571	22.723	10.962	24.498	9.542	11.329	17.404	17.996	13.349	12.287	13.054	14.054
c132403_g1_i2	PGSC0003DMP400008547_PGSC0003DMT400012297	null	Formyltetrahydrofolate deformylase	PGSC0003DMT400012297	2.681	3.029	2.982	2.715	2.409	3.478	2.522	2.936	2.691	2.578	1.99	1.812	3.012	2.634	2.185	3.045	2.148	2.131	2.553	1.725	3.412	4.169	2.671	2.834	3.203	4.03	4.06	2.829	2.28	2.805	2.371	3.419	2.241	3.232	3.919	2.334
c143250_g1_i1	PGSC0003DMP400019982_PGSC0003DMT400029363	null	Tryptophan synthase beta chain	PGSC0003DMT400029363	5.87	11.183	9.466	8.81	12.47	16.729	18.441	17.446	13.242	16.283	5.81	8.719	6.258	13.031	9.64	11.792	4.687	12.393	5.58	23.254	24.466	8.041	20.635	4.224	5.233	2.812	2.942	5.699	18.339	23.587	7.739	16.552	12.204	13.37	16.75	15.511
c89351_g1_i1	PGSC0003DMP400020851_PGSC0003DMT400030706	null	Structural molecule	PGSC0003DMT400030706	21.391	31.89	45.637	37.963	26.593	43.087	47.783	43.917	50.215	46.001	51.107	27.666	39.306	43.19	22.081	23.81	21.347	31.18	34.323	35.429	25.017	23.484	24.9	26.37	33.694	31.148	33.383	34.849	41.109	25.453	38.281	35.276	30.727	31.076	53.8	36.787
c130427_g1_i2	PGSC0003DMP400049684_PGSC0003DMT400073436	null	Adenylate cyclase	PGSC0003DMT400073436	1.361	3.585	4.857	1.97	3.744	3.835	3.879	3.442	3.401	2.378	2.957	3.529	4.198	3.957	1.862	2.856	1.522	3.451	3.87	1.752	2.862	2.829	1.649	3.416	3.738	3.311	3.916	2.598	3.88	2.291	4.235	3.696	2.883	2.237	5.036	6.261
c132020_g1_i1	PGSC0003DMP400006567_PGSC0003DMT400009451	null	3-ketoacyl-CoA synthase	PGSC0003DMT400009451	8.355	6.325	4.089	6.148	7.284	6.12	4.5	5.927	4.439	6.22	4.151	8.455	5.383	10.396	8.224	7.861	9.895	9.145	8.63	3.337	8.85	5.334	5.177	4.558	8.608	5.076	5.774	7.079	6.16	7.813	4.711	6.873	7.247	6.858	3.629	4.097
c142310_g4_i1	PGSC0003DMP400037113_PGSC0003DMT400055176	null	N-acetyl-glutamate synthase	PGSC0003DMT400055176	2.14	1.776	1.299	1.499	1.867	1.897	1.882	2.646	2.204	1.475	1.526	2.34	1.539	2.002	2.752	1.734	2.052	2.639	4.09	3.293	4.012	1.34	2.948	2.285	1.435	1.862	1.504	1.228	1.405	1.6	1.652	1.71	1.994	1.606	2.043	2.08
c139771_g1_i1	PGSC0003DMP400020563_PGSC0003DMT400030274	null	AG-motif binding protein-2	PGSC0003DMT400030274	35.263	26.283	25.586	32.853	13.863	34.784	42.815	29.698	29.61	34.583	34.539	24.892	30.623	23.556	30.006	20.04	35.295	23.963	26.467	28.142	12.459	33.758	30.602	21.111	42.424	20.516	22.322	28.052	27.309	28.179	21.173	34.548	29.423	26.022	33.075	28.086
c127481_g1_i1	PGSC0003DMP400005548_PGSC0003DMT400007982	null	AML1	PGSC0003DMT400007982	3.23	2.279	2.338	3.717	3.221	2.764	2.838	3.367	2.754	2.93	3.08	2.935	2.492	2.236	2.995	2.62	3.052	2.616	2.992	3.828	2.891	2.479	3.031	2.694	2.809	2.533	2.422	2.688	2.28	3.467	2.583	2.507	3.169	2.857	2.323	2.165
c132324_g1_i1	PGSC0003DMP400034791_PGSC0003DMT400051674	null	BHLH domain class transcription factor	PGSC0003DMT400051674	9.953	9.011	9.997	11.738	10.564	10.619	15.393	11.305	11.802	11.066	9.744	9.134	8.993	9.179	14.303	9.945	12.678	10.95	10.478	16.09	12.086	11.186	10.059	10.841	8.426	10.469	10.232	10.22	10.515	9.946	11.539	10.927	10.091	11.459	10.53	11.741
c129528_g1_i1	null	null	Trehalose-6-phosphate synthase	PGSC0003DMT400010527	7.363	26.358	24.084	31.939	35.658	20.319	23.61	23.9	27.608	18.42	28.454	27.449	42.119	29.913	16.205	36.319	27.06	34.382	34.843	15.731	30.475	20.532	25.204	30.067	20.267	20.814	34.456	41.716	18.761	31.35	24.138	34.895	45.705	18.297	20.691	36.037
c130162_g2_i2	Solyc06g010200.2.1	genomic_reference:SL2.40ch06 gene_region:5385221-5398335 transcript_region:SL2.40ch06:5385221..5398335- functional_description:"Chromodomain helicase DNA-binding protein 4 (AHRD V1 *-*- D5LXF2_SCHMD)"	Chromatin remodeling complex subunit	PGSC0003DMT400049940	2.14	1.616	2.022	2.129	1.567	1.948	2.035	1.818	2.108	2.087	1.772	1.963	1.661	1.182	1.926	1.998	2.087	1.624	1.64	1.69	2.036	2.015	2.349	1.951	1.273	1.919	2.334	1.571	2.129	1.896	1.768	1.802	1.787	1.882	2.043	2.249
c122490_g1_i1	PGSC0003DMP400046290_PGSC0003DMT400068516	null	Gamma-interferon-inducible lysosomal thiol reductase	PGSC0003DMT400068516	1.697	3.681	2.948	1.295	2.515	3.06	2.389	2.173	3.708	3.512	2.303	3.218	2.758	4.835	1.53	5.561	1.922	2.605	4.875	3.39	2.586	1.025	3.372	3.427	3.284	4.059	3.219	5.387	4.485	1.788	3.642	2.102	4.137	2.976	3.06	3.506
c137674_g1_i4	PGSC0003DMP400014779_PGSC0003DMT400021702	null	LRR receptor-like serine/threonine-protein kinase	PGSC0003DMT400021702	4.968	2.622	1.604	3.513	3.154	2.458	3.163	2.99	3.221	3.19	5.26	3.255	5.194	3.746	4.031	5.194	3.304	2.391	3.547	2.628	2.547	3.591	3.851	1.627	5.092	2.351	3.152	3.534	1.967	1.63	1.63	4.701	3.347	2.897	3.194	1.964
c104081_g1_i1	PGSC0003DMP400025093_PGSC0003DMT400036961	null	ATP-dependent Clp protease ATP-binding subunit clpA homolog CD4A, chloroplastic	PGSC0003DMT400036961	38.059	28.53	29.122	39.489	26.042	30.061	36.738	43.681	47.895	31.262	35.278	52.059	34.289	42.733	62.577	46.471	55.851	32.646	49.63	35.963	42.108	65.677	33.366	58.603	31.371	28.318	55.993	24.035	44.751	20.584	31.824	19.59	39.741	41.905	33.019	46.839
c131251_g1_i1	null	null	Sugar transporter	PGSC0003DMT400026886	3.345	3.756	3.829	2.52	5.533	3.234	4.147	4.507	3.994	3.552	4.076	3.718	3.312	4.074	3.019	3.026	2.348	3.315	3.547	2.969	3.245	1.997	2.478	4.386	3.162	3.81	4.192	4.028	3.177	2.924	3.758	3.881	3.604	2.581	4.042	4.72
c147639_g1_i3	PGSC0003DMP400044726_PGSC0003DMT400066352	null	Conserved gene of unknown function	PGSC0003DMT400066352	7.658	9.407	8.359	11.205	11.531	9.537	7.93	8.659	5.011	8.729	8.17	15.362	10.001	10.958	10.256	10.699	10.4	10.138	11.53	9.565	12.489	8.532	11.975	10.378	12.629	11.659	11.891	12.898	6.884	7.823	9.581	9.46	11.404	8.897	7.024	8.616
c141967_g1_i2	Solyc09g090250.2.1	genomic_reference:SL2.40ch09 gene_region:65131585-65137092 transcript_region:SL2.40ch09:65131585..65137092+ go_terms:GO:0004674 functional_description:"Serine/threonine kinase (AHRD V1 **** D8UCQ6_VOLCA); contains Interpro domain(s) IPR002290 Serine/threonine protein kinase "	Casein kinase	PGSC0003DMT400051696	12.585	11.654	12.652	15.056	11.028	11.455	13.357	15.801	14.842	12.872	13.999	12.625	14.431	14.974	14.481	16.034	13.695	13.239	14.545	11.588	12.332	15.521	13.33	14.602	14.953	14.26	14.568	15.174	13.638	11.349	11.487	13.006	13.507	13.617	14.528	12.945
c132571_g1_i1	PGSC0003DMP400040585_PGSC0003DMT400060300	null	ATP binding protein	PGSC0003DMT400060300	4.37	5.511	5.49	3.558	3.918	4.998	6.984	4.797	6.325	5.618	4.919	4.312	4.042	4.496	4.63	5.128	4.73	5.153	5.118	5.895	5.35	4.669	4.956	5.237	3.859	4.529	4.701	4.682	6.452	4.701	5.23	4.308	4.611	4.769	5.349	6.895
c139215_g1_i2	Solyc05g055090.2.1	genomic_reference:SL2.40ch05 gene_region:64019331-64037534 transcript_region:SL2.40ch05:64019331..64037534- go_terms:GO:0004843,GO:0042803 functional_description:"Ubiquitin carboxyl-terminal hydrolase family protein expressed (AHRD V1 **** Q2R2A3_ORYSJ); contains Interpro domain(s) IPR001394 Peptidase C19, ubiquitin carboxyl-terminal hydrolase 2 "	Ubiquitin carboxyl-terminal hydrolase	PGSC0003DMT400072539	19.817	12.767	12.358	12.234	18.235	16.943	19.759	22.018	21.718	23.015	26.331	17.985	18.307	21.074	15.711	26.11	15.461	15.032	16.671	18.481	18.015	9.188	14.297	14.624	16.731	16.543	15.176	11.207	17.561	25.088	18.527	16.437	14.396	22.238	23.316	21.635
c141927_g1_i1	PGSC0003DMP400002562_PGSC0003DMT400003590	null	LO4	PGSC0003DMT400003590	5.37	2.59	2.497	2.395	3.318	3.611	2.427	3.238	3.528	2.298	3.678	3.076	2.459	3.665	2.833	3.054	2.235	2.075	3.789	2.242	3.235	2.225	2.496	4.084	4.577	4.51	4.082	3.927	3.166	1.916	2.933	2.83	3.861	2.02	2.847	3.453
c56084_g1_i1	PGSC0003DMP400042212_PGSC0003DMT400062698	null	Conserved gene of unknown function	PGSC0003DMT400062698	138.158	108.845	126.576	239.96	162.491	331.484	472.403	217.994	314.323	179.538	184.551	152.043	121.33	106.083	119.133	126.14	147.362	117.535	184.866	184.686	135.391	153.55	144.765	116.98	101.639	105.546	113.744	216.181	156.536	161.165	205.053	161.479	193.314	183.836	233.077	190.576
c137039_g4_i1	PGSC0003DMP400048120_PGSC0003DMT400071154	null	Photosystem I subunit XI	PGSC0003DMT400071154	3226.25	6563.31	4414.79	3101.3	5505.57	4563.35	3771.97	4689.89	3538.75	3329.89	4636.55	5501.66	6702.43	7767.29	3770.12	5001.22	4604.42	7729.73	7765.65	2844.83	3720.57	3159.69	3441.77	4093.66	6251.95	3704.88	4393.95	6449.33	2817.26	4128.42	3880.62	4369.31	6003.45	3162.14	4068.03	3351.86
c146828_g2_i1	Solyc06g065730.2.1	genomic_reference:SL2.40ch06 gene_region:37557813-37598461 transcript_region:SL2.40ch06:37557813..37598461+ go_terms:GO:0004003 functional_description:"Chromodomain helicase DNA binding protein 3 (AHRD V1 **-* B1AR17_MOUSE); contains Interpro domain(s) IPR000330 SNF2-related "	Helicase	PGSC0003DMT400058376	3.96	3.564	3.694	3.886	3.753	3.856	4.519	3.56	4.248	4.043	4.256	4.18	3.633	3.571	3.958	4.336	4.487	4.026	3.558	3.617	3.766	4.397	4.173	4.171	4.557	4.683	4.59	4.098	3.393	3.852	3.981	3.546	4.048	4	4.02	3.78
c140222_g1_i1	PGSC0003DMP400042796_PGSC0003DMT400063561	null	Conserved gene of unknown function	PGSC0003DMT400063561	4.919	4.013	3.152	5.35	4.837	4.611	3.659	3.593	2.648	4.073	6.019	7.454	4.485	3.665	6.84	4.232	6.887	4.838	4.806	5.378	5.468	5.851	5.435	4.742	5.233	4.491	2.843	5.407	3.037	4.741	2.89	3.615	4.779	2.808	2.546	2.872
c144337_g2_i1	PGSC0003DMP400032917_PGSC0003DMT400048627	null	Strictosidine synthase	PGSC0003DMT400048627	7.354	11.215	19.396	13.512	9.867	10.404	8.351	4.722	7.765	7.595	2.919	14.05	3.046	5.175	4.08	1.612	10.382	7.082	10.074	8.391	7.238	6.736	6.347	15.13	2.768	10.085	6.493	13.795	10.688	12.119	10.163	2.229	9.321	6.799	10.307	13.23
c146345_g1_i1	PGSC0003DMP400051408_PGSC0003DMT400075908	null	Two-component sensor histidine kinase bacteria	PGSC0003DMT400075908	2.509	2.633	2.666	2.156	3.018	2.387	2.513	2.356	2.892	3.08	2.351	2.831	2.381	3.149	2.129	2.394	2.174	2.661	2.83	2.339	2.675	2.391	2.736	3.912	3.162	3.032	3.44	3.031	2.983	2.282	2.827	2.426	2.429	2.916	3.093	3.052
c138244_g1_i1	PGSC0003DMP400002962_PGSC0003DMT400004142	null	39 kDa EF-Hand containing protein	PGSC0003DMT400004142	9.863	18.888	10.98	11.72	13.292	16.831	9.23	10.692	9.524	14.788	10.976	11.125	12.892	13.593	12.457	13.376	11.53	16.498	16.359	11.807	12.489	9.854	11.718	11.693	13.569	10.172	9.778	14.419	15.292	15.971	11.158	11.943	16.647	15.282	13.891	15.997
c144647_g2_i1	PGSC0003DMP400013786_PGSC0003DMT400020228	null	DNA-binding protein phosphatase 2C	PGSC0003DMT400020228	2.271	3.168	2.101	3.859	2.641	2.142	2.895	3.055	4.142	3.18	2.635	3.34	3.367	3.501	4.363	4.638	3.191	4.454	3.743	3.127	3.658	4.353	2.57	2.145	2.172	2.658	1.659	3.101	2.183	4.089	2.774	2.772	2.449	4.119	2.233	3.664
c145119_g1_i3	PGSC0003DMP400045739_PGSC0003DMT400067746	null	Cysteine-type peptidase	PGSC0003DMT400067746	4.116	3.531	3.92	4.01	4.421	4.417	4.061	3.937	3.75	3.371	4.578	4.01	3.755	3.477	3.982	3.818	3.617	3.631	3.697	3.968	3.383	4.152	4.403	4.041	3.667	3.339	3.993	4.602	3.264	4.079	3.356	3.327	4.206	3.675	3.216	3.938
c139243_g1_i5	PGSC0003DMP400046877_PGSC0003DMT400069449	null	Protein kinase atmrk1	PGSC0003DMT400069449	3.28	2.793	1.774	1.579	2.883	3.009	2.895	2.205	2.86	1.354	2.872	2.529	1.916	2.728	2.404	2.083	1.391	1.883	2.518	1.305	1.947	1.831	1.483	2.899	3.162	2.226	2.533	2.195	2.302	1.205	2.17	2.853	2.923	1.596	2.501	3.801
c136660_g2_i3	PGSC0003DMP400006968_PGSC0003DMT400009994	null	Copper chaperone	PGSC0003DMT400009994	10.167	13.206	18.854	6.947	18.999	11.18	10.539	20.286	12.321	19.715	3.109	11.116	16.281	15.735	11.089	12.829	9.435	36.694	17.872	8.671	11.014	11.562	22.698	19.419	8.871	9.231	16.736	16.352	8.04	29.167	9.528	31.291	25.118	15.252	13.366	18.341
c138177_g1_i1	PGSC0003DMP400002065_PGSC0003DMT400002858	null	TLP domain class transcription factor	PGSC0003DMT400002858	13.43	10.894	7.58	9.599	10.728	9.527	10.644	8.121	8.602	8.799	11.412	12.239	10.987	10.197	19.208	12.64	15.139	12.382	13.609	12.893	10.67	12.535	13.302	9.656	11.821	12.446	6.803	14.087	7.792	11.823	9.009	9.298	13.695	9.321	8.609	7.455
c139851_g2_i1	PGSC0003DMP400022927_PGSC0003DMT400033701	null	Cytochrome P450 monooxygenase CYP736B	PGSC0003DMT400033701	13.102	16.031	7.874	15.348	18.767	18.932	8.819	15.973	15.806	14.778	19.61	28.129	21.176	15.314	24.728	25.894	24.26	17.964	14.441	7.655	20.395	31.901	18.617	19.182	20.792	25.727	29.622	32.724	7.165	14.618	11.148	11.528	19.757	8.73	12.529	6.599
c137581_g2_i2	Solyc03g098210.2.1	genomic_reference:SL2.40ch03 gene_region:54006686-54020551 transcript_region:SL2.40ch03:54006686..54020551- go_terms:GO:0004497,GO:0030551 functional_description:"Cyclic nucleotide gated channel (AHRD V1 **** A9CRE4_MALDO); contains Interpro domain(s) IPR018490 Cyclic nucleotide-binding-like "	Cyclic nucleotide-gated ion channel	PGSC0003DMT400020459	2.894	1.434	2.632	1.925	2.264	1.642	2.436	2.388	2.246	2.679	1.924	1.802	2.005	2.096	4.08	3.177	3.6	3.045	3.708	6.692	2.488	2.838	3.04	2.446	2.607	2.61	2.765	3.051	1.848	3.23	2.17	1.375	4.374	2.325	2.088	2.566
c141345_g1_i2	PGSC0003DMP400054018_PGSC0003DMT400079641	null	Peptidase	PGSC0003DMT400079641	3.493	4.516	3.107	3.966	3.202	3.733	3.631	4.302	4.333	3.471	3.147	2.991	3.721	3.723	4.063	4.76	4.043	4.037	3.882	3.889	3.609	4.669	3.243	3.858	2.586	3.8	3.816	3.675	3.415	4.82	4.288	3.8	4.354	3.527	2.993	3.611
c147007_g2_i5	Solyc12g044220.1.1	evidence_code:10F0H1E1IEG genomic_reference:SL2.40ch12 gene_region:44542863-44552185 transcript_region:SL2.40ch12:44542863..44552185- go_terms:GO:0007154 functional_description:"AT1G15240 (Fragment) (AHRD V1 *-*- Q6DT71_ARALP); contains Interpro domain(s) IPR001683 Phox-like "	Phox (PX) domain-containing protein	PGSC0003DMT400006752	1.164	1.209	1.694	2.395	1.886	1.612	1.815	2.345	2.087	2.207	1.867	1.293	2.138	1.674	1.538	2.168	1.748	1.601	1.744	1.419	2.203	1.874	2.027	2.285	1.536	1.948	1.637	1.601	1.178	1.827	2.043	1.629	1.748	2.089	2.635	2.059
c140454_g1_i1	PGSC0003DMP400025502_PGSC0003DMT400037513	null	Conserved gene of unknown function	PGSC0003DMT400037513	5.6	5.597	6.755	5.048	6.336	7.304	6.22	8.573	8.581	5.538	5.042	4.888	8.14	9.448	5.164	5.929	3.426	8.13	7.232	5.623	6.402	4.783	3.989	7.651	5.638	6.813	8.407	6.152	9.013	6.628	5.886	8.917	5.667	7.735	10.351	6.272
c146813_g1_i1	Solyc03g117520.1.1	evidence_code:10F0H1E1IEG genomic_reference:SL2.40ch03 gene_region:60711082-60712938 transcript_region:SL2.40ch03:60711082..60712938+ go_terms:GO:0008270 functional_description:"Protein FAR1-RELATED SEQUENCE 6 (AHRD V1 ***- FRS6_ARATH); contains Interpro domain(s) IPR018289 MULE transposase, conserved domain "	Conserved gene of unknown function	PGSC0003DMT400043143	6.756	5.961	5.072	6.618	5.92	6.396	6.459	5.163	4.947	6.873	6.597	6.605	4.641	5.081	5.804	6.636	7.2	4.533	6.227	6.657	6.598	7.489	6.752	5.776	5.607	5.834	5.542	5.941	4.712	6.973	7.104	6.341	6.388	5.587	4.21	4.667
c128328_g1_i1	PGSC0003DMP400004712_PGSC0003DMT400006782	null	Conserved gene of unknown function	PGSC0003DMT400006782	8.314	6.806	5.919	6.033	8.261	4.906	4.863	5.034	3.708	6.802	4.815	7.011	5.394	6.908	12.231	6.872	9.565	7.217	7.394	8.855	7.729	7.805	7.056	6.886	5.83	6.391	6.969	8.106	5.598	5.492	4.383	5.105	8.847	5.084	5.114	3.305
c144770_g1_i2	PGSC0003DMP400007141_PGSC0003DMT400010233	null	Myosin heavy chain, fast skeletal muscle, embryonic	PGSC0003DMT400010233	1.943	4.034	5.614	3.549	3.695	3.723	4.519	6.099	6.028	3.993	2.806	2.331	4.031	4.191	2.38	3.638	2.843	3.992	4.147	2.067	4.17	2.102	2.386	4.699	4.011	4.251	5.719	3.504	5.76	3.259	5.505	4.84	3.327	4.355	6.008	4.857
c23831_g1_i1	Solyc09g015820.2.1	genomic_reference:SL2.40ch09 gene_region:11222730-11230873 transcript_region:SL2.40ch09:11222730..11230873+ go_terms:GO:0045454 functional_description:"Thioredoxin h-like protein (AHRD V1 ***- Q8H6X3_TOBAC); contains Interpro domain(s) IPR015467 Thioredoxin, core "	Thioredoxin h	PGSC0003DMT400076843	13.864	15.688	12.539	15.286	9.451	11.037	11.255	9.196	11.42	11.096	10.075	14.522	9.635	12.422	13.372	11.604	13.704	18.302	14.649	19.523	8.388	11.212	11.45	11.617	13.518	12.628	14.778	13.895	12.493	15.092	13.456	11.008	11.503	12.513	8.632	11.066
c132574_g2_i2	PGSC0003DMP400007486_PGSC0003DMT400010738	null	Leucine-rich repeat resistance protein	PGSC0003DMT400010738	7.141	11.847	7.094	6.814	8.852	6.467	4.988	7.174	6.314	5.919	5.706	7.577	9.857	13.358	8.548	11.538	8.382	12.382	11.368	7.016	10.965	8.891	8.963	9.634	12.518	10.594	11.305	9.364	7.716	6.944	6.077	9.529	9.222	7.863	8.487	7.93
c131051_g1_i1	Solyc08g016510.2.1	genomic_reference:SL2.40ch08 gene_region:7616130-7622289 transcript_region:SL2.40ch08:7616130..7622289- go_terms:GO:0042802,GO:0004175 functional_description:"Proteasome subunit alpha type (AHRD V1 ***- C6SW82_SOYBN); contains Interpro domain(s) IPR001353 Proteasome, subunit alpha/beta "	Proteasome subunit alpha type-5	PGSC0003DMT400024982	11.921	19.188	13.714	11.072	13.863	10.098	7.5	12.316	12.617	10.013	10.966	14.579	15.937	17.749	15.735	16.392	16.947	19.711	15.943	11.605	18.212	13.796	16.839	15.82	19.661	16.898	19.999	14.872	14.816	13.206	9.941	13.133	14.83	12.011	17.375	13.262
c139963_g3_i2	PGSC0003DMP400023752_PGSC0003DMT400034907	null	Conserved gene of unknown function	PGSC0003DMT400034907	2.271	2.408	1.276	2.085	3.366	1.459	1.242	1.818	2.426	1.916	1.687	2.321	1.816	2.224	2.687	2.517	2.843	2.402	2.103	2.838	2.547	2.584	2.635	2.425	2.506	2.831	2.301	3.071	2.021	2.124	1.323	2.426	3.021	2.178	1.854	2.133
c128769_g1_i1	null	null	Conserved gene of unknown function	PGSC0003DMT400027401	1.697	9.503	3.4	1.26	9.161	3.305	3.373	4.776	3.846	2.588	3.659	9.681	14.863	12.539	3.1	7.456	3.609	8.401	9.381	2.847	2.232	1.603	1.842	3.362	8.79	1.881	4.425	10.089	3.264	3.487	3.949	3.615	16.282	4.897	3.395	4.245
c133317_g1_i1	PGSC0003DMP400055987_PGSC0003DMT400083480	null	60S ribosomal protein L12	PGSC0003DMT400083480	53.063	65.675	77.109	42.993	51.465	51.614	34.406	40.045	57.366	47.656	44.387	48.832	59.485	66.23	62.108	67.595	68.981	75.09	64.661	55.697	73.714	59.441	61.434	79.66	70.804	77.698	84.465	55.692	83.266	53.435	47.449	59.047	54.275	51.038	72.381	67.059
c139584_g1_i1	PGSC0003DMP400016724_PGSC0003DMT400024464	null	ATP binding / binding / protein kinase/ protein serine/threonine kinase/ protein tyrosine kinase	PGSC0003DMT400024464	4.37	5.522	4.496	4.658	4.411	3.723	3.927	5.12	4.492	4.585	4.199	4.737	4.031	5.479	4.727	4.704	5.704	5.83	4.979	4.265	5.035	5.729	5.149	5.087	4.829	4.999	4.834	5.417	4.474	5.502	4.499	5.406	5.756	5.577	3.73	4.868
c146559_g7_i1	PGSC0003DMP400053006_PGSC0003DMT400078269	null	NN mitogen-activated protein kinase	PGSC0003DMT400078269	4.87	4.077	4.112	8.295	3.425	4.845	3.191	1.764	6.282	2.96	7.583	3.416	3.334	2.693	4.322	5.354	3.565	2.921	2.923	4.274	2.989	4.257	4.68	4.041	3.445	2.428	4.469	4.652	4.895	3.98	1.906	2.818	7.701	3.557	3.763	5.216
c146001_g1_i1	PGSC0003DMP400053713_PGSC0003DMT400079224	null	Auxin-independent growth promoter	PGSC0003DMT400079224	4.313	3.296	4.101	3.052	3.705	3.662	4.749	3.463	3.295	3.833	3.753	4.114	4.065	3.208	3.772	3.035	3.661	3.056	4.263	3.889	3.402	3.837	3.206	3.319	2.93	3.445	3.993	3.564	3.577	3.753	4.362	3.835	3.505	3.882	4.076	3.537
c142739_g1_i4	PGSC0003DMP400008446_PGSC0003DMT400012143	null	Nucleic acid binding protein	PGSC0003DMT400012143	2.246	1.916	3.536	2.466	2.138	2.509	3.249	2.807	1.812	3.853	1.687	2.67	1.85	1.627	2.121	1.659	2.461	1.838	2.334	2.461	2.399	3.329	1.759	1.907	1.718	1.746	3.053	2.004	2.907	1.659	1.302	2.876	2.824	2.227	1.731	1.953
c137361_g1_i1	PGSC0003DMP400036230_PGSC0003DMT400053731	null	Conserved gene of unknown function	PGSC0003DMT400053731	96.484	6.999	8.145	7.035	9.016	17.994	9.851	12.133	5.848	5.638	12.957	27.695	19.836	21.484	15.023	21.671	20.756	22.824	22.389	8.4	20.73	22.538	22.836	26.413	45.748	57	64.145	48.261	3.415	1.156	8.723	14.843	15.857	3.242	4.455	3.252
c127836_g1_i1	Solyc01g100330.2.1	genomic_reference:SL2.40ch01 gene_region:82155691-82161827 transcript_region:SL2.40ch01:82155691..82161827+ go_terms:GO:0008270,GO:0005622 functional_description:"Zinc finger matrin type 2 (AHRD V1 ***- Q6DEN8_XENTR); contains Interpro domain(s) IPR003604 Zinc finger, U1-type "	Zinc finger protein	PGSC0003DMT400007289	6.78	7.684	7.625	6.991	6.046	6.742	6.879	5.873	5.223	6.521	7.232	5.681	5.117	8.804	6.556	6.41	7.4	7.037	7.255	5.702	7.238	6.832	5.684	8.406	6.901	6.947	7.201	6.897	6.906	5.571	5.325	5.96	7.366	5.695	7.906	6.378
c136020_g1_i2	Solyc01g107630.2.1	genomic_reference:SL2.40ch01 gene_region:86878462-86880092 transcript_region:SL2.40ch01:86878462..86880092+ go_terms:GO:0005515 functional_description:"Cell division cycle protein 123-like protein (AHRD V1 ***- B6S349_9BILA); contains Interpro domain(s) IPR009772 D123 "	Cell division cycle protein	PGSC0003DMT400066224	2.345	2.076	2.067	2.608	2.776	2.02	2.045	1.226	1.335	1.294	2.152	2.255	2.215	1.452	2.606	2.922	2.609	2.052	2.299	2.032	2.291	2.435	2.754	1.487	1.97	2.696	1.803	3.041	1.459	1.719	2.043	2.068	2.133	2.099	1.485	2.439
c134430_g1_i1	PGSC0003DMP400024385_PGSC0003DMT400035882	null	Nitrate transporter	PGSC0003DMT400035882	4.116	13.302	12.2	2.981	7.952	3.621	1.596	3.388	6.399	3.833	4.72	2.51	10.632	5.69	2.234	3.026	2.678	3.225	5.996	10.379	6.687	3.311	6.006	5.13	2.455	3.253	5.287	4.44	6.873	5.452	7.464	12.579	5.648	5.222	10.016	7.93
c143345_g1_i1	PGSC0003DMP400012802_PGSC0003DMT400018617	null	UDP-N-acetylglucosamine transporter	PGSC0003DMT400018617	4.436	3.36	2.824	1.473	3.724	3.009	3.803	2.969	2.913	2.92	4.938	3.406	3.777	3.782	4.913	3.214	4.556	3.135	3.755	3.083	3.117	4.494	3.869	2.823	4.405	3.387	2.433	4.34	2.723	4	3.716	2.229	4.887	2.552	4.087	2.714
c144893_g2_i1	PGSC0003DMP400010604_PGSC0003DMT400015312	null	Conserved gene of unknown function	PGSC0003DMT400015312	2.23	2.247	2.576	2.599	1.848	2.091	1.319	1.893	2.331	2.047	1.583	2.302	1.794	1.955	2.428	1.734	3.191	2.943	3.235	4.003	3.009	3.101	2.496	2.576	2.496	2.677	3.23	1.903	1.848	1.324	2.075	2.518	2.222	1.537	2.043	2.766
c143856_g1_i2	PGSC0003DMP400010570_PGSC0003DMT400015263	null	Mitogen-activated protein kinase 9	PGSC0003DMT400015263	7.961	8.7	9.738	10.008	9.026	8.925	9.469	10.003	11.06	7.464	9.99	8.426	8.982	7.879	11.98	9.228	10.156	9.935	10.34	14.102	9.303	10.511	10.373	8.88	9.628	8.588	10.608	9.314	8.505	10.361	9.168	8.79	7.879	8.395	8.676	9.376
c118761_g1_i1	PGSC0003DMP400047794_PGSC0003DMT400070703	null	STS14 protein	PGSC0003DMT400070703	15.668	52.79	78.646	33.465	42.845	49.105	56.373	63.246	60.926	60.308	27.762	30.979	62.022	56.396	15.849	42.55	22.904	49.053	54.09	25.628	55.482	18.193	29.008	66.545	35.846	50.254	61.424	32.392	80.11	37.276	66.622	64.268	41.528	42.722	63.526	80.796
c145363_g1_i1	PGSC0003DMP400016186_PGSC0003DMT400023732	null	Ovule receptor-like kinase 28	PGSC0003DMT400023732	14.561	16.17	21.859	12.004	17.809	18.595	17.762	21.749	25.065	18.782	12.606	12.352	21.73	21.249	10.434	15.412	10.33	15.178	21.915	14.224	23.247	10.345	12.593	19.753	14.943	18.779	22.101	13.573	22.284	16.021	16.621	24.083	16.775	19.312	27.146	22.152
c144399_g1_i1	PGSC0003DMP400031758_PGSC0003DMT400046938	null	Conserved gene of unknown function	PGSC0003DMT400046938	4.042	6.367	4.993	6.033	6.501	5.172	5.465	5.26	4.312	4.736	5.175	6.096	4.441	5.491	6.694	7.937	7.391	8.254	6.885	5.728	6.412	6.517	5.131	5.237	5.617	5.7	4.734	7.32	4.485	6.282	5.611	6.029	5.934	5.577	4.165	5.966
c135392_g1_i1	PGSC0003DMP400015773_PGSC0003DMT400023143	null	Carboxylic ester hydrolase	PGSC0003DMT400023143	9.314	8.379	3.818	4.897	5.311	10.425	4.959	8.497	6.897	4.113	25.023	3.303	8.816	11.965	7.455	14.611	13.539	12.652	16.22	15.547	8.585	6.937	17.162	8.082	9.214	13.214	12.09	11.167	14.578	20.13	6.204	5.383	15.334	12.415	11.122	9.915
c139573_g1_i1	PGSC0003DMP400008567_PGSC0003DMT400012323	null	Conserved gene of unknown function	PGSC0003DMT400012323	5.624	5.768	4.869	5.013	10.128	6.773	10.52	6.045	9.778	6.16	10.635	9.53	10.555	7.704	4.921	7.729	8.2	9.021	6.689	5.141	5.34	8.313	7.489	6.412	10.558	8.56	6.128	6.454	5.328	7.882	9.581	6.434	6.734	6.818	9.369	6.494
c144563_g6_i1	Solyc06g065640.2.1	genomic_reference:SL2.40ch06 gene_region:37426162-37437607 transcript_region:SL2.40ch06:37426162..37437607+ go_terms:GO:0046982,GO:0016564 functional_description:"WD-40 repeat family protein (AHRD V1 *--- D7LF16_ARALY); contains Interpro domain(s) IPR017986 WD40 repeat, region "	STY-L protein	PGSC0003DMT400045506	35.116	38.269	39.91	39.17	43.164	37.813	31.511	36.754	41.973	38.376	38.946	42.217	41.909	39.619	40.941	39.137	38.051	40.37	35.27	33.371	37.604	39.32	38.782	35.541	37.837	31.427	32.775	31.325	38.829	38.471	30.924	37.286	39.208	37.559	37.262	38.413
c109657_g1_i1	PGSC0003DMP400048646_PGSC0003DMT400071935	null	Copper ion binding protein	PGSC0003DMT400071935	20.645	17.283	22.141	20.627	18.09	21.186	25.549	20.727	23.519	21.671	24.852	19.967	17.621	16.918	16.917	19.173	20.582	17.704	17.537	23.184	15.901	20.243	20.92	19.861	19.055	19.336	19.424	17.711	20.587	18.954	20.136	20.687	20.063	19.726	21.886	21.044
c146152_g1_i1	PGSC0003DMP400027046_PGSC0003DMT400039912	null	UDP-glucose glucosyltransferase	PGSC0003DMT400039912	2.607	3.799	5.897	2.44	3.705	4.733	5.035	3.334	2.596	3.18	1.583	2.718	3.91	1.698	3.667	4.223	2.756	5.661	6.643	5.746	2.753	2.023	2.183	2.36	3.284	3.052	2.068	5.518	3.718	4.761	3.049	4.216	1.945	3.35	1.921	3.02
c143110_g1_i3	PGSC0003DMP400030446_PGSC0003DMT400044895	null	Disease resistance protein; Calcium-binding EF-hand; AAA ATPase	PGSC0003DMT400044895	3.435	1.059	1.875	1.97	3.84	1.642	5.026	2.033	4.661	4.555	4.787	3.416	3.522	2.025	2.857	5.015	2.53	3.225	5.88	2.987	1.809	2.444	1.225	2.716	7.092	7.389	2.511	3.967	2.28	2.42	2.848	1.767	2.794	4.798	1.072	1.246
c147416_g2_i3	PGSC0003DMP400016885_PGSC0003DMT400024713	null	Replication factor A 1, rfa1	PGSC0003DMT400024713	10.134	2.376	7.162	11.108	8.822	8.395	13.912	10.724	7.998	14.487	7.592	11.286	6.302	8.383	9.551	10.746	9.408	6.439	5.903	7.813	4.878	10.196	11.156	9.106	4.435	6.65	8.23	7.36	7.262	9.156	13.678	11.481	9.252	9.833	7.683	15.395
c144453_g2_i2	Solyc04g010070.2.1	genomic_reference:SL2.40ch04 gene_region:3365037-3378848 transcript_region:SL2.40ch04:3365037..3378848+ go_terms:GO:0005509 functional_description:"Protein phosphatase 2A regulatory subunit B&apos-like protein (AHRD V1 ***- Q56WJ0_ARATH); contains Interpro domain(s) IPR011992 EF-Hand type "	Calcium-dependent protein kinase CDPK5	PGSC0003DMT400014939	4.28	5.597	5.422	4.605	4.808	4.57	5.274	4.873	5.636	4.796	5.061	5.36	6.413	5.901	5.334	5.345	5.487	6.112	5.441	5.176	4.494	5.387	5.675	5.474	5.698	5.278	6.438	4.35	6.689	4.998	5.24	6.249	4.838	5.596	7.057	5.586
c141467_g1_i2	Solyc12g014150.1.1	evidence_code:10F0H1E1IEG genomic_reference:SL2.40ch12 gene_region:4979762-4989302 transcript_region:SL2.40ch12:4979762..4989302+ go_terms:GO:0005524,GO:0017111 functional_description:"Single-stranded nucleic acid binding R3H domain protein (AHRD V1 **-- C7QND6_CYAP0); contains Interpro domain(s) IPR003959 ATPase, AAA-type, core "	ATP binding protein	PGSC0003DMT400079820	3.099	2.707	2.587	2.963	3.047	3.152	5.074	3.076	2.839	2.95	3.99	4.142	2.259	2.365	3.141	4.374	2.904	2.921	3.177	1.962	4.327	3.25	4.109	3.783	3.465	2.418	3.672	2.87	3.696	3.576	3.737	4.401	3.564	3.183	2.546	3.622
c134856_g1_i1	PGSC0003DMP400054045_PGSC0003DMT400079675	null	Alpha-l-fucosidase	PGSC0003DMT400079675	3.894	6.721	6.032	5.385	10.912	6.396	8.628	7.271	10.34	7.264	4.929	5.945	6.645	8.605	5.067	7.626	4.774	7.262	9.127	4.537	7.247	4.537	4.615	5.959	6.466	9.596	6.792	5.135	9.532	9.571	7.824	6.723	6.201	9.025	7.202	7.444
c116002_g1_i1	PGSC0003DMP400010797_PGSC0003DMT400015589	null	Conserved gene of unknown function	PGSC0003DMT400015589	136.412	305.078	314.933	324.323	205.452	268.394	299.482	319.284	362.187	279.867	223.298	306.709	310.185	311.061	176.263	253.591	221.308	300.148	353.374	179.019	234.968	303.746	221.897	390.391	350.825	287.447	336.276	321.12	318.637	295.365	438.976	495.654	277.18	260.965	292.997	388.512
c135358_g1_i1	PGSC0003DMP400000367_PGSC0003DMT400000485	null	Beta-amylase	PGSC0003DMT400000485	10.093	11.643	11.929	10.016	9.142	10.149	12.039	10.681	8.952	10.846	10.047	9.87	9.226	9.343	10.069	9.605	9.93	12.235	11.495	10.213	9.391	9.478	9.866	10.141	10.558	9.049	10.94	8.891	9.175	11.398	10.555	11.146	11.641	11.035	11.3	11.277
c131910_g1_i1	PGSC0003DMP400019659_PGSC0003DMT400028923	null	Plastidial delta-12 oleate desaturase	PGSC0003DMT400028923	215.678	443.577	421.232	217.265	250.928	300.628	283.526	303.053	379.963	302.652	220.72	219.435	340.332	335.987	122.8	252.13	126.267	263.307	286.634	266.317	214.553	180.914	174.861	270.826	185.364	164.244	227.2	220.612	394.036	285.132	355.204	410.155	246.958	372.155	395.929	472.972
c142879_g1_i1	Solyc02g071120.2.1	genomic_reference:SL2.40ch02 gene_region:35176956-35184955 transcript_region:SL2.40ch02:35176956..35184955+ go_terms:GO:0016413 functional_description:"CAS1 domain containing 1 (AHRD V1 **-- B0W8N6_CULQU); contains Interpro domain(s) IPR012419 Cas1p-like "	O-acetyltransferase	PGSC0003DMT400025128	3.747	4.409	5.027	3.407	5.292	4.407	4.309	5.346	6.77	4.625	3.118	3.491	5.56	6.018	4.071	5.561	3.861	5.582	4.979	4.511	4.494	4.213	3.786	5.539	5.314	4.587	6.305	4.471	5.544	3.487	3.959	5.048	4.996	4.552	7.66	4.73
c108513_g2_i1	tr|G7I9Q9|G7I9Q9_MEDTR	ATP synthase subunit alpha OS=Medicago	Gene of unknown function	PGSC0003DMT400059557	99.845	53.122	67.191	95.489	82.392	97.731	138.706	64.472	59.422	95.633	89.285	56.956	58.057	49.945	39.395	53.031	77.511	55.774	51.121	53.516	70.429	51.837	58.929	65.942	42.05	42.721	49.378	50.083	58.951	61.515	101.198	75.449	78.278	86.41	54.57	66.521
c131829_g1_i2	PGSC0003DMP400037018_PGSC0003DMT400055040	null	NC domain-containing protein	PGSC0003DMT400055040	19.767	22.109	17.193	17.327	15.13	21.972	16.405	13.789	17.364	9.28	20.729	17.013	26.802	28.672	20.284	10.218	11.643	22.17	22.817	22.466	29.472	18.797	12.482	21.672	18.913	17.618	26.392	18.104	17.485	20.12	17.352	26.798	12.737	12.553	14.304	17.781
c2778_g2_i1	PGSC0003DMP400031082_PGSC0003DMT400045864	null	Protein FAM96B	PGSC0003DMT400045864	4.542	6.025	5.965	7.994	7.449	11.69	10.31	7.873	9.429	7.003	12.483	6.275	4.851	10.244	5.998	4.854	9.417	7.51	9.67	6.946	3.648	8.567	3.933	4.181	12.124	5.489	5.199	6.505	6.765	11.181	5.547	7.023	10.328	6.503	8.364	8.373
c144821_g1_i3	Solyc03g117600.2.1	genomic_reference:SL2.40ch03 gene_region:60768804-60774201 transcript_region:SL2.40ch03:60768804..60774201+ go_terms:GO:0047205,GO:0047172 functional_description:"Hydroxycinnamoyl-CoA shikimate/quinate hydroxycinnamoyltransferase (AHRD V1 **-* A4ZKI0_COFAR); contains Interpro domain(s) IPR003480 Transferase "	Hydroxycinnamoyl transferase	PGSC0003DMT400036695	1.869	2.889	6.744	1.863	3.415	3.774	3.182	6.507	7.532	3.281	1.374	2	5.593	5.866	2.914	2.413	2.009	4.161	4.332	8.776	5.468	1.91	3.215	5.41	1.829	2.37	4.093	1.49	5.166	2.548	4.171	3.315	4.542	6.04	3.864	7.338
c130224_g1_i1	Solyc07g044850.2.1	genomic_reference:SL2.40ch07 gene_region:55233263-55244252 transcript_region:SL2.40ch07:55233263..55244252+ go_terms:GO:0000166 functional_description:"WD-repeat protein-like (AHRD V1 ***- Q9FNN2_ARATH); contains Interpro domain(s) IPR017986 WD40 repeat, region "	WD-repeat protein	PGSC0003DMT400074134	12.675	15.089	7.422	10.07	13.611	8.13	7.93	12.122	7.649	9.792	14.947	13.692	10.776	17.362	18.536	13.065	13.408	15.934	11.853	14.233	11.122	11.422	10.935	11.111	12.013	10.642	11.625	13.754	7.694	11.211	7.929	12.001	12.905	10.543	6.879	7.792
c145828_g2_i3	PGSC0003DMP400046954_PGSC0003DMT400069555	null	Sigma factor	PGSC0003DMT400069555	69.518	138.456	140.053	104.796	119.742	131.004	108.761	136.086	104.51	152.53	96.27	111.496	158.332	145.924	61.606	129.892	100.589	135.341	144.767	81.508	97.02	94.005	112.57	109.641	114.914	105.085	107.24	126.285	117.729	132.373	144.021	143.264	120.477	137.409	139.123	112.642
c141570_g1_i1	PGSC0003DMP400034134_PGSC0003DMT400050556	null	Heat shock protein 90	PGSC0003DMT400050556	43.79	49.355	110.569	38.416	35.59	45.82	56.755	33.226	64.687	55.091	37.136	41.604	57.481	42.159	35.696	57.754	34.973	60.814	32.186	47.227	55.118	50.199	33.384	74.779	59.811	64.13	100.636	34.486	92.97	33.622	51.176	55.883	35.071	36.87	70.471	68.168
c141477_g4_i3	Solyc04g008560.2.1	genomic_reference:SL2.40ch04 gene_region:2173271-2179828 transcript_region:SL2.40ch04:2173271..2179828- go_terms:GO:0008152 functional_description:"Unknown Protein (AHRD V1)"	Cgi-62	PGSC0003DMT400080572	2.173	2.29	1.841	1.624	1.944	2.866	2.207	2.087	3.295	1.736	2.171	1.576	1.296	1.733	2.825	2.027	2.583	2.966	4.228	2.304	1.495	2.067	2.782	2.446	1.849	1.804	2.245	1.48	1.686	1.817	2.075	2.322	1.619	1.429	1.675	1.922
c106068_g1_i1	PGSC0003DMP400009940_PGSC0003DMT400014388	null	Amsh	PGSC0003DMT400014388	26.466	21.446	19.306	25.276	23.594	22.155	21.957	20.985	24.483	21.932	24.444	22.637	20.589	20.008	27.019	22.953	24.721	16.949	25.254	27.984	22.303	24.903	25.158	21.435	23.278	22.042	21.713	22.776	19.971	21.522	20.549	21.819	24.17	19.44	23.226	21.793
c125389_g1_i1	Solyc11g072840.1.1	evidence_code:10F0H1E0IEG genomic_reference:SL2.40ch11 gene_region:53109948-53110259 transcript_region:SL2.40ch11:53109948..53110259- go_terms:GO:0005634,GO:0003677 functional_description:"Histone H4 (AHRD V1 ***- B6T0P4_MAIZE); contains Interpro domain(s) IPR001951 Histone H4 "	Histone H4	PGSC0003DMT400097008	11.183	10.894	13.431	12.172	9.48	17.81	11.265	13.09	11.77	9.902	17.061	7.105	8.34	12.176	11.146	8.201	11.104	18.832	11.634	7.165	11.604	10.266	10.234	18.999	13.245	15.43	18.793	8.216	25.007	8.909	9.909	9.114	9.212	9.025	20.87	11.889
c138528_g2_i4	Solyc03g112010.2.1	genomic_reference:SL2.40ch03 gene_region:56619691-56622220 transcript_region:SL2.40ch03:56619691..56622220- go_terms:GO:0019825 functional_description:"Cytochrome P450"	Cytochrome P450 71A4	PGSC0003DMT400046711	15.57	20.301	35.934	28.062	34.961	37.313	35.582	37.711	13.56	34.001	18.122	34.895	22.372	12.012	21.256	32.878	24.652	18.945	26.895	14.548	26.777	25.428	22.514	25.573	27.339	17.052	17.477	13.19	25.612	29.098	19.024	29.327	27.636	31.332	33.231	29.512
c133537_g1_i1	PGSC0003DMP400013603_PGSC0003DMT400019914	null	Translation initiation factor IF-1, chloroplastic	PGSC0003DMT400019914	26.236	42.902	70.275	34.911	41.849	43.117	37.521	49.661	69.412	48.88	38.501	44.076	55.853	72.751	31.333	55.576	37.956	59.563	49.319	26.749	71.58	51.61	34.48	71.147	66.015	68.947	93.004	49.197	71.162	36.723	58.481	55.478	51.165	48.999	80.253	61.917
c144578_g2_i1	Solyc12g096670.1.1	evidence_code:10F0H1E1IEG genomic_reference:SL2.40ch12 gene_region:63842032-63845331 transcript_region:SL2.40ch12:63842032..63845331- functional_description:"Ankyrin repeat family protein (AHRD V1 **-- Q9LVG7_ARATH); contains Interpro domain(s) IPR002110 Ankyrin "	Ankyrin repeat-containing protein	PGSC0003DMT400075256	13.569	8.518	9.636	17.762	14.259	12.893	18.192	15.112	11.463	16.855	15.326	12.842	8.783	11.567	11.785	13.574	17.791	12.111	10.86	14.075	11.397	15.548	13.993	14.096	11.487	13.684	11.449	11.559	10.98	11.744	17.817	13.665	15.107	12.099	11.457	12.966
c69487_g1_i1	null	null	WD-repeat protein	PGSC0003DMT400050409	5.214	5.158	4.632	8.455	6.578	5.977	7.013	7.056	7.914	6.05	11.535	4.539	3.3	4.824	2.712	4.44	2.756	3.033	3.281	5.965	3.314	4.975	4.449	3.966	3.95	4.702	3.871	5.87	4.539	9.136	4.616	5.036	5.588	6.079	6.276	7.222
c143288_g1_i1	PGSC0003DMP400054746_PGSC0003DMT400080738	null	Charged multivesicular body protein 2a	PGSC0003DMT400080738	7.699	6.282	7.953	9.387	6.83	6.691	7.577	8.626	6.738	7.886	9.251	8.228	8.473	9.378	11.211	9.53	9.548	12.483	8.445	12.394	8.28	9.162	10.999	7.134	9.022	10.728	6.67	8.518	6.257	8.386	7.114	9.68	7.109	7.567	7.895	7.94
c132828_g1_i1	PGSC0003DMP400041774_PGSC0003DMT400062079	null	Conserved gene of unknown function	PGSC0003DMT400062079	4.845	4.291	3.253	4.817	3.057	5.1	6.507	4.733	3.74	3.963	2.673	4.086	3.932	3.746	5.051	3.054	2.487	4.871	4.794	7.138	4.229	4.134	5.536	5.227	3.193	4.184	4.004	4.571	3.642	3.99	3.208	5.498	4.591	2.611	4.053	3.822
c141181_g1_i6	PGSC0003DMP400052799_PGSC0003DMT400077996	null	Conserved gene of unknown function	PGSC0003DMT400077996	4.927	2.75	2.067	2.174	2.37	2.387	1.586	1.301	1.017	2.328	3.479	4.963	2.182	1.791	2.784	4.016	3.522	2.3	2.16	1.874	1.691	3.407	3.418	1.347	3.041	1.708	1.438	2.85	1.437	2.252	2.075	2.426	3.002	1.439	1.005	1.246
c129164_g1_i3	Solyc01g087260.2.1	genomic_reference:SL2.40ch01 gene_region:73957796-73970716 transcript_region:SL2.40ch01:73957796..73970716- go_terms:GO:0045549 functional_description:"Carotenoid cleavage dioxygenase 1B"	9-cis-epoxy-carotenoid dioxygenase 2	PGSC0003DMT400039054	78.512	141.73	98.753	139.414	119.916	107.441	124.899	91.502	62.526	111.766	124.43	140.352	120.034	123.703	109.411	145.898	111.615	124.628	110.848	79.275	103.127	110.665	103.56	88.529	135.373	87.15	77.197	128.037	85.568	163.259	129.729	121.225	119.924	119.694	80.164	111.016
c146409_g2_i3	Solyc05g013490.2.1	genomic_reference:SL2.40ch05 gene_region:6701173-6716534 transcript_region:SL2.40ch05:6701173..6716534+ functional_description:"Unknown Protein (AHRD V1)"	Hydrolase, acting on ester bonds	PGSC0003DMT400085386	3.853	3.457	4.315	3.913	3.87	3.56	5.16	3.098	3.496	3.933	3.915	4.029	3.633	2.927	3.432	3.412	3.583	3.394	3.293	3.95	2.891	3.442	3.501	3.545	3.081	2.984	3.13	3.454	4.679	3.664	3.621	3.13	3.179	3.35	4.522	4.635
c138636_g1_i1	Solyc04g071560.2.1	genomic_reference:SL2.40ch04 gene_region:56133865-56137308 transcript_region:SL2.40ch04:56133865..56137308+ go_terms:GO:0045454 functional_description:"Thioredoxin y (AHRD V1 ***- B9GTH5_POPTR); contains Interpro domain(s) IPR005746 Thioredoxin "	Thioredoxin Y1, chloroplastic	PGSC0003DMT400061915	11.618	27.481	21.712	15.357	17.123	20.044	17.705	23.438	46.179	15.4	15.298	13.748	22.339	26.366	16.367	20.879	15.982	33.379	29.933	18.971	30.544	17.843	24.237	34.614	28.592	26.706	47.94	24.286	38.85	18.124	24.995	32.157	24.595	26.189	42.555	24.708
c131130_g1_i1	PGSC0003DMP400018886_PGSC0003DMT400027718	null	F-box family protein	PGSC0003DMT400027718	3.722	2.825	3.378	4.259	3.541	2.928	5.064	2.065	1.292	4.324	3.431	5.454	5.061	2.997	3.278	4.355	5.217	2.966	3.905	5.483	3.216	4.712	4.062	2.64	3.253	2.409	3.451	1.984	4.496	4.445	3.102	3.823	5.48	3.251	3.517	4.245
c129988_g1_i1	PGSC0003DMP400014063_PGSC0003DMT400020644	null	Nbs-lrr resistance protein	PGSC0003DMT400020644	69.37	50.96	28.331	72.528	64.398	40.353	40.034	25.901	39.568	39.54	69.637	62.75	42.795	39.256	121.173	59.875	91.624	36.468	70.333	86.597	48.746	89.66	64.585	51.63	68.712	44.535	48.427	81.055	22.208	57.672	38.366	37.852	92.663	30.081	32.673	28.16
c133925_g1_i2	PGSC0003DMP400042737_PGSC0003DMT400063491	null	Pentatricopeptide repeat-containing protein	PGSC0003DMT400063491	9.56	6.603	6.495	5.527	10.486	5.671	5.418	7.088	3.56	6.411	8.483	11.352	11.684	7.469	7.317	12.82	8.913	11.513	11.079	6.061	8.693	12.342	8.88	7.964	12.983	10.124	9.435	12.445	3.858	5.976	5.547	9.46	7.928	6.404	4.444	4.181
c135464_g1_i1	PGSC0003DMP400038842_PGSC0003DMT400057711	null	F-box family protein	PGSC0003DMT400057711	13.495	10.359	10.212	7.328	9.896	10.486	7.52	12.101	9.535	7.103	8.208	8.068	10.134	12.761	5.634	9.021	9.417	7.724	15.377	5.413	8.791	4.634	9.645	9.807	11.578	12.945	14.07	13.351	8.581	6.42	8.692	11.227	11.552	7.912	9.726	7.423
c123060_g1_i1	PGSC0003DMP400001718_PGSC0003DMT400002368	null	Conserved gene of unknown function	PGSC0003DMT400002368	13.159	10.038	16.256	18.977	14.066	12.71	12.039	12.477	10.774	13.635	14.151	12.758	10.931	15.606	12.789	12.122	12.974	18.042	18.438	12.928	13.875	14.479	13.182	15.249	11.952	10.949	12.555	12.063	14.308	15.448	16.96	10.731	14.376	12.267	12.774	15.627
c137395_g1_i1	PGSC0003DMP400052022_PGSC0003DMT400076776	null	N-acylneuraminate-9-phosphatase	PGSC0003DMT400076776	69.403	107.325	126.667	77.417	108.762	73.617	65.478	72.41	66.276	60.207	59.485	39.367	83.098	88.334	33.608	48.563	30.721	35.002	45.98	52.053	34.123	45.04	50.039	49.615	45.808	29.546	57.419	41.766	107.722	102.021	60.725	123.905	124.782	92.361	90.482	112.43
c137870_g2_i2	Solyc05g056260.2.1	genomic_reference:SL2.40ch05 gene_region:64755903-64760321 transcript_region:SL2.40ch05:64755903..64760321- go_terms:GO:0004826 functional_description:"Phenylalanyl-tRNA synthetase alpha chain (AHRD V1 *-** Q5N0F1_SYNP6); contains Interpro domain(s) IPR004530 Phenylalanyl-tRNA synthetase, class IIc, mitochondrial "	Phenylalanyl-tRNA synthetase	PGSC0003DMT400059968	8.215	13.527	15.036	9.236	12.557	12.944	9.459	12.316	13.084	11.167	11.601	12.276	12.404	14.084	10.765	11.726	10.165	13.521	14.348	7.892	15.38	11.44	11.303	18.406	13.468	16.697	19.822	12.747	14.287	10.499	13.551	13.965	12.934	11.922	13.199	14.814
c134435_g1_i1	PGSC0003DMP400046267_PGSC0003DMT400068480	null	Sulfur	PGSC0003DMT400068480	105.953	254.043	301.004	166.961	202.792	210.558	161.771	262.395	290.126	215.938	145.33	170.17	283.527	293.991	130.343	220.345	149.449	249.956	252.415	131.88	260.693	164.622	172.834	271.16	210.653	252.805	297.694	222.746	321.328	190.114	228.915	274.342	233.184	227.77	272.394	249.188
c141360_g3_i2	tr|Q9QD03|Q9QD03_TVCVL	Putative transactivator factor OS=Tobacco	Transcription cofactor	PGSC0003DMT400022608	4.009	3.628	6.913	6.397	4.943	4.121	5.685	4.044	3.718	6.582	13.421	4.501	5.748	4.39	6.743	4.873	9.174	5.052	4.136	5.29	4.484	5.396	4.91	3.836	3.92	5.527	4.823	4.642	4.517	5.502	4.891	6.561	7.415	4.375	4.433	5.184
c125651_g1_i1	PGSC0003DMP400002573_PGSC0003DMT400003611	null	Polypyrimidine tract-binding protein	PGSC0003DMT400003611	4.591	4.067	3.637	3.886	4.15	3.101	3.487	3.668	3.327	3.612	3.81	3.878	3.821	4.051	3.416	3.799	4.009	4.984	3.801	3.915	3.943	3.136	3.197	3.589	3.627	4.385	4.668	3.252	4.604	4.119	3.187	3.396	3.703	3.705	4.578	4.276
c126000_g1_i3	PGSC0003DMP400046676_PGSC0003DMT400069120	null	GI11736	PGSC0003DMT400069120	26.966	27.642	54.697	9.608	21.447	32.305	46.77	31.623	54.368	32.607	16.644	20.495	53.15	60.365	28.994	56.651	17.547	66.216	61.888	57.159	41.499	56.226	30.123	125.073	27.834	15.92	49.964	48.754	51.062	103.156	53.59	96.634	53.781	41.845	88.606	89.708
c147016_g2_i1	Solyc07g055470.2.1	genomic_reference:SL2.40ch07 gene_region:60808989-60811808 transcript_region:SL2.40ch07:60808989..60811808- go_terms:GO:0019825 functional_description:"Cytochrome P450"	CYP72A56	PGSC0003DMT400044654	23.522	20.568	16.945	19.305	15.855	20.503	19.377	14.779	14.959	21.29	18.511	23.09	15.317	19.634	18.917	22.17	24.478	18.73	32.174	14.242	12.853	22.485	21.39	17.663	18.893	15.833	17.444	23.531	13.433	21.147	15.711	16.772	20.636	14.464	15.678	14.328
c147560_g1_i2	PGSC0003DMP400028545_PGSC0003DMT400042104	null	Nuclear-pore anchor	PGSC0003DMT400042104	12.069	9.267	10.427	11.329	8.368	11.608	11.466	8.809	11.177	11.307	10.786	9.323	7.243	8.16	8.337	10.077	10.556	8.954	8.618	8.873	10.296	10.231	9.286	10.442	7.476	10.364	11.957	8.73	9.802	8.86	9.581	9.414	10.505	9.843	8.933	8.912
c80537_g1_i1	PGSC0003DMP400040040_PGSC0003DMT400059496	null	Cyclase family protein	PGSC0003DMT400059496	31.147	8.037	6.111	8.624	8.852	7.691	8.8	6.464	8.708	5.759	10.312	11.672	9.292	11.872	30.661	9.992	15.695	12.483	15.654	20.513	10.345	18.403	13.846	7.479	13.751	10.594	7.201	16.584	4.777	10.075	8.427	5.66	15.314	8.148	6.678	5.786
c134871_g1_i2	Solyc02g088720.2.1	genomic_reference:SL2.40ch02 gene_region:45279650-45290880 transcript_region:SL2.40ch02:45279650..45290880+ go_terms:GO:0003676,GO:0000166 functional_description:"Heterogeneous nuclear ribonucleoprotein R (Fragment) (AHRD V1 *--- Q28BX1_XENTR); contains Interpro domain(s) IPR000504 RNA recognition motif, RNP-1 "	Conserved gene of unknown function	PGSC0003DMT400016657	5.042	3.917	3.875	4.374	4.75	4.203	3.134	4.507	4.471	3.662	5.668	5.341	3.954	4.086	4.654	4.1	4.487	4.263	4.413	4.94	4.406	3.548	4.615	4.602	5.132	3.589	4.602	4.501	3.566	4.484	3.568	4.135	4.739	3.616	3.115	3.759
c128182_g2_i1	Solyc02g083850.2.1	genomic_reference:SL2.40ch02 gene_region:41690032-41695031 transcript_region:SL2.40ch02:41690032..41695031- go_terms:GO:0004683 functional_description:"Calcium-dependent protein kinase (AHRD V1 **** C6KGT3_SOLLC); contains Interpro domain(s) IPR002290 Serine/threonine protein kinase "	Calcium-dependent protein kinase CPK4	PGSC0003DMT400009177	2.517	3.071	1.322	8.118	3.947	2.326	4.844	5.937	2.267	4.585	6.028	4.784	1.395	2.81	5.027	3.016	3.4	5.018	2.022	4.598	5.173	1.401	4.385	3.384	1.849	3.426	3.639	7.048	1.675	4.129	1.059	2.356	3.169	4.995	4.98	2.091
c142348_g3_i2	PGSC0003DMP400046680_PGSC0003DMT400069125	null	Conserved gene of unknown function	PGSC0003DMT400069125	5.009	3.499	3.355	3.46	3.221	4.06	3.669	3.754	4.471	5.307	2.777	2.718	4.142	3.887	3.918	3.299	4.043	3.924	3.35	4.301	5.015	4.634	5.002	2.92	3.476	3.829	3.816	3.464	3.156	3.763	3.928	4.435	3.515	4.434	2.066	2.418
c142539_g1_i1	PGSC0003DMP400010997_PGSC0003DMT400015864	null	Cucumisin	PGSC0003DMT400015864	21.235	17.165	15.871	21.106	30.859	26.236	17.132	16.769	13.92	24.44	32.539	23.647	14.752	17.854	24.372	19.682	18.739	19.892	23.672	17.728	21.113	19.157	18.958	23.364	22.177	18.463	18.085	20.36	21.862	26.639	19.596	18.874	27.745	17.913	17.141	25.732
c133466_g2_i3	Solyc10g007550.2.1	genomic_reference:SL2.40ch10 gene_region:1854624-1864124 transcript_region:SL2.40ch10:1854624..1864124- go_terms:GO:0008026,GO:0005524 functional_description:"ATP-dependent RNA helicase (AHRD V1 ***- A8B7Q7_GIALA); contains Interpro domain(s) IPR011545 DNA/RNA helicase, DEAD/DEAH box type, N-terminal "	Dead box ATP-dependent RNA helicase	PGSC0003DMT400029241	4.108	3.21	4.485	3.07	2.892	3.764	4.242	3.636	4.428	3.943	2.9	2.661	3.777	2.494	3.788	3.686	4.696	3.451	2.83	4.292	3.629	3.293	2.524	3.47	3.162	3.503	3.883	2.98	3.361	3.576	2.763	3.304	3.209	3.439	2.993	3.801
c141260_g1_i5	PGSC0003DMP400030984_PGSC0003DMT400045727	null	Zinc finger protein	PGSC0003DMT400045727	5.28	4.206	4.575	4.906	4.45	4.927	5.169	5.679	5.106	5.026	6.35	4.275	5.194	4.402	3.966	4.647	4.383	4.443	4.714	6	5.477	4.353	5.113	4.558	4.011	5.182	4.723	3.967	4.528	4.919	4.012	4.355	3.88	4.72	4.813	4.561
c138425_g4_i2	Solyc03g120770.2.1	genomic_reference:SL2.40ch03 gene_region:63101318-63111389 transcript_region:SL2.40ch03:63101318..63111389+ go_terms:GO:0007154 functional_description:"At1g15240-like protein (Fragment) (AHRD V1 *-*- C0JCI9_9BRAS); contains Interpro domain(s) IPR001683 Phox-like "	Gene of unknown function	PGSC0003DMT400096443	1.951	1.702	3.807	2.564	2.438	3.162	4.233	3.571	3.019	2.609	2.303	4.199	4.729	2.74	3.294	3.195	1.878	1.849	2.877	2.601	2.016	5.08	2.303	2.349	2.112	2.898	2.478	2.155	3.22	1.59	2.604	2.114	3.041	3.281	2.747	3.294
c114270_g1_i1	null	null	Gene of unknown function	PGSC0003DMT400071410	3.427	1.883	4.259	5.048	2.496	2.081	7.29	3.603	2.426	3.572	6.929	2.255	2.88	2.482	4.258	2.432	2.983	2.267	1.132	13.567	2.075	2.058	5.214	4.311	2.788	5.297	1.703	5.951	2.367	2.864	3.049	1.571	3.258	4.237	4.991	3.231
c116667_g1_i1	PGSC0003DMP400043672_PGSC0003DMT400064776	null	COR413-PM2	PGSC0003DMT400064776	78.471	94.152	53.568	57.118	97.154	83.001	50.296	66.559	46.221	76.26	69.295	107.429	97.075	64.989	96.889	91.895	124.571	137.957	114.06	78.933	69.466	136.391	79.25	60.262	109.974	88.494	66.977	103.439	43.605	56.497	59.465	75.553	108.757	57.147	46.955	51.179
c116648_g1_i1	PGSC0003DMP400031125_PGSC0003DMT400045932	null	40S ribosomal protein S5	PGSC0003DMT400045932	17.07	14.618	23.271	12.678	9.122	9.313	15.851	13.606	36.57	11.247	20.776	15.003	21.918	32.547	18.819	18.381	9.443	22.621	16.832	16.309	14.023	11.956	11.616	21.585	31.229	15.987	36.215	11.801	30.356	7.388	9.644	15.663	14.573	11.587	27.313	24.201
c138623_g1_i1	PGSC0003DMP400059851_PGSC0003DMT400088176	null	chromo domain containing protein	PGSC0003DMT400088176	3.796	1.744	6.575	3.611	3.589	2.968	4.214	5.69	4.015	4.013	2.597	5.454	1.263	1.932	3.133	2.055	1.809	1.951	2.9	4.362	3.255	3.618	2.653	5.302	3.334	5.451	4.004	1.913	3.134	1.669	3.271	3.835	5.223	4.887	7.582	5.966
c146772_g1_i4	PGSC0003DMP400051277_PGSC0003DMT400075694	null	Conserved gene of unknown function	PGSC0003DMT400075694	3.001	2.194	5.965	3.602	7.749	5.039	5.637	4.948	4.185	6.562	5.071	5.36	8.162	8.031	2.631	5.034	4.217	4.172	2.726	3.232	4.691	3.924	1.723	5.194	5.072	4.961	5.044	4.964	7.489	7.546	6.903	4.99	6.052	8.198	6.968	5.396
c947_g1_i1	PGSC0003DMP400059680_PGSC0003DMT400088005	null	Conserved gene of unknown function	PGSC0003DMT400088005	320.008	479.812	820.153	497.592	401.433	706.687	785.148	960.574	664.973	740.306	472.367	410.751	521.823	602.032	262.371	399.065	400.739	539.594	508.724	410.897	487.263	318.934	405.61	534.948	470.498	481.439	558.676	459.79	810.355	542.697	754.585	788.893	443.066	644.658	702.538	770.562
c137321_g1_i1	Solyc06g076660.2.1	genomic_reference:SL2.40ch06 gene_region:44000768-44002482 transcript_region:SL2.40ch06:44000768..44002482- go_terms:GO:0032183,GO:0032405 functional_description:"Proliferating cell nuclear antigen (AHRD V1 ***- Q8H0Q1_SOLLC); contains Interpro domain(s) IPR000730 Proliferating cell nuclear antigen, PCNA "	Proliferating cell nuclear antigen	PGSC0003DMT400078207	4.936	15.742	18.052	4.188	10.96	5.447	7.978	13.079	17.745	7.786	4.976	8.577	21.253	24.024	9.292	14.29	6.991	26.139	19.605	10.992	18.851	5.037	5.131	21.402	16.468	9.433	16.271	10.935	21.981	6.776	12.757	19.301	8.62	10.996	22.69	20.854
c141781_g2_i1	PGSC0003DMP400044224_PGSC0003DMT400065548	null	Nucleotide binding protein	PGSC0003DMT400065548	3.976	2.9	2.372	2.475	3.27	2.071	2.675	2.054	2.405	2.107	2.919	3.086	2.149	2.505	3.23	2.988	4.009	2.684	3.316	3.101	3.471	2.934	3.666	2.629	2.223	2.677	2.577	2.88	2.41	2.588	2.001	2.772	4.334	2.572	2.579	2.45
c121367_g1_i1	Solyc08g006690.1.1	evidence_code:10F0H1E0IEG genomic_reference:SL2.40ch08 gene_region:1257744-1258328 transcript_region:SL2.40ch08:1257744..1258328+ go_terms:GO:0046910 functional_description:"Pectinesterase (AHRD V1 **** D7L333_ARALY); contains Interpro domain(s) IPR006501 Pectinesterase inhibitor "	Pectinesterase	PGSC0003DMT400067636	24.875	32.607	30.342	23.564	36.538	38.599	31.234	29.063	29.441	30.781	23.43	30.733	26.193	22.807	20.293	30.192	22.086	42.264	37.546	8.671	15.292	15.443	21.316	21.704	29.794	14.749	16.327	28.072	36.505	27.577	17.14	17.915	41.015	21.824	47.692	29.026
c146420_g3_i1	sp|O24370|LOX21_SOLTU	Linoleate 13S-lipoxygenase 2-1, chloroplastic OS=Solanum tuberosum GN=LOX2.1 PE=1 SV=1	Lipoxygenase	PGSC0003DMT400081909	213.825	468.597	397.622	358.782	602.493	540.93	192.365	582.69	449.905	297.164	105.976	196.138	411.07	466.176	184.988	122.983	233.369	479.309	663.322	862.872	901.678	163.089	706.186	591.331	257.209	379.155	375.256	363.088	324.257	446.731	442.406	143.403	437.152	447.077	409.597	113.518
c78599_g1_i1	PGSC0003DMP400017548_PGSC0003DMT400025736	null	Beta-fructofuranosidase	PGSC0003DMT400025736	31.877	24.592	19.001	22.828	25.877	23.818	22.138	22.308	17.766	25.383	22.88	26.006	21.076	25.534	35.299	28.326	37.93	30.864	31.562	33.809	30.013	29.414	34.711	25.971	29.097	30.064	29.125	30.912	19.701	27.745	18.897	18.932	35.792	21.706	20.39	19.724
c130338_g1_i1	PGSC0003DMP400002839_PGSC0003DMT400003980	null	HB2 homeodomain protein	PGSC0003DMT400003980	12.971	14.843	10.11	18.542	16.194	17.83	17.714	17.522	18.285	17.517	14.966	14.9	10.566	13.932	21.191	15.11	14.391	17.016	16.047	25.505	20.553	14.278	18.663	15.604	15.599	11.458	9.247	13.925	13.811	18.065	17.172	15.582	15.827	17.44	15.488	19.238
c147942_g1_i1	PGSC0003DMP400009942_PGSC0003DMT400014390	null	Conserved gene of unknown function	PGSC0003DMT400014390	3.632	3.649	3.129	2.449	5.824	5.58	9.306	7.11	5.202	6.24	8.009	7.37	3.566	6.053	6.807	6.485	7.626	4.217	6.516	3.302	4.996	6.701	5.334	5.087	9.921	7.706	5.464	10.562	3.512	4.109	6.458	4.586	6.043	4.67	5.818	3.147
c120567_g1_i2	Solyc12g099800.1.1	evidence_code:10F0H1E1IEG genomic_reference:SL2.40ch12 gene_region:65135132-65139096 transcript_region:SL2.40ch12:65135132..65139096- go_terms:GO:0016853 functional_description:"Rhodanese-like domain containing protein (AHRD V1 *--- B1XHS0_SYNP2); contains Interpro domain(s) IPR001763 Rhodanese-like "	Parvulin-type peptidyl prolyl cis/trans isomerase	PGSC0003DMT400012014	4.017	7.983	12.686	6.947	9.026	9.231	7.214	11.208	11.283	6.652	6.625	7.124	7.409	13.44	7.706	10.303	6.313	11.22	12.974	8.198	9.342	10.012	4.569	13.794	14.104	9.222	11.648	11.529	11.909	7.783	12.344	12.66	9.429	9.981	15.644	9.651
c146699_g3_i3	PGSC0003DMP400032609_PGSC0003DMT400048145	null	Amidase family protein	PGSC0003DMT400048145	6.223	14.618	10.54	11.241	6.472	12.434	7.701	14.026	16.537	12.039	7.488	6.803	16.58	13.382	5.634	10.736	9.078	15.065	4.425	3.407	16.255	6.079	12.39	11.509	9.174	8.828	8.949	7.522	9.564	10.954	14.768	13.976	13.191	8.661	10.106	10.063
c139176_g1_i2	PGSC0003DMP400050447_PGSC0003DMT400074485	null	Membrane-associated zinc metalloprotease isoform 1	PGSC0003DMT400074485	9.445	13.698	10.291	10.762	12.17	9.435	8.809	8.261	9.121	9.732	11.696	12.654	12.05	9.823	10.417	13.904	13.374	11.592	10.94	9.626	10.847	15.854	11.229	10.647	13.751	10.076	10.929	12.183	10.98	10.815	9.549	11.481	10.92	9.912	9.369	12.47
c146625_g3_i1	Solyc09g097880.2.1	genomic_reference:SL2.40ch09 gene_region:67148650-67159633 transcript_region:SL2.40ch09:67148650..67159633+ go_terms:GO:0003917,GO:0005515 functional_description:"DNA topoisomerase (AHRD V1 **** B9RRL8_RICCO); contains Interpro domain(s) IPR000380 DNA topoisomerase, type IA, core "	DNA topoisomerase	PGSC0003DMT400045040	3.075	2.793	2.598	2.307	1.538	1.754	2.045	1.882	2.648	2.739	3.649	2.151	3.411	1.826	2.687	2.998	3.574	1.691	3.235	2.015	2.144	2.663	2.404	3.826	2.263	3.675	3.086	2.739	1.74	1.857	2.446	1.941	2.794	1.961	1.731	2.334
c141958_g2_i2	PGSC0003DMP400042886_PGSC0003DMT400063687	null	Chloroplast-targeted copper chaperone	PGSC0003DMT400063687	42.904	26.358	35.053	25.569	52.712	26.154	40.273	32.268	19.451	41.416	47.031	35.64	30.368	23.052	19.855	44.963	22.939	22.406	31.146	44.643	25.922	35.817	36.82	17.329	30.057	29.699	18.97	29.21	18.209	25.394	55.919	30.968	38.941	38.929	19.028	21.181
c141140_g1_i1	Solyc01g009630.2.1	genomic_reference:SL2.40ch01 gene_region:3865190-3874083 transcript_region:SL2.40ch01:3865190..3874083+ go_terms:GO:0042826,GO:0042802 functional_description:"Cleavage and polyadenylation specificity factor subunit 5 (AHRD V1 ***- C1BVK1_9MAXI); contains Interpro domain(s) IPR016706 Cleavage and polyadenylation specificity factor, 25 kDa subunit "	Pre-mRNA cleavage factor im, 25kD subunit	PGSC0003DMT400037076	14.791	15.314	13.194	15.331	11.26	14.077	14.332	10.078	12.903	12.491	16.824	13.352	13.955	15.431	13.55	14.563	15.669	17.231	16.266	13.988	12.804	15.311	12.841	14.602	15.933	15.497	17.455	14.389	13.087	13.058	13.879	13.364	13.813	10.631	16.895	12.966
c137775_g1_i2	PGSC0003DMP400039690_PGSC0003DMT400058919	null	Oligouridylate binding protein	PGSC0003DMT400058919	29.122	33.87	30.037	27.556	33.297	34.039	33.002	37.582	38.032	28.273	32.065	32.828	38.365	41.211	32.701	30.691	35.999	35.702	43.704	32.88	37.142	32.19	28.281	38.235	34.604	33.423	38.825	34.053	30.259	27.389	33.454	36.939	36.819	31.805	34.56	34.675
c127861_g1_i2	PGSC0003DMP400039138_PGSC0003DMT400058162	null	Conserved gene of unknown function	PGSC0003DMT400058162	7.338	5.394	6.654	7.994	6.781	8.058	8.723	5.755	6.102	7.535	9.052	7.058	6.468	6.182	6.378	7.579	7.182	6.281	6.747	6.727	5.497	8.558	6.255	6.089	7.274	5.844	6.382	5.9	6.387	7.605	7.58	6.572	6.062	5.833	4.924	5.047
c144145_g1_i3	tr|V9TLJ9|V9TLJ9_TOBAC	12-oxophytodienoate reductase 1 OS=Nicotiana tabacum GN=OPR1 PE=2 SV=1	LEDI-5c protein	PGSC0003DMT400048344	5.969	9.942	3.174	8.029	7.342	4.753	8.064	4.302	7.024	3.702	5.071	5.605	5.46	5.959	11.211	9.992	4.93	6.473	8.145	11.684	3.619	6.64	7.019	5.755	7.032	4.712	2.555	3.434	6.906	9.66	7.972	3.223	6.882	4.926	2.814	5.913
c144989_g1_i1	PGSC0003DMP400012521_PGSC0003DMT400018192	null	RHM1/ROL1	PGSC0003DMT400018192	20.882	29.483	23.598	30.182	30.647	31.203	24.976	36.409	49.749	26.667	37.202	26.194	26.869	50.05	43.677	39.269	21.008	35.363	39.522	23.981	35.49	31.376	26.926	36.877	32.563	32.194	30.662	20.027	31.837	36.516	33.846	27.225	27.804	33.047	37.932	25.193
c137748_g1_i2	Solyc12g036410.1.1	evidence_code:10F0H1E1IEG genomic_reference:SL2.40ch12 gene_region:31125740-31133201 transcript_region:SL2.40ch12:31125740..31133201+ go_terms:GO:0005525,GO:0005622 functional_description:"Elongation factor 1-alpha (AHRD V1 ***- D7DAE6_STAHD); contains Interpro domain(s) IPR000795 Protein synthesis factor, GTP-binding "	Elongation factor 1-alpha	PGSC0003DMT400050664	1.697	1.177	1.954	1.499	1.925	1.612	1.72	1.742	1.748	1.966	1.507	1.557	2.082	1.92	1.878	1.81	1.904	1.883	1.779	1.699	1.996	1.656	1.695	1.961	1.839	2.341	2.489	1.43	2.075	1.452	1.62	2.195	2.192	1.379	1.72	1.827
c143816_g1_i2	PGSC0003DMP400043240_PGSC0003DMT400064159	null	Ribosome biogenesis protein bop1	PGSC0003DMT400064159	9.593	5.757	6.586	5.767	5.93	5.376	5.695	4.023	3.877	4.495	4.076	5.511	6.368	4.507	5.69	6.532	7.713	6.101	5.395	7.559	7.365	5.019	5.527	6.24	5.921	5.268	7.787	3.574	8.029	5.037	3.695	4.031	5.924	4.128	6.019	5.374
c139253_g1_i3	PGSC0003DMP400043472_PGSC0003DMT400064482	null	Inositol-1,4,5-triphosphate-5-phosphatase	PGSC0003DMT400064482	1.476	1.562	2.361	1.899	1.625	1.734	1.519	1.398	1.388	2.147	1.611	1.642	1.739	2.084	1.352	1.772	1.33	1.094	1.929	1.27	1.76	1.699	1.142	1.293	1.435	1.507	1.891	1.52	1.329	2.153	1.831	2.01	1.58	1.764	1.697	1.478
c127628_g2_i2	PGSC0003DMP400023455_PGSC0003DMT400034501	null	Oxidoreductase	PGSC0003DMT400034501	8.158	16.598	12.065	12.802	11.299	10.761	10.749	11.401	11.41	14.989	10.303	12.758	15.217	12.633	10.458	13.366	13.948	10.25	10.744	8.557	12.666	11.483	11.469	13.126	14.276	15.334	12.256	13.482	10.537	14.085	10.777	10.915	14.83	13.735	12.529	12.533
c126751_g1_i2	Solyc06g072490.2.1	genomic_reference:SL2.40ch06 gene_region:41099889-41102697 transcript_region:SL2.40ch06:41099889..41102697+ go_terms:GO:0032183,GO:0003735 functional_description:"40S ribosomal protein S1 (AHRD V1 ***- RS3A_LACBS); contains Interpro domain(s) IPR001593 Ribosomal protein S3Ae "	Cyc07	PGSC0003DMT400069575	97.049	97.03	181.838	82.695	86.01	87.846	76.428	70.27	105.654	67.22	81.029	81.424	121.917	121.795	102.062	132.296	101.841	131.417	111.033	107.496	125.105	93.768	77.896	131.797	147.316	189.386	206.571	97.689	152.094	78.118	93.216	111.592	92.338	81.494	175.704	149.471
c144320_g2_i1	PGSC0003DMP400028238_PGSC0003DMT400041689	null	Leucine-rich repeat family protein	PGSC0003DMT400041689	6.756	5.993	5.637	7.577	6.104	9.864	5.513	3.27	3.835	6.411	5.393	5.794	6.18	5.386	5.812	5.335	9.487	7.014	4.979	6.648	7.257	6.403	6.66	6.606	6.092	5.259	3.031	6.474	4.366	9.976	3.97	5.36	5.361	5.074	4.221	5.575
c134713_g1_i2	Solyc07g017640.2.1	genomic_reference:SL2.40ch07 gene_region:7715733-7722729 transcript_region:SL2.40ch07:7715733..7722729+ go_terms:GO:0008419 functional_description:"Lariat debranching enzyme (AHRD V1 **** B6U6X4_MAIZE); contains Interpro domain(s) IPR004843 Metallophosphoesterase "	RNA lariat debranching enzyme	PGSC0003DMT400005915	3.829	3.243	3.604	3.105	2.951	3.417	2.723	2.334	3.464	2.107	2.341	3.321	2.747	2.927	3.035	3.601	2.748	3	2.472	2.671	3.235	2.961	3.187	3.567	2.748	2.62	3.097	2.729	3.242	2.39	2.562	3.2	3.861	2.335	2.177	2.893
c102293_g1_i1	PGSC0003DMP400043176_PGSC0003DMT400064075	null	Non-imprinted in Prader-Willi/Angelman syndrome region protein	PGSC0003DMT400064075	11.265	33.378	21.113	11.356	30.753	15.923	13.338	19.307	10.933	24.751	24.53	17.004	40.846	35.474	21.07	20.379	18.6	33.424	24.122	12.937	25.696	15.478	15.181	14.688	26.369	24.71	21.725	18.205	21.3	15.714	13.593	21.842	28.13	13.893	25.85	13.188
c144294_g1_i3	Solyc11g005170.1.1	evidence_code:10F0H1E1IEG genomic_reference:SL2.40ch11 gene_region:147568-156637 transcript_region:SL2.40ch11:147568..156637+ go_terms:GO:0003676,GO:0005634,GO:0000166 functional_description:"RNA splicing factor (AHRD V1 **-- C5JY77_AJEDS); contains Interpro domain(s) IPR006509 Splicing factor, CC1-like "	Spliceosome associated protein	PGSC0003DMT400023075	23.44	16.427	19.385	27.21	18.342	24.858	23.715	17.199	19.726	26.286	20.416	22.58	15.638	13.358	13.89	14.205	18.243	16.407	14.88	18.577	19.294	17.186	20.92	21.823	16.499	20.958	18.661	18.225	17.95	21.097	16.748	16.032	17.565	14.809	19.072	18.848
c143861_g1_i1	PGSC0003DMP400017631_PGSC0003DMT400025851	null	BTB/POZ domain-containing protein	PGSC0003DMT400025851	14.709	4.784	4.914	4.01	5.321	5.274	5.274	4.948	3.623	4.384	4.265	7.426	8.849	6.931	4.962	7.013	8.348	4.206	5.303	5.43	5.841	5.369	7.25	6.552	5.668	4.721	9.092	3.303	4.431	3.447	4.277	6.873	6.072	3.853	4.645	4.73
c134666_g1_i1	tr|B9RAU0|B9RAU0_RICCO	Thyroid hormone receptor interactor, putative	Salt-induced AAA-Type ATPase	PGSC0003DMT400050194	1.968	2.461	2.417	2.679	2.254	2.448	2.064	2.044	2.659	1.595	2.095	2.406	2.293	2.927	2.752	2.611	2.626	3.383	3.165	2.838	2.34	2.111	2.46	3.201	2.748	2.879	4.037	3.021	3.458	2.489	1.8	2.356	1.985	1.98	3.171	3.22
c143985_g1_i1	PGSC0003DMP400044011_PGSC0003DMT400065271	null	Dof domain, zinc finger family protein	PGSC0003DMT400065271	5.731	6.539	8.054	7.985	5.117	8.925	7.73	8.551	12.3	8.498	8.227	6.445	11.275	7.06	6.427	9.436	3.913	8.976	5.857	9.083	7.651	8.059	5.039	9.559	5.335	7.139	7.92	5.478	10.493	8.949	11.18	9.425	8.383	5.734	10.999	12.85
c52230_g1_i1	Solyc01g022750.2.1	genomic_reference:SL2.40ch01 gene_region:32937521-32944195 transcript_region:SL2.40ch01:32937521..32944195- go_terms:GO:0008137 functional_description:"NADH dehydrogenase (AHRD V1 **** B5G1U3_TAEGU); contains Interpro domain(s) IPR008011 Complex 1 LYR protein "	NADH dehydrogenase	PGSC0003DMT400010919	49.135	58.002	135.523	61.562	76.075	79.064	49.025	109.82	95.017	92.002	140.619	59.617	88.713	128.667	68.608	111.238	61.842	127.763	88.089	75.955	71.993	109.579	66.575	106.612	108.246	70.041	89.851	76.826	127.293	46.492	84.249	154.78	38.586	65.167	134.087	125.471
c140748_g1_i3	Solyc09g005280.2.1	genomic_reference:SL2.40ch09 gene_region:212885-215736 transcript_region:SL2.40ch09:212885..215736- functional_description:"ATP synthase subunit-like protein (AHRD V1 *--- Q6YWH6_ORYSJ)"	Gene of unknown function	PGSC0003DMT400056077	2.345	1.723	1.559	1.934	1.703	2.203	2.828	2.033	2.415	1.665	2.445	1.491	1.384	1.522	2.105	1.697	2.73	2.278	1.987	2.295	1.691	2.505	2.22	2.123	2.152	2.293	2.257	1.621	2.151	2.124	1.831	1.894	1.925	1.458	1.932	2.112
c141002_g1_i2	PGSC0003DMP400019900_PGSC0003DMT400029241	null	Dead box ATP-dependent RNA helicase	PGSC0003DMT400029241	2.033	3.531	5.795	2.555	4.227	4.519	4.128	3.162	6.166	3.461	3.156	2.85	4.497	4.156	3.116	2.922	4.469	4.996	4.217	4.213	3.422	3.145	3.639	3.955	2.91	4.779	5.674	3.534	3.761	3.042	3.292	3.927	4.038	3.508	5.728	5.607
c146565_g1_i2	Solyc05g053130.2.1	genomic_reference:SL2.40ch05 gene_region:62380994-62396966 transcript_region:SL2.40ch05:62380994..62396966+ go_terms:GO:0000166 functional_description:"WD-40 repeat protein (AHRD V1 *--- B7K7B4_CYAP7); contains Interpro domain(s) IPR017986 WD40 repeat, region "	Nucleotide binding protein	PGSC0003DMT400003768	4.87	3.681	4.496	3.362	4.643	4.08	3.917	4.087	3.634	3.682	4.559	4.435	3.81	3.442	4.5	4.996	4.756	5.21	4.506	3.845	4.366	4.616	3.915	3.233	4.183	4.261	4.358	4.35	3.674	3.763	3.568	3.673	3.851	3.32	3.54	3.611
c116559_g2_i1	Solyc04g072010.2.1	genomic_reference:SL2.40ch04 gene_region:56665497-56679263 transcript_region:SL2.40ch04:56665497..56679263+ go_terms:GO:0004181 functional_description:"Carboxypeptidase D (AHRD V1 ***- Q5SVH8_MOUSE); contains Interpro domain(s) IPR000834 Peptidase M14, carboxypeptidase A "	TNP2-like transposon protein	PGSC0003DMT400089487	2.878	3.296	2.304	3.079	2.341	2.938	2.57	2.624	2.935	2.659	2.54	2.236	2.713	2.693	3.343	3.186	2.956	2.515	3.258	2.619	2.635	3.258	3.169	2.339	3.001	3.032	2.876	3.715	2.129	2.4	2.7	2.749	3.525	3.212	2.512	2.513
c146293_g1_i2	Solyc10g084650.1.1	evidence_code:10F0H1E1IEG genomic_reference:SL2.40ch10 gene_region:63409506-63422148 transcript_region:SL2.40ch10:63409506..63422148- go_terms:GO:0008270 functional_description:"PHD finger family protein (AHRD V1 **-- D7LJU5_ARALY); contains Interpro domain(s) IPR019787 Zinc finger, PHD-finger "	PHD finger family protein	PGSC0003DMT400028730	2.845	2.9	1.977	4.729	2.873	3.489	3.688	2.442	4.121	2.007	2.36	2.293	3.876	4.016	2.825	3.139	2.209	2.932	3.027	3.959	2.999	3.39	3.823	4.063	3.021	4.049	4.259	2.316	2.907	3.131	4.51	2.056	2.143	3.163	2.345	4.129
c130257_g1_i1	PGSC0003DMP400055007_PGSC0003DMT400081294	null	ROX1	PGSC0003DMT400081294	185.096	190.133	278.874	110.997	119.984	267.68	288.724	215.176	203.934	171.592	169.537	112.487	214.783	132.273	116.599	176.203	102.267	108.954	189.672	159.452	138.715	69.339	114.55	217.88	181.828	191.228	207.201	168.374	219.377	86.079	202.417	259.141	180.41	147.341	229.627	229.94
c142261_g1_i1	PGSC0003DMP400016959_PGSC0003DMT400024831	null	Phospholipase D	PGSC0003DMT400024831	29.368	47.151	36.815	34.441	46.647	35.243	32.075	40.873	41.083	35.847	33.667	40.509	39.816	37.64	33.834	40.023	35.643	44.181	36.657	35.324	39.04	46.547	47.884	37.265	37.705	35.515	38.936	38.685	40.547	39.301	34.735	37.91	34.123	37.116	38.301	38.74
c135881_g1_i8	PGSC0003DMP400044762_PGSC0003DMT400066400	null	GDSL-like Lipase/Acylhydrolase family protein	PGSC0003DMT400066400	2.656	1.969	2.067	3.07	3.628	3.264	3.354	3.732	1.631	3.682	3.384	2.708	3.012	1.698	1.295	2.102	1.678	1.455	1.791	2.286	2.38	1.218	2.635	1.875	1.526	1.881	1.051	2.004	1.675	3.111	1.906	2.275	1.767	2.65	2.155	1.742
c139703_g1_i1	Solyc07g053480.2.1	genomic_reference:SL2.40ch07 gene_region:59251334-59254015 transcript_region:SL2.40ch07:59251334..59254015+ go_terms:GO:0015031,GO:0007264,GO:0005525,GO:0007165,GO:0005622 functional_description:"Ras-related protein Rab-25 (AHRD V1 ***- RAB25_BOVIN); contains Interpro domain(s) IPR015595 Rab11-related "	GTP-binding protein	PGSC0003DMT400024319	5.731	6.56	8.077	3.717	4.324	5.029	4.949	5.464	6.759	5.408	1.261	3.803	6.224	8.172	2.914	6.796	4.913	7.578	7.579	2.706	8.477	4.204	4.026	7.813	7.305	7.773	9.911	5.84	7.511	3.151	3.377	8.028	4.186	3.616	9.916	7.877
c136490_g2_i1	Solyc12g006120.1.1	evidence_code:10F0H1E1IEG genomic_reference:SL2.40ch12 gene_region:682575-683183 transcript_region:SL2.40ch12:682575..683183- go_terms:GO:0005634,GO:0003677,GO:0005622 functional_description:"Nuclear transcription factor Y subunit B-3 (AHRD V1 *-*- B6SUG8_MAIZE); contains Interpro domain(s) IPR003957 Transcription factor, CBFA/NFYB, DNA topoisomerase "	Ccaat-binding transcription factor subunit A	PGSC0003DMT400010977	13.184	12.852	13.533	10.735	9.906	13.271	23.562	17.532	13.889	14.879	15.487	10.559	9.647	12.539	11.275	14.959	15.461	14.208	13.02	12.455	18.96	18.246	14.444	16.865	14.033	19.154	13.196	13.573	14.124	9.344	17.066	13.699	17.812	14.75	13.288	17.602
c142999_g2_i5	PGSC0003DMP400055042_PGSC0003DMT400081343	null	Cyclin-L1	PGSC0003DMT400081343	8.33	7.737	7.998	8.881	8.542	7.763	6.335	6.68	7.246	6.2	7.81	9.266	7.863	7.715	9.867	7.843	7.295	8.435	7.659	8.662	6.864	9.285	10.308	7.22	7.284	7.917	7.444	8.095	7.057	8.198	7.04	8.12	6.882	7.813	7.191	7.022
c14494_g1_i1	Solyc03g044150.2.1	genomic_reference:SL2.40ch03 gene_region:12190436-12193226 transcript_region:SL2.40ch03:12190436..12193226- go_terms:GO:0004252 functional_description:"Subtilisin-like protease (AHRD V1 ***- A9XG40_TOBAC); contains Interpro domain(s) IPR015500 Peptidase S8, subtilisin-related "	Subtilisin-like protease	PGSC0003DMT400038500	6.116	6.967	5.117	3.575	6.868	4.509	3.497	5.496	7.67	4.746	4.133	4.237	4.02	6.72	5.205	5.731	4.417	4.24	9.473	2.952	7.139	2.829	5.5	7.026	4.304	10.805	11.449	4.138	7.867	5.887	3.684	5.625	7.188	7.203	8.04	5.469
c143537_g1_i2	Solyc03g063060.2.1	genomic_reference:SL2.40ch03 gene_region:30456583-30465240 transcript_region:SL2.40ch03:30456583..30465240+ functional_description:"Ycf20-like protein (AHRD V1 ***- YC20L_ARATH); contains Interpro domain(s) IPR007572 Protein of unknown function DUF565 "	Conserved gene of unknown function	PGSC0003DMT400045355	16.652	26.272	17.125	27.627	24.446	24.287	29.811	17.543	27.534	19.263	25.885	24.354	23.535	23.427	16.059	20.983	15.061	17.309	24.515	22.124	17.976	16.424	15.485	25.842	18.388	13.713	18.461	20.551	19.96	20.327	27.599	22.235	19.747	26.701	29.1	27.178
c143108_g1_i2	PGSC0003DMP400029563_PGSC0003DMT400043570	null	Glu-rich protein	PGSC0003DMT400043570	2.074	1.669	2.948	2.236	2.351	2.244	2.465	2.84	2.076	2.438	1.886	2.557	1.606	1.979	1.87	1.942	2.052	2.255	1.848	1.489	1.406	1.936	1.759	2.608	2.243	1.919	1.825	1.913	1.426	1.501	1.906	2.229	1.55	3.005	1.34	3.273
c143001_g1_i1	PGSC0003DMP400021683_PGSC0003DMT400031936	null	ABC transporter family protein	PGSC0003DMT400031936	21.776	22.602	21.316	20.53	22.153	18.779	17.915	18.038	20.415	17.216	19.241	22.854	23.413	21.694	23.595	23.735	24.747	23.139	23.094	19.909	24.368	25.621	19.244	21.402	20.914	21.092	21.359	25.344	19.549	16.811	21.374	23.61	22.462	17.203	18.726	19.46
c131342_g1_i1	PGSC0003DMP400025336_PGSC0003DMT400037291	null	Constitutive plastid-lipid associated protein	PGSC0003DMT400037291	52.202	118.562	141.973	62.938	94.503	90.978	78.616	101.505	185.755	82.691	65.959	87.793	131.043	155.443	94.906	111.351	73.746	156.755	145.645	99.017	156.849	99.786	87.633	186.628	144.84	151.117	181.583	110.87	154.266	101.408	124.721	143.299	101.421	106.934	157.715	120.138
c109441_g1_i1	PGSC0003DMP400006588_PGSC0003DMT400009476	null	Adenosine kinase	PGSC0003DMT400009476	90.154	53.069	54.562	55.255	40.611	55.031	43.311	45.746	49.739	55.562	55.476	48.303	58.455	49.418	45.814	58.499	54.581	51.872	59.392	53.481	46.966	60.019	55.447	41.673	52.284	64.629	58.271	62.831	43.648	53.514	45.311	57.488	56.151	40.18	47	43.08
c126958_g2_i1	PGSC0003DMP400033925_PGSC0003DMT400050256	null	Ribulose-phosphate 3-epimerase, chloroplastic	PGSC0003DMT400050256	141.413	339.879	270.097	177.829	260.631	254.134	160.92	254.07	251.067	207.54	231.61	233.099	369.46	323.623	194.03	293.049	221.491	225.215	353.051	147.006	258.363	255.85	253.484	290.87	328.002	373.139	291.389	339.043	240.115	219.114	231.435	271.743	291.339	229.367	275.287	226.761
c138747_g3_i1	tr|A5BV95|A5BV95_VITVI	Putative uncharacterized protein OS=Vitis	Conserved gene of unknown function	PGSC0003DMT400037229	3.566	4.976	5.535	6.556	4.837	3.407	4.72	5.324	4.852	4.394	5.526	4.539	4.452	3.922	2.671	3.855	3.722	2.83	2.449	4.826	3.934	3.162	4.44	4.149	3.092	3.407	3.551	4.209	3.836	4.968	5.209	4.805	3.861	4.789	4.835	7.497
c141913_g1_i5	PGSC0003DMP400054672_PGSC0003DMT400080603	null	Pectin acetylesterase	PGSC0003DMT400080603	3.624	6.367	8.246	1.34	5.195	4.641	3.143	4.356	7.225	5.428	2.009	2.199	6.479	6.732	1.918	6.155	2.296	6.033	5.996	2.365	6.559	2.777	3.501	6.455	5.314	6.045	7.356	3.695	7.37	3.664	4.266	7.531	4.739	5.518	8.051	6.219
c143700_g1_i1	sp|O04940|CDS1_SOLTU	Phosphatidate cytidylyltransferase OS=Solanum	Phosphatidate cytidylyltransferase	PGSC0003DMT400057158	2.927	3.232	2.406	3.158	3.067	3.009	2.618	2.743	2.596	2.538	3.147	3.859	5.05	3.255	2.768	3.375	2.965	3.417	2.992	2.777	2.065	4.196	2.681	2.662	2.869	3.08	2.942	2.648	1.88	1.966	2.795	2.021	3.248	3.527	1.373	2.661
c138503_g2_i3	PGSC0003DMP400020207_PGSC0003DMT400029666	null	Pre-mRNA-splicing factor SF2	PGSC0003DMT400029666	21.866	23.03	23.53	25.95	23.749	23.532	25.435	20.576	22.205	21.139	36.074	26.411	25.229	30.557	26.809	19.663	20.086	23.241	26.918	26.74	22.687	22.362	18.138	24.107	26.076	14.797	29.844	24.035	30.302	20.604	18.294	26.393	20.715	19.282	27.726	27.485
c145697_g1_i1	PGSC0003DMP400032066_PGSC0003DMT400047365	null	Transferase, transferring glycosyl groups	PGSC0003DMT400047365	2.173	3.35	3.457	1.934	2.796	2.999	3.325	3.238	3.676	3.612	1.962	2.378	3.19	3.419	3.189	3.365	2.191	3.608	3.362	2.382	3.57	2.374	3.335	3.901	2.91	3.263	2.998	2.386	4.215	2.677	3.271	2.622	3.436	3.498	4.969	3.506
c133823_g1_i2	null	null	Copper chaperone	PGSC0003DMT400009995	1.254	1.894	2.214	1.792	2.312	2.968	2.589	2.538	2.394	1.385	3.933	1.538	1.96	1.99	1.756	2.96	2.409	1.928	1.282	2.873	1.16	2.146	2.082	1.056	2.869	2.322	1.195	1.43	2.323	2.331	2.763	2.391	2.182	2.375	3.093	2.798
c143829_g2_i2	PGSC0003DMP400039510_PGSC0003DMT400058659	null	PLE	PGSC0003DMT400058659	6.411	5.276	7.218	6.113	6.984	7.487	9.383	5.615	7.193	7.113	5.99	5.756	7.587	6.826	6.168	7.371	7.904	5.931	6.262	5.719	5.576	5.475	6.2	5.884	4.93	5.786	7.809	3.997	8.354	6.924	5.738	9.275	7.672	7.784	6.845	8.183
c105759_g1_i1	PGSC0003DMP400014799_PGSC0003DMT400021728	null	Protein arginine N-methyltransferase 1	PGSC0003DMT400021728	10.429	11.311	9.647	7.568	11.212	7.069	4.481	5.141	9.99	4.425	7.876	9.88	8.273	12.785	9.551	9.803	9.835	13.374	12.119	10.475	14.731	8.47	8.714	12.436	9.295	11.506	13.218	11.277	11.909	8.573	4.722	8.039	6.951	6.749	10.731	8.595
c110795_g1_i1	Solyc06g009660.2.1	genomic_reference:SL2.40ch06 gene_region:3608115-3612636 transcript_region:SL2.40ch06:3608115..3612636+ go_terms:GO:0003924 functional_description:"ADP-ribosylation factor-like protein 3 (AHRD V1 **-- ARL3_CAEEL); contains Interpro domain(s) IPR006687 GTP-binding protein SAR1 "	NtSar1 protein	PGSC0003DMT400018800	2.993	4.612	5.038	2.351	3.125	3.713	1.691	2.754	6.113	4.093	2.777	3.623	4.253	4.859	3.254	3.327	4.817	5.041	6.481	2.163	5.379	5.159	4.514	4.483	5.658	5.316	6.902	3.927	6.506	4.03	4.817	4.643	6.24	4.207	6.153	3.294
c128900_g1_i1	PGSC0003DMP400053084_PGSC0003DMT400078364	null	Repressor of RNA polymerase III transcription MAF1	PGSC0003DMT400078364	14.299	12.97	8.201	6.902	16.426	14.189	9.736	10.444	11.95	11.347	10.578	10.115	10.809	10.607	12.368	11.34	14.304	13.115	14.129	11.272	10.424	12.666	16.766	12.436	9.659	9.107	11.028	15.557	7.748	11.675	10.587	11.701	17.012	8.887	8.23	7.096
c124278_g1_i1	PGSC0003DMP400010212_PGSC0003DMT400014750	null	Phosphoethanolamine N-methyltransferase	PGSC0003DMT400014750	2.369	2.665	4.812	2.147	3.928	2.989	2.666	2.538	14.154	2.849	2.218	2.642	3.755	3.571	2.299	2.564	3.296	3.146	3.085	2.032	5.625	2.286	3.003	3.977	5.112	4.078	5	2.286	3.08	2.173	2.88	5.556	3.219	3.675	4.768	3.252
c132765_g1_i1	PGSC0003DMP400028479_PGSC0003DMT400042022	null	Conserved gene of unknown function	PGSC0003DMT400042022	3.55	2.986	2.689	3.38	2.206	4.07	2.905	2.657	1.939	2.96	2.711	3.104	2.27	3.372	2.404	2.319	2.609	4.308	3.489	2.671	2.183	2.917	2.091	1.886	2.708	2.668	2.887	4.048	2.269	2.983	1.98	2.056	2.705	2.513	2.077	2.735
c141062_g1_i1	PGSC0003DMP400017647_PGSC0003DMT400025874	null	Protein phosphatase 2c	PGSC0003DMT400025874	7.207	6.571	7.038	6.184	8.842	6.712	6.478	6.647	7.511	5.779	7.232	6.454	6.811	5.69	7.083	8.003	7.226	7.003	8.283	7.103	6.825	6.324	7.6	6.39	7.527	6.41	6.825	7.28	5.76	6.242	8.056	7.196	8.165	6.493	5.885	6.019
c138282_g2_i2	PGSC0003DMP400028464_PGSC0003DMT400042004	null	Phosphoenolpyruvate carboxylase kinase 2	PGSC0003DMT400042004	8.519	4.998	6.315	2.529	4.189	3.642	3.564	5.658	6.886	5.849	1.659	2.831	17.676	4.39	1.837	6.25	3.217	1.973	3.373	4.686	7.11	1.104	6.006	7.005	6.951	9.702	9.623	2.467	8.235	1.867	5.071	8.698	4.739	2.345	8.844	5.406
c138516_g1_i1	PGSC0003DMP400003803_PGSC0003DMT400005437	null	Ripening regulated protein DDTFR18	PGSC0003DMT400005437	9.051	6.143	4.903	4.188	7.052	6.202	3.707	4.733	6.95	5.528	5.118	8.068	4.474	5.62	14.699	6.334	10.356	5.266	8.745	12.709	7.306	9.863	6.706	4.946	4.486	3.435	10.53	4.642	6.452	5.235	2.657	2.876	9.222	3.803	5.36	5.301
c137982_g1_i3	PGSC0003DMP400025257_PGSC0003DMT400037177	null	F-box family protein	PGSC0003DMT400037177	3.78	4.345	3.344	3.753	3.337	4.029	3.65	3.248	4.089	3.2	3.962	4.822	3.599	3.629	4.768	3.563	4.183	4.432	4.24	2.654	4.406	4.783	3.602	3.998	4.183	2.601	5.11	3.665	3.177	3.743	2.985	3.662	4.463	3.025	3.272	3.579
c145422_g1_i1	PGSC0003DMP400022866_PGSC0003DMT400033620	null	Glucose-6-phosphate isomerase	PGSC0003DMT400033620	15.176	38.611	30.715	20.485	34.255	27.531	20.533	35.463	29.621	29.467	24.302	34.206	40.945	38.6	23.797	30.022	29.747	56.304	45.633	16.843	35.47	33.093	31.367	37.718	36.705	37.367	36.547	43.448	28.044	31.261	29.78	35.253	29.868	35.52	27.347	25.204
c133038_g3_i2	PGSC0003DMP400019455_PGSC0003DMT400028622	null	Receptor protein kinase	PGSC0003DMT400028622	4.108	6.367	3.829	2.537	3.463	3.519	3.363	4.012	2.5	3.582	3.602	3.425	4.308	5.421	4.581	4.562	3.487	4.657	5.73	3.381	3.924	3.399	3.418	4.58	5.425	4.385	5.409	4.692	3.966	3.457	2.657	5.464	5.381	2.946	4.344	5.174
c145891_g1_i6	PGSC0003DMP400034115_PGSC0003DMT400050527	null	BEL5 protein	PGSC0003DMT400050527	15.84	9.781	11.059	18.046	13.456	12.404	12.603	11.208	10.52	10.354	19.923	19.75	12.98	8.664	17.46	12.556	26.234	17.332	12.627	19.655	15.852	28.012	20.911	10.863	17.448	13.396	11.791	15.043	6.538	12.139	10.502	12.267	11.562	7.961	7.035	7.117
c125107_g2_i2	tr|J7EQ45|J7EQ45_SOLTU	Proteinase inhibitor II type C-a OS=Solanum	Proteinase inhibitor type-2 P303.51	PGSC0003DMT400011562	55.047	314.881	36.668	247.066	230.933	296.323	126.237	116.93	348.849	113.953	255.941	135.7	149.671	308.837	145.609	119.985	240.916	189.874	627.601	1247.38	755.204	119.845	649.431	331.314	67.601	292.226	348.82	202.86	164.76	289.646	262.422	224.119	150.167	177.185	75.027	126.812
c128137_g1_i1	Solyc12g016190.1.1	evidence_code:10F0H1E1IEG genomic_reference:SL2.40ch12 gene_region:6311971-6326406 transcript_region:SL2.40ch12:6311971..6326406+ go_terms:GO:0005634,GO:0005622 functional_description:"High mobility group family (Fragment) (AHRD V1 **-- B9GFX2_POPTR); contains Interpro domain(s) IPR001606 AT-rich interaction region "	Transcription factor	PGSC0003DMT400048639	8.109	8.69	6.145	9.981	7.971	8.568	6.841	6.314	6.918	6.822	12.17	8.332	6.645	6.381	8.88	7.428	9.956	8.345	8.884	9.232	6.923	8.786	7.996	7.317	7.911	7.638	7.201	8.317	8.3	9.828	6.278	7.081	8.916	8.533	8.029	8.394
c135816_g1_i1	Solyc01g008470.2.1	genomic_reference:SL2.40ch01 gene_region:2548568-2554744 transcript_region:SL2.40ch01:2548568..2554744+ go_terms:GO:0016021 functional_description:"Non-selective cation channel-2 family (AHRD V1 **-- C1N231_MICPS); contains Interpro domain(s) IPR004728 Translocation protein Sec62 "	Translocation protein sec62	PGSC0003DMT400027805	4.55	6.967	6.631	3.513	6.114	6.049	4.596	5.324	6.812	5.829	4.189	5.511	7.199	9.308	5.448	5.816	6.035	9.145	5.857	5.439	7.779	7.06	4.615	7.177	6.537	6.237	7.312	5.115	7.251	4.701	5.262	5.845	5.44	5.764	7.013	6.008
c141956_g1_i1	PGSC0003DMP400021748_PGSC0003DMT400032026	null	Leucine-rich repeat family protein	PGSC0003DMT400032026	1.812	1.605	1.875	1.606	1.915	1.877	1.749	1.484	1.96	1.816	1.611	2.236	1.861	1.639	1.4	1.782	1.652	1.748	2.149	1.857	1.455	2.505	1.732	1.746	1.869	1.411	1.715	2.155	1.481	1.61	2.244	2.31	1.985	1.537	1.675	1.679
c147450_g1_i1	PGSC0003DMP400010909_PGSC0003DMT400015741	null	Nucleoporin	PGSC0003DMT400015741	2.164	4.152	3.129	3.016	2.554	3.274	3.392	2.001	3.56	3.471	3.194	3.623	3.123	3.032	3.246	4.147	4.017	2.966	3.142	2.671	3.284	3.311	2.883	4.192	2.991	3.541	3.042	2.89	3.404	2.963	2.011	2.414	2.932	2.266	4.076	4.255
c132365_g1_i1	PGSC0003DMP400022870_PGSC0003DMT400033624	null	Zinc finger homeodomain protein 1	PGSC0003DMT400033624	5.28	7.427	6.71	7.479	6.646	12.088	12.001	10.487	19.451	5.749	9.507	5.831	5.947	5.503	4.533	7.626	4.643	5.176	8.63	5.947	5.969	5.124	7.185	9.591	8.194	8.521	11.548	7.34	15.302	6.637	9.623	4.99	5.776	10.099	14.628	10.474
c93356_g1_i1	PGSC0003DMP400040943_PGSC0003DMT400060843	null	Trichome birefringence	PGSC0003DMT400060843	2.378	4.291	4.869	2.333	6.365	3.876	4.042	5.991	9.598	4.695	3.886	2.491	5.172	6.428	1.36	2.602	2.148	4.736	5.88	2.198	4.75	3.766	2.902	6.078	3.395	3.934	5.155	3.313	5.792	3.773	2.816	5.325	4.68	7.005	6.867	9.155
c142064_g1_i1	PGSC0003DMP400028894_PGSC0003DMT400042598	null	Hexokinase	PGSC0003DMT400042598	1.558	2.365	1.706	1.801	1.528	1.918	1.72	1.538	1.684	1.385	1.393	1.708	1.606	1.768	2.024	1.47	2.243	2.65	2.218	2.724	2.134	2.637	2.063	2.069	1.526	2.063	1.538	1.933	1.535	1.57	1.239	1.606	2.291	1.705	1.921	1.183
c136792_g1_i2	Solyc01g068480.2.1	genomic_reference:SL2.40ch01 gene_region:70111269-70125144 transcript_region:SL2.40ch01:70111269..70125144+ functional_description:"Embryo defective 2765 (Fragment) (AHRD V1 *-*- D3U0D1_9MAGN)"	Nonsense-mediated mRNA decay protein	PGSC0003DMT400004712	7.469	5.575	6.258	6.885	5.872	5.651	5.714	5.464	4.333	5.669	5.185	6.869	6.479	5.058	5.504	6.645	6.748	6.664	5.846	5.956	6.067	5.842	5.721	6.056	6.506	7.36	5.586	6.233	6.138	5.916	5.357	5.383	5.5	6.454	5.349	5.533
c132334_g1_i3	PGSC0003DMP400052125_PGSC0003DMT400076930	null	Conserved gene of unknown function	PGSC0003DMT400076930	4.788	4.537	3.502	8.863	5.059	4.162	5.867	5.163	4.651	3.471	10.303	8.596	2.226	3.7	11.996	8.644	6.939	5.368	4.517	5.746	3.324	6.175	4.376	3.987	7.022	3.042	1.029	8.649	3.048	5.027	5.209	3.662	4.078	7.469	1.485	4.942
c138150_g1_i1	PGSC0003DMP400021768_PGSC0003DMT400032051	null	Conserved gene of unknown function	PGSC0003DMT400032051	4.313	7.866	4.778	3.46	5.978	4.713	3.421	5.668	5.488	3.812	3.933	4.812	5.936	7.118	4.031	6.598	4.652	6.247	5.915	4.16	7.031	7.761	5.26	5.841	5.921	6.823	5.763	6.041	5.241	3.427	4.965	6.734	5.44	4.237	5.706	4.53
c136216_g1_i2	Solyc01g067750.2.1	genomic_reference:SL2.40ch01 gene_region:69081973-69096361 transcript_region:SL2.40ch01:69081973..69096361+ go_terms:GO:0008152,GO:0005737,GO:0003855,GO:0055114 functional_description:"Shikimate dehydrogenase (AHRD V1 ***- B6TSW1_MAIZE); contains Interpro domain(s) IPR001381 Dehydroquinase class I "	3-dehydroquinate dehydratase / shikimate dehydrogenase isoform 2	PGSC0003DMT400013529	12.848	19.145	13.126	9.218	14.056	10.619	11.733	11.563	10.753	10.394	12.796	13.503	16.469	18.931	8.531	14.95	13.687	13.047	9.716	11.159	23.827	12.85	9.783	20.562	13.619	14.845	24.512	13.351	23.807	8.672	11.709	22.339	13.112	12.444	24.075	20.833
c140279_g1_i1	PGSC0003DMP400050154_PGSC0003DMT400074088	null	Conserved gene of unknown function	PGSC0003DMT400074088	10.56	18.738	20.085	17.912	18.961	17.708	16.568	22.491	19.546	15.34	18.397	19.674	20.999	21.296	17.152	20.031	20.026	22.824	18.958	14.207	20.041	21.986	18.332	22.318	21.833	21.226	19.037	21.205	19.636	18.302	19.966	21.646	21.268	20.445	21.562	20.748
c147110_g1_i1	Solyc07g047770.2.1	genomic_reference:SL2.40ch07 gene_region:56284194-56294427 transcript_region:SL2.40ch07:56284194..56294427- go_terms:GO:0042802,GO:0009884 functional_description:"Histidine kinase 1 (AHRD V1 ***- D9ZHC0_HYPPE); contains Interpro domain(s) IPR006189 CHASE "	Cytokinin receptor 1	PGSC0003DMT400075775	13.134	10.081	9.218	10.3	12.576	10.027	11.265	10.229	10.043	12.17	12.578	13.041	9.879	8.956	11.081	11.293	12.295	12.212	10.189	9.74	9.824	13.244	11.119	9.149	8.103	10.306	8.196	9.112	9.726	12.129	9.687	10.592	11.118	10.158	9.324	10.284
c139946_g1_i1	PGSC0003DMP400047051_PGSC0003DMT400069672	null	Isoamyl acetate-hydrolyzing esterase	PGSC0003DMT400069672	3.657	5.458	5.772	2.617	4.779	6.559	3.182	5.873	3.454	4.485	2.967	2.963	3.079	2.868	4.08	6.184	6.052	5.582	6.227	3.626	6.058	6.605	2.791	3.621	4.779	7.456	5.641	3.011	5.944	3.171	4.849	6.399	3.061	4.513	3.998	2.735
c141997_g3_i3	Solyc02g088900.2.1	genomic_reference:SL2.40ch02 gene_region:45399101-45405260 transcript_region:SL2.40ch02:45399101..45405260- go_terms:GO:0008514 functional_description:"Organic anion transporter (AHRD V1 **-* B6U937_MAIZE); contains Interpro domain(s) IPR004853 Protein of unknown function DUF250 "	Conserved gene of unknown function	PGSC0003DMT400003710	1.312	2.782	1.762	1.269	2.148	1.867	1.166	2.797	2.437	1.645	1.602	1.576	3.068	3.676	1.789	2.338	2.096	3.349	3.269	1.506	3.324	1.253	1.935	2.597	3.243	2.639	2.821	2.437	1.934	1.679	1.63	2.957	1.935	1.99	2.501	2.006
c140767_g1_i1	PGSC0003DMP400044724_PGSC0003DMT400066350	null	Upstream activation factor subunit UAF30	PGSC0003DMT400066350	9.256	8.957	9.421	10.309	7.488	9.15	12.937	9.724	7.532	10.043	10.284	9.304	6.8	7.399	9.527	8.785	10.269	9.314	8.214	10.861	8.28	9.153	9.212	8.74	7.719	7.686	7.455	8.035	9.402	9.61	9.877	8.998	9.518	8.917	9.011	9.841
c93268_g1_i1	PGSC0003DMP400052293_PGSC0003DMT400077180	null	Vacuolar sorting receptor protein PV72	PGSC0003DMT400077180	25.539	28.851	20.65	26.74	24.504	21.992	21.766	19.447	21.591	21.912	17.544	26.279	25.385	23.216	34.328	25.762	32.217	39.299	37.789	38.328	29.039	32.155	34.222	30.336	25.662	24.22	22.864	25.555	18.836	24.189	19.363	22.397	24.98	28.78	18.224	16.546
c101813_g1_i2	PGSC0003DMP400053401_PGSC0003DMT400078786	null	ARF GTPase activator	PGSC0003DMT400078786	5.649	3.756	2.248	3.247	4.353	3.274	3.067	3.496	3.358	3.351	3.99	4.86	4.098	2.693	5.504	5.137	5.322	3.146	4.991	3.757	3.029	3.153	3.574	3.125	3.587	5.412	2.832	3.776	2.821	2.963	2.53	2.83	6.181	1.803	2.747	3.463
c146375_g1_i2	Solyc05g013740.2.1	genomic_reference:SL2.40ch05 gene_region:7049704-7062964 transcript_region:SL2.40ch05:7049704..7062964+ functional_description:"Coilin (AHRD V1 *-*- Q2TBP9_BOVIN)"	Conserved gene of unknown function	PGSC0003DMT400064746	3.525	3.082	4.62	3.469	3.134	4.651	3.545	2.431	3.899	4.134	3.298	3.265	2.736	3.056	3.764	3.874	3.73	3.654	3.373	4.449	4.13	2.602	2.81	4.138	3.162	4.251	3.938	2.99	4.787	2.825	3.303	2.68	3.041	2.867	3.517	4.16
c133633_g1_i2	PGSC0003DMP400054414_PGSC0003DMT400080213	null	Vacuolar sorting receptor protein PV72	PGSC0003DMT400080213	26.646	25.994	22.22	25.879	25.278	25.715	22.463	22.201	22.321	25.213	21.421	25.109	25.285	23.954	35.615	25.988	33.382	35.329	34.416	40.045	29.727	28.547	37.161	29.442	23.864	26.159	26.072	27.851	17.215	25.177	21.809	21.242	27.932	23.805	19.028	19.756
c124617_g1_i1	PGSC0003DMP400048107_PGSC0003DMT400071134	null	Exonuclease family protein	PGSC0003DMT400071134	13.881	9.781	7.309	14.515	13.224	9.945	18.832	13.445	9.884	13.404	10.161	18.731	11.485	15.794	15.404	15.204	26.104	18.674	18.842	21.941	14.495	16.415	9.719	9.645	17.327	9.49	8.23	13.976	7.662	17.127	14.112	11.343	9.252	16.977	8.755	11.002
c59554_g1_i1	null	null	Gene of unknown function	PGSC0003DMT400095090	49.07	33.902	20.277	44.661	39.982	44.923	43.999	43.508	30.903	37.272	81.011	33.64	29.87	37.383	32.717	37.356	44.242	32.86	37.512	43.75	41.912	23.922	45.148	33.774	28.633	29.133	42.686	38.665	31.588	32.713	29.918	45.868	48.677	27.194	36.682	33.915
c123741_g1_i2	PGSC0003DMP400004990_PGSC0003DMT400007189	null	Oxygen-evolving enhancer protein 1, chloroplastic	PGSC0003DMT400007189	963.565	1763.95	2217.17	1384.68	1410.65	1888.06	1694.67	2594.65	2319.68	2074.53	1568.27	1581.72	2475.99	2011.66	835.257	1627.73	1261.77	2170.7	1917.77	1297	1561.99	914.811	1420.97	2034.28	1740.08	1514.98	1645.66	1985.7	2251.89	1647.22	2219.78	2502.05	1893.08	2233.86	1816.08	2513.6
c138625_g1_i4	PGSC0003DMP400014780_PGSC0003DMT400021703	null	Endo-1,4-beta-xylanase A	PGSC0003DMT400021703	1.09	2.408	1.909	3.212	3.899	3.448	3.143	3.399	3.39	3.953	1.81	2.935	2.259	2.95	1.19	1.499	2.235	3.958	2.946	1.638	3.255	2.383	2.045	3.772	1.819	3.877	2.068	3.413	2.767	6.884	3.451	1.571	2.893	4.079	2.122	3.611
c128854_g1_i1	PGSC0003DMP400004838_PGSC0003DMT400006971	null	F-box family protein	PGSC0003DMT400006971	2.591	7.855	4.089	3.664	6.481	1.958	6.086	2.947	6.928	5.438	3.365	5.935	2.503	2.751	3.699	3.233	3.183	4.037	1.779	2.917	2.262	3.329	3.344	2.985	4.749	2.159	1.947	2.255	3.134	4.701	5.145	5.51	5.184	3.074	4.109	3.548
c144238_g1_i1	Solyc11g066510.1.1	evidence_code:10F0H1E0IEG genomic_reference:SL2.40ch11 gene_region:49351144-49352875 transcript_region:SL2.40ch11:49351144..49352875- go_terms:GO:0008270 functional_description:"Ring H2 finger protein (AHRD V1 ***- D9ZHD8_HYPPE); contains Interpro domain(s) IPR011016 Zinc finger, RING-CH-type "	RING-H2 finger protein ATL57	PGSC0003DMT400001221	18.964	17.39	18.063	15.819	21.631	26.644	20.6	18.694	10.181	12.962	18.985	24.439	19.238	15.536	20.374	26.902	23.869	20.704	32.498	21.494	15.734	19.595	17.033	13.589	22.985	12.916	20.84	31.788	18.955	16.722	20.062	21.866	24.723	17.44	11.423	14.983
c143819_g1_i5	PGSC0003DMP400019073_PGSC0003DMT400027996	null	Cellulose synthase	PGSC0003DMT400027996	15.291	16.78	27.812	13.468	17.616	14.046	16.979	22.792	26.04	17.828	13.374	12.135	27.278	23.907	11.057	18.843	10.226	22.7	20.945	17.281	23.395	10.353	15.034	21.154	14.953	20.929	26.481	14.59	23.18	15.635	16.875	26.047	17.308	19.233	28.095	28.646
c109706_g1_i1	PGSC0003DMP400004265_PGSC0003DMT400006154	null	Dead box ATP-dependent RNA helicase	PGSC0003DMT400006154	4.977	5.672	5.072	5.066	5.33	4.233	5.179	4.539	5.159	5.287	4.701	5.954	5.228	4.625	5.148	6.655	6.635	5.988	5.164	5.106	4.651	4.984	5.057	5.173	5.628	6.42	5.686	5.508	5.112	3.941	4.531	4.493	4.897	5.133	4.913	4.699
c141983_g1_i2	PGSC0003DMP400032377_PGSC0003DMT400047812	null	Beta-1,3-glucuronyltransferase	PGSC0003DMT400047812	3.706	3.307	2.677	4.791	2.786	3.744	1.299	4.625	2.341	4.334	6.17	5.945	3.843	7.563	4.606	5.062	3.383	7.443	5.21	3.241	4.986	7.463	5.205	6.003	6.426	8.128	6.338	4.984	2.486	2.509	5.145	3.8	6.862	2.355	3.361	1.32
c147263_g1_i3	Solyc05g017890.2.1	genomic_reference:SL2.40ch05 gene_region:19068776-19123062 transcript_region:SL2.40ch05:19068776..19123062- go_terms:GO:0005515 functional_description:"THO complex subunit 2 (AHRD V1 *-*- B0XJB9_CULQU)"	Nodulation receptor kinase	PGSC0003DMT400013468	1.566	1.466	1.728	1.437	1.519	1.53	1.557	1.452	1.642	1.936	1.573	1.368	1.683	1.346	1.643	1.433	1.8	1.421	1.513	1.708	1.524	1.393	1.483	1.713	1.667	1.67	1.925	1.45	2.151	1.165	1.302	1.525	1.53	1.783	1.742	1.996
c145544_g1_i4	PGSC0003DMP400007459_PGSC0003DMT400010676	null	Internal rotenone-insensitive NADH dehydrogenase	PGSC0003DMT400010676	5.862	14.864	9.207	9.209	11.966	7.936	10.109	10.433	11.791	13.093	9.583	11.059	11.684	13.218	7.722	9.681	6.661	7.668	11.067	5.211	9.44	10.616	7.535	10.486	8.81	7.811	8.451	9.082	12.114	17.996	10.237	12.001	8.718	14.976	8.487	13.167
c135831_g1_i1	PGSC0003DMP400008497_PGSC0003DMT400012224	null	Conserved gene of unknown function	PGSC0003DMT400012224	10.232	11.194	9.432	7.506	9.403	18.504	20.6	17.07	17.618	12.26	11.099	6.058	11.629	18.17	5.885	17.938	8.278	11.953	14.891	6.122	19.727	10.695	6.513	17.049	12.346	19.221	16.769	13.623	20.673	8.109	11.624	13.711	13.132	16.651	22.523	17.866
c142210_g3_i4	Solyc07g054270.2.1	genomic_reference:SL2.40ch07 gene_region:59932385-59934770 transcript_region:SL2.40ch07:59932385..59934770- functional_description:"Os08g0100600 protein (Fragment) (AHRD V1 *-*- Q0J8P7_ORYSJ); contains Interpro domain(s) IPR008507 Protein of unknown function DUF789 "	Conserved gene of unknown function	PGSC0003DMT400047273	3.025	4.848	2.158	2.573	4.663	3.081	2.159	2.818	1.96	2.338	2.711	2.567	2.835	5.842	3.335	3.695	4.052	2.932	5.545	1.638	4.71	2.838	4.597	5.011	5.193	4.289	6.106	4.652	2.831	3.032	3.24	4.228	5.895	2.877	2.278	2.946
c146330_g1_i4	PGSC0003DMP400031954_PGSC0003DMT400047232	null	Cell division protein kinase	PGSC0003DMT400047232	7.436	5.04	5.897	7.932	6.249	6.467	6.039	6.411	5.212	5.488	6.673	5.539	5.704	5.222	8.612	6.221	7.574	4.939	5.672	7.9	6.028	6.692	8.235	5.27	5.153	6.621	5.199	6.515	5.285	6.825	6.193	5.533	7.642	5.882	5.215	7.275
c142700_g3_i2	PGSC0003DMP400032989_PGSC0003DMT400048756	null	Phytochrome-interacting factor	PGSC0003DMT400048756	11.487	10.113	12.042	10.291	8.997	12.23	12.717	9.358	11.198	11.126	12.198	12.097	11.419	8.582	8.71	9.426	10.748	8.322	9.404	11.237	5.576	8.786	10.916	8.082	8.719	8.253	8.528	8.871	10.796	9.531	10.343	9.795	9.015	9.006	9.893	10.696
c115800_g1_i1	PGSC0003DMP400025680_PGSC0003DMT400037779	null	Receptor kinase	PGSC0003DMT400037779	1.459	1.712	1.389	1.535	1.935	1.428	3.029	1.624	2.945	1.826	3.602	1.585	1.484	2.623	2.275	2.63	1.409	2.244	2.045	1.445	2.045	1.104	1.437	3.05	2.415	1.267	3.042	2.004	2.129	2.321	1.704	1.294	2.231	2.02	2.836	1.542
c138556_g1_i1	PGSC0003DMP400030616_PGSC0003DMT400045191	null	Conserved gene of unknown function	PGSC0003DMT400045191	66.624	33.496	40.882	39.782	45.254	45.8	50.869	44.035	42.514	40.794	52.623	42.566	54.413	52.462	27.278	39.948	50.208	33.13	40.873	62.607	42.295	42.43	39.095	34.28	41.029	34.622	39.788	27.851	41.995	47.519	40.685	47.566	39.909	40.042	35.52	36.692
c130822_g1_i2	PGSC0003DMP400046919_PGSC0003DMT400069506	null	Chloroplast-specific ribosomal protein	PGSC0003DMT400069506	94.229	111.542	69.721	40.997	60.335	87.846	50.783	77.605	40.554	67.281	41.155	64.929	74.736	54.406	57.065	77.794	68.694	56.247	77.657	43.68	71.049	52.74	60.67	62.235	68.672	93.225	120.469	76.726	82.736	43.706	81.464	99.764	86.848	55.659	74.123	56.722
c141161_g1_i1	Solyc06g010000.2.1	genomic_reference:SL2.40ch06 gene_region:4682760-4697900 transcript_region:SL2.40ch06:4682760..4697900+ go_terms:GO:0019789,GO:0003677 functional_description:"Sumo ligase (AHRD V1 *--* B0WPL7_CULQU); contains Interpro domain(s) IPR004181 Zinc finger, MIZ-type "	Sumo ligase	PGSC0003DMT400020963	8.822	6.977	6.586	8.26	7.681	7.375	6.965	5.572	6.431	5.779	8.123	7.69	7.409	6.17	7.228	6.815	7.165	6.597	7.116	8.47	7.287	8.435	7.904	6.197	7.214	6.151	6.15	7.763	7.046	7.052	6.172	6.145	7.208	5.902	7.526	7.201
c140631_g4_i1	PGSC0003DMP400011002_PGSC0003DMT400015871	null	Zeamatin	PGSC0003DMT400015871	2.845	6.656	12.991	1.384	5.04	7.895	5.284	8.282	11.092	9.471	3.431	1.991	8.118	14.014	1.935	7.041	1.991	8.378	6.643	2.882	9.932	3.285	2.81	11.843	6.951	8.713	11.946	2.95	19.431	2.341	8.162	10.43	4.927	10.454	14.639	11.171
c135081_g2_i1	PGSC0003DMP400005509_PGSC0003DMT400007927	null	D1 protease	PGSC0003DMT400007927	3.681	4.302	4.112	4.436	3.84	3.642	2.58	4.098	3.485	3.853	4.341	4.699	4.851	4.671	3.675	4.685	4.287	4.454	4.147	3.363	3.324	3.145	4.394	3.567	4.688	3.8	3.152	4.883	3.091	4.079	3.25	3.95	4.7	3.084	3.45	3.77
c144211_g1_i1	PGSC0003DMP400052180_PGSC0003DMT400076994	null	Potassium efflux antiporter	PGSC0003DMT400076994	3.329	2.825	2.756	2.591	3.599	2.693	2.561	3.065	2.966	2.799	3.554	2.935	3.577	3.184	2.582	3.676	2.93	2.977	3.512	2.566	3.953	3.802	3.326	3.578	3.374	3.09	3.495	2.678	2.583	2.766	2.731	3.835	3.416	2.384	2.97	3.284
c146726_g1_i1	Solyc01g008320.2.1	genomic_reference:SL2.40ch01 gene_region:2428752-2446906 transcript_region:SL2.40ch01:2428752..2446906+ go_terms:GO:0008970 functional_description:"DDHD domain containing 1 (AHRD V1 *--- Q3ZAU5_RAT); contains Interpro domain(s) IPR004177 DDHD "	Nonsense-mediated mRNA decay protein	PGSC0003DMT400004710	3.091	2.75	2.474	3.176	2.912	2.877	3.086	2.603	2.903	3.501	3.289	2.85	3.057	2.306	2.485	2.988	2.861	2.244	2.622	2.89	2.409	3.495	2.985	2.252	2.647	2.322	2.268	3.152	3.318	3.289	2.689	2.564	2.942	3.616	3.294	2.883
c139481_g1_i2	PGSC0003DMP400041162_PGSC0003DMT400061137	null	Conserved gene of unknown function	PGSC0003DMT400061137	2.747	2.29	2.169	2.395	2.66	2.479	2.064	1.958	1.25	2.829	2.976	2.67	1.805	1.873	2.493	2.036	2.261	2.47	2.391	2.295	2.871	1.936	2.92	1.778	1.95	1.612	1.958	2.296	2.097	3.576	2.71	2.599	2.686	1.645	1.396	1.89
c147574_g1_i1	PGSC0003DMP400054560_PGSC0003DMT400080429	null	Tir-nbs-lrr resistance protein	PGSC0003DMT400080429	11.454	5.351	10.133	14.346	10.467	4.784	6.411	8.928	12.172	11.899	10.454	12.323	9.37	8.804	5.358	9.407	10.521	4.871	5.164	5.903	6.943	4.126	10.29	11.509	10.871	4.568	6.327	10.663	8.764	5.185	5.42	4.262	10.802	10.208	8.241	6.832
c135429_g1_i1	Solyc06g008820.2.1	genomic_reference:SL2.40ch06 gene_region:2764067-2770677 transcript_region:SL2.40ch06:2764067..2770677+ go_terms:GO:0015385 functional_description:"Sodium/hydrogen exchanger (AHRD V1 **** Q93YH2_SOLLC); contains Interpro domain(s) IPR018407 Na+/H+ exchanger, isoforms 1-4, conserved region "	Sodium/hydrogen exchanger	PGSC0003DMT400027658	1.746	1.948	2.372	2.28	3.463	2.897	1.959	3.345	3.199	3.14	2.825	2.01	2.381	3.419	1.926	2.828	3.635	3.033	2.715	1.664	3.343	2.234	2.662	1.843	1.99	2.908	2.301	1.873	2.756	3.862	2.668	2.761	2.774	4.158	1.976	2.481
c112539_g1_i1	Solyc12g044910.1.1	evidence_code:10F1H1E1IEG genomic_reference:SL2.40ch12 gene_region:45713755-45716680 transcript_region:SL2.40ch12:45713755..45716680- go_terms:GO:0005515 functional_description:"Coatomer subunit zeta-1 (AHRD V1 ***- B6UH71_MAIZE); contains Interpro domain(s) IPR011012 Longin-like "	Nonclathrin coat protein zeta2-COP	PGSC0003DMT400083870	6.657	3.157	7.806	5.625	5.708	10.69	7.376	6.432	16.505	5.98	11.326	4.312	6.933	13.405	4.411	4.11	2.235	7.871	10.363	9.731	11.447	5.702	6.458	12.91	8.679	2.38	10.431	6.605	8.656	4.929	10.237	10.8	7.356	5.321	13.668	8.563
c134817_g1_i1	Solyc09g091190.2.1	genomic_reference:SL2.40ch09 gene_region:65856500-65861321 transcript_region:SL2.40ch09:65856500..65861321- go_terms:GO:0003713 functional_description:"Inhibitor of growth protein 5 (AHRD V1 *-*- B6T7N2_MAIZE); contains Interpro domain(s) IPR019787 Zinc finger, PHD-finger "	Inhibitor of growth protein	PGSC0003DMT400030294	8.617	6.967	5.965	7.319	5.001	8.426	7.118	5.184	6.261	7.184	8.815	8.398	5.106	7.762	9.503	5.307	8.895	9.653	7.036	6.508	3.324	7.664	5.536	5.345	6.911	5.556	5.398	7.884	7.846	7.763	5.981	5.579	7.425	6.936	7.683	6.768
c143454_g1_i1	PGSC0003DMP400043639_PGSC0003DMT400064731	null	Hydroxyproline-rich glycoprotein family protein	PGSC0003DMT400064731	27.4	23.393	19.814	33.988	25.142	26.929	26.027	28.364	26.866	28.764	33.212	29.808	22.106	17.456	24.874	26.94	26.617	21.707	23.752	20.46	25.499	21.127	33.9	23.407	21.075	24.729	29.678	23.521	19.128	29.997	20.358	24.083	26.876	19.44	24.901	24.064
c140153_g1_i2	PGSC0003DMP400055899_PGSC0003DMT400083220	null	Conserved gene of unknown function	PGSC0003DMT400083220	24.859	69.538	39.187	55.698	54.009	58.041	95.021	50.898	67.134	63.428	71.959	54.314	55.775	60.107	63.792	39.58	32.938	70.163	53.478	75.736	34.949	51.995	40.118	56.372	42.636	48.277	51.292	53.94	41.887	70.098	80.829	59.625	44.026	47.678	64.844	80.49
c134183_g1_i1	PGSC0003DMP400015562_PGSC0003DMT400022846	null	Dcp1-like decapping family	PGSC0003DMT400022846	2.369	3.467	1.841	3.46	2.012	2.499	4.156	2.807	3.136	3.562	4.967	3.237	2.758	2.587	3.003	2.564	3.661	3.552	3.362	3.722	2.419	3.18	2.948	3.028	3.96	2.85	2.622	3.222	2.594	2.39	3.917	2.841	3.288	2.818	2.97	2.091
c146690_g3_i1	Solyc09g007200.2.1	genomic_reference:SL2.40ch09 gene_region:817262-827184 transcript_region:SL2.40ch09:817262..827184+ functional_description:"Pentatricopeptide repeat-containing protein (AHRD V1 ***- D7M7W8_ARALY); contains Interpro domain(s) IPR002885 Pentatricopeptide repeat "	Pentatricopeptide repeat-containing protein	PGSC0003DMT400066525	15.11	34.213	22.977	23.289	10.806	21.972	13.797	14.843	23.137	25.102	16.843	24.722	16.657	20.172	13.08	23.575	10.956	20.32	17.468	15.608	9.008	18.176	15.66	16.143	18.671	18.645	22.222	23.833	13.184	24.505	23.809	17.938	11.957	26.1	15.343	22.131
c129864_g1_i1	Solyc09g082560.2.1	genomic_reference:SL2.40ch09 gene_region:63677616-63679791 transcript_region:SL2.40ch09:63677616..63679791- go_terms:GO:0005516 functional_description:"Calmodulin binding protein (AHRD V1 **-* B6SW62_MAIZE); contains Interpro domain(s) IPR000048 IQ calmodulin-binding region "	Calmodulin binding protein	PGSC0003DMT400016500	6.543	7.266	3.604	6.148	9.093	6.712	8.37	7.131	5.308	4.826	6.834	8.54	3.732	8.593	3.1	4.223	5.287	4.477	5.095	2.995	3.068	3.293	3.906	3.492	7.284	5.604	4.524	4.904	4.398	4.781	5.135	7.808	5.164	4.365	3.83	5.828
c130933_g1_i1	Solyc01g090780.2.1	genomic_reference:SL2.40ch01 gene_region:76194068-76219340 transcript_region:SL2.40ch01:76194068..76219340+ go_terms:GO:0005515,GO:0017163 functional_description:"Ccr4-Not transcription complex subunit (AHRD V1 *--* C5G9N0_AJEDR); contains Interpro domain(s) IPR007196 CCR4-Not complex component, Not1 "	Ccr4-not transcription complex	PGSC0003DMT400000574	11.765	8.754	7.964	10.655	9.616	8.803	8.399	7.486	7.723	8.839	11.071	10.55	8.882	6.486	10.968	9.379	10.435	8.954	9.566	9.6	9.037	11.808	10.492	9.807	8.669	9.98	9.07	9.485	8.116	9.778	6.659	7.67	9.459	8.336	8.475	8.711
c139229_g2_i1	PGSC0003DMP400015291_PGSC0003DMT400022441	null	Gene of unknown function	PGSC0003DMT400022441	6.551	4.345	6.507	6.814	5.998	4.213	5.809	5.55	5.88	4.274	6.189	6.133	4.02	5.444	3.829	6.994	4.956	4.15	3.882	5.947	6.225	3.714	6.006	6.164	7.103	5.249	5.597	6.011	6.041	3.526	6.394	3.789	4.305	4.621	7.683	1.975
c130052_g1_i2	PGSC0003DMP400004656_PGSC0003DMT400006706	null	Conserved gene of unknown function	PGSC0003DMT400006706	5.698	6.838	8.45	7.763	7.391	6.467	5.045	5.077	7.818	5.538	5.877	7.69	8.174	7.13	10.029	6.627	7.791	7.149	8.665	6.648	7.67	8.242	6.218	8.707	8.204	9.462	9.524	6.907	10.58	5.521	4.732	4.135	7.849	6.247	8.665	9.218
c113897_g1_i1	PGSC0003DMP400003856_PGSC0003DMT400005518	null	C-4-methyl-sterase	PGSC0003DMT400005518	5.862	20.622	8.529	29.996	40.901	50.441	28.76	48.575	159.376	36.66	42.709	21.278	13.191	82.914	19.07	29.909	5.365	16.655	22.378	9.976	36.847	18.342	15.264	35.433	15.114	12.619	15.431	14.258	37.478	68.083	73.461	46.757	8.086	46.368	24.711	30.599
c141554_g2_i1	PGSC0003DMP400026073_PGSC0003DMT400038388	null	DUF614 containing protein	PGSC0003DMT400038388	7.576	6.635	4.914	5.101	6.617	6.671	3.745	5.163	3.835	4.334	4.796	5.671	5.15	7.317	6.467	6.174	6.191	7.33	6.054	5.623	9.027	6.534	7.084	5.227	7.769	7.619	7.4	4.491	6.138	5.561	5.113	6.11	5.47	4.986	6.175	3.706
c138577_g1_i1	PGSC0003DMP400049208_PGSC0003DMT400072742	null	60S ribosomal protein L7a	PGSC0003DMT400072742	7.494	6.539	8.585	3.939	6.317	6.059	6.956	5.97	8.401	5.548	5.753	9.002	9.37	5.058	3.043	6.815	4.626	7.984	5.199	7.016	5.143	5.685	4.993	5.076	7.365	6.775	4.867	6.313	6.452	7.921	7.114	6.85	5.47	6.109	8.04	7.138
c113951_g1_i1	PGSC0003DMP400020221_PGSC0003DMT400029683	null	Conserved gene of unknown function	PGSC0003DMT400029683	9.42	11.344	9.613	7.399	9.132	8.905	8.026	10.659	9.037	8.608	9.014	11.427	13.025	9.893	8.2	11.82	9.374	11.682	10.363	4.992	10.571	10.564	9.405	10.992	11.942	10.594	10.774	11.912	9.877	6.43	9.592	10.153	9.192	8.208	8.207	7.412
c123123_g1_i1	PGSC0003DMP400023748_PGSC0003DMT400034902	null	Chlorophyll a-b binding protein 3C, chloroplastic	PGSC0003DMT400034902	884.274	1677.94	1282.37	826.325	1009.48	1014.23	946.889	1491.09	1315.22	876.372	1178.33	1226.97	1391.99	1742.49	738.351	876.31	799.077	1741.03	1940.26	714.009	1716.6	1533.71	1105.01	1944.19	1490.34	1375.33	1747.91	1463.74	873.683	1200.92	1650.77	2230.74	1133.53	1183.59	1282.81	1546.52
c131502_g1_i1	PGSC0003DMP400036116_PGSC0003DMT400053564	null	Brittle 1 protein	PGSC0003DMT400053564	14.159	15.153	19.78	13.565	14.578	15.199	16.73	17.124	17.904	14.628	13.478	10.465	14.453	17.878	14.149	12.989	11.243	13.554	19.513	16.528	14.8	15.959	13.615	16.456	11.669	13.847	12.754	14.238	19.301	11.339	15.118	19.786	17.506	19.361	15.064	17.686
c143496_g1_i2	tr|M1BWM1|M1BWM1_SOLTU	Uncharacterized protein OS=Solanum tuberosum	Charged multivesicular body protein 2b-B	PGSC0003DMT400054616	4.452	5.019	5.309	3.788	5.62	5.6	4.137	5.475	5.17	3.512	4.151	4.765	4.53	7.235	6.119	6.353	6.043	8.536	7.278	4.581	4.996	2.566	5.5	3.362	7.547	5.47	5.774	4.873	5.522	4.069	4.828	4.932	7.346	4.385	2.97	5.089
c131680_g2_i1	PGSC0003DMP400050744_PGSC0003DMT400074932	null	Class III HD-Zip protein 8	PGSC0003DMT400074932	2.132	2.376	1.31	3.034	2.196	1.836	3	2.474	2.892	2.368	3.194	2.246	1.761	2.904	3.043	2.668	2.122	2.244	2.195	2.636	2.173	2.996	2.266	2.489	2.617	2.562	3.363	2.437	2.864	2.904	2.71	2.345	2.824	2.335	2.914	3.358
c130967_g1_i1	PGSC0003DMP400035804_PGSC0003DMT400053107	null	Elongation factor	PGSC0003DMT400053107	8.732	12.125	9.783	8.375	9.896	9.854	8.045	9.562	9.852	8.157	9.346	9.219	8.617	11.509	10.199	9.69	11.261	10.825	10.444	9.88	12.892	10.406	9.184	11.682	11.134	10.2	12.356	10.16	10.774	9.265	9.803	11.724	11.355	9.291	10.005	10.274
c106592_g1_i1	PGSC0003DMP400038709_PGSC0003DMT400057519	null	Ccd1	PGSC0003DMT400057519	8.076	8.518	15.002	15.446	14.811	31.999	16.864	19.028	25.68	20.176	4.095	4.944	9.602	24.551	18.803	14.026	3.339	22.779	21.222	4.055	11.053	7.042	5.324	18.999	2.506	13.722	21.072	10.703	21.473	11.359	19.299	14.485	9.449	11.735	24.533	16.356
c142114_g1_i2	PGSC0003DMP400048850_PGSC0003DMT400072253	null	KDPG and KHG aldolase	PGSC0003DMT400072253	2.911	1.937	2.225	1.535	2.544	2.744	2.274	2.054	1.483	1.505	2.142	2.972	6.28	3.442	2.542	2.771	2.13	2.695	3.293	2.269	3.393	2.339	2.653	2.554	2.425	3.493	4.093	2.829	2.475	2.459	2.318	2.01	2.162	2.049	2.367	1.605
c140464_g1_i1	Solyc10g007150.2.1	genomic_reference:SL2.40ch10 gene_region:1553509-1565649 transcript_region:SL2.40ch10:1553509..1565649+ go_terms:GO:0017134 functional_description:"Apoptosis inhibitor (AHRD V1 ***- B0WCI8_CULQU); contains Interpro domain(s) IPR008383 Apoptosis inhibitory 5 "	ETAG-A3	PGSC0003DMT400075880	12.774	13.034	11.003	8.091	10.554	9.384	9.593	7.11	14.577	6.913	10.635	12.654	10.555	13.546	13.121	12.801	12.487	11.141	13.193	10.703	13.6	11.676	11.625	11.186	10.699	13.857	13.727	12.143	12.903	9.077	8.946	10.003	11.137	9.291	11.144	9.281
c143828_g2_i3	PGSC0003DMP400017699_PGSC0003DMT400025933	null	Conserved gene of unknown function	PGSC0003DMT400025933	2.697	2.536	2.576	2.351	2.409	2.805	3	4.292	3.454	2.408	1.858	2.368	3.478	2.529	2.04	2.526	2.383	2.019	2.23	2.058	2.871	1.542	1.925	2.629	2.011	2.399	3.02	1.933	2.723	2.489	3.176	2.576	2.37	1.734	2.568	2.809
c133556_g1_i1	PGSC0003DMP400029308_PGSC0003DMT400043211	null	Syntaxin	PGSC0003DMT400043211	19.776	18.118	18.594	20.822	23.885	24.603	25.444	22.867	21.845	18.842	26.823	23.232	18.54	20.102	20.584	26.638	26.504	21.493	26.906	20.776	19.363	24.561	21.97	16.682	22.864	19.768	17.864	24.337	19.755	23.122	21.523	21.311	23.371	21.696	17.833	17.728
c138022_g1_i2	PGSC0003DMP400025386_PGSC0003DMT400037351	null	Transcription initiation factor tfiid	PGSC0003DMT400037351	2.066	1.744	1.706	2.103	2.283	1.612	2.312	1.592	2.384	2.117	2.142	2.236	2.06	2.342	2.979	2.668	2.8	2.346	2.495	2.426	2.065	1.971	1.824	2.295	2.314	1.775	2.268	2.205	1.718	2.203	2.096	2.206	2.32	2.059	1.932	2.228
c145115_g1_i1	PGSC0003DMP400051043_PGSC0003DMT400075376	null	Conserved gene of unknown function	PGSC0003DMT400075376	10.757	5.212	7.761	9.475	7.013	3.06	8.838	9.218	6.356	9.912	5.365	6.567	6.822	9.905	28.63	13.347	12.765	12.742	12.477	20.259	7.267	8.873	11.819	9.429	7.396	8.761	7.555	17.359	6.084	13.897	7.315	4.828	15.087	8.799	7.18	6.874
c141862_g1_i1	PGSC0003DMP400010552_PGSC0003DMT400015241	null	Cdc2MsC	PGSC0003DMT400015241	18.833	16.298	18.707	19.181	17.442	15.831	19.587	16.801	20.372	20.317	19.288	19.561	18.717	16.894	17.006	18.786	18.539	19.215	20.136	19.716	18.655	18.254	17.991	16.984	18.489	16.438	15.696	19.564	16.848	20.781	16.706	18.701	17.377	20.09	17.442	17.169
c144700_g1_i3	PGSC0003DMP400000463_PGSC0003DMT400000611	null	Dead box ATP-dependent RNA helicase	PGSC0003DMT400000611	7.289	5.03	12.494	5.403	4.46	5.212	7.281	4.345	5.202	5.598	3.915	4.35	5.039	4.695	4.379	6.419	4.782	6.461	4.586	4.703	6.628	5.396	3.537	9.02	6.951	7.658	12.068	4.853	10.58	2.933	5.399	5.198	4.769	4.71	7.683	6.895
c140493_g5_i3	PGSC0003DMP400011563_PGSC0003DMT400016719	null	Conserved gene of unknown function	PGSC0003DMT400016719	38.198	47.14	7.026	25.72	41.849	40.649	4.624	41.637	31.877	51.95	31.695	24.119	49.429	32.817	4.039	61.213	3.496	28.586	35.12	54.462	50.113	14.085	4.044	25.368	40.241	22.704	38.46	2.719	37.208	5.136	2.943	35.253	42.604	45.511	5.315	7.856
c123563_g2_i1	PGSC0003DMP400005544_PGSC0003DMT400007977	null	Two-component response regulator ARR8	PGSC0003DMT400007977	5.428	2.365	6.563	4.383	4.672	4.274	3.898	3.528	3.231	4.324	8.853	5.671	2.171	3.875	5.585	2.771	3.556	1.906	3.836	4.66	3.422	1.901	6.273	6.089	5.88	2.322	4.192	4.007	7.057	4.356	4.034	4.043	4.65	4.168	5.862	5.543
c119463_g1_i1	PGSC0003DMP400023988_PGSC0003DMT400035271	null	Bacterioferritin comigratory protein	PGSC0003DMT400035271	47.037	228.455	201.539	81.294	137.735	132.789	81.396	150.532	209.114	143.761	104.261	118.007	213.764	235.582	74.33	178.097	79.485	185.488	200.59	73.95	168.934	125.363	84.243	239.11	205.631	171.556	218.03	180.638	265.403	136.581	203.486	218.771	136.66	177.767	283.17	165.436
c142168_g1_i3	Solyc02g088220.2.1	genomic_reference:SL2.40ch02 gene_region:44955291-44959097 transcript_region:SL2.40ch02:44955291..44959097- go_terms:GO:0005515,GO:0004930 functional_description:"Xenotropic and polytropic retrovirus receptor (AHRD V1 **-* B2GU54_XENTR); contains Interpro domain(s) IPR004342 EXS, C-terminal "	SPX, N-terminal; EXS, C-terminal	PGSC0003DMT400003629	14.291	12.403	9.625	14.869	16.745	10.047	10.3	11.509	12.596	11.417	13.099	14.777	11.629	12.515	20.009	15.082	14.234	13.137	12.523	13.9	12.263	11.702	16.406	12.716	13.569	9.26	13.362	11.056	9.251	17.087	10.703	12.244	14.85	13.577	8.665	10.221
c139192_g12_i1	PGSC0003DMP400015430_PGSC0003DMT400022652	null	NAD(P)H-quinone oxidoreductase subunit H, chloroplastic	PGSC0003DMT400022652	4.657	12.424	12.81	4.072	7.42	6.416	7.596	11.541	24.133	8.729	6.18	9.398	20.124	17.737	7.665	8.21	3.487	3.947	2.854	6.227	21.91	10.862	8.991	17.501	9.477	11.467	18.13	10.139	28.033	5.847	20.125	13.145	17.19	9.35	13.478	9.376
c124696_g1_i3	PGSC0003DMP400048708_PGSC0003DMT400072039	null	FK506 binding protein	PGSC0003DMT400072039	10.142	19.83	25.496	19.776	14.762	19.85	15.918	21.942	22.057	23.597	12.312	16.485	17.732	20.067	10.555	14.563	14.2	19.802	19.42	13.76	17.966	15.495	14.757	30.433	17.489	22.032	21.072	19.775	24.24	20.86	27.758	25.146	15.265	18.977	27.179	22.807
c136746_g2_i9	PGSC0003DMP400003075_PGSC0003DMT400004314	null	Phosphatidylinositol n-acetylglucosaminyltransferase subunit p	PGSC0003DMT400004314	1.074	2.023	1.525	1.446	2.002	1.499	1.452	1	1.028	1.244	1.583	1.198	1.905	2.002	1.19	1.81	1.087	1.962	1.537	1.182	1.672	1.401	1.566	1.875	2.273	1.516	1.56	1.208	1.513	1.343	2.435	1.813	1.55	1.301	2.222	1.52
c136771_g1_i3	PGSC0003DMP400006223_PGSC0003DMT400008995	null	Maf protein	PGSC0003DMT400008995	1.894	5.137	3.694	2.963	4.353	4.988	2.341	5.572	5.212	4.284	3.886	4.482	6.966	4.859	2.388	4.449	2.122	5.221	3.2	2.374	4.14	2.356	2.414	4.268	4.415	3.311	5.796	4.128	5.836	3.398	4.859	6.191	3.703	4.631	6.488	5.522
c143690_g3_i1	Solyc11g011480.1.1	evidence_code:10F0H1E1IEG genomic_reference:SL2.40ch11 gene_region:4526911-4536134 transcript_region:SL2.40ch11:4526911..4536134- go_terms:GO:0031177,GO:0016021 functional_description:"Nicastrin (AHRD V1 ***- A8JFJ5_CHLRE); contains Interpro domain(s) IPR008710 Nicastrin "	Nicastrin	PGSC0003DMT400034643	13.758	12.328	11.014	13.468	10.515	9.782	9.937	10.294	14.291	9.28	12.284	11.191	10.887	11.532	11.445	11.198	10.565	11.423	13.39	13.357	12.391	11.86	9.848	14.29	11.194	9.567	16.504	11.177	12.331	13.403	12.143	14.334	12.243	12.553	12.573	14.92
c144860_g1_i1	PGSC0003DMP400029311_PGSC0003DMT400043215	null	DNA helicase	PGSC0003DMT400043215	10.913	9.31	11.522	9.608	7.865	8.201	7.3	5.195	9.524	7.434	5.422	7.7	7.764	7.879	8.766	7.975	8.2	11.716	9.439	9.6	9.578	10.502	6.964	9.99	8.972	10.882	12.344	6.756	9.629	7.042	7.707	9.599	7.218	6.799	9.893	9.566
c142175_g1_i3	PGSC0003DMP400021894_PGSC0003DMT400032234	null	CYP72A58	PGSC0003DMT400032234	6.928	7.48	5.614	5.022	13.089	6.457	3.478	6.938	6.06	3.833	13.488	10.597	9.071	13.113	11.785	8.898	14.947	7.691	9.265	12.788	14.18	16.695	9.47	7.802	17.549	7.226	15.674	13.15	5.209	14.332	7.167	6.029	15.867	6.73	3.294	4.847
c138920_g1_i1	PGSC0003DMP400012751_PGSC0003DMT400018531	null	ATP-dependent RNA helicase	PGSC0003DMT400018531	5.854	4.409	4.79	5.394	5.03	4.57	4.796	3.991	5.382	5.177	5.734	5.85	4.02	4.063	5.18	5.59	5.774	4.77	3.789	4.362	4.386	5.807	4.698	3.923	4.89	3.531	4.867	5.165	4.82	4.415	4.319	5.267	5.342	4.434	4.511	4.91
c144611_g2_i2	Solyc10g075030.1.1	evidence_code:10F0H1E1IEG genomic_reference:SL2.40ch10 gene_region:58049176-58060149 transcript_region:SL2.40ch10:58049176..58060149+ go_terms:GO:0003700 functional_description:"AP2 domain-containing transcription factor (AHRD V1 *--* B9HWL7_POPTR); contains Interpro domain(s) IPR003340 Transcriptional factor B3 "	Transcription factor	PGSC0003DMT400078282	5.444	4.206	6.055	6.716	5.94	5.773	4.338	4.582	4.153	5.869	4.739	5.539	5.36	3.103	4.573	4.873	4.93	3.913	5.765	4.467	4.258	4.888	4.495	4.44	3.789	3.426	3.883	4.35	4.463	6.015	3.981	5.383	5.845	5.37	3.194	4.076
c140150_g6_i1	PGSC0003DMP400042803_PGSC0003DMT400063581	null	DNA binding protein	PGSC0003DMT400063581	22.309	26.069	21.712	19.58	24.542	19.289	15.765	17.371	14.503	16.394	19.43	22.826	24.51	27.981	23.66	23.999	24.391	26.985	32.07	17.185	23.857	21.723	20.34	22.07	26.804	23.644	24.368	27.146	21.408	20.86	17.521	27.502	27.814	21.686	18.346	20.864
c142908_g7_i3	PGSC0003DMP400005898_PGSC0003DMT400008498	null	Conserved gene of unknown function	PGSC0003DMT400008498	2.984	3.617	4.519	4.525	3.541	3.937	3.277	3.259	2.839	4.344	3.63	2.482	2.215	2.81	2.048	2.036	1.948	1.77	1.698	2.365	2.154	2.566	2.819	2.123	1.829	1.603	1.88	1.702	3.091	4.751	3.79	3.396	2.923	3.38	3.774	5.174
c110997_g1_i1	Solyc02g071560.2.1	genomic_reference:SL2.40ch02 gene_region:35543958-35547076 transcript_region:SL2.40ch02:35543958..35547076- go_terms:GO:0004252 functional_description:"Subtilisin-like protease (AHRD V1 ***- Q9FK77_ARATH); contains Interpro domain(s) IPR015500 Peptidase S8, subtilisin-related "	Xylem serine proteinase 1	PGSC0003DMT400018621	126.212	109.669	134.111	74.533	155.854	64.1	112.956	54.738	33.71	91.63	47.505	132.586	85.413	62.191	217.026	89.473	156.483	145.637	213.529	161.957	83.872	74.647	96.734	50.273	92.819	115.535	78.856	101.787	36.17	123.434	82.819	53.191	113.852	88.085	97.383	69.276
c143204_g1_i4	Solyc09g007630.2.1	genomic_reference:SL2.40ch09 gene_region:1202699-1207893 transcript_region:SL2.40ch09:1202699..1207893+ go_terms:GO:0004860 functional_description:"Chaperone DnaJ (AHRD V1 *-*- C4JWN5_UNCRE); contains Interpro domain(s) IPR015609 Molecular chaperone, heat shock protein, Hsp40, DnaJ "	P58IPK	PGSC0003DMT400004399	3.435	1.038	1.502	2.103	1.219	2.499	3.344	2.27	3.994	2.96	2.663	1.576	2.902	2.728	3.019	1.536	1.878	2.56	1.941	2.163	2.753	1.682	2.819	2.242	1.697	1.746	2.887	1.873	3.426	3.941	1.726	2.264	1.649	2.562	3.361	2.059
c135119_g1_i3	PGSC0003DMP400000033_PGSC0003DMT400000034	null	Glycosyltransferase	PGSC0003DMT400000034	2.443	2.879	3.186	1.517	2.825	2.866	2.809	2.764	3.581	2.157	1.971	2.821	3.267	3.032	2.25	3.459	2.965	3.62	3.547	2.26	3.963	2.724	3.298	3.998	3.273	4.309	2.987	3.131	3.253	2.519	3.472	2.252	2.695	2.227	2.702	3.073
c143245_g1_i2	PGSC0003DMP400017998_PGSC0003DMT400026353	null	Anthocyanin permease	PGSC0003DMT400026353	2.14	4.141	4.112	1.836	4.005	2.54	3.545	5.238	5.742	2.077	1.346	2.736	3.511	5.245	6.249	3.129	3.043	11.558	7.29	6.946	3.835	2.129	6.43	7.791	4.425	5.489	3.993	3.444	2.107	2.094	2.954	4.747	5.806	3.311	1.898	1.879
c104076_g3_i1	PGSC0003DMP400010023_PGSC0003DMT400014505	null	Cytochrome P450	PGSC0003DMT400014505	12.126	12.778	5.614	17.052	18.467	7.049	9.86	8.185	19.514	8.859	18.151	17.183	17.41	11.766	25.886	10.963	22.939	14.096	15.585	11.702	9.067	32.839	22.219	6.401	19.146	9.097	7.466	18.094	3.512	5.304	6.511	7.439	18.049	8.799	7.448	5.976
c146335_g2_i1	PGSC0003DMP400028331_PGSC0003DMT400041807	null	GTP cyclohydrolase II	PGSC0003DMT400041807	9.051	9.803	12.065	8.437	8.803	11.935	10.338	11.875	13.539	8.618	7.924	10.606	9.957	9.975	8.208	9.662	8.252	11.626	9.184	8.233	10.335	8.461	8.401	12.555	12.195	10.661	16.205	9.777	11.109	7.833	11.963	14.115	9.469	8.562	9.313	11.868
c143327_g3_i1	Solyc07g043110.1.1	evidence_code:10F0H1E0IEG genomic_reference:SL2.40ch07 gene_region:54022806-54024245 transcript_region:SL2.40ch07:54022806..54024245+ go_terms:GO:0080043 functional_description:"UDP-glucosyltransferase (AHRD V1 **** A7M6U9_IPONI); contains Interpro domain(s) IPR002213 UDP-glucuronosyl/UDP-glucosyltransferase "	Glucosyltransferase	PGSC0003DMT400085061	3.091	2.354	1.31	4.56	3.463	2.091	4.261	1.904	2.373	2.117	4.502	2.491	2.215	2.143	3.723	2.696	4.53	2.109	2.842	4.616	3.078	4.441	3.648	1.724	2.576	1.986	2.411	2.125	2.345	4.514	1.704	2.079	2.735	3.429	1.708	1.975
c138277_g1_i1	Solyc01g081070.2.1	genomic_reference:SL2.40ch01 gene_region:72907113-72928750 transcript_region:SL2.40ch01:72907113..72928750+ go_terms:GO:0005515,GO:0005096 functional_description:"Protein transport protein Sec23 (AHRD V1 ***- Q9LUG1_ARATH); contains Interpro domain(s) IPR006896 Sec23/Sec24 trunk region "	Protein transport protein sec23	PGSC0003DMT400040714	15.824	14.019	13.996	13.645	12.731	11.343	14.389	13.004	11.304	13.203	15.573	14.107	15.793	14.225	15.695	14.139	17.243	17.535	16.22	14.522	13.285	15.583	13.864	14.527	15.215	14.855	14.778	15.093	11.628	11.932	12.778	13.976	14.682	12.208	13.221	12.755
c137648_g1_i1	PGSC0003DMP400032367_PGSC0003DMT400047797	null	Clathrin interactor EPSIN 1	PGSC0003DMT400047797	1.755	3.713	3.705	4.072	3.85	4.478	3.01	3.302	4.259	4.274	3.431	3.265	4.308	3.091	2.695	3.761	3.556	4.793	3.558	3.67	5.251	3.337	3.114	4.58	4.506	4.587	3.108	3.212	3.274	4.129	4.33	4.355	3.624	3.301	4.243	5.575
c140720_g2_i3	Solyc12g005310.1.1	evidence_code:10F0H1E1IEG genomic_reference:SL2.40ch12 gene_region:189137-191139 transcript_region:SL2.40ch12:189137..191139- functional_description:"Auxin-responsive GH3-like (AHRD V1 ***- Q0GUM1_ARATH); contains Interpro domain(s) IPR004993 GH3 auxin-responsive promoter "	Indole-3-acetic acid-amido synthetase GH3.6	PGSC0003DMT400056122	6.485	7.084	3.231	7.568	5.05	8.211	6.822	4.604	4.831	2.799	8.54	6.756	3.91	5.28	6.759	7.588	7.209	5.187	6.793	12.849	9.165	3.723	8.899	5.227	7.901	10.46	8.075	6.686	2.594	6.134	3.928	2.068	6.684	6.365	6.175	1.594
c125542_g1_i1	PGSC0003DMP400037724_PGSC0003DMT400056037	null	Putative Pepidyl-tRNA hydrolase family protein	PGSC0003DMT400056037	13.971	9.107	21.836	15.26	14.569	14.525	15.211	20.103	21.082	15.701	18.208	11.955	21.508	16.192	12.514	18.334	14.626	15.336	12.361	13.103	19.058	14.908	16.112	17.512	20.378	19.317	17.433	12.828	18.739	11.556	17.468	17.592	18.059	13.952	29.535	21.403
c138018_g1_i2	PGSC0003DMP400015936_PGSC0003DMT400023378	null	RNA binding protein	PGSC0003DMT400023378	7.986	7.042	8.935	7.559	7.933	8.079	10.013	9.465	5.551	8.969	9.317	8.002	7.963	7.458	6.953	9.502	8.765	7.679	7.047	7.9	7.582	7.051	8.328	7.565	7.699	7.312	7.588	8.498	7.1	7.704	7.866	8.016	6.615	7.094	7.85	7.169
c147655_g1_i1	tr|A5B5A8|A5B5A8_VITVI	Putative uncharacterized protein OS=Vitis vinifera GN=VITISV_034261 PE=4 SV=1	Conserved gene of unknown function	PGSC0003DMT400037229	1.492	1.306	1.288	1.845	1.48	1.387	2.159	1.581	2.023	1.997	2.398	1.434	1.13	1.019	1.255	1.301	1.583	1.387	1.017	1.217	1.229	1.366	1.64	1.67	1.475	1.679	1.427	1.702	1.707	1.62	1.514	1.502	1.333	1.774	1.552	1.869
c139015_g1_i1	PGSC0003DMP400035612_PGSC0003DMT400052816	null	Inositol-1,4,5-triphosphate-5-phosphatase	PGSC0003DMT400052816	8.863	5.073	7.682	13.592	8.29	8.375	12.039	7.723	7.416	10.474	7.289	9.936	14.287	8.5	7.641	8.861	10.113	11.807	5.823	8.242	7.651	9.986	6.863	5.496	6.153	7.869	6.582	6.072	9.629	8.929	8.078	9.633	5.756	8.336	5.628	8.648
c141592_g1_i1	PGSC0003DMP400034558_PGSC0003DMT400051253	null	Transcription factor	PGSC0003DMT400051253	4.452	3.093	2.485	4.596	3.328	2.887	4.806	2.786	4.153	3.662	6.085	4.454	3.788	2.775	3.772	4.873	4.235	4.105	3.789	4.458	3.304	7.568	3.16	3.589	5.567	3.551	3.031	4.35	2.658	3.131	4.457	3.558	2.982	4.631	3.931	2.566
c137309_g1_i1	PGSC0003DMP400002371_PGSC0003DMT400003338	null	ATCUL3/ATCUL3A/CUL3/CUL3A	PGSC0003DMT400003338	6.764	6.1	4.767	5.909	6.888	5.355	5.198	6.282	4.354	5.107	3.924	6.558	5.815	4.835	6.969	7.126	8.087	5.886	7.14	4.283	6.746	4.59	6.375	5.291	5.658	5.326	4.878	6.988	5.252	6.568	4.669	5.556	7.306	4.089	5.081	4.994
c146949_g2_i1	PGSC0003DMP400016873_PGSC0003DMT400024691	null	Pentatricopeptide repeat-containing protein	PGSC0003DMT400024691	3.148	2.558	2.96	3.425	2.815	3.601	5.16	2.291	2.797	4.093	5.156	4.256	3.489	3.36	2.639	3.667	2.035	4.048	3.697	3.635	3.284	4.178	2.423	3.255	3.87	3.176	3.108	2.97	2.875	2.321	2.562	4.378	2.291	3.074	2.602	3.843
c144164_g1_i1	PGSC0003DMP400031786_PGSC0003DMT400046977	null	Conserved gene of unknown function	PGSC0003DMT400046977	9.568	6.26	6.586	7.444	5.862	7.028	8.8	6.292	4.63	5.618	6.502	5.53	5.305	4.894	6.969	5.656	7.469	5.593	5.453	8.408	5.812	6.412	6.651	4.752	4.243	4.548	4.646	6.213	5.317	5.66	6.468	6.896	7.198	5.863	4.5	5.913
c142741_g1_i3	PGSC0003DMP400000486_PGSC0003DMT400000649	null	Ubiquitin ligase SINAT3	PGSC0003DMT400000649	4.46	3.692	3.897	3.052	5.466	5.039	3.077	3.367	3.401	4.033	3.223	3.954	5.449	5.432	5.164	5.495	4.583	5.176	5.441	4.283	4.809	3.766	3.933	3.912	4.93	3.963	4.402	3.574	4.225	5.245	3.801	4.551	4.917	3.724	4.411	4.15
c142059_g1_i1	Solyc09g098520.2.1	genomic_reference:SL2.40ch09 gene_region:67591633-67604989 transcript_region:SL2.40ch09:67591633..67604989+ go_terms:GO:0005338 functional_description:"Nucleotide-sugar transporter UDP N-acetylglucosamine-like signal peptide 9 or more transmembrane domains (Fragment) (AHRD V1 *-** Q5CU24_CRYPV); contains Interpro domain(s) IPR007271 Nucleotide-sugar transporter "	Nucleotide-sugar transmembrane transporter/ sugar:hydrogen symporter	PGSC0003DMT400055663	4.452	5.105	4.462	4.445	3.521	3.499	4.615	5.206	4.079	4.324	4.199	4.822	5.615	5.76	4.509	4.496	4.652	6.721	6.955	4.274	4.809	5.834	5.371	5.776	6.274	5.949	5.73	4.471	4.593	4.188	4.616	5.533	4.601	4.109	6.264	4.804
c126260_g2_i2	PGSC0003DMP400030596_PGSC0003DMT400045164	null	Zinc-binding protein	PGSC0003DMT400045164	69.321	14.779	13.928	39.622	21.021	25.756	29.534	27.848	14.408	22.694	28.274	34.215	13.756	18.884	35.672	27.703	63.625	18.347	28.062	68.861	42.02	57.128	43.757	19.904	25.804	13.041	18.141	26.28	14.038	33.355	24.963	27.745	27.488	13.765	12.216	21.751
c135372_g1_i2	PGSC0003DMP400023864_PGSC0003DMT400035097	null	Conserved gene of unknown function	PGSC0003DMT400035097	13.52	15.089	11.624	7.781	20.586	15.392	10.539	12.681	13.55	13.815	17.791	16.145	12.282	17	21.288	14.837	17.834	22.384	22.366	19.777	19.097	17.659	19.649	17.296	22.803	21.054	15.165	20.974	9.769	14.46	11.561	13.156	22.65	15.952	14.461	8.384
c127483_g1_i1	PGSC0003DMP400038408_PGSC0003DMT400057120	null	Protein translocase	PGSC0003DMT400057120	28.089	32.607	16.459	9.83	25.703	11.557	6.87	12.585	15.171	8.929	18.502	28.034	34.588	38.015	32.345	34.65	36.451	44.43	42.26	13.725	26.473	25.349	16.812	32.276	46.01	21.821	37.918	35.292	15.292	12.741	11.614	17.684	30.174	11.784	16.526	13.917
c128044_g1_i1	PGSC0003DMP400025625_PGSC0003DMT400037712	null	Protein kinase PKN/PRK1, effector	PGSC0003DMT400037712	19.333	17.978	17.159	12.146	15.584	19.32	17.284	15.618	20.118	14.939	14.388	14.06	14.265	20.863	15.663	14.639	16.052	17.208	21.592	16.256	21.064	18.631	16.075	20.034	17.772	18.04	21.647	17.47	17.042	13.571	18.061	15.697	18.691	15.804	15.119	18.045
c145003_g1_i5	PGSC0003DMP400016922_PGSC0003DMT400024760	null	ATP binding protein	PGSC0003DMT400024760	2.976	1.509	1.344	1.863	1.374	1.887	1.615	1.495	2.045	2.237	1.82	1.991	1.506	1.089	1.101	1.621	1.626	1.207	1.386	1.629	1.239	1.577	1.631	1.466	1.334	1.171	1.305	1.591	1.264	1.58	1.63	1.236	1.58	1.458	1.351	1.542
c137175_g1_i1	PGSC0003DMP400026589_PGSC0003DMT400039196	null	28 kDa ribonucleoprotein, chloroplastic	PGSC0003DMT400039196	64.738	71.807	317.858	93.892	116.453	159.77	161.006	210.518	48.054	94.69	75.106	97.908	120.82	43.599	115.377	144.06	69.094	73.85	211.519	56.494	221.643	109.719	62.549	322.941	156.176	75.798	268.802	15.969	230.573	76.617	116.993	190.564	109.024	142.247	429.897	211.092
c144407_g1_i1	PGSC0003DMP400055589_PGSC0003DMT400082439	null	GTP binding	PGSC0003DMT400082439	8.068	7.395	15.623	12.181	6.878	11.169	19.53	10.917	12.607	12.551	10.113	8.275	8.129	9.46	7.722	8.333	8.635	9.157	6.643	8.82	10.06	9.329	6.78	13.244	7.921	9.145	14.026	6.525	14.395	8.603	14.652	11.227	8.481	11.351	14.572	13.99
c131256_g2_i1	PGSC0003DMP400009223_PGSC0003DMT400013309	null	Conserved gene of unknown function	PGSC0003DMT400013309	1.607	2.205	2.621	2.848	2.457	2.571	3.841	2.979	3.009	2.157	1.735	2.208	3.09	3.325	2.93	2.856	1.991	2.966	3.581	2.54	3.334	2.54	1.879	2.996	2.021	2.389	2.787	2.366	3.231	2.4	2.88	3.315	2.626	3.035	3.261	4.213
c98352_g1_i2	Solyc01g103620.2.1	genomic_reference:SL2.40ch01 gene_region:83943092-83946456 transcript_region:SL2.40ch01:83943092..83946456- go_terms:GO:0015370 functional_description:"Sodium Bile acid symporter family protein expressed (AHRD V1 **** Q2QX41_ORYSJ); contains Interpro domain(s) IPR002657 Bile acid:sodium symporter "	Sodium-bile acid cotransporter	PGSC0003DMT400048966	2.607	7.598	5.727	2.839	5.175	3.591	4.386	4.432	7.32	4.766	3.697	4.756	6.102	7.27	3.578	5.75	3.278	6.304	6.215	2.496	7.611	3.854	4.302	8.126	7.982	6.506	6.958	4.783	6.592	3.813	4.637	5.914	5.144	3.754	7.537	4.445
c142157_g1_i1	Solyc06g071820.2.1	genomic_reference:SL2.40ch06 gene_region:40629302-40632825 transcript_region:SL2.40ch06:40629302..40632825- go_terms:GO:0030528,GO:0005515 functional_description:"Speckle-type poz protein (AHRD V1 *--- Q179U2_AEDAE); contains Interpro domain(s) IPR000197 Zinc finger, TAZ-type "	BTB/POZ domain-containing protein	PGSC0003DMT400069397	23.982	17.154	9.591	28.789	31.208	18.126	24.957	21.491	13.656	21.28	35.354	33.394	21.818	21.062	34.79	23.188	38.364	30.999	29.714	28.203	19.589	34.687	33.559	19.452	34.129	23.395	15.597	40.185	8.397	27.35	21.851	21.889	18.434	18.051	6.343	8.679
c146236_g1_i1	PGSC0003DMP400003927_PGSC0003DMT400005613	null	Ferrochelatase	PGSC0003DMT400005613	5.354	2.504	1.932	4.374	2.834	1.826	1.959	1.699	1.504	1.997	2.493	3.34	3.19	2.552	9.648	3.77	3.191	3.699	2.969	7.042	3.825	7.113	4.928	2.198	2.324	3.32	2.312	4.299	1.653	3.161	2.181	2.818	5.016	2.513	1.664	1.964
c137757_g4_i1	Solyc05g052910.2.1	genomic_reference:SL2.40ch05 gene_region:62226323-62233083 transcript_region:SL2.40ch05:62226323..62233083- go_terms:GO:0008270 functional_description:"Actin-binding LIM protein 1 (AHRD V1 *--- ABLM1_MOUSE); contains Interpro domain(s) IPR001781 Zinc finger, LIM-type "	Zinc ion binding protein	PGSC0003DMT400069927	3.993	5.169	4.677	2.999	5.253	4.662	4.424	3.915	5.18	3.863	4.796	4.029	4.109	4.344	5.019	8.804	7.13	4.962	4.725	4.423	3.983	4.967	3.27	3.19	3.243	3.656	2.887	4.058	3.782	7.191	3.367	3.638	3.406	4.227	4.98	4.794
c134471_g4_i1	PGSC0003DMP400039477_PGSC0003DMT400058611	null	Dolichol-phosphate mannosyltransferase	PGSC0003DMT400058611	3.042	3.713	2.485	4.489	3.076	4.519	1.032	3.969	3.676	2.147	1.327	3.076	4.12	4.238	2.436	3.327	2.852	3.067	3.42	3.442	2.714	5.203	2.487	3.007	3.971	4.769	3.108	4.642	2.432	1.6	2.424	2.148	4.552	3.32	3.16	2.175
c143090_g1_i1	PGSC0003DMP400040866_PGSC0003DMT400060733	null	Glutamine synthetase	PGSC0003DMT400060733	21.924	30.446	137.85	23.493	27.783	26.338	23.151	37.818	61.159	40.051	15.838	13.144	90.862	65.352	9.454	51.985	16.956	25.158	42.791	40.509	70.872	22.757	30.878	71.546	44.899	80.817	127.504	44.314	107.765	25.394	41.172	152.689	26.066	32.396	72.303	118.396
c116618_g1_i2	PGSC0003DMP400012785_PGSC0003DMT400018578	null	RNA-binding region RNP-1 (RNA recognition motif)	PGSC0003DMT400018578	11.232	13.655	8.246	11.507	12.266	10.772	8.188	10.154	11.389	9.571	10.426	15.881	11.33	11.544	12.069	11.641	16.86	16.295	15.377	10.143	11.545	14.646	12.473	12.964	14.63	12.887	12.544	13.321	10.699	10.322	8.416	13.93	13.705	10.257	10.396	9.83
c132527_g2_i1	PGSC0003DMP400039984_PGSC0003DMT400059399	null	ALF domain class transcription factor	PGSC0003DMT400059399	20.464	16.116	9.421	10.398	8.745	15.729	9.698	11.133	10.054	10.585	11.004	11.569	10.887	15.431	11.777	10.633	16.643	12.359	18.935	14.242	9.824	15.338	13.339	12.716	14.539	10.949	13.993	14.711	10.45	12.84	10.195	14.612	18.365	11.902	10.362	9.936
c144477_g1_i5	Solyc08g065490.2.1	genomic_reference:SL2.40ch08 gene_region:50811507-50815744 transcript_region:SL2.40ch08:50811507..50815744- go_terms:GO:0004372 functional_description:"Serine hydroxymethyltransferase (AHRD V1 **** B9S1D7_RICCO); contains Interpro domain(s) IPR001085 Serine hydroxymethyltransferase "	Serine hydroxymethyltransferase	PGSC0003DMT400005611	4.263	3.414	3.875	5.066	3.676	3.662	3.115	2.936	3.432	3.632	3.554	4.482	4.175	3.746	4.468	5.109	4.817	5.458	3.951	6.324	4.179	5.107	3.501	5.765	5.062	4.692	4.369	3.574	4.301	4.297	3.652	3.384	4.206	4.523	4.411	4.445
c138739_g1_i1	PGSC0003DMP400010939_PGSC0003DMT400015776	null	26S proteasome non-ATPase regulatory subunit 3	PGSC0003DMT400015776	35.493	32.607	31.494	31.699	37.292	32.845	21.221	20.06	17.734	28.794	31.43	44.585	41.676	35.006	45.134	40.749	42.129	47.249	48.313	34.842	40.397	36.439	32.573	46.188	52.759	37.511	42.597	33.57	40.374	34.54	32.141	34.537	39.02	20.74	23.751	34.189
c144551_g1_i4	PGSC0003DMP400038991_PGSC0003DMT400057914	null	Sodium/hydrogen exchanger	PGSC0003DMT400057914	2.148	2.975	1.853	2.191	3.279	3.703	4.051	3.022	2.32	2.027	2.028	2.453	2.78	1.616	1.554	2.168	2.53	2.3	2.599	2.619	2.242	1.892	2.837	2.198	2.233	1.881	1.958	2.255	2.496	3.378	2.71	2.749	2.044	3.054	2.512	2.524
c119874_g1_i1	PGSC0003DMP400024480_PGSC0003DMT400036036	null	E3 ubiquitin ligase PUB14	PGSC0003DMT400036036	8.051	8.401	8.495	9.324	9.19	10.282	11.361	13.822	11.251	10.514	9.658	7.898	8.727	9.319	9.228	7.334	8.356	9.416	8.688	11.386	8.791	6.613	10.584	7.468	8.234	6.132	6.194	7.703	10.472	13.462	9.126	9.321	9.765	8.927	9.469	9.925
c147194_g4_i2	PGSC0003DMP400054073_PGSC0003DMT400079716	null	AGO1-1	PGSC0003DMT400079716	23.965	19.787	23.101	20.956	23.73	18.361	23.39	18.995	23.339	22.383	21.345	19.655	17.399	19.669	22.316	21.708	23.165	22.406	24.896	18.595	21.615	24.482	22.431	20.928	18.267	18.683	18.583	18.275	20.263	21.749	18.082	23.483	23.766	21.834	23.383	23.778
c126996_g1_i1	Solyc12g006540.1.1	evidence_code:10F1H1E1IEG genomic_reference:SL2.40ch12 gene_region:1050794-1055944 transcript_region:SL2.40ch12:1050794..1055944+ go_terms:GO:0016020 functional_description:"Signal peptidase complex catalytic subunit SEC11A (AHRD V1 ***- C1BS39_9MAXI); contains Interpro domain(s) IPR001733 Peptidase S26B, eukaryotic signal peptidase "	Microsomal signal peptidase 18 kDa subunit	PGSC0003DMT400048805	47.807	46.434	51.647	52.549	47.798	50.961	38.611	49.241	43.997	48.86	39.297	44.812	47.236	50.179	55.722	43.049	51.347	58.785	49.526	60.382	43.77	55.035	46.889	47.277	41.797	53.584	43.803	46.932	48.09	48.279	38.535	39.665	46.929	40.289	45.637	41.306
c140581_g1_i1	PGSC0003DMP400026600_PGSC0003DMT400039213	null	Nodulation receptor kinase	PGSC0003DMT400039213	17.652	24.827	24.423	19.03	24.533	23.063	24.45	27.084	32.831	28.363	27.421	20.75	29.028	27.665	18.342	24.48	21.234	22.192	27.415	20.784	28.518	21.25	20.027	26.92	24.975	24.441	24.468	25.505	24.348	25.236	24.55	28.877	25.257	25.539	30.216	23.103
c115781_g1_i1	PGSC0003DMP400042639_PGSC0003DMT400063328	null	Conserved gene of unknown function	PGSC0003DMT400063328	339.332	647.44	614.502	397.676	517.925	631.234	541.331	566.255	716.502	716.92	739.426	445.514	619.285	756.468	325.952	499.066	369.044	433.684	698.026	438.653	516.46	390.358	514.67	561.372	592.374	493.405	616.936	664.292	768.922	628.934	658.067	711.203	472.697	585.304	816.335	549.999
c137110_g1_i2	PGSC0003DMP400009107_PGSC0003DMT400013135	null	Conserved gene of unknown function	PGSC0003DMT400013135	11.183	10.744	22.525	9.635	7.313	9.813	14.294	7.949	9.969	14.267	8.597	7.973	28.386	13.733	6.2	7.079	6.296	8.254	7.579	9.232	9.686	6.394	11.994	8.751	6.87	8.665	8.915	7.663	10.58	11.556	7.315	9.414	5.48	7.941	10.586	12.227
c132653_g1_i1	Solyc11g040390.1.1	evidence_code:10F0H1E1IEG genomic_reference:SL2.40ch11 gene_region:30687864-30698842 transcript_region:SL2.40ch11:30687864..30698842- go_terms:GO:0008652,GO:0008152,GO:0006520,GO:0050661,GO:0055114 functional_description:"Aspartokinase-homoserine dehydrogenase (AHRD V1 ***- O63067_SOYBN); contains Interpro domain(s) IPR011147 Bifunctional aspartokinase/homoserine dehydrogenase I "	Aspartate kinase	PGSC0003DMT400083218	12.561	19.113	10.924	6.885	11.647	7.151	8.685	7.927	12.48	7.093	14.53	11.889	12.615	17.48	13.388	15.826	13.234	16.599	14.961	8.654	15.459	12.351	8.586	17.824	20.095	21.917	24.556	13.372	11.412	9.117	11.391	16.483	15.413	11.794	17.676	12.512
c137374_g1_i2	PGSC0003DMP400048464_PGSC0003DMT400071643	null	Conserved gene of unknown function	PGSC0003DMT400071643	1.271	1.402	1.638	1.251	1.393	1.785	1.385	2.571	2.214	1.314	1.668	1.595	1.451	2.822	1.392	2.008	1.73	2.909	2.322	1.419	2.085	1.244	1.815	1.886	3.486	3.579	2.898	2.527	1.643	1.333	2.255	1.987	1.54	1.626	2.568	2.249
c146430_g1_i1	Solyc09g018370.2.1	genomic_reference:SL2.40ch09 gene_region:14517641-14547669 transcript_region:SL2.40ch09:14517641..14547669+ go_terms:GO:0005488 functional_description:"Protein MON2 homolog (AHRD V1 *--- MON2_DROPS); contains Interpro domain(s) IPR016024 Armadillo-type fold "	Cytohesin 1, 2, 3	PGSC0003DMT400033251	6.739	7.277	6.733	7.177	7.526	6.61	6.669	6.529	7.67	7.896	6.502	7.605	8.572	9.87	9.066	9.879	9.278	8.649	11.218	5.089	7.415	7.629	7.416	7.468	8.861	9.203	10.232	7.753	6.484	7.309	7.961	7.739	8.758	6.523	6.722	7.814
c145698_g3_i1	PGSC0003DMP400028054_PGSC0003DMT400041395	null	Ubiquinone biosynthesis protein COQ9, mitochondrial	PGSC0003DMT400041395	12.987	12.531	13.115	15.579	14.733	14.281	20.619	13.671	15.7	15.2	20.833	13.21	11.496	12.75	13.647	12.48	14.921	14.682	15.261	18.568	14.859	12.307	13.624	10.453	13.185	12.196	12.245	11.751	14.124	16.761	13.307	14.265	13.112	15.578	15.99	14.656
c142919_g1_i2	PGSC0003DMP400038458_PGSC0003DMT400057187	null	Bromodomain-containing protein	PGSC0003DMT400057187	6.543	6.549	5.942	6.956	6.617	6.202	7.472	6.507	6.844	5.98	8.246	8.153	6.091	5.35	8.928	6.617	7.817	6.867	6.909	8.531	6.225	8.514	7.093	7.037	5.921	6.516	5.055	6.202	5.922	6.825	5.674	6.099	6.951	6.404	6.41	6.166
c136074_g1_i1	PGSC0003DMP400016896_PGSC0003DMT400024731	null	Conserved gene of unknown function	PGSC0003DMT400024731	5.387	18.267	8.924	26.749	23.391	20.064	18.431	11.401	12.342	13.986	9.857	19.485	11.552	15.079	30.281	24.819	23.599	19.587	16.751	22.273	19.107	21.574	21.952	17.62	18.257	13.127	3.871	20.692	9.218	16.1	15.562	10.246	15.413	18.425	4.277	14.276
c132553_g1_i1	PGSC0003DMP400007906_PGSC0003DMT400011363	null	Electron transport SCO1/SenC family protein	PGSC0003DMT400011363	2.451	2.932	3.186	2.848	1.499	1.051	2.895	1.656	2.935	1.987	2.303	2.048	2.37	3.009	2.453	1.989	2.243	3.417	2.865	2.768	1.593	2.102	1.262	3.492	2.758	1.833	4.137	1.671	3.156	1.363	1.948	2.137	1.767	1.468	2.903	2.735
c137079_g1_i1	Solyc01g110380.2.1	genomic_reference:SL2.40ch01 gene_region:88860841-88867416 transcript_region:SL2.40ch01:88860841..88867416+ go_terms:GO:0007018 functional_description:"Kinesin like protein (AHRD V1 *-*- Q0WLK7_ARATH); contains Interpro domain(s) IPR001752 Kinesin, motor region "	ATP binding protein	PGSC0003DMT400014213	6.666	9	7.84	7.612	6.936	8.783	9.048	9.39	9.143	8.719	7.507	4.737	5.593	6.837	5.787	6.231	4.852	6.191	6.955	8.697	7.493	7.06	7.6	7.63	5.678	5.335	6.36	7.753	7.954	7.615	7.368	7.496	7.03	9.951	10.608	8.806
c146941_g2_i3	PGSC0003DMP400022982_PGSC0003DMT400033773	null	Prp4	PGSC0003DMT400033773	2.624	1.83	2.711	1.721	2.148	2.387	2.341	1.893	1.663	2.659	2.531	1.887	1.761	2.084	1.846	1.81	1.896	1.951	1.918	2.382	2.419	2.032	2.321	1.864	1.758	2.178	2.113	1.863	2.302	1.985	1.948	1.721	1.807	1.803	2.088	2.027
c145123_g3_i3	PGSC0003DMP400061148_PGSC0003DMT400089473	null	Gene of unknown function	PGSC0003DMT400089473	1.402	3.606	4.315	6.166	4.092	3.744	6.306	4.421	6.547	5.167	5.962	2.755	2.824	3.348	1.117	1.866	1.383	4.274	2.195	3.985	2.744	2.164	3.436	3.47	1.96	4.529	2.422	1.299	3.588	3.003	2.435	4.077	3.011	5.616	3.584	1.278
c115555_g1_i1	PGSC0003DMP400001325_PGSC0003DMT400001794	null	Phd finger transcription factor	PGSC0003DMT400001794	19.948	27.717	20.48	28.39	29.157	21.186	25.301	19.985	23.01	24.5	22.369	18.919	18.208	30.522	24.72	26.261	23.73	18.719	27.576	27.257	23.05	16.152	33.154	24.646	22.257	22.954	16.061	17.56	22.035	34.076	19.85	14.75	27.666	27.45	36.023	11.826
c143700_g1_i7	sp|O04940|CDS1_SOLTU	Phosphatidate cytidylyltransferase OS=Solanum	Phosphatidate cytidylyltransferase	PGSC0003DMT400057158	3.386	3.35	2.395	2.715	2.951	3.203	2.274	2.087	2.447	2.287	3.772	2.67	4.618	3.103	2.76	3.393	3.026	3.36	2.634	2.663	1.524	3.749	2.386	1.961	2.576	3.483	2.555	2.658	1.913	2.163	1.789	2.079	2.962	3.084	1.34	2.376
c140034_g2_i3	PGSC0003DMP400032336_PGSC0003DMT400047739	null	Cyclin-dependent protein kinase p34cdc2	PGSC0003DMT400047739	1.82	2.986	2.677	1.65	2.36	1.765	1.376	2.528	2.648	1.706	1.782	1.934	2.747	2.997	1.643	2.14	1.835	3.281	2.38	2.251	2.616	2.19	1.842	3.19	2.425	3.253	3.728	2.205	3.285	1.887	1.683	3.234	2.261	2.591	2.334	2.302
c122537_g1_i2	PGSC0003DMP400011044_PGSC0003DMT400015931	null	Gene of unknown function	PGSC0003DMT400015931	97.623	84.927	41.288	19.953	41.181	44.168	34.693	54.394	46.126	38.667	32.292	20.703	90.917	102.173	20.293	65.973	34.46	47.486	61.414	33.52	102.104	31.858	75.326	47.546	60.771	65.924	76.622	85.053	56.282	18.806	47.936	61.138	110.337	27.598	52.36	61.833
c134696_g1_i2	Solyc03g119980.2.1	genomic_reference:SL2.40ch03 gene_region:62544810-62547302 transcript_region:SL2.40ch03:62544810..62547302- go_terms:GO:0004622 functional_description:"Lipase-like protein (AHRD V1 **-- Q9M3D1_ARATH)"	Esterase/lipase/thioesterase family protein	PGSC0003DMT400014303	8.33	6.806	6.541	7.098	5.669	9.517	6.478	6.045	6.272	8.638	9.715	2.68	7	7.996	8.758	8.408	3.078	5.796	14.037	3.889	9.431	3.399	4.422	7.845	7.577	5.882	12.942	4.924	13.271	4.237	4.785	9.899	6.517	5.291	14.416	7.645
c141790_g3_i1	PGSC0003DMP400026922_PGSC0003DMT400039734	null	NADPH:protochlorophyllide oxidoreductase	PGSC0003DMT400039734	82.816	264.38	205.154	58.83	214.381	345.663	228.778	203.151	175.786	244.381	109.085	217.614	227.453	228.019	125.106	142.335	108.919	211.83	451.249	89.383	210.315	106.706	250.03	478.468	186.971	265.491	469.908	331.038	247.15	157.332	323.814	166.954	212.489	154.859	397.995	270.918
c132414_g1_i1	Solyc08g067840.2.1	genomic_reference:SL2.40ch08 gene_region:54082270-54090382 transcript_region:SL2.40ch08:54082270..54090382+ go_terms:GO:0019898 functional_description:"PsbP domain-containing protein 5, chloroplastic (AHRD V1 **-- PPD5_ARATH); contains Interpro domain(s) IPR016123 Mog1/PsbP, alpha/beta/alpha sandwich "	Thylakoid lumenal 25.6 kDa protein, chloroplast	PGSC0003DMT400063057	11.593	36.096	33.381	12.004	22.404	16.637	14.084	21.415	36.274	15.461	17.696	20.476	28.84	43.272	15.306	24.706	17.652	25.541	27.16	11.851	41.499	21.53	18.083	47.977	42.969	26.821	56.756	21.538	39.758	12.771	32.438	25.804	24.694	15.853	35.543	30.599
c110776_g2_i1	Solyc03g098410.1.1	evidence_code:10F0H1E1IEG genomic_reference:SL2.40ch03 gene_region:54175764-54176117 transcript_region:SL2.40ch03:54175764..54176117- functional_description:"Os04g0566000 protein (Fragment) (AHRD V1 *-*- Q0JAZ6_ORYSJ)"	Conserved gene of unknown function	PGSC0003DMT400026319	10.019	6.699	7.67	11.312	7.42	10.333	12.249	11.972	16.082	6.21	18.492	11.701	4.829	17.562	7.787	5.071	8.252	8.841	16.382	11.264	15.429	11.729	4.624	16.208	11.063	3.522	10.055	8.891	12.287	11.378	12.609	12.198	8.215	8.749	11.155	12.882
c140872_g1_i2	null	null	Conserved gene of unknown function	PGSC0003DMT400036322	4.845	2.215	2.971	3.859	3.202	2.316	4.137	1.829	3.125	1.896	3.516	3.708	1.772	4.976	2.38	1.499	3.122	3.665	2.484	3.031	2.822	5.51	3.372	3.405	2.677	2.86	2.92	4.018	4.571	3.605	6.034	2.911	3.13	6.779	3.004	2.83
c65936_g1_i1	Solyc04g040210.2.1	genomic_reference:SL2.40ch04 gene_region:31110636-31111834 transcript_region:SL2.40ch04:31110636..31111834- functional_description:"Unknown Protein (AHRD V1)"	Conserved gene of unknown function	PGSC0003DMT400051990	7.19	7.47	2.768	11.48	7.555	5.457	5.809	5.41	5.233	4.776	11.772	5.029	4.906	2.939	15.727	9.172	10.095	4.657	4.771	7.892	6.913	10.108	6.218	3.201	8.254	4.644	3.495	17.651	4.085	6.805	3.292	2.368	7.06	3.133	3.663	2.661
c131864_g3_i1	tr|I1JYV6|I1JYV6_SOYBN	Uncharacterized protein (Fragment) OS=Glycine	Ubiquitin carrier protein	PGSC0003DMT400049914	29.467	29.59	26.592	116.276	31.459	28.469	36.862	32.193	37.619	30.921	34.197	40.452	37.158	33.589	110.302	32.869	44.642	31.191	28.674	56.695	32.923	34.117	48.353	19.516	29.481	25.42	22.477	48.11	24.218	56.744	25.493	26.116	35.347	27.381	28.854	24.824
c147131_g1_i1	PGSC0003DMP400020416_PGSC0003DMT400030052	null	Pre-mRNA splicing factor	PGSC0003DMT400030052	16.857	23.062	24.468	20.468	21.389	22.971	23.552	22.706	23.709	21.661	17.639	18.476	22.649	19.353	12.303	23.358	16.026	16.475	19.258	14.102	17.966	13.954	17.696	20.529	17.883	15.9	23.804	19.987	24.186	18.52	22.761	24.072	20.389	23.322	26.308	27.918
c137538_g1_i1	PGSC0003DMP400025662_PGSC0003DMT400037755	null	Transcription factor	PGSC0003DMT400037755	51.259	12.414	4.055	5.9	11.154	16.749	17.17	17.565	11.939	15.551	13.734	15.107	12.914	22.783	10.223	30.72	20.426	21.843	33.815	3.074	49.169	32.97	20.837	30.875	37.928	38.633	51.878	37.588	5.22	2.41	16.452	21.912	22.048	7.321	9.916	2.196
c137717_g1_i2	PGSC0003DMP400023141_PGSC0003DMT400033993	null	Mitochondrial pyruvate dehydrogenase kinase isoform 2	PGSC0003DMT400033993	15.373	27.053	18.086	21.843	25.974	26.317	17.581	17.608	14.842	22.363	18.9	22.684	19.792	20.629	18.326	17.759	21.269	16.971	20.206	20.092	17.691	15.723	23.103	16.305	17.186	14.432	18.406	19.222	24.391	22.549	16.685	16.818	23.776	16.385	21.596	24.465
c106241_g1_i1	Solyc02g093150.2.1	genomic_reference:SL2.40ch02 gene_region:48655673-48658630 transcript_region:SL2.40ch02:48655673..48658630+ go_terms:GO:0003677,GO:0006355 functional_description:"AP2-like ethylene-responsive transcription factor At1g16060 (AHRD V1 *-*- AP2L1_ARATH); contains Interpro domain(s) IPR001471 Pathogenesis-related transcriptional factor and ERF, DNA-binding "	PHAP2A protein	PGSC0003DMT400010231	6.379	12.35	3.219	8.961	12.895	4.56	6	5.27	7.109	6.973	14.596	11.55	7.719	9.038	7.819	10.595	8.061	9.901	7.879	8.224	9.047	9.88	6.798	8.697	9.942	9.625	8.075	9.616	4.452	9.591	8.586	8.617	8.472	8.493	3.674	5.871
c145558_g1_i2	PGSC0003DMP400040856_PGSC0003DMT400060713	null	Serine-threonine protein kinase, plant-type	PGSC0003DMT400060713	4.46	4.099	6.168	5.226	5.601	6.814	4.195	4.27	2.299	5.909	4.787	9.021	4.386	4.554	10.458	7.909	3.922	6.766	9.034	4.861	5.654	10.502	7.314	3.729	9.931	5.163	5.597	11.247	3.156	6.825	5.981	3.916	14.889	6.04	3.395	5.29
c137021_g1_i1	PGSC0003DMP400010263_PGSC0003DMT400014823	null	Conserved gene of unknown function	PGSC0003DMT400014823	34.238	28.166	22.299	25.152	32.726	25.95	27.154	21.458	28.095	19.996	24.046	27.166	26.415	29.433	32.879	22.472	32.53	30.864	32.197	30.726	26.591	25.779	31.228	19.506	28.602	26.341	22.532	32.654	20.738	23.014	21.999	23.471	34.715	21.558	22.981	16.672
c113604_g1_i1	PGSC0003DMP400051745_PGSC0003DMT400076390	null	Gene of unknown function	PGSC0003DMT400076390	7.92	8.315	5.772	18.454	9.606	8.293	16.081	11.939	10.573	12.762	16.208	7.813	3.024	8.23	14.966	6.73	19.426	7.443	7.96	13.532	7.09	11.221	13.477	4.72	4.951	3.56	4.314	6.646	9.542	16.406	8.056	5.256	13.843	10.937	8.732	8.173
c147518_g2_i3	PGSC0003DMP400005362_PGSC0003DMT400007723	null	J domain-containing protein spf31	PGSC0003DMT400007723	6.854	7.256	6.97	7.204	8.929	7.263	8.341	8.304	5.827	4.786	3.45	7.596	6.158	7.142	5.237	7.55	7.791	11.897	8.249	9.205	3.383	5.264	5.426	5.722	6.517	5.518	6.736	8.599	6.549	5.314	5.452	4.609	8.531	4.838	6.365	5.807
c135085_g1_i1	PGSC0003DMP400040048_PGSC0003DMT400059506	null	Alpha-1,4-glucan-protein synthase [UDP-forming]	PGSC0003DMT400059506	15.996	18.235	13.115	15.641	18.593	12.904	14.657	13.37	15.414	13.153	14.189	15.249	15.694	18.463	26.922	15.704	18.443	22.609	21.904	20.311	16.236	19.551	17.024	14.29	16.832	16.534	17.753	20.813	13.725	15.468	13.911	14.993	19.402	15.371	15.499	13.769
c125968_g2_i1	tr|D6RSA0|D6RSA0_TOBAC	Fucosyltransferase OS=Nicotiana tabacum	Fucosyltransferase 1	PGSC0003DMT400066307	3.05	2.633	3.954	2.919	3.415	3.009	3.698	3.195	3.39	3.411	2.436	3.218	4.109	4.507	4.832	3.997	4.365	4.353	4.009	4.099	3.363	3.451	3.547	3.276	3.546	3.435	4.137	4.753	4.485	3.605	3.345	2.853	3.772	3.862	4.489	3.442
c143791_g1_i1	Solyc06g084480.2.1	genomic_reference:SL2.40ch06 gene_region:45856487-45871420 transcript_region:SL2.40ch06:45856487..45871420+ go_terms:GO:0004252 functional_description:"Serine protease (AHRD V1 **** D8UJN6_VOLCA); contains Interpro domain(s) IPR015724 Serine endopeptidase DegP2 "	Serine endopeptidase degp2	PGSC0003DMT400061742	2.796	5.415	7.377	2.839	2.312	4.549	2.236	2.248	6.77	2.368	2.076	3.18	2.027	4.191	1.821	3.686	2.696	4.432	4.702	2.952	3.707	2.374	2.671	7.447	4.051	6.189	10.497	3.675	5.706	1.916	5.6	6.191	3.288	3.37	5.628	6.652
c130345_g2_i1	PGSC0003DMP400031788_PGSC0003DMT400046982	null	Interleukin-1 receptor-associated kinase	PGSC0003DMT400046982	4.403	3.681	6.213	2.892	3.802	4.804	4.5	5.088	4.407	3.281	2.322	2.878	5.161	5.175	2.339	5.034	2.461	3.315	5.418	2.444	4.828	2.943	3.086	6.477	4.567	5.902	7.754	3.595	5.144	2.924	5.685	7.173	5.065	3.921	4.98	6.092
c142667_g4_i2	Solyc03g025520.2.1	genomic_reference:SL2.40ch03 gene_region:7288938-7290880 transcript_region:SL2.40ch03:7288938..7290880+ go_terms:GO:0003735,GO:0003723 functional_description:"60S ribosomal protein L36 (AHRD V1 ***- B9I1L9_POPTR); contains Interpro domain(s) IPR000509 Ribosomal protein L36e "	60S ribosomal protein L36	PGSC0003DMT400040853	47.865	38.996	103.419	45.451	35.009	49.89	62.621	41.282	63.14	48.088	30.387	32.998	39.074	47.077	38.861	42.154	43.625	47.925	45.437	60.453	47.468	31.656	29.147	68.97	49.253	63.583	67.231	30.539	108.716	26.569	54.542	47.635	46.919	49.314	75.82	77.491
c142887_g1_i1	PGSC0003DMP400000220_PGSC0003DMT400000290	null	Conserved gene of unknown function	PGSC0003DMT400000290	15.775	17.668	16.481	20.326	16.852	18.483	17.17	17.532	12.85	17.317	19.374	19.608	15.982	17.538	19.572	18.428	19.452	16.531	16.255	16.764	17.062	18.097	20.211	15.055	15.61	13.78	14.667	16.433	15.778	20.91	18.802	18.724	18.691	17.075	15.588	16.957
c136375_g1_i2	Solyc01g090670.2.1	genomic_reference:SL2.40ch01 gene_region:76076259-76086586 transcript_region:SL2.40ch01:76076259..76086586+ go_terms:GO:0005643 functional_description:"Nuclear pore glycoprotein p62 (AHRD V1 *--- C0HBQ2_SALSA); contains Interpro domain(s) IPR007758 Nucleoporin, Nsp1-like, C-terminal "	Conserved gene of unknown function	PGSC0003DMT400066818	3.821	3.029	3.321	3.433	2.738	3.111	3.86	3.27	2.574	3.652	4.076	3.784	3.145	2.74	4.161	4.082	4.687	3.958	4.194	3.074	3.658	4.923	3.501	3.739	4.85	4.769	2.909	4.662	3.393	2.785	3.409	3.107	3.13	2.956	3.316	2.502
c140770_g4_i2	Solyc01g096900.2.1	genomic_reference:SL2.40ch01 gene_region:79648895-79670117 transcript_region:SL2.40ch01:79648895..79670117+ go_terms:GO:0005694 functional_description:"DNA gyrase subunit A family protein (AHRD V1 ***- D7L923_ARALY); contains Interpro domain(s) IPR005743 DNA gyrase, subunit A "	Putative ethylene responsive element binding protein 1	PGSC0003DMT400076408	7.592	5.03	9.534	5.678	4.392	6.192	10.109	6.507	7.797	7.495	7.554	7.681	5.748	5.866	6.662	6.25	4.548	8.311	8.872	6.35	6.943	4.31	3.556	9.246	6.709	5.268	11.172	5.387	9.207	3.566	6.49	4.274	5.658	4.434	11.647	10.506
c137295_g1_i1	PGSC0003DMP400043350_PGSC0003DMT400064289	null	Ubiquitin-protein ligase	PGSC0003DMT400064289	2.328	2.836	2.994	2.919	4.005	3.774	2.58	4.442	3.485	2.247	3.061	1.793	2.614	4.625	2.922	3.516	2.574	3.36	3.085	2.058	2.527	2.882	2.515	3.341	2.698	3.109	4.115	3.705	4.658	3.161	2.827	2.483	4.433	3.705	3.819	3.674
c142676_g1_i4	Solyc11g005010.1.1	evidence_code:10F0H1E1IEG genomic_reference:SL2.40ch11 gene_region:15822-26251 transcript_region:SL2.40ch11:15822..26251- go_terms:GO:0005096,GO:0042803 functional_description:"TBC1 domain family member 13 (AHRD V1 *--- TBC13_MOUSE); contains Interpro domain(s) IPR000195 RabGAP/TBC "	Leucine-rich repeat-containing protein	PGSC0003DMT400034059	2.583	2.568	4.383	3.575	2.525	2.775	4.567	3.732	5.403	3.381	3.697	2.812	2.924	3.255	2.793	2.677	2.556	2.898	3.396	2.934	3.216	3.837	3.114	5.647	3.607	4.788	3.164	3.605	5.166	1.956	3.24	4.447	2.686	2.483	4.433	3.294
c136793_g2_i1	tr|Q08IJ1|Q08IJ1_TOBAC	ADP ribosylation factor OS=Nicotiana tabacum	ADP-ribosylation factor 1	PGSC0003DMT400003226	16.98	16.416	8.698	16.83	10.119	10.323	13.501	9.702	12.077	9.03	17.8	14.73	11.441	22.034	18.293	7.729	15.782	12.314	20.968	10.274	17.632	13.235	15.817	21.553	16.084	12.417	19.28	16.574	10.947	16.692	13.032	18.296	15.255	15.558	12.294	12.565
c138575_g3_i1	Solyc06g064630.2.1	genomic_reference:SL2.40ch06 gene_region:36660253-36662744 transcript_region:SL2.40ch06:36660253..36662744- go_terms:GO:0005840 functional_description:"Ribosomal protein L15 (AHRD V1 ***- B9GPA1_POPTR); contains Interpro domain(s) IPR000439 Ribosomal protein L15e "	60S ribosomal protein L15	PGSC0003DMT400083256	119.063	135.438	178.54	95.329	116.202	118.662	87.76	87.781	163.666	93.938	99.114	114.157	137.079	170.194	103.608	139.394	125.101	127.617	134.381	161.87	184.01	116.577	65.23	182.027	191.851	132.012	255.584	108.705	219.334	84.341	114.929	134.913	113.2	99.396	142.718	153.388
c141221_g1_i1	PGSC0003DMP400007455_PGSC0003DMT400010672	null	GTP binding protein	PGSC0003DMT400010672	5.551	5.618	6.281	5.199	6.414	5.386	5.704	5.378	6.897	5.679	5.583	5.322	6.125	4.917	4.59	6.004	6.174	6.935	6.377	7.611	6.441	4.783	6.66	6.962	4.981	5.479	5.962	4.914	7.197	5.363	6.31	5.775	6.625	5.557	7.214	6.166
c140312_g1_i2	Solyc07g008460.2.1	genomic_reference:SL2.40ch07 gene_region:3363412-3374716 transcript_region:SL2.40ch07:3363412..3374716+ go_terms:GO:0005634 functional_description:"Histone-lysine N-methyltransferase (AHRD V1 *-*- B2W0G7_PYRTR); contains Interpro domain(s) IPR001214 SET "	SET domain protein	PGSC0003DMT400028500	1.664	1.659	1.966	1.836	1.741	2.122	1.978	1.484	1.716	1.976	1.763	2.17	1.551	2.025	1.765	2.159	1.713	1.883	1.386	2.111	1.406	1.813	2.367	1.994	1.485	2.006	1.914	1.833	1.74	1.64	1.863	1.652	1.886	1.961	1.429	1.668
c135652_g1_i2	Solyc01g100820.2.1	genomic_reference:SL2.40ch01 gene_region:82505920-82511827 transcript_region:SL2.40ch01:82505920..82511827- go_terms:GO:0030276 functional_description:"AP-3 complex subunit mu-2 (AHRD V1 ***- B6TBI2_MAIZE); contains Interpro domain(s) IPR001392 Clathrin adaptor, mu subunit "	Clathrin-associated adaptor complexes medium subunit	PGSC0003DMT400007122	4.698	4.281	4.247	4.489	4.102	4.845	5.408	4.561	3.655	4.495	4.388	4.907	5.881	4.449	5.966	4.025	4.548	4.871	5.488	5.071	5.359	3.977	4.597	3.955	5.496	5.489	4.779	4.924	5.328	3.961	4.192	4.967	4.67	4.385	5.282	4.276
c114230_g1_i1	PGSC0003DMP400010032_PGSC0003DMT400014519	null	Conserved gene of unknown function	PGSC0003DMT400014519	12.848	13.259	9.568	9.458	14.385	13.556	11.064	12.595	13.624	12.712	10.123	10.446	13.434	15.688	11.097	14.252	11.843	18.144	19.397	10.134	10.837	10.397	9.147	10.486	10.447	10.277	12.621	11.891	10.558	14.667	9.412	12.821	14.978	10.947	11.825	10.612
c133417_g3_i1	PGSC0003DMP400032349_PGSC0003DMT400047763	null	Ribosomal protein L27	PGSC0003DMT400047763	13.184	20.204	17.114	14.665	14.753	17.198	15.307	10.735	21.177	18.4	14.445	16.589	15.561	19.716	15.128	14.611	15.887	17.828	20.275	13.883	12.469	10.511	10.787	11.606	19.61	16.515	18.627	18.235	17.928	11.546	13.434	13.561	16.469	15.43	13.377	15.87
c136053_g1_i1	tr|Q4A184|Q4A184_SOLTU	Beclin 1 protein OS=Solanum tuberosum	Beclin 1 protein	PGSC0003DMT400046335	13.585	9.856	8.235	9.591	11.299	10.16	10.243	9.573	10.276	8.448	12.71	10.767	8.871	11.251	12.967	9.926	13.53	11.04	10.825	12.411	9.952	12.044	12.058	9.785	10.891	8.329	10.995	10.572	8.926	12.02	11.592	11.135	11.424	9.922	8.498	10.316
c139192_g14_i1	tr|S8D505|S8D505_9LAMI	Uncharacterized protein OS=Genlisea aurea	ORF16-lacZ fusion protein	PGSC0003DMT400010386	96.926	66.895	55.782	79.466	97.473	69.241	67.619	47.908	53.182	74.203	99.038	65.486	85.069	67.94	55.584	55.671	66.964	66.159	66.578	61.197	74.727	55.061	52.315	54.109	37.998	49.621	56.49	66.244	49.127	61.297	55.802	67.479	63.369	62.852	48.753	44.759
c137008_g1_i1	PGSC0003DMP400000968_PGSC0003DMT400001303	null	Formate dehydrogenase, mitochondrial	PGSC0003DMT400001303	22.219	14.447	12.471	16.333	13.804	14.23	11.619	17.748	14.026	9.21	15.497	15.522	10.333	15.161	24.356	12.442	18.165	18.167	13.343	20.53	15.95	15.075	20.036	14.354	14.215	13.78	14.203	17.349	13.303	16.327	12.503	9.287	24.723	14.71	11.334	14.413
c141384_g2_i2	PGSC0003DMP400045040_PGSC0003DMT400066799	null	GRAS family transcription factor	PGSC0003DMT400066799	6.543	11.697	12.471	9.83	9.442	9.956	9.622	9.96	13.232	10.976	10.056	7.747	11.396	9.858	8.297	10.812	7.348	10.634	10.166	9.013	8.359	10.371	6.715	10.475	9.214	10.997	10.298	10.734	11.25	10.924	11.211	12.394	8.916	10.956	14.014	13.642
c131052_g2_i1	tr|D7KHX2|D7KHX2_ARALL	Elongation factor 1-alpha OS=Arabidopsis	Elongation factor 1-alpha	PGSC0003DMT400053546	50.906	44.807	28.93	24.841	40.553	26.236	13.682	21.093	18.571	15.722	22.179	31.658	35.496	46.561	39.225	38.506	41.495	44.012	44.362	26.784	50.428	38.217	44.742	56.771	50.193	57.106	61.7	34.97	35.36	21.335	17.32	31.695	35.397	29.293	30.574	27.506
c112866_g2_i1	PGSC0003DMP400060076_PGSC0003DMT400088401	null	6b-interacting protein 1	PGSC0003DMT400088401	8.305	6.046	7.569	7.559	6.743	10.323	9.813	8.465	7.034	7.605	9.639	6.945	6.59	7.036	8.507	7.06	8.965	6.157	7.082	8.076	5.694	8.383	7.084	5.431	6.496	6.496	5.166	7.169	5.965	6.963	8.565	6.988	8.402	7.203	6.644	5.649
c141692_g2_i1	PGSC0003DMP400048193_PGSC0003DMT400071262	null	Conserved gene of unknown function	PGSC0003DMT400071262	5.895	2.654	6.913	5.793	9.238	3.866	1.596	2.528	11.855	2.338	8.748	8.021	9.68	5.924	5.982	6.061	5.504	5.954	3.269	2.663	2.694	7.332	6.2	3.352	5.496	6.544	2.5	7.129	6.29	5.521	8.882	10.442	6.763	4.956	7.582	5.638
c142856_g1_i4	PGSC0003DMP400001436_PGSC0003DMT400001942	null	Phosphatidylinositol transporter	PGSC0003DMT400001942	14.766	13.858	15.081	12.882	13.427	13.546	17.189	14.09	11.685	14.558	15.525	13.135	14.83	12.715	14.084	13.017	12.956	13.645	13.875	14.075	12.273	13.875	12.878	11.272	14.609	12.081	13.406	14.197	13.725	15.477	11.974	14.427	11.878	12.966	14.014	16.208
c144181_g3_i1	PGSC0003DMP400022334_PGSC0003DMT400032830	null	GHMP kinase family protein	PGSC0003DMT400032830	2.476	4.869	3.886	2.928	4.585	4.192	3.229	6.766	3.422	4.294	3.223	4.218	4.663	4.859	3.343	3.77	3.296	4.601	4.737	3.057	3.127	2.277	4.035	3.61	3.981	3.704	4.635	4.219	3.177	3.2	4.266	3.35	3.999	4.286	4.132	3.432
c128646_g2_i3	PGSC0003DMP400029801_PGSC0003DMT400043937	null	Splicing factor	PGSC0003DMT400043937	6.805	5.79	6.473	6.246	6.52	8.211	8.599	7.615	7.077	7.344	5.829	6.926	5.615	7.259	6.006	5.505	7.226	8.435	6.92	7.322	7.956	6.429	6.421	6.369	7.133	6.784	6.969	5.326	6.797	6.124	7.559	6.838	6.921	5.902	7.258	6.494
c136048_g1_i1	PGSC0003DMP400028641_PGSC0003DMT400042238	null	Acetyl co-enzyme A carboxylase biotin carboxylase subunit	PGSC0003DMT400042238	26.269	58.58	77.211	25.099	38.386	41.965	39.7	51.242	60.756	42.128	23.97	34.3	51.234	66.289	32.305	45.038	31.26	59.687	60.317	33.852	58.776	30.561	32.288	67.666	59.559	53.267	78.89	40.82	70.979	31.409	50.096	61.704	45.784	44.2	66.507	63.617
c133552_g1_i1	PGSC0003DMP400052319_PGSC0003DMT400077223	null	Receptor protein kinase	PGSC0003DMT400077223	12.462	10.07	8.529	21.931	11.628	9.058	12.908	9.874	9.852	13.695	11.592	10.257	9.89	10.865	19.985	11.462	11.93	11.13	9.381	19.006	11.004	12.911	11.506	7.253	10.154	9.404	8.362	10.603	13.022	19.833	10.513	9.541	12.135	14.799	12.261	12.818
c142416_g1_i4	PGSC0003DMP400048480_PGSC0003DMT400071667	null	Conserved gene of unknown function	PGSC0003DMT400071667	4.444	6.742	6.575	3.842	5.388	6.253	4.921	5.227	5.35	4.234	3.715	4.652	3.577	3.875	4.67	4.562	3.774	5.616	5.43	4.143	3.068	4.047	4.053	4.461	4.738	4.894	5.608	5.961	5.955	5.63	4.859	4.343	4.591	4.404	4.009	4.319
c138344_g2_i2	Solyc03g097450.2.1	genomic_reference:SL2.40ch03 gene_region:53219323-53230371 transcript_region:SL2.40ch03:53219323..53230371- go_terms:GO:0003677 functional_description:"SWI/SNF complex subunit SMARCC1 (AHRD V1 *--- SMRC1_HUMAN); contains Interpro domain(s) IPR007526 SWIRM "	DNA binding protein	PGSC0003DMT400082338	4.6	5.094	5.095	5.181	4.527	4.641	5.16	4.571	4.873	4.896	5.431	4.284	4.286	3.501	4.104	5.345	5.13	4.353	4.171	4.213	4.583	4.66	4.726	3.901	4.476	4.769	5.221	4.048	4.517	4.889	4.796	5.175	4.295	4.207	4.299	5.153
c116182_g1_i1	Solyc07g047760.1.1	evidence_code:10F0H0E1IEG genomic_reference:SL2.40ch07 gene_region:56280409-56281866 transcript_region:SL2.40ch07:56280409..56281866- functional_description:"F-box family protein (AHRD V1 ***- B9GFB6_POPTR); contains Interpro domain(s) IPR013187 F-box associated type 3 "	F-box family protein	PGSC0003DMT400054509	13.421	15.86	11.082	17.274	12.624	14.811	21.211	10.713	15.065	11.478	23.705	17.674	11.773	12.867	15.145	14.705	17.365	10.544	12.061	16.247	13.01	14.102	12.639	11.035	12.154	10.335	12.986	13.15	13.109	12.86	14.62	11.92	15.847	10.888	17.409	13.864
c143124_g2_i1	tr|Q2XTD5|Q2XTD5_SOLTU	Putative uncharacterized protein OS=Solanum	Mitochondrial import receptor subunit TOM22 homolog 2	PGSC0003DMT400035001	50.062	54.117	38.024	34.361	41.617	40.261	30.336	30.483	44.219	36.931	49.638	33.498	32.185	63.924	46.704	29.089	43.903	54.827	67.422	35.017	58.245	52.048	32.537	55.467	58.195	41.963	56.236	50.456	51.581	32.515	33.888	42.033	57.82	46.526	44.275	45.741
c143700_g1_i5	sp|O04940|CDS1_SOLTU	Phosphatidate cytidylyltransferase OS=Solanum	Phosphatidate cytidylyltransferase	PGSC0003DMT400057158	4.329	3.424	2.304	3.185	3.115	3.856	2.064	2.775	2.278	2.578	4.237	3.501	4.762	3.278	3.108	3.393	3.756	3.383	2.715	3.206	1.524	4.572	2.865	1.757	2.374	3.858	2.865	2.286	2.226	2.736	1.969	1.744	3.406	3.183	1.005	2.217
c142187_g1_i3	PGSC0003DMP400000549_PGSC0003DMT400000744	null	MAPKK	PGSC0003DMT400000744	9.396	4.965	3.536	4.897	4.624	3.448	4.433	5.152	5.032	5.598	7.677	4.926	6.689	6.088	10.579	10.161	9.504	8.694	6.966	9.635	8.821	6.105	8.521	6.197	8.83	6.074	4.9	7.985	2.853	4.978	4.743	5.336	9.676	5.045	4.969	4.994
c134083_g1_i1	Solyc05g054030.2.1	genomic_reference:SL2.40ch05 gene_region:63157458-63160584 transcript_region:SL2.40ch05:63157458..63160584+ go_terms:GO:0003700 functional_description:"C2H2L domain class transcription factor (AHRD V1 **-* D9ZIU3_MALDO); contains Interpro domain(s) IPR007087 Zinc finger, C2H2-type "	C3HL domain class transcription factor	PGSC0003DMT400069306	4.345	3.071	2.621	3.114	3.647	4.886	5.303	3.743	4.449	6.1	6.512	4.671	2.691	6.029	3.375	5.759	3.53	4.781	3.766	3.188	2.163	4.292	2.395	2.867	3.041	3.416	5.055	3.726	3.318	4.079	3.769	4.216	2.715	4.798	3.841	3.4
c132048_g2_i1	PGSC0003DMP400012270_PGSC0003DMT400017844	null	Transcription factor	PGSC0003DMT400017844	8.322	7.512	11.726	6.406	9.064	11.833	12.163	9.25	10.689	9.01	6.246	6.407	8.905	11.052	5.253	7.39	6.435	7.544	9.277	5.833	7.129	3.101	5.426	8.072	7.062	7.351	9.535	5.065	10.915	5.689	7.929	9.01	8.294	7.104	14.438	10.907
c88843_g1_i1	PGSC0003DMP400045129_PGSC0003DMT400066924	null	Conserved gene of unknown function	PGSC0003DMT400066924	15.037	17.251	15.521	16.999	19.541	15.739	15.909	15.919	17.671	20.858	21.525	20.033	19.648	16.145	19.232	16.543	18.226	22.35	17.075	25.269	14.279	22.958	14.905	12.706	18.004	11.909	12.389	15.174	14.103	22.144	16.081	16.518	16.005	15.804	15.387	13.568
c144462_g1_i1	PGSC0003DMP400015056_PGSC0003DMT400022095	null	Integral membrane single C2 domain protein	PGSC0003DMT400022095	1.796	2.033	1.028	3.238	1.886	2.305	1.328	1.764	2.129	1.635	1.905	1.538	2.237	1.382	1.902	1.716	1.765	2.244	1.987	2.409	1.859	2.155	1.778	1.713	1.253	1.315	1.283	1.309	2.097	1.788	1.376	1.548	2.093	2.276	1.574	1.806
c128129_g3_i1	PGSC0003DMP400054788_PGSC0003DMT400080822	null	TMV resistance protein N	PGSC0003DMT400080822	20.431	12.51	18.56	25.968	20.083	17.739	9.593	14.478	22.046	22.664	13.772	24.59	25.54	21.636	24.542	14.394	29.765	16.543	14.603	18.428	20.346	19.463	16.167	19.075	10.265	1.641	10.575	13.543	11.963	27.468	14.43	18.065	13.981	14.395	19.485	19.766
c140614_g1_i2	PGSC0003DMP400005730_PGSC0003DMT400008217	null	Conserved gene of unknown function	PGSC0003DMT400008217	2.476	2.097	2.067	2.271	3.173	2.836	2.36	2.786	2.172	2.117	1.896	2.944	2.082	2.892	2.687	2.8	3.574	3.248	3.304	2.654	2.911	2.093	2.423	2.403	2.698	2.956	3.329	2.427	2.54	2.42	2.52	2.414	2.913	2.256	2.635	2.334
c142736_g1_i1	PGSC0003DMP400021488_PGSC0003DMT400031697	null	Conserved gene of unknown function	PGSC0003DMT400031697	2.32	2.194	1.886	2.883	1.393	1.418	2.647	1.613	2.023	2.027	3.27	3.52	2.282	2.868	2.42	1.734	2.322	1.274	1.918	3.057	2.694	2.812	2.966	1.53	1.627	2.255	1.084	2.255	2.161	2.716	2.107	1.455	1.165	1.852	2.39	3.189
c146668_g2_i1	Solyc03g118530.2.1	genomic_reference:SL2.40ch03 gene_region:61454465-61471971 transcript_region:SL2.40ch03:61454465..61471971- go_terms:GO:0006468 functional_description:"Protein serine/threonine kinase (AHRD V1 *-*- D3BAM4_POLPA); contains Interpro domain(s) IPR002290 Serine/threonine protein kinase "	Kinase	PGSC0003DMT400074066	2.648	1.669	1.446	1.845	2.051	1.765	2.121	1.689	1.748	1.876	1.583	2.038	2.215	1.686	1.846	1.904	2.417	1.68	1.86	1.752	1.632	2.085	1.759	1.692	1.819	1.842	1.88	2.044	1.394	1.738	1.673	1.744	2.133	1.902	1.653	1.795
c144214_g2_i3	PGSC0003DMP400055914_PGSC0003DMT400083235	null	RING-H2 finger protein ATL7	PGSC0003DMT400083235	2.665	2.526	3.796	2.404	3.376	3.988	3.487	4.044	4.28	3.311	2.616	2.972	3.444	4.999	2.461	3.657	2.2	4.33	3.974	2.943	2.98	3.223	3.233	3.998	4.314	4.414	5.652	2.87	3.555	3.072	3.769	5.025	2.834	2.857	3.852	5.48
c135559_g1_i1	PGSC0003DMP400012691_PGSC0003DMT400018439	null	Serine/arginine (SR) protein kinase protein	PGSC0003DMT400018439	5.928	6.999	7.083	6.556	6.269	6.549	6.058	7.357	6.632	7.023	5.81	7.105	7.299	7.516	5.367	6.551	6.078	7.431	7.324	6.079	6.913	6.254	6.458	6.865	6.678	6.583	7.334	6.615	6.927	5.64	6.532	8.305	5.865	7.321	6.823	7.37
c133061_g1_i1	Solyc08g008210.2.1	genomic_reference:SL2.40ch08 gene_region:2662300-2667303 transcript_region:SL2.40ch08:2662300..2667303- go_terms:GO:0005515,GO:0046961 functional_description:"V-type proton ATPase subunit E (AHRD V1 **** D3PGM0_9MAXI); contains Interpro domain(s) IPR002842 ATPase, V1/A1 complex, subunit E "	Vacuolar proton ATPase subunit E	PGSC0003DMT400014945	38.469	52.865	58.289	39.232	41.975	39.629	56.774	55.469	54.347	44.576	33.145	35.706	49.108	52.778	36.522	47.253	48.26	66.329	57.036	46.894	52.709	36.763	43.48	61.707	54.739	70.636	66.269	48.422	62.928	35.735	53.177	64.811	45.665	49.353	69.109	52.351
c146190_g1_i1	PGSC0003DMP400014045_PGSC0003DMT400020613	null	Ribonuclease p/mrp subunit	PGSC0003DMT400020613	2.525	2.515	2.304	2.546	2.786	2.489	2.312	2.356	2.458	2.187	2.313	2.529	2.547	2.236	2.679	2.338	2.426	2.526	2.807	2.347	2.37	2.575	2.708	2.726	2.384	2.687	3.064	2.316	2.572	2.005	2.255	2.703	2.676	2.335	2.378	2.534
c83628_g1_i1	PGSC0003DMP400023523_PGSC0003DMT400034605	null	Snf1-kinase beta subunit, plants	PGSC0003DMT400034605	4.116	4.409	4.925	3.504	3.647	4.509	4.214	5.023	4.492	3.251	4.275	3.406	3.212	3.126	5.221	4.845	3.652	4.42	7.567	4.274	3.402	7.332	4.348	2.468	6.405	4.817	4.602	3.947	1.956	3.645	5.367	3.188	4.937	2.828	2.244	3.484
c137775_g2_i1	Solyc10g008910.1.1	evidence_code:10F1H1E1IEG genomic_reference:SL2.40ch10 gene_region:2935607-2936017 transcript_region:SL2.40ch10:2935607..2936017+ go_terms:GO:0042802 functional_description:"Histone H3 (AHRD V1 ***- D8L9K7_WHEAT); contains Interpro domain(s) IPR000164 Histone H3 "	Histone H3.2	PGSC0003DMT400081769	1.812	17.989	28.072	2.262	9.974	17.667	5.332	20.845	12.745	12.852	2.644	7.115	15.062	25.125	4.347	12.603	5.904	11.908	25.243	10.283	19.628	9.714	13.892	33.634	17.883	19.086	55.683	13.654	75.604	5.669	12.545	26.682	6.102	18.859	31.367	21.276
c134939_g1_i1	PGSC0003DMP400040555_PGSC0003DMT400060263	null	Osmotic stress-activated protein kinase	PGSC0003DMT400060263	1.574	2.975	1.694	1.703	2.825	3.009	2.159	1.506	2.701	1.756	1.839	2.491	1.672	1.803	3.262	1.565	1.696	1.838	2.877	2.899	2.085	2.33	2.681	1.854	2.273	2.37	2.732	2.114	2.042	1.867	2.064	1.964	2.064	1.803	1.842	1.932
c143681_g1_i2	PGSC0003DMP400037180_PGSC0003DMT400055255	null	AMP dependent ligase	PGSC0003DMT400055255	7.994	7.705	6.575	9.378	10.96	4.998	6.268	5.851	7.013	4.746	11.052	9.653	8.827	5.339	14.958	6.438	8.261	6.777	7.128	13.112	7.11	12.508	9.774	4.828	6.294	5.095	3.728	11.338	3.944	6.381	4.944	4.389	6.289	4.848	4.913	7.117
c141239_g2_i2	PGSC0003DMP400043245_PGSC0003DMT400064164	null	Transcription factor	PGSC0003DMT400064164	16.086	14.715	15.341	13.352	15.526	15.821	20.113	15.317	12.586	17.337	22.909	18.542	16.58	11.356	13.137	14.62	15.965	16.148	13.875	14.163	12.568	15.495	14.435	13.083	15.104	13.252	10.53	15.103	14.557	18.51	15.414	15.004	15.64	22.81	15.711	16.377
c144121_g1_i3	PGSC0003DMP400050345_PGSC0003DMT400074342	null	Conserved gene of unknown function	PGSC0003DMT400074342	11.036	11.055	12.72	12.58	9.974	11.118	13.214	11.972	12.861	11.086	10.123	12.144	11.363	11.673	10.053	12.688	12.73	13.78	14.66	9.293	11.437	12.657	9.599	14.268	13.791	12.839	12.499	12.032	11.401	10.489	13.36	13.318	12.184	9.902	10.642	8.806
c127876_g1_i1	Solyc01g044360.2.1	genomic_reference:SL2.40ch01 gene_region:38315802-38327517 transcript_region:SL2.40ch01:38315802..38327517+ go_terms:GO:0008565 functional_description:"Importin beta-3 (AHRD V1 **-- Q16TN4_AEDAE); contains Interpro domain(s) IPR011989 Armadillo-like helical "	EMB2734	PGSC0003DMT400041005	10.281	5.383	6.846	7.932	7.671	5.335	13.539	8.228	4.672	8.016	10.502	9.191	13.545	12.211	6.079	7.701	8.052	6.383	15.146	10.878	13.698	8.383	15.273	12.997	17.489	13.866	10.962	14.258	4.053	8.484	9.157	9.252	10.752	9.065	9.86	4.445
c141041_g1_i3	PGSC0003DMP400048091_PGSC0003DMT400071107	null	Ctc-interacting domain 9	PGSC0003DMT400071107	5.567	5.736	6.552	5.944	6.114	7.722	6.86	6.432	7.193	6.451	6.777	6.426	9.026	6.908	7.317	7.626	7.156	8.3	7.787	7.988	7.749	7.533	7.029	6.541	7.699	7.965	6.781	9.012	5.684	6.153	7.411	6.873	6.526	6.631	6.901	5.839
c141002_g1_i1	PGSC0003DMP400019900_PGSC0003DMT400029241	null	Dead box ATP-dependent RNA helicase	PGSC0003DMT400029241	3.698	4.516	5.366	3.345	4.208	4.437	4.854	4.7	8.03	4.204	4.123	4.331	4.74	4.484	3.772	4.657	3.087	4.206	5.545	3.766	5.428	3.048	3.556	6.1	3.597	4.289	4.745	3.816	5.241	3.724	3.864	4.112	3.357	3.518	5.416	3.801
c145205_g2_i1	PGSC0003DMP400059687_PGSC0003DMT400088012	null	Subtilase family protein	PGSC0003DMT400088012	7.805	7.833	7.693	7.55	9.171	8.303	6.478	7.992	8.507	6.852	6.17	9.2	7.664	11.813	10.393	11.264	7.365	7.939	10.779	5.141	9.814	9.837	6.642	9.397	9.447	11.237	11.482	10.532	7.781	5.956	7.834	7.774	8.442	9.094	7.616	7.539
c138230_g1_i2	PGSC0003DMP400033457_PGSC0003DMT400049563	null	Mpv17 / PMP22 family protein	PGSC0003DMT400049563	138.896	203.382	212.677	108.335	145.029	187.352	165.984	213.917	159.386	150.373	192.986	169.198	237.886	132.941	138.996	142.608	197.274	167.953	201.156	171.443	146.917	149.714	164.939	116.893	169.088	145.59	114.208	142.225	134.025	194.194	191.29	183.414	190.145	127.576	127.554	160.621
c147490_g3_i1	PGSC0003DMP400002869_PGSC0003DMT400004012	null	GPI mannosyltransferase 1	PGSC0003DMT400004012	2.419	2.718	1.92	1.836	2.844	2.122	2.427	2.119	2.691	2.267	2.73	2.104	3.212	2.037	2.218	2.913	2.052	2.977	1.941	2.864	1.859	2.339	2.137	2.101	3.152	2.149	2.378	2.86	2.745	2.4	2.139	2.784	2.36	2.67	3.149	1.911
c135191_g2_i1	Solyc11g008150.1.1	evidence_code:10F0H1E1IEG genomic_reference:SL2.40ch11 gene_region:2415664-2426131 transcript_region:SL2.40ch11:2415664..2426131- go_terms:GO:0032968 functional_description:"Transcription elongation factor spt5 (AHRD V1 *-*- B6JZQ2_SCHJY); contains Interpro domain(s) IPR005100 Supt5 repeat "	Suppressor of ty	PGSC0003DMT400063938	4.723	3.007	3.219	4.676	4.121	3.54	4.357	3.829	4.238	4.936	4.303	4.161	2.769	3.278	3.78	4.044	5.261	4.296	3.535	3.556	4.278	4.476	4.845	4.472	3.132	4.51	4.281	3.887	3.523	4.148	3.356	3.627	4.098	4.04	3.707	3.664
c140762_g1_i1	PGSC0003DMP400035844_PGSC0003DMT400053154	null	BZIP transcription factor	PGSC0003DMT400053154	1.869	1.702	2.429	2.36	2.418	2.856	1.777	2.162	2.267	2.007	1.697	2.463	1.528	1.967	2.768	2.423	1.896	2.199	1.791	1.813	1.308	2.041	1.198	1.66	1.394	2.332	2.323	1.873	2.118	1.975	1.98	2.275	1.738	3.005	2.256	2.154
c138671_g1_i4	PGSC0003DMP400033101_PGSC0003DMT400048984	null	Cysteine proteinase 3	PGSC0003DMT400048984	99.443	67.387	68.919	101.948	106.915	76.626	80.88	64.483	37.672	103.6	117.123	126.943	71.79	79.753	149.203	117.732	178.952	147.362	93.981	76.971	84.787	177.288	140.417	71.017	123.017	123.577	73.801	142.174	54.563	91.027	81.973	72.054	108.935	71.424	27.469	47.04
c142181_g1_i1	Solyc08g007730.2.1	genomic_reference:SL2.40ch08 gene_region:2230630-2237873 transcript_region:SL2.40ch08:2230630..2237873- functional_description:"YTH domain containing 1 (AHRD V1 *-*- Q29RQ7_BOVIN); contains Interpro domain(s) IPR007275 YT521-B-like protein "	Splicing factor yt521-B	PGSC0003DMT400032616	2.32	2.461	3.796	3.859	2.554	2.754	3.621	3.399	3.189	3.612	2.758	2.463	3.168	3.512	2.938	3.412	3.73	3.857	3.524	2.628	3.57	3.477	2.966	2.619	2.586	2.802	3.617	2.638	3.869	2.766	2.276	3.361	2.824	3.606	3.752	4.086
c136063_g1_i1	PGSC0003DMP400034321_PGSC0003DMT400050843	null	Peroxisomal acetoacetyl-coenzyme A thiolase	PGSC0003DMT400050843	9.683	5.854	4.134	9.679	6.481	6.773	5.666	4.378	6.113	6.18	6.161	7.436	4.74	4.484	9.422	7.428	10.852	7.33	8.653	9.783	7.188	10.459	9.608	6.38	7.951	4.75	7.953	6.938	5.393	7.803	6.828	6.237	8.294	7.212	4.187	5.512
c115568_g1_i2	PGSC0003DMP400024945_PGSC0003DMT400036782	null	Conserved gene of unknown function	PGSC0003DMT400036782	2.665	3.285	2.022	2.715	1.838	1.51	2.331	2.323	1.017	1.625	1.753	2.133	1.717	2.143	2.485	2.347	2.356	2.289	1.929	1.524	1.898	3.591	3.316	4.02	2.98	2.303	4.292	2.507	1.74	1.393	1.239	1.178	2.439	2.887	2.546	2.502
c142691_g1_i1	Solyc05g055060.2.1	genomic_reference:SL2.40ch05 gene_region:63996131-64002035 transcript_region:SL2.40ch05:63996131..64002035- go_terms:GO:0017018 functional_description:"Serine/threonine-protein phosphatase (AHRD V1 **** B9S7J9_RICCO); contains Interpro domain(s) IPR006186 Serine/threonine-specific protein phosphatase and bis(5-nucleosyl)-tetraphosphatase "	Serine/threonine-protein phosphatase	PGSC0003DMT400060163	25.72	29.065	19.701	13.858	28.683	24.461	20.724	18.995	18.751	24.33	20.52	21.344	24.355	19.657	21.11	27.355	21.86	22.97	22.47	21.161	20.435	20.987	23.103	16.919	22.813	17.609	17.034	23.521	17.864	23.28	18.431	21.819	21.505	19.854	23.863	20.22
c129724_g1_i1	PGSC0003DMP400028783_PGSC0003DMT400042431	null	Conserved gene of unknown function	PGSC0003DMT400042431	7.772	9.653	3.988	10.008	13.679	8.201	12.345	8.046	11.06	8.668	21.772	12.465	3.467	7.224	12.101	9.049	14.321	8.773	7.209	16.755	2.999	10.126	7.268	4.354	3.88	3.109	2.057	8.649	6.603	24.199	8.586	5.232	9.933	15.725	6.019	8.912
c140186_g2_i1	PGSC0003DMP400028485_PGSC0003DMT400042035	null	DNA-directed RNA polymerase I 49 kDa polypeptide	PGSC0003DMT400042035	12.479	11.782	15.194	13.689	14.124	13.342	14.953	10.864	16.897	13.263	16.198	12.691	12.703	12.82	16.334	15.299	14.73	13.983	13.482	14.89	13.679	14.453	13.707	13.298	14.832	10.632	15.066	11.459	13.627	11.438	9.285	12.001	11.759	13.282	16.504	14.128
c131529_g1_i2	PGSC0003DMP400044607_PGSC0003DMT400066177	null	Proline-rich cell wall protein	PGSC0003DMT400066177	5.895	13.505	20.413	5.793	4.972	20.768	44.047	28.912	24.928	32.667	17.573	5.888	19.337	39.338	4.33	4.232	1.035	19.971	6.042	6.236	17.779	2.961	2.662	18.471	12.144	12.753	11.769	6.082	23.688	20.88	5.738	19.532	6.181	21.144	60.009	33.303
c147265_g1_i1	PGSC0003DMP400047633_PGSC0003DMT400070455	null	2-oxoglutarate-dependent dioxygenase	PGSC0003DMT400070455	148.464	155.856	115.144	82.083	186.008	49.493	205.541	186.07	55.788	99.025	163.575	195.675	101.76	235.781	87.29	158.482	73.494	186.255	186.495	195.661	107.522	165.971	209.571	104.306	71.996	52.039	32.642	29.865	123.781	177.383	116.591	116.559	222.451	135.429	138.218	63.237
c128950_g1_i2	PGSC0003DMP400009090_PGSC0003DMT400013104	null	RPGR ORF15 isoform	PGSC0003DMT400013104	5.059	5.629	4.744	4.232	4.218	6.753	7.969	5.098	4.714	8.377	7.374	3.01	4.364	4.777	4.84	3.94	4.269	4.725	3.651	4.94	5.074	4.984	4.182	5.227	4.324	5.278	5.708	6.041	4.053	2.845	4.828	5.51	4.384	4.178	6.8	4.319
c139510_g2_i3	PGSC0003DMP400028103_PGSC0003DMT400041482	null	Hydroxyproline-rich glycoprotein family protein	PGSC0003DMT400041482	1.033	2.868	3.412	1.97	3.096	3.06	4.672	2.603	2.797	2.809	2.341	1.548	2.647	2.459	2.129	1.838	1.878	3.112	2.264	2.128	2.458	2.374	2.119	2.522	2.445	2.936	2.013	2.829	2.983	1.788	2.753	3.072	2.212	3.655	3.249	3.389
c129157_g2_i2	tr|Q2V9C2|Q2V9C2_SOLTU	DNA-binding protein-like OS=Solanum tuberosum	RNA binding protein	PGSC0003DMT400066648	65.738	35.443	35.618	39.187	32.359	45.759	49.541	36.151	32.322	38.255	40.918	32.271	29.05	26.939	39.962	32.407	44.721	35.093	30.522	41.691	30.023	28.31	36.396	31.683	30.37	34.593	32.177	30.952	38.861	29.434	33.401	34.202	40.877	31.776	31.512	35.721
c145333_g1_i1	Solyc07g064080.2.1	genomic_reference:SL2.40ch07 gene_region:63586537-63598342 transcript_region:SL2.40ch07:63586537..63598342+ functional_description:"Os06g0731950 protein (Fragment) (AHRD V1 *-*- C7J3U7_ORYSJ)"	Conserved gene of unknown function	PGSC0003DMT400049581	2.451	2.451	2.869	2.458	2.776	2.53	2.561	2.893	3.358	2.809	2.787	2.963	3.112	2.517	2.428	2.554	2.765	2.729	2.842	2.864	3.432	2.926	2.432	3.19	3.223	3.387	2.832	2.648	2.723	2.568	2.625	2.726	2.636	3.163	3.071	2.671
c144035_g1_i2	Solyc05g007270.2.1	genomic_reference:SL2.40ch05 gene_region:1930337-1935562 transcript_region:SL2.40ch05:1930337..1935562- functional_description:"Uncharacterized plant-specific domain TIGR01589 family protein (AHRD V1 ***- Q60CZ4_SOLDE); contains Interpro domain(s) IPR006476 Conserved hypothetical protein CHP01589, plant "	Uncharacterized plant-specific domain TIGR01589 family protein	PGSC0003DMT400024865	5.329	3.168	3.027	4.205	4.682	2.622	2.226	4.518	3.125	2.027	3.422	3.114	1.872	4.859	6.759	3.309	5.4	4.409	6.215	3.679	6.254	5.378	5.794	3.061	4.233	3.426	5.121	6.434	3.48	3.003	3.007	3.327	5.263	4.375	1.396	2.851
c141410_g1_i2	tr|A0A022Q2G9|A0A022Q2G9_ERYGU	Uncharacterized protein OS=Erythranthe	Poly(A) polymerase	PGSC0003DMT400051121	1.894	1.669	1.638	1.615	1.577	1.55	1.71	1.42	2.426	1.686	1.99	1.906	1.783	2.014	1.829	2.168	1.791	1.928	1.629	1.104	1.927	1.962	1.778	1.907	1.738	2.044	1.958	2.356	1.805	1.235	1.779	1.617	1.728	1.488	1.597	1.605
c139411_g2_i1	PGSC0003DMP400027438_PGSC0003DMT400040444	null	Bromodomain-containing protein	PGSC0003DMT400040444	19.849	16.716	15.984	17.327	21.776	19.554	20.074	19.877	23.752	22.042	22.198	24.949	21.364	17.152	24.574	21.652	23.417	19.475	22.412	23.876	20.258	19.192	23.334	20.551	22.823	20.008	18.583	20.138	17.226	18.915	18.76	18.678	23.864	19.144	20.77	18.795
c111125_g1_i2	PGSC0003DMP400021624_PGSC0003DMT400031869	null	PRPL11 (PLASTID RIBOSOMAL PROTEIN L11)	PGSC0003DMT400031869	33.427	128.792	173.716	60.178	81.144	58.53	31.196	74.206	188.181	43.121	34.747	78.857	120.577	201.84	59.186	49.515	31.356	115.37	76.467	60.812	148.175	64.302	44.088	108.606	97.86	127.799	131.143	106.671	106.079	35.893	144.317	163.466	70.369	63.778	219.756	77.006
c126989_g1_i1	PGSC0003DMP400047869_PGSC0003DMT400070804	null	Peter Pan	PGSC0003DMT400070804	5.821	4.473	6.812	4.924	4.847	4.519	4.042	3.442	5.043	5.478	4.322	4.68	5.084	4.554	6.273	6.221	6.052	7.837	4.737	6.587	7.838	5.037	4.514	7.156	6.163	9.087	7.588	5.427	8.559	2.716	4.468	5.001	3.041	4.483	4.891	5.807
c104967_g2_i1	tr|Q38M67|Q38M67_SOLTU	Putative uncharacterized protein OS=Solanum	Acidic ribosomal protein P1a	PGSC0003DMT400081989	28.876	19.594	27.1	16.937	14.027	8.334	9.688	10.1	17.205	11.568	5.933	14.333	22.405	32.243	13.194	19.738	17.895	32.77	29.067	16.256	31.026	17.072	11.294	31.812	39.797	13.012	44.245	14.459	26.228	13.374	15.764	23.621	16.143	24.13	18.715	15.997
c111212_g1_i1	PGSC0003DMP400035912_PGSC0003DMT400053243	null	Conserved gene of unknown function	PGSC0003DMT400053243	28.106	8.615	9.116	13.388	9.974	5.121	17.007	5.152	7.85	5.809	20.274	11.927	13.744	11.766	6.443	13.338	16.774	8.615	12.165	15.126	7.897	8.821	16.056	6.013	12.185	18.559	9.048	7.169	6.495	10.48	14.715	13.988	11.977	8.247	9.48	6.029
c136730_g2_i1	PGSC0003DMP400008352_PGSC0003DMT400012000	null	F-box/kelch-repeat protein	PGSC0003DMT400012000	1.746	2.044	2.033	2.848	3.386	2.53	4.051	2.517	1.282	2.809	2.843	3.255	2.647	2.014	3.699	3.865	2.583	2.695	3.616	4.397	1.573	2.216	2.211	1.886	2.576	1.986	1.56	3.011	1.967	3.882	2.731	2.333	2.626	2.848	2.49	2.872
c134357_g1_i1	Solyc08g083010.2.1	genomic_reference:SL2.40ch08 gene_region:62781441-62784381 transcript_region:SL2.40ch08:62781441..62784381+ functional_description:"Homology to unknown gene (Fragment) (AHRD V1 *-*- Q00TF3_OSTTA)"	Conserved gene of unknown function	PGSC0003DMT400031912	13.749	20.846	19.238	13.219	17.519	16.81	11.169	14.316	16.897	13.645	13.914	18.853	19.714	21.706	15.193	19.587	16.687	21.662	23.105	10.983	21.133	22.695	15.264	22.21	25.359	24.316	22.786	19.876	21.884	11.932	16.727	20.064	21.564	16.72	21.406	13.98
c138960_g2_i2	PGSC0003DMP400023433_PGSC0003DMT400034471	null	Lipoxygenase	PGSC0003DMT400034471	3.763	4.43	1.966	2.183	5.553	2.428	5.484	6.314	4.757	5.147	4.398	5.681	3.024	4.168	7.293	6.061	5.904	7.138	6.793	6.298	8.093	4.651	8.235	5.668	4.87	5.047	3.551	4.914	1.999	4.662	4.616	3.696	5.865	3.153	3.774	2.883
c122373_g1_i1	PGSC0003DMP400004920_PGSC0003DMT400007087	null	Conserved gene of unknown function	PGSC0003DMT400007087	23.654	15.624	16.978	17.336	18.235	19.279	14.112	16.704	15.181	13.494	18.132	17.315	13.456	15.864	21.086	20.624	21.686	17.208	16.601	18.279	19.225	12.149	16.314	13.384	15.923	23.318	19.612	17.329	16.405	11.596	10.693	9.772	18.434	11.065	14.662	12.618
c142006_g1_i4	Solyc01g104160.2.1	genomic_reference:SL2.40ch01 gene_region:84387581-84392892 transcript_region:SL2.40ch01:84387581..84392892- functional_description:"Uncharacterised protein At1g10890 (AHRD V1 *--- Y1089_ARATH)"	Arginine/serine-rich coiled coil protein	PGSC0003DMT400061072	3.255	2.804	2.564	4.223	2.989	3.244	5.398	3.205	2.617	3.973	4.36	4.161	2.115	2.353	3.23	2.243	3.069	2.537	2.114	4.336	2.96	2.286	2.948	3.179	2.263	2.457	3.053	2.125	3.037	3.427	4.044	2.899	3.011	3.094	2.635	2.671
c146141_g1_i4	Solyc01g096540.2.1	genomic_reference:SL2.40ch01 gene_region:79369999-79389913 transcript_region:SL2.40ch01:79369999..79389913- functional_description:"AT5g06970/MOJ9_14 (AHRD V1 **-- Q8RX56_ARATH); contains Interpro domain(s) IPR008528 Protein of unknown function DUF810 "	Conserved gene of unknown function	PGSC0003DMT400005705	2.378	2.119	2.722	2.999	2.322	2.356	2.723	2.635	2.447	2.849	2.161	2.255	3.156	2.061	2.275	2.95	2.635	2.966	2.345	1.997	2.901	2.856	2.542	2.683	2.485	3.042	2.821	2.91	2.55	2.124	2.181	2.449	2.695	2.71	2.859	3.305
c142127_g1_i1	Solyc05g008950.2.1	genomic_reference:SL2.40ch05 gene_region:3157035-3160092 transcript_region:SL2.40ch05:3157035..3160092+ go_terms:GO:0006468 functional_description:"Receptor-like kinase (AHRD V1 *-*- A7VM25_MARPO); contains Interpro domain(s) IPR002290 Serine/threonine protein kinase "	Wall-associated kinase	PGSC0003DMT400078433	3.403	3.296	3.728	2.529	5.543	2.652	3.363	3.291	1.97	3.331	2.825	4.378	4.054	3.981	2.841	3.516	4.496	3.473	2.784	3.661	1.672	1.734	7.185	3.211	3.718	6.564	3.728	5.367	3.458	4.129	3.271	3.28	6.408	4.05	3.194	2.587
c120710_g1_i1	PGSC0003DMP400064197_PGSC0003DMT400092522	null	Chloroplast photosystem II subunit X	PGSC0003DMT400092522	1375.88	3154.74	2319.88	1175.56	2430	2414.22	1539.93	2211.48	2553.73	2054.79	2490.45	2334.4	3115.59	4309.18	1520.59	2029.18	1983.08	3597.16	4214.21	1548.31	2442.53	2083.14	2248.66	2990.74	2591.72	2062.39	2998.08	2946.87	2621.83	3066	2311.89	3283.26	2650.23	2524.5	2894.85	2541.2
c125339_g1_i1	tr|I3LKM6|I3LKM6_PIG	Uncharacterized protein (Fragment) OS=Sus	Conserved gene of unknown function	PGSC0003DMT400054692	84.415	130.494	108.457	120.029	145.117	85.337	85.285	80.585	183.498	79.761	132.932	136.502	145.773	161.812	86.415	168.577	91.624	124.256	121.038	167.186	232.165	171.682	66.178	210.811	180.828	32.214	344.794	131.682	167.526	126.269	118.708	152.493	94.125	149.893	167.117	188.296
c136032_g2_i1	PGSC0003DMP400041776_PGSC0003DMT400062081	null	Homeobox-leucine zipper protein	PGSC0003DMT400062081	57.957	23.372	42.418	23.786	29.466	38.139	35.496	28.052	19.673	26.888	60.623	37.942	26.57	31.119	21.296	27.722	31.764	29.466	47.378	25.602	23.994	35.344	23.361	26.984	54.325	32.05	31.337	46.428	22.954	17.828	27.345	31.337	35.713	23.598	20.993	27.812
c138687_g1_i2	PGSC0003DMP400050686_PGSC0003DMT400074839	null	Zinc finger family protein	PGSC0003DMT400074839	15.553	11.633	11.861	6.113	14.172	11.22	16.654	11.509	10.806	13.605	11.81	12.673	10.4	9.296	8.216	9.436	10.643	8.175	9.866	8.084	11.417	7.2	14.002	10.766	10.659	10.229	6.991	9.636	9.218	11.487	11.794	13.064	9.617	11.035	12.629	8.405
c135002_g1_i1	PGSC0003DMP400045553_PGSC0003DMT400067502	null	Transcription factor	PGSC0003DMT400067502	108.61	304.618	233.056	148.499	225.457	209.487	134.32	261.685	174.038	213.259	155.254	217.463	292.52	395.825	156.707	271.096	212.873	311.379	281.262	158.743	333.522	260.177	184.073	305.903	311.069	272.976	329.695	247.375	335.042	181.63	173.579	227.319	243.571	271.301	238.37	237.88
c126947_g1_i1	PGSC0003DMP400010948_PGSC0003DMT400015787	null	Nucleosome/chromatin assembly factor group	PGSC0003DMT400015787	8.281	14.351	30.353	5.075	9.326	12.098	16.921	20.652	14.588	11.016	8.161	5.463	16.17	14.81	4.873	8.785	5.556	13.566	14.66	13.523	12.509	4.266	6.752	14.796	11.235	12.734	20.508	8.226	20.943	5.956	13.382	17.395	7.593	13.824	33.745	19.893
c127908_g1_i1	PGSC0003DMP400021964_PGSC0003DMT400032333	null	Thioredoxin	PGSC0003DMT400032333	375.522	464.68	607.171	439.357	450.982	389.871	371.487	422.919	631.93	436.792	517.825	400.702	491.632	618.411	470.007	497.04	446.459	503.633	549.574	465.49	530.266	524.13	405.739	436.106	431.52	359.081	525.846	480.22	530.709	541.868	443.878	571.543	464.107	443.235	614.914	435.108
c130388_g2_i1	PGSC0003DMP400055830_PGSC0003DMT400083122	null	Axonemal dynein light chain	PGSC0003DMT400083122	4.083	4.152	3.581	9.28	5.969	4.845	8.322	5.324	6.134	5.247	8.9	6.813	6.191	6.884	6.807	7.173	3.043	6.213	7.706	4.519	7.09	7.612	5.38	5.356	5.688	5.633	5.354	7.35	4.906	6.104	6.5	3.962	5.361	5.675	7.995	4.815
c133061_g2_i1	PGSC0003DMP400021497_PGSC0003DMT400031707	null	Vacuolar proton ATPase subunit E	PGSC0003DMT400031707	41.502	48.189	40.565	44.928	40.727	33.315	60.758	69.807	48.266	48.068	51.41	55.673	53.383	64.287	38.497	71.959	73.442	86.063	52.519	48.462	56.131	106.609	37.253	52.773	82.099	63.199	45.639	47.254	44.286	44.091	55.569	48.559	47.196	50.467	33.075	39.437
c131762_g1_i1	PGSC0003DMP400005014_PGSC0003DMT400007215	null	ABC transporter family protein	PGSC0003DMT400007215	6.551	6.549	10.359	4.702	7.081	5.865	6.172	8.659	9.471	7.143	4.521	5.586	9.181	8.991	4.241	6.825	4.826	8.469	6.932	7.261	7.631	5.729	4.228	7.63	6.82	7.139	7.986	6.817	13.152	6.203	8.649	9.714	7.139	8.641	11.423	10.168
c145946_g1_i6	PGSC0003DMP400015374_PGSC0003DMT400022547	null	Aconitase	PGSC0003DMT400022547	37.255	22.719	24.547	15.127	24.049	27.623	19.75	18.479	15.912	20.246	18.321	24.043	24.022	18.814	28.913	20.2	29.121	29.15	30.257	22.492	26.355	33.574	25.517	23.353	26.996	32.031	29.534	34.839	18.026	17.848	16.441	22.304	25.553	16.514	16.459	17.823
c115070_g2_i1	null	null	Gene of unknown function	PGSC0003DMT400089491	2.123	2.247	3.163	2.537	3.715	2.234	3.564	2.227	2.987	2.739	6.796	2.104	3.356	1.522	1.433	3.092	1.226	1.161	1.259	2.899	1.308	1.822	2.441	1.994	2.819	1.526	1.471	1.692	2.032	4.02	3.854	2.252	2.774	2.581	2.378	5.174
c144632_g1_i1	PGSC0003DMP400052822_PGSC0003DMT400078022	null	FUS-interacting serine-arginine-rich protein 1	PGSC0003DMT400078022	2.189	3.093	1.367	1.766	3.628	2.887	2.006	3.291	2.257	1.505	2.218	2.67	3.068	2.74	2.436	2.111	2.096	3.439	3.535	4.003	1.603	2.347	2.939	1.239	1.455	2.476	1.648	2.195	2.021	4.939	3.165	2.969	1.027	3.064	3.182	3.727
c132311_g1_i1	PGSC0003DMP400028314_PGSC0003DMT400041786	null	Conserved gene of unknown function	PGSC0003DMT400041786	19.472	37.22	38.622	38.992	44.229	38.772	38.305	86.07	90.992	68.444	46.804	53.795	39.118	44.63	28.006	35.244	43.729	67.4	46.373	24.708	69.269	46.81	43.167	61.523	49.95	57.297	55.274	56.578	51.959	36.664	65.722	66.394	41.894	47.245	29.837	55.603
c140213_g1_i1	PGSC0003DMP400010951_PGSC0003DMT400015793	null	Plant synaptotagmin	PGSC0003DMT400015793	24.49	28.359	20.718	26.305	23.227	25.216	22.96	29.472	23.635	28.373	21.222	23.543	22.195	28.672	23.765	26.412	29.391	32.973	31.354	22.466	28.636	31.779	27.728	28.59	26.844	35.946	29.755	33.449	19.29	19.833	20.506	24.534	25.474	22.879	23.405	25.077
c134916_g3_i1	PGSC0003DMP400034563_PGSC0003DMT400051260	null	Poly(RC)-binding protein	PGSC0003DMT400051260	7.633	8.893	7.32	3.966	4.634	6.385	5.207	6.593	10.424	6.341	11.781	5.152	5.87	6.439	6.467	7.89	8.287	5.3	7.22	8.89	7.493	8.102	6.651	7.91	7.385	6.756	6.891	8.347	8.527	7.724	6.119	6.838	6.931	7.754	11.535	5.628
c146574_g2_i1	tr|F5C0G2|F5C0G2_SOLCH	Serine/threonine protein kinase OS=Solanum chacoense GN=SnRK2 PE=2 SV=1	PK11-C1	PGSC0003DMT400067426	17.472	13.837	7.128	12.563	20.015	11.802	10.453	8.046	16.071	7.675	15.07	18.778	10.245	12.012	18.811	11.255	20.843	14.321	19.328	16.852	11.338	17.422	18.396	12.813	12.296	11.141	9.966	16.09	8.948	14.934	13.075	11.701	18.148	10.02	8.163	7.634
c137176_g1_i1	PGSC0003DMP400015875_PGSC0003DMT400023304	null	Glucose-1-phosphate adenylyltransferase	PGSC0003DMT400023304	77.282	181.422	228.617	129.433	157.16	195.879	134.358	231.643	166.103	208.624	121.293	158.818	234.209	209.263	103.422	134.454	99.441	207.838	196.061	106.865	158.147	101.503	120.363	213.203	174.877	165.77	182.169	154.408	202.119	173.59	217.122	222.317	149.111	156.396	183.666	175.446
c145039_g1_i1	PGSC0003DMP400024934_PGSC0003DMT400036765	null	Auxin response factor 2	PGSC0003DMT400036765	43.831	53.026	29.642	38.504	58.488	36.558	35.725	37.162	35.225	36.71	49.135	57.456	41.765	43.576	53.658	52.362	61.416	38.363	55.257	30.62	40.073	46.897	47.008	40.692	51.112	41.589	36.757	53.93	36.948	44.941	34.142	36.893	52.221	41.116	38.301	38.878
c144633_g1_i2	tr|Q6L3P0|Q6L3P0_SOLDE	Putative phytochrome kinase substrate 1, identical OS=Solanum demissum GN=SDM1_42t00024 PE=4 SV=1	Phytochrome kinase substrate 1	PGSC0003DMT400080302	3.124	5.383	2.734	2.644	2.97	3.295	3.554	3.937	3.242	4.876	3.507	2.708	3.799	3.571	2.024	3.799	2.4	2.751	2.622	2.321	3.53	2.234	3.381	1.832	3.688	2.773	3.484	2.759	3.696	2.608	4.235	2.957	3.446	3.123	2.836	4.825
c142699_g3_i2	PGSC0003DMP400045579_PGSC0003DMT400067538	null	Protein-tyrosine phosphatase mitochondrial 1, mitochondrial	PGSC0003DMT400067538	5.788	5.212	5.117	4.338	6.007	4.376	3.612	5.055	3.92	5.689	4.692	5.397	5.228	5.549	4.452	4.628	6.061	4.883	5.025	5.054	5.369	8.689	4.588	3.923	5.749	3.685	3.418	5.377	4.787	5.907	4.002	4.759	5.816	6.552	3.663	3.653
c146955_g1_i1	PGSC0003DMP400055713_PGSC0003DMT400082782	null	Chromatin remodeling complex subunit	PGSC0003DMT400082782	2.476	1.809	1.694	2.218	1.993	2.142	2.36	1.839	2.14	2.167	2.313	2.199	1.85	1.803	2.42	2.309	2.278	2.199	2.01	2.82	1.996	2.286	2.063	1.886	1.879	2.102	2.08	1.903	1.718	1.985	1.577	1.802	2.182	1.823	2.2	1.753
c138258_g1_i1	Solyc00g007110.2.1	genomic_reference:SL2.40ch00 gene_region:6717031-6721766 transcript_region:SL2.40ch00:6717031..6721766+ go_terms:GO:0005509 functional_description:"Epidermal growth factor receptor substrate 15 (AHRD V1 *--- EPS15_HUMAN); contains Interpro domain(s) IPR011992 EF-Hand type "	EH-domain-containing protein	PGSC0003DMT400037353	3.435	3.564	4.462	3.132	4.092	2.305	3.392	5.561	5.816	5.337	4.625	3.803	5.028	3.969	3.974	4.232	3.052	5.65	3.558	3.941	3.54	2.908	3.887	4.612	5.547	4.971	4.259	5.86	4.593	2.42	4.796	4.69	3.791	3.557	3.964	3.748
c142809_g1_i1	PGSC0003DMP400055313_PGSC0003DMT400081896	null	Structural molecule	PGSC0003DMT400081896	8.412	19.231	15.25	12.403	15.933	18.269	11.867	19.802	14.98	15.962	12.938	16.589	15.55	15.712	7.924	16.609	12.321	16.249	14.037	6.946	14.485	13.086	16.213	16.477	13.852	14.624	15.11	18.899	13.011	15.458	16.049	16.067	16.242	14.326	16.873	19.798
c140025_g1_i2	PGSC0003DMP400006173_PGSC0003DMT400008916	null	Phosphonopyruvate decarboxylase	PGSC0003DMT400008916	4.878	5.19	5.095	4.817	4.518	4.345	5.303	3.904	4.524	3.461	4.151	4.444	5.515	5.093	4.274	6.118	4.904	4.939	4.956	4.248	5.615	5.685	5.757	5.205	4.759	6.151	4.613	4.722	5.122	6.094	4.161	5.244	5.144	4.247	4.065	4.097
c135101_g1_i3	PGSC0003DMP400036013_PGSC0003DMT400053385	null	Nucleic acid binding protein	PGSC0003DMT400053385	2.189	1.926	1.807	2.209	2.206	2.316	1.347	1.775	1.335	1.826	2.028	1.793	1.661	1.698	1.894	2.159	2.287	1.849	2.195	1.638	2.144	2.085	2.791	2.037	2.132	2.716	3.097	1.984	1.913	1.926	2.181	2.229	2.301	1.596	1.641	1.964
c143413_g2_i1	PGSC0003DMP400026888_PGSC0003DMT400039652	null	Conserved gene of unknown function	PGSC0003DMT400039652	3.534	5.854	7.625	3.93	4.779	6.681	5.981	6.314	6.992	5.779	4.824	4.595	4.275	5.456	3.076	4.166	3.078	3.349	4.367	3.013	4.219	3.74	4.099	7.134	4.193	4.51	6.924	4.461	7.014	5.818	6.49	5.071	5.065	5.252	6.633	7.476
c119831_g2_i1	Solyc02g084360.2.1	genomic_reference:SL2.40ch02 gene_region:42055235-42057826 transcript_region:SL2.40ch02:42055235..42057826+ go_terms:GO:0046961 functional_description:"V-type proton ATPase 16 kDa proteolipid subunit c2 (AHRD V1 **** VATL2_ARATH); contains Interpro domain(s) IPR011555 ATPase, V0 complex, proteolipid subunit C, eukaryotic "	V-type proton ATPase 16 kDa proteolipid subunit c2	PGSC0003DMT400009647	95.237	126.32	121.267	86.235	97.937	109.451	77.469	118.887	111.629	75.016	89.067	86.802	108.538	143.548	98.395	90.576	85.12	135.093	145.264	95.338	117.199	86.708	99.019	121.139	118.42	100.306	148.477	104.516	72.773	87.412	96.963	115.242	102.241	64.084	108.069	89.56
c146670_g1_i1	Solyc02g093300.2.1	genomic_reference:SL2.40ch02 gene_region:48779267-48792010 transcript_region:SL2.40ch02:48779267..48792010- go_terms:GO:0003887 functional_description:"DNA polymerase (AHRD V1 **** B9SC90_RICCO); contains Interpro domain(s) IPR004578 DNA-directed DNA polymerase, family B, pol2 "	Nicotinate phosphoribosyltransferase	PGSC0003DMT400010254	5.731	9.107	9.489	6.148	7.526	6.487	6.43	9.982	9.46	7.695	6.474	6.341	10.211	10.35	7.633	7.352	7.078	8.435	9.335	7.024	7.926	4.809	6.485	7.856	6.789	7.677	9.258	8.015	8.57	8.396	7.294	9.183	8.629	7.685	8.721	9.387
c134776_g1_i1	PGSC0003DMP400042159_PGSC0003DMT400062617	null	Conserved gene of unknown function	PGSC0003DMT400062617	7.117	7.844	5.309	10.008	12.402	6.151	7.806	4.948	9.895	8.247	18.464	8.662	6.047	4.929	17.937	7.55	6.922	7.995	5.58	10.686	5.173	11.676	6.54	4.537	6.466	3.598	3.164	10.824	6.235	10.164	6.595	4.424	6.813	8.976	6.655	6.008
c142674_g1_i1	PGSC0003DMP400000631_PGSC0003DMT400000852	null	Aldehyde dehydrogenase	PGSC0003DMT400000852	6.493	8.005	5.547	5.314	6.211	5.345	4.309	8.304	8.92	8.377	9.895	5.577	6.08	8.804	7.633	7.079	6.669	8.514	6.735	5.842	9.381	8.715	7.443	8.32	9.871	8.598	6.172	7.189	7.511	6.065	9.771	10.026	9.903	8.562	8.933	8.7
c138623_g2_i1	Solyc04g049090.2.1	genomic_reference:SL2.40ch04 gene_region:38700445-38705951 transcript_region:SL2.40ch04:38700445..38705951- go_terms:GO:0016021 functional_description:"MLO-like protein 17 (AHRD V1 ***- C6EWF0_VITVI); contains Interpro domain(s) IPR004326 Mlo-related protein "	MLO1	PGSC0003DMT400077488	14.127	2.889	4.033	3.886	4.982	4.6	4.835	3.334	3.125	3.812	4.701	5.813	4.53	4.765	9.292	5.401	9.869	6.811	4.898	6.227	4.12	6.788	5.417	4.871	6.315	5.518	4.292	7.33	3.21	4.79	3.928	4.17	5.717	3.902	4.087	2.228
c130991_g2_i2	PGSC0003DMP400045517_PGSC0003DMT400067461	null	Methionine rich arabinogalactan	PGSC0003DMT400067461	336.75	393.579	1614.2	134.41	356.856	454.297	525.613	374.732	1226.96	433.792	287.589	249.829	875.302	738.508	89.07	207.054	138.701	445.829	376.942	333.417	357.585	201.21	177.007	450.891	297.581	233.009	745.469	168.867	1084.93	172.128	585.644	941.652	230.725	564.997	770.921	544.814
c141632_g1_i1	PGSC0003DMP400032319_PGSC0003DMT400047715	null	PDE225/PTAC7	PGSC0003DMT400047715	42.888	61.148	156.478	72.306	68.8	99.699	92.423	108.529	96.395	70.481	57.429	72.629	63.406	86.707	57.146	76.097	66.642	79.342	81.666	52.211	97.069	69.023	49.661	139.804	104.942	70.549	115.359	58.249	119.026	53.484	95.788	97.269	88.112	75.217	130.815	104.923
c147402_g1_i2	PGSC0003DMP400013880_PGSC0003DMT400020367	null	Ethylene-inducing xylanase	PGSC0003DMT400020367	1.394	3.125	1.344	1.987	2.583	2.326	2.723	1.958	2.617	3.16	2.72	3.161	2.204	1.99	4.209	2.941	2.374	2.763	3.905	3.372	2.98	3.337	3.722	3.255	2.647	2.773	2.865	3.907	1.913	3.003	2.848	2.495	2.972	2.217	2.222	2.017
c130524_g1_i1	PGSC0003DMP400013583_PGSC0003DMT400019870	null	Heat shock protein 70 (HSP70)-interacting protein	PGSC0003DMT400019870	12.528	13.676	12.675	13.849	10.912	14.332	13.338	12.929	13.815	8.859	16.54	11.918	11.563	12.691	11.429	13.131	14.278	13.701	12.073	12.227	9.224	11.746	11.487	13.32	12.75	15.728	15.53	13.774	11.271	9.462	12.926	11.562	14.09	10.365	12.886	13.209
c145839_g1_i2	tr|F6HFI2|F6HFI2_VITVI	Putative uncharacterized protein OS=Vitis	ATP-dependent helicase	PGSC0003DMT400078328	3.345	4.495	5.049	2.945	3.986	4.611	3.927	4.453	4.163	4.715	5.023	5.105	3.743	3.817	3.262	4.93	3.6	4.996	4.598	3.162	5.418	4.993	4.394	5.852	5.729	4.337	4.413	3.685	4.193	3.872	5.346	3.465	3.732	4.483	5.304	4.435
c134798_g1_i1	PGSC0003DMP400002598_PGSC0003DMT400003637	null	WRKY transcription factor-c	PGSC0003DMT400003637	10.855	6.399	3.999	5.501	7.507	6.447	7.854	7.658	6.579	8.618	6.597	5.53	9.148	6.006	11.114	11.594	14.078	12.618	11.345	6.052	5.723	6.902	5.361	9.02	11.376	10.085	6.228	10.915	4.809	8.099	8.903	6.977	6.072	5.705	6.108	5.522
c137210_g1_i1	PGSC0003DMP400028650_PGSC0003DMT400042248	null	Conserved gene of unknown function	PGSC0003DMT400042248	12.167	10.445	9.873	13.503	10.08	19.779	18.278	10.788	12.66	11.257	13.867	12.673	8.805	11.321	11.834	9.652	12.921	15.629	6.504	10.51	8.959	10.108	11.358	13.191	9.81	6.113	10.597	8.971	14.341	9.996	13.138	11.308	10.466	7.242	8.9	14.476
c132819_g1_i1	PGSC0003DMP400021050_PGSC0003DMT400030994	null	Membrane channel protein	PGSC0003DMT400030994	2.279	5.79	5.501	1.783	2.428	4.447	1.701	2.001	4.206	1.926	2.426	1.529	5.272	4.027	4.792	2.828	1.791	10.701	4.09	12.341	16.904	4.975	13.744	4.839	2.475	2.668	4.06	2.165	4.312	2.262	3.419	5.371	4.285	4.256	8.207	3.368
c142125_g1_i7	PGSC0003DMP400012806_PGSC0003DMT400018621	null	Xylem serine proteinase 1	PGSC0003DMT400018621	2.115	3.51	4.496	1.961	2.612	2.917	2.972	3.141	2.892	2.578	1.299	1.897	3.3	2.798	1.562	2.922	1.965	2.74	2.865	2.067	2.557	1.682	1.621	3.19	1.889	2.936	2.533	2.427	3.177	2.835	2.71	3.257	2.686	3.261	3.919	3.833
c145662_g1_i1	Solyc08g066200.2.1	genomic_reference:SL2.40ch08 gene_region:51839180-51851039 transcript_region:SL2.40ch08:51839180..51851039+ go_terms:GO:0005515,GO:0004652 functional_description:"Poly(A) polymerase (AHRD V1 ***- D7M9N5_ARALY); contains Interpro domain(s) IPR007012 Poly(A) polymerase, central region "	Poly(A) polymerase beta	PGSC0003DMT400075574	3.837	3.243	2.632	3.886	4.295	3.438	5.198	3.205	2.892	3.662	4.445	4.303	3.223	3.091	4.849	3.931	4.296	3.936	3.905	3.617	3.806	5.177	4.366	4.074	4.152	3.714	2.887	3.917	3.264	3.931	3.43	2.899	3.861	3.921	3.529	4.361
c143065_g3_i3	Solyc01g103670.2.1	genomic_reference:SL2.40ch01 gene_region:83978628-83987203 transcript_region:SL2.40ch01:83978628..83987203+ go_terms:GO:0003824 functional_description:"Alpha/beta hydrolase fold-1 domain-containing protein (AHRD V1 **-- D3BTR9_POLPA)"	Conserved gene of unknown function	PGSC0003DMT400046923	2.96	2.622	2.768	1.907	3.25	2.469	1.596	2.431	1.97	2.017	2.445	2.963	2.669	2.857	3.222	2.366	2.93	2.582	2.75	2.54	2.439	3.32	2.248	2.392	3.041	2.437	2.035	2.477	1.826	1.985	2.763	1.617	3.061	2.099	2.256	1.478
c139317_g1_i1	Solyc03g112030.1.1	evidence_code:10F0H1E1IEG genomic_reference:SL2.40ch03 gene_region:56627129-56628631 transcript_region:SL2.40ch03:56627129..56628631- go_terms:GO:0019825 functional_description:"Cytochrome P450"	CYP71AU1	PGSC0003DMT400046700	3.403	2.205	6.27	2.573	5.011	3.703	5.828	5.303	4.079	2.94	3.81	2.048	1.872	3.793	5.221	3.271	1.817	3.033	4.147	3.468	4.061	2.076	3.335	4.817	2.536	2.879	3.374	3.363	2.896	4.494	2.625	3.719	4.769	3.655	7.336	5.744
c144896_g1_i1	PGSC0003DMP400008343_PGSC0003DMT400011991	null	Chaperone protein dnaJ	PGSC0003DMT400011991	13.913	8.165	12.607	12.527	12.063	10.608	12.564	12.746	12.331	12.461	12.492	14.022	13.479	13.522	13.008	14.969	15.226	13.194	12.442	11.868	15.931	14.418	13.919	13.697	11.417	13.146	12.101	12.053	11.088	11.527	11.328	13.029	13.043	14.74	12.127	11.235
c116443_g2_i1	null	null	Aldose 1-epimerase	PGSC0003DMT400078944	37.395	17.336	49.23	26.669	18.719	38.935	35.515	30.3	23.487	35.928	14.378	15.173	17.887	17.807	23.004	24.998	25.226	34.754	19.686	29.885	37.24	23.79	27.59	32.34	16.519	27.07	29.313	18.809	54.099	19.023	20.919	19.313	15.62	30.091	38.87	28.234
c108202_g1_i1	PGSC0003DMP400048580_PGSC0003DMT400071828	null	RPM1 interacting protein 4 transcript 2	PGSC0003DMT400071828	12.815	7.063	7.625	10.54	5.64	10.323	10.396	9.767	9.28	8.939	8.237	12.767	7.731	13.253	19.993	8.757	12.817	10.307	8.607	21.214	6.048	8.199	15.623	7.328	9.053	8.281	7.765	11.026	8.364	11.299	11.254	8.27	15.452	9.134	11.401	11.53
c143683_g1_i2	PGSC0003DMP400024038_PGSC0003DMT400035344	null	Beta-ketoacyl-ACP synthase II	PGSC0003DMT400035344	10.806	19.305	16.922	14.381	17.094	17.83	16.644	19.393	17.522	19.042	22.037	19.75	20.567	18.241	13.987	18.164	14.269	18.324	19.663	10.905	14.967	19.892	16.738	19.937	18.246	20.641	18.24	19.916	17.183	16.149	19.914	22.05	18.138	17.292	20.368	17.844
c140660_g1_i1	PGSC0003DMP400029511_PGSC0003DMT400043495	null	Allene oxide synthase	PGSC0003DMT400043495	2.23	2.697	2.395	2.537	6.085	3.274	5.723	7.583	8.316	3.331	3.744	3.633	4.674	3.278	4.371	2.828	5.696	8.841	6.146	10.046	7.415	4.283	5.96	7.339	1.879	2.14	3.506	3.434	3.566	5.669	5.262	3.789	5.401	6.592	8.062	4.382
c141960_g1_i1	Solyc01g088720.2.1	genomic_reference:SL2.40ch01 gene_region:75240886-75259743 transcript_region:SL2.40ch01:75240886..75259743+ go_terms:GO:0008134,GO:0003709 functional_description:"Transcription initiation factor IIB (AHRD V1 *-** B6K3D6_SCHJY); contains Interpro domain(s) IPR000812 Transcription factor TFIIB related "	Conserved gene of unknown function	PGSC0003DMT400055095	3.788	3.039	3.016	3.176	3.376	3.336	3.726	3.625	2.924	3.221	3.507	2.953	2.935	2.88	2.865	3.412	3.548	3.293	3.177	3.6	3.678	3.092	3.473	3.352	3.183	3.253	3.473	2.98	3.826	2.667	3.314	3.904	3.841	3.261	3.361	3.125
c133421_g9_i3	null	null	Gene of unknown function	PGSC0003DMT400061209	32.23	35.989	54.257	37.582	34.661	48.207	41.725	30.805	33.911	28.915	56.661	26.713	22.549	36.212	20.187	30.296	24.973	37.043	30.649	23.237	12.99	42.22	18.636	16.973	32.896	28.03	16.172	39.783	39.726	35.834	32.723	31.557	30.648	25.115	20.703	45.276
c126869_g1_i1	Solyc04g025290.2.1	genomic_reference:SL2.40ch04 gene_region:19180778-19194213 transcript_region:SL2.40ch04:19180778..19194213+ go_terms:GO:0005515,GO:0003747 functional_description:"Peptide chain release factor 2 (AHRD V1 **** B6UHD9_MAIZE); contains Interpro domain(s) IPR004374 Peptide chain release factor 2 "	Peptide chain release factor	PGSC0003DMT400076744	8.969	21.799	29.472	15.313	15.991	20.401	13.424	24.825	27.597	18.571	15.25	18.74	21.265	27.712	14.278	18.202	13.461	21.64	21.141	12.288	22.903	20.059	13.827	23.504	22.268	19.086	37	17.792	25.212	17.739	20.983	21.889	17.871	18.721	28.53	28.382
c139627_g2_i1	PGSC0003DMP400019678_PGSC0003DMT400028944	null	Conserved gene of unknown function	PGSC0003DMT400028944	18.521	14.693	11.138	20.059	20.034	16.392	14.265	14.521	16.251	15.711	21.98	19.344	14.021	15.442	21.232	20.238	18.547	16.689	16.44	17.728	13.925	18.57	16.333	16.025	15.63	14.663	13.959	18.648	13.573	18.302	15.065	12.798	16.518	15.696	15.789	15.015
c140283_g1_i1	Solyc08g066770.2.1	genomic_reference:SL2.40ch08 gene_region:52808097-52813393 transcript_region:SL2.40ch08:52808097..52813393- go_terms:GO:0030506 functional_description:"Ankyrin repeat family protein (AHRD V1 **-* D7KKP5_ARALY); contains Interpro domain(s) IPR002110 Ankyrin "	Ankyrin repeat-containing protein	PGSC0003DMT400011032	5.182	4.238	7.715	9.733	5.504	3.917	7.223	6.443	5.022	5.98	5.327	4.963	6.036	4.917	22.219	6.966	6.565	8.029	5.695	14.461	4.701	9.066	7.029	4.796	4.274	4.424	3.838	6.766	5.112	6.746	6.14	3.858	10.604	5.931	4.5	6.399
c134121_g4_i3	PGSC0003DMP400012101_PGSC0003DMT400017605	null	Nucleic acid binding protein	PGSC0003DMT400017605	18.087	15.1	12.991	13.982	17.171	15.137	15.192	14.725	12.903	13.585	17.212	17.853	13.866	12.902	15.719	12.782	14.426	13.002	15.238	15.004	14.77	12.806	16.508	16.068	13.064	13.77	12.964	13.311	12.611	14.055	14.493	13.988	15.097	13.804	15.622	13.959
c143682_g5_i2	PGSC0003DMP400026969_PGSC0003DMT400039794	null	TRNA isopentenyltransferase	PGSC0003DMT400039794	1.64	1.659	1.502	1.819	1.364	1.346	1.213	1.484	1.388	1.344	1.82	2.076	1.994	1.768	2.145	2.394	1.922	1.748	2.438	1.401	2.291	1.218	1.695	2.166	2.314	2.006	2.234	1.238	1.394	1.501	1.345	1.559	2.271	1.695	1.82	1.193
c133719_g1_i1	PGSC0003DMP400000222_PGSC0003DMT400000293	null	Conserved gene of unknown function	PGSC0003DMT400000293	9.224	6.335	11.274	5.918	7.207	5.61	5.57	6.26	5.509	6.03	5.365	7.511	7.764	6.591	7.981	10.812	8.608	12.055	6.389	6.674	9.096	7.787	4.56	10.399	10.214	10.316	14.369	7.693	10.569	3.951	5.304	7	6.428	4.227	9.949	6.409
c89453_g1_i1	Solyc10g074630.1.1	evidence_code:10F0H1E0IEG genomic_reference:SL2.40ch10 gene_region:57508319-57514041 transcript_region:SL2.40ch10:57508319..57514041+ go_terms:GO:0015031,GO:0005525,GO:0005622 functional_description:"ADP-ribosylation factor (AHRD V1 ***- B0WVM5_CULQU); contains Interpro domain(s) IPR006688 ADP-ribosylation factor "	ADP-ribosylation factor	PGSC0003DMT400043327	9.953	9.76	7.975	9.227	8.842	9.038	7.472	8.852	8.486	7.274	9.658	9.247	7.731	8.687	9.964	8.823	10.122	10.047	11.125	9.521	10.306	11.159	10.953	9.408	8.174	8.819	8.351	9.445	8.527	9.64	7.622	8.536	9.992	9.252	7.292	8.109
c142969_g1_i1	PGSC0003DMP400016962_PGSC0003DMT400024836	null	Lactoylglutathione lyase	PGSC0003DMT400024836	1.656	5.447	6.597	2.786	3.628	5.07	2.761	6.099	5.032	4.585	2.929	3.048	4.386	5.491	2.234	5.26	1.73	4.567	5.534	2.741	6.539	4.66	2.985	6.865	6.072	6.429	8.141	4.803	7.208	2.627	5.854	7.797	4.127	5.015	7.649	6.705
c145975_g4_i1	PGSC0003DMP400032096_PGSC0003DMT400047408	null	Chalcone reductase	PGSC0003DMT400047408	19.726	22.676	24.321	16.777	28.818	20.442	13.606	17.586	18.9	9.25	10.426	14.72	16.69	22.338	19.038	16.062	14.765	17.411	21.523	16.379	17.838	14.646	19.64	16.52	12.366	15.824	22.764	21.568	17.345	15.497	13.265	24.095	22.561	12.228	9.826	14.719
c136436_g1_i2	Solyc05g013340.2.1	genomic_reference:SL2.40ch05 gene_region:6428106-6437810 transcript_region:SL2.40ch05:6428106..6437810- go_terms:GO:0030276 functional_description:"AP-1 complex subunit mu-1 (AHRD V1 ***- B5X228_SALSA); contains Interpro domain(s) IPR001392 Clathrin adaptor, mu subunit "	Clathrin coat assembly protein ap-1	PGSC0003DMT400002906	6.772	6.239	5.275	4.551	5.001	5.09	5.341	5.227	5.816	5.137	6.256	4.822	5.693	5.971	5.051	6.061	6.182	6.721	6.781	5.632	6.51	4.896	6.089	6.681	5.597	6.468	7.146	5.387	5.641	5.215	5.886	6.272	5.549	5.33	5.795	6.832
c132755_g1_i1	Solyc06g069500.2.1	genomic_reference:SL2.40ch06 gene_region:39664520-39673451 transcript_region:SL2.40ch06:39664520..39673451+ functional_description:"Genomic DNA chromosome 5 P1 clone MXM12 (AHRD V1 *-*- Q9SD86_ARATH)"	Integrase core domain containing protein	PGSC0003DMT400097435	2.279	2.515	2.293	2.032	2.061	1.52	1.777	1.603	2.288	2.378	2.54	1.944	1.274	2.201	2.185	2.319	2.096	1.951	2.033	1.769	2.232	1.927	2.441	2.231	1.617	2.073	2.179	1.863	1.74	1.412	2.011	1.455	2.113	1.576	1.831	2.08
c137928_g1_i1	Solyc04g080830.2.1	genomic_reference:SL2.40ch04 gene_region:62501648-62505187 transcript_region:SL2.40ch04:62501648..62505187- go_terms:GO:0004519 functional_description:"Pentatricopeptide repeat-containing protein (AHRD V1 ***- D7KGE6_ARALY); contains Interpro domain(s) IPR002885 Pentatricopeptide repeat "	Pentatricopeptide repeat-containing protein	PGSC0003DMT400090291	7.518	11.065	11.263	9.227	11.038	11.057	9.02	11.595	9.905	9.642	6.739	8.257	9.237	10.057	5.787	9.784	8.148	10.701	10.074	8.47	9.981	6.929	10.262	10.96	9.618	10.2	14.656	10.129	12.287	8.81	11.391	12.255	14.139	9.784	10.898	12.111
c138373_g1_i1	Solyc09g075320.1.1	evidence_code:10F0H1E0IEG genomic_reference:SL2.40ch09 gene_region:62533094-62533690 transcript_region:SL2.40ch09:62533094..62533690+ go_terms:GO:0008270 functional_description:"Ring H2 finger protein (AHRD V1 *-*- D9ZHD8_HYPPE); contains Interpro domain(s) IPR001841 Zinc finger, RING-type "	RING-H2 finger protein ATL2	PGSC0003DMT400081440	3.927	2.269	2.542	6.964	2.97	2.458	3.44	1.904	3.337	6.341	3.99	2.17	5.449	5.444	7.398	2.451	4.322	2.774	3.408	2.356	3.176	3.162	2.082	1.606	2.485	4.683	2.389	2.89	2.594	2.114	2.456	8.328	3.011	2.404	3.216	2.291
c145751_g5_i2	PGSC0003DMP400000337_PGSC0003DMT400000446	null	Digalactosyldiacylglycerol synthase 2, chloroplastic	PGSC0003DMT400000446	2.107	2.087	1.039	1.73	2.496	2.224	1.987	1.56	1.843	1.906	2.009	2.123	1.473	1.686	2.906	2.111	1.774	1.68	2.299	2.085	2.124	2.251	1.87	1.854	1.849	2.073	1.703	1.782	1.924	2.469	2.329	2.125	2.459	2.148	1.44	2.714
c137954_g1_i1	Solyc11g069000.1.1	evidence_code:10F1H1E1IEG genomic_reference:SL2.40ch11 gene_region:50652125-50657452 transcript_region:SL2.40ch11:50652125..50657452- go_terms:GO:0044267,GO:0006457 functional_description:"T-complex protein 1 subunit beta (AHRD V1 ***- B6T8X5_MAIZE); contains Interpro domain(s) IPR012716 T-complex protein 1, beta subunit "	T-complex protein 1 subunit beta	PGSC0003DMT400033155	34.066	28.594	27.665	22.517	24.339	21.064	19.444	20.781	18.974	17.768	21.885	21.288	26.437	24.633	25.845	26.44	25.312	27.086	30.095	23.894	27.289	22.774	22.892	28.439	27.339	33.922	38.494	25.777	28.67	21.799	16.145	24.303	25.069	23.824	28.151	22.585
c1146_g1_i1	PGSC0003DMP400050557_PGSC0003DMT400074637	null	Beta-ureidopropionase	PGSC0003DMT400074637	12.421	12.435	7.84	12.714	14.24	9.69	9.44	8.035	10.34	9.04	10.36	15.739	10.699	12.047	19.159	13.498	18.287	14.434	16.139	11.798	9.499	13.332	10.953	8.815	14.387	8.233	8.672	14.328	6.506	12.238	9.274	8.293	15.798	7.922	8.107	8.426
c143275_g1_i1	null	null	Soul heme-binding family protein	PGSC0003DMT400002733	127.696	345.604	205.357	260.152	263.35	255.45	276.532	224.06	274.935	256.471	520.298	253.584	258.907	282.787	217.123	239.405	228.143	232.759	262.743	261.386	230.022	244.41	200.654	274.436	265.574	108.338	301.687	253.376	195.678	247.026	250.459	200.683	232.068	180.713	258.124	245.408
c137691_g1_i2	PGSC0003DMP400049872_PGSC0003DMT400073693	null	Chloroplast post-illumination chlorophyll fluorescence increase protein	PGSC0003DMT400073693	89.761	56.161	62.503	63.168	105.86	65.864	66.759	74.54	53.161	90.868	95.73	108.335	133.601	84.436	107.542	116.818	131.084	126.286	120.61	65.042	88.71	164.237	80.641	93.993	153.933	140.993	109.729	148.357	43.757	65.436	81.083	84.702	80.776	67.838	44.945	42.119
c100704_g2_i2	PGSC0003DMP400053290_PGSC0003DMT400078626	null	Methionyl-tRNA formyltransferase	PGSC0003DMT400078626	2.911	5.115	5.671	3.105	4.779	5.059	3.602	6.077	6.515	3.833	4.284	3.34	5.139	6.006	3.553	4.741	3.33	5.661	5.176	3.214	6.136	2.812	3.777	5.798	5.597	4.923	6.736	4.39	5.479	4.01	4.605	4.863	5.332	4.079	6.108	5.058
c136771_g1_i5	Solyc02g085290.2.1	genomic_reference:SL2.40ch02 gene_region:42809743-42814096 transcript_region:SL2.40ch02:42809743..42814096- go_terms:GO:0042802 functional_description:"Maf-like protein expressed (AHRD V1 ***- Q2R2T0_ORYSJ); contains Interpro domain(s) IPR003697 Maf-like protein "	Maf protein	PGSC0003DMT400008998	1.664	4.27	5.253	3.806	4.45	4.937	3.745	7.389	6.823	4.585	3.829	4.275	5.715	4.941	2.266	4.845	2.53	5.537	3.558	2.523	4.14	2.882	3.335	5.313	4.718	5.825	6.128	4.028	5.544	3.329	5.452	5.406	4.256	4.601	6.499	5.786
c145852_g1_i1	PGSC0003DMP400014103_PGSC0003DMT400020692	null	Lipin family protein	PGSC0003DMT400020692	2.738	1.252	1.661	3.638	2.254	2.591	7.032	3.42	2.214	4.665	2.407	2.897	1.65	2.096	2.315	2.781	4.035	2.56	1.537	4.432	1.564	1.191	1.732	2.942	2.132	2.236	2.29	1.802	1.394	2.104	3.187	2.356	3.1	2.788	2.434	2.217
c134428_g3_i5	PGSC0003DMP400050992_PGSC0003DMT400075309	null	Conserved gene of unknown function	PGSC0003DMT400075309	6.477	5.533	5.569	8.331	5.969	5.58	5.685	7.239	4.799	8.287	12.72	11.229	7.199	10.256	4.929	10.661	6.348	7.499	11.46	12.253	7.07	4.073	3.915	14.096	10.063	6.496	7.378	5.498	7.457	5.116	8.046	8.894	10.841	15.43	10.831	5.396
c139105_g2_i1	PGSC0003DMP400053177_PGSC0003DMT400078483	null	Conserved gene of unknown function	PGSC0003DMT400078483	4.337	6.667	9.026	4.729	5.088	7.406	3.573	5.711	7.638	4.254	4.569	5.907	6.822	6.31	4.509	6.052	4.583	7.555	7.625	3.854	7.631	6.736	4.173	7.748	10.851	9.797	9.513	5.377	7.965	4.701	5.823	7.185	6.131	4.621	6.22	6.515
c129247_g2_i1	PGSC0003DMP400021904_PGSC0003DMT400032251	null	Ubiquitin-conjugating enzyme E2 36	PGSC0003DMT400032251	95.032	133.266	122.159	125.884	135.414	119.294	98.28	122.899	114.097	123.194	111.113	113.987	147.512	130.353	132.998	139.318	110.58	163.228	150.728	132.309	110.581	127.421	122.869	108.779	127.988	150.561	97.362	145.92	105.939	141.568	128.564	115.242	131.743	109.87	118.063	126.02
c144709_g1_i1	Solyc06g072660.2.1	genomic_reference:SL2.40ch06 gene_region:41196763-41202118 transcript_region:SL2.40ch06:41196763..41202118- functional_description:"Dek protein (AHRD V1 *-*- B6SWA1_MAIZE); contains Interpro domain(s) IPR014876 DEK, C-terminal "	Protein DEK	PGSC0003DMT400069255	1.361	9.3	12.279	1.189	4.469	11.047	8.829	9.433	9.863	8.598	5.45	4.227	5.228	5.936	4.063	6.74	3.861	6.033	4.009	8.014	7.867	4.66	7.766	8.88	4.718	7.312	6.725	2.719	14.481	2.38	6.416	7.404	7.366	7.833	12.305	13.473
c135054_g2_i3	PGSC0003DMP400014930_PGSC0003DMT400021923	null	Auxin influx transport protein	PGSC0003DMT400021923	14.332	18.481	8.02	6.956	7.488	9.231	6.182	7.938	8.91	5.528	9.696	9.228	11.075	14.436	7.892	9.511	10.513	9.551	13.528	6.814	6.992	8.383	8.364	9.753	10.659	11.957	9.778	11.922	6.408	7.339	7.876	9.957	11.829	5.794	9.168	7.032
c131783_g1_i1	PGSC0003DMP400026924_PGSC0003DMT400039740	null	Nucleic acid binding protein	PGSC0003DMT400039740	13.134	12.992	13.601	15.34	10.612	13.75	14.982	12.38	12.893	12.952	13.431	13.862	11.009	11.064	14.028	12.603	16.93	14.445	14.083	14.715	14.77	17.186	11.303	15.874	10.709	15.91	14.889	12.979	16.999	11.171	14.472	12.475	11.098	12.425	14.941	13.463
c134046_g1_i1	tr|D4NSC0|D4NSC0_SOLTU	Nitric oxide synthase-associated protein	Nitric oxide synthase-associated protein I	PGSC0003DMT400038397	13.889	19.562	26.885	20.388	20.566	21.87	22.817	23.803	30.691	21.581	25.98	21.561	20.046	24.797	22.818	24.791	22.026	26.996	22.782	18.42	24.702	24.438	17.549	32.006	25.874	23.136	33.571	25.545	27.503	13.798	25.112	24.441	21.426	22.1	27.883	24.549
c145497_g1_i1	Solyc09g075800.2.1	genomic_reference:SL2.40ch09 gene_region:62913980-62927024 transcript_region:SL2.40ch09:62913980..62927024+ go_terms:GO:0005515,GO:0005247 functional_description:"Voltage-gated chloride channel (AHRD V1 **** Q96325_ARATH); contains Interpro domain(s) IPR002251 Chloride channel plant CLC "	Chloride channel clc	PGSC0003DMT400078919	4.534	4.216	3.705	4.72	4.015	4.06	4.242	4.249	4.047	3.441	3.697	4.256	4.065	4.121	4.646	5.326	4.722	4.296	4.517	5.01	2.93	4.888	4.155	3.826	4.183	4.52	3.827	4.491	3.361	4.534	3.864	3.535	4.769	4.503	3.439	4.34
c128396_g1_i1	PGSC0003DMP400006649_PGSC0003DMT400009554	null	Receptor expression-enhancing protein 3	PGSC0003DMT400009554	8.715	7.598	10.212	7.337	8.203	9.843	8.093	8.992	10.022	6.873	9.886	8.738	11.131	10.01	6.556	7.305	7.217	8.108	9.311	10.423	8.752	7.261	7.084	8.988	8.709	7.974	12.179	6.746	8.624	6.973	8.872	9.968	8.847	8.109	8.81	9.207
c141038_g1_i1	sp|Q2HXK9|RBOHD_SOLTU	Respiratory burst oxidase homolog protein	Respiratory burst oxidase homolog protein C	PGSC0003DMT400036734	4.641	12.457	7.354	6.281	8.552	4.121	9.249	8.422	6.314	5.217	2.218	4.303	7.066	2.131	2.542	8.568	8.026	5.819	10.247	5.579	8.378	4.266	4.449	5.712	6.254	11.131	7.975	4.541	6.225	2.094	7.485	7.751	14.781	10.099	5.673	6.356
c144641_g2_i1	PGSC0003DMP400032091_PGSC0003DMT400047402	null	Sulfate/bicarbonate/oxalate exchanger and transporter sat-1	PGSC0003DMT400047402	15.758	24.71	18.696	12.634	20.944	16.464	10.453	14.607	19.79	17.026	14.274	15.23	23.258	23.825	21.798	27.637	18.808	29.984	26.086	13.918	30.219	22.362	17.797	18.525	26.662	30.966	17.599	25.716	20.738	16.603	17.584	20.041	28.238	15.686	21.428	19.038
c64521_g1_i1	PGSC0003DMP400035261_PGSC0003DMT400052309	null	Succinic semialdehyde reductase isofom1	PGSC0003DMT400052309	58.646	88.79	97.578	74.409	83.814	82.246	70.475	79.703	85.758	81.597	65.959	72.516	92.191	95.289	68.697	86.984	69.477	91.148	99.654	80.711	56.416	82.477	78.412	95.674	81.513	92.515	95.935	77.37	91.587	97.23	84.164	108.658	73.953	92.943	98.801	92.474
c123298_g1_i1	PGSC0003DMP400062518_PGSC0003DMT400090843	null	Conserved gene of unknown function	PGSC0003DMT400090843	4.944	5.415	5.795	5.793	5.166	5.59	8.016	5.346	6.462	5.287	4.085	5.841	5.294	5.023	3.715	3.77	5	3.112	5.695	6.052	6.884	5.387	5.02	6.1	5.395	5.902	5.774	4.39	6.181	6.183	6.913	4.944	6.22	5.035	5.137	7.486
c136674_g1_i1	PGSC0003DMP400016973_PGSC0003DMT400024850	null	Casein kinase 1 4	PGSC0003DMT400024850	3.747	3.221	2.948	3.629	3.26	3.254	3.21	3.345	2.532	3.451	3.118	3.104	3.323	3.138	4.606	4.129	4.904	4.499	4.621	5.185	3.511	5.597	4.459	2.522	3.233	4.27	3.164	4.078	2.929	3.329	2.573	3.431	4.739	3.527	2.624	3.03
c140816_g2_i2	PGSC0003DMP400063133_PGSC0003DMT400091458	null	Bcl-2-associated athanogene	PGSC0003DMT400091458	6.813	11.376	11.183	15.091	11.976	11.588	9.555	19.512	19.217	17.036	9.308	14.975	17.809	17.924	14.869	6.438	8.409	15.133	10.906	12.84	20.169	7.621	15.955	6.703	10.063	21.524	14.911	13.392	14.535	7.931	20.782	18.493	7.652	13.676	6.242	21.646
c145092_g1_i1	PGSC0003DMP400026240_PGSC0003DMT400038606	null	Ubiquitin-protein ligase	PGSC0003DMT400038606	6.28	6.635	4.507	2.839	6.81	5.09	6.306	6.239	4.291	6.852	7.213	7.143	5.715	5.432	6.872	6.834	7.4	5.751	5.568	5.238	4.435	4.651	6.126	6.509	7.598	5.479	4.347	9.153	4.982	4.81	6.828	5.487	7.455	5.34	5.795	3.252
c147319_g2_i1	PGSC0003DMP400049022_PGSC0003DMT400072493	null	Proteophosphoglycan 5	PGSC0003DMT400072493	4.673	4.998	2.406	2.014	4.711	2.866	2.436	2.711	2.373	3.893	2.938	5.596	5.128	3.91	5.528	5.194	4.965	5.616	4.817	3.179	2.93	3.285	3.528	3.255	4.92	3.349	2.279	4.904	2.205	3.25	1.662	2.703	5.46	4.345	2.78	2.323
c126770_g2_i2	PGSC0003DMP400053725_PGSC0003DMT400079237	null	Ribonucleoprotein, chloroplast	PGSC0003DMT400079237	3.616	10.113	12.211	5.962	6.83	10.68	6.077	7.519	9.27	6.411	2.787	5.671	9.713	9.741	6.726	8.908	5.017	7.07	7.717	5.273	13.413	7.332	6.494	15.378	9.548	15.421	20.829	8.8	15.724	3.427	9.062	9.714	8.057	7.055	14.751	10.379
c120732_g1_i1	null	null	CBL-interacting protein kinase 7	PGSC0003DMT400020443	5.69	6.207	2.632	4.063	12.973	2.795	2.752	3.431	4.132	2.91	14.445	3.218	20.079	15.723	9.899	5.1	9.235	13.408	15.203	6.341	6.834	13.638	7.13	2.64	13.902	15.757	6.338	11.277	8.181	7.24	3.981	4.308	11.69	5.005	7.727	4.171
c134711_g1_i1	PGSC0003DMP400047733_PGSC0003DMT400070599	null	Conserved gene of unknown function	PGSC0003DMT400070599	9.035	12.114	9.207	7.222	8.155	7.793	5.991	7.669	8.094	8.568	8.502	8.813	9.492	8.839	7.536	11.849	10.052	9.923	11.033	9.538	11.987	7.551	11.8	9.904	6.981	11.438	9.446	8.307	12.244	7.339	5.865	8.755	10.555	9.794	7.392	8.004
c142658_g3_i1	PGSC0003DMP400038162_PGSC0003DMT400056764	null	Gene of unknown function	PGSC0003DMT400056764	4.337	3.35	7.704	6.024	8.3	5.702	7.252	7.239	6.918	5.638	5.488	6.473	6.745	6.264	6.613	4.779	5.226	5.12	6.065	7.778	3.717	2.724	6.375	5.496	6.082	4.174	3.396	5.82	3.264	5.521	7.188	6.954	5.184	6	7.694	10.443
c140611_g3_i3	PGSC0003DMP400041370_PGSC0003DMT400061495	null	Pollen allergen Amb a 1.1	PGSC0003DMT400061495	4.837	6.346	4.88	4.267	2.747	5.906	3.564	4.711	3.74	3.762	5.564	4.473	3.223	5.151	3.367	5.524	4	4.826	5.106	5.089	2.822	4.345	4.228	3.858	5.122	5.786	5.531	6.102	6.214	4.455	4.277	4.828	3.772	5.528	5.148	5.839
c146878_g2_i1	Solyc09g074670.2.1	genomic_reference:SL2.40ch09 gene_region:61989394-61999166 transcript_region:SL2.40ch09:61989394..61999166+ go_terms:GO:0008270 functional_description:"CW-type Zinc Finger family protein expressed (AHRD V1 *-*- Q10LI9_ORYSJ); contains Interpro domain(s) IPR011124 Zinc finger, CW-type "	Conserved gene of unknown function	PGSC0003DMT400013673	7.822	4.323	5.332	7.594	6.53	6.508	10.128	6.97	5.784	8.759	5.621	5.765	6.246	4.964	6.451	5.976	6.704	6.777	5.28	9.293	4.278	6.149	8.586	5.712	5.931	6.688	4.779	4.843	7.241	7.428	7.612	6.353	7.237	8.966	7.225	6.705
c143639_g1_i1	PGSC0003DMP400042818_PGSC0003DMT400063602	null	WD-repeat protein	PGSC0003DMT400063602	18.169	16.245	10.958	15.446	13.011	14.005	15.058	12.789	12.236	14.026	16.141	15.173	11.74	11.778	20.883	13.762	19.8	18.031	15.781	20.145	14.023	18.508	13.79	12.361	12.75	12.782	12.09	14.217	12.914	15.556	11.698	11.077	14.05	12.188	12.886	13.42
c146929_g2_i1	PGSC0003DMP400048431_PGSC0003DMT400071590	null	Glucosyltransferase	PGSC0003DMT400071590	14.422	2.194	9.602	6.849	2.602	12.016	9.067	9.046	1.981	11.568	1.886	8.502	1.506	2.868	1.109	2.404	3.748	2.019	2.934	1.41	6.805	2.137	1.971	1.929	9.123	8.838	1.715	4.018	11.369	7.2	8.438	7.15	1.846	10.326	4.333	1.763
c133183_g1_i1	PGSC0003DMP400032101_PGSC0003DMT400047413	null	Transcription factor	PGSC0003DMT400047413	5.756	4.698	3.592	5.926	5.766	5.192	3.507	5.55	4.926	4.394	6.275	5.86	5.095	4.203	9.041	6.862	7.304	6.36	4.159	7.27	4.356	4.967	7.627	2.285	4.324	3.742	4.27	5.065	3.609	5.709	2.985	3.685	5.648	3.902	3.506	3.168
c115973_g1_i1	PGSC0003DMP400005480_PGSC0003DMT400007890	null	KOM	PGSC0003DMT400007890	5.214	8.048	7.862	6.689	6.491	6.202	6.306	7.056	5.392	5.247	5.241	4.652	7.044	8.816	7.835	5.976	3.704	7.589	8.33	6.403	10.207	6.876	6.623	6.725	5.031	6.074	8.871	6.323	7.024	6.41	4.732	7.3	6.793	7.744	7.694	7.497
c145648_g1_i9	PGSC0003DMP400031586_PGSC0003DMT400046689	null	Fb2	PGSC0003DMT400046689	2.837	3.724	1.559	2.608	2.225	1.948	3.048	2.711	4.026	3.532	4.104	3.057	2.558	4.074	1.951	2.941	2.383	2.131	2.703	4.23	3.058	3.206	2.957	2.339	3.253	2.831	2.765	5.437	3.307	4.119	3.345	2.449	3.673	3.015	2.323	2.788
c142630_g2_i1	PGSC0003DMP400028340_PGSC0003DMT400041818	null	Phospho-2-dehydro-3-deoxyheptonate aldolase 2, chloroplastic	PGSC0003DMT400041818	128.221	176.253	121.436	91.106	149.402	159.821	152.483	230.019	235.207	193.625	125.899	126.971	185.865	147.868	80.458	95.374	153.536	151.996	165.805	161.178	153.023	71.493	157.975	151.152	156.004	162.258	129.44	153.985	147.62	142.131	162.188	262.352	219.736	157.716	121.625	164.644
c130606_g1_i1	PGSC0003DMP400053806_PGSC0003DMT400079359	null	Calmodulin	PGSC0003DMT400079359	15.356	15.068	6.868	9.644	17.432	7.773	28.397	35.452	4.206	20.206	44.538	17.126	23.779	37.441	27.691	8.851	10.426	21.437	10.917	44.512	6.608	3.653	6.734	9.397	15.983	7.37	6.239	25.193	13.39	8.06	11.561	20.988	18.928	12.848	12.35	8.13
c136037_g1_i3	PGSC0003DMP400039591_PGSC0003DMT400058770	null	Conserved gene of unknown function	PGSC0003DMT400058770	4.444	4.045	2.632	4.702	4.914	3.652	3.105	3.539	5.106	3.341	4.682	4.812	4.02	4.718	4.492	4.289	4.748	6.27	5.326	3.784	4.632	4.984	5.122	3.589	5.526	4.213	3.805	4.793	3.577	4.721	2.731	3.731	5.223	2.956	3.864	2.766
c124829_g1_i1	Solyc07g063910.2.1	genomic_reference:SL2.40ch07 gene_region:63472884-63473581 transcript_region:SL2.40ch07:63472884..63473581+ functional_description:"Unknown Protein (AHRD V1)"	Conserved gene of unknown function	PGSC0003DMT400049606	149.423	128.503	162.973	118.858	126.349	149.039	158.856	147.606	100.876	116.171	184.124	105.033	127.488	146.475	113.248	104.715	109.563	120.4	164.776	112.654	84.452	121.448	169.002	102.97	171.654	114.182	72.662	151.931	104.339	117.547	165.353	131.748	180.874	81.661	156.431	125.735
c122334_g1_i1	PGSC0003DMP400044924_PGSC0003DMT400066619	null	Proteinase inhibitor 1	PGSC0003DMT400066619	4.083	5.447	3.841	2.014	6.801	7.089	1.156	3.033	3.432	3.481	6.095	4.982	6.424	12.047	6.864	5.665	4.13	8.886	9.612	5.641	9.883	7.288	3.97	4.882	7.305	10.421	5.044	6.565	5.22	4.464	4.764	4.193	10.15	3.892	4.433	5.691
c143208_g1_i1	Solyc10g012030.2.1	genomic_reference:SL2.40ch10 gene_region:4322685-4331475 transcript_region:SL2.40ch10:4322685..4331475- functional_description:"cDNA clone J023132J12 full insert sequence (AHRD V1 ***- B7EL27_ORYSJ)"	Conserved gene of unknown function	PGSC0003DMT400049898	14.495	15.528	16.436	15.703	15.217	14.76	15.813	16.274	19.217	17.397	18.321	18.287	17.388	15.302	16.003	17.08	17.417	18.167	16.255	14.312	14.436	17.597	15.006	15.54	16.933	17.724	16.869	18.597	14.611	14.193	16.081	17.072	17.358	16.809	15.142	15.712
c133458_g2_i2	PGSC0003DMP400035476_PGSC0003DMT400052619	null	14-3-3 protein 9	PGSC0003DMT400052619	81.111	99.385	124.678	93.368	87.277	105.279	90.158	107.54	109.584	104.914	72.499	86.387	94.771	105.381	74.29	86.155	94.52	139.615	106.574	82.104	104.228	93.847	89.779	125.741	104.013	116.639	104.342	86.452	126.115	100.381	115.056	132.164	90.146	123.595	120.821	113.212
c142154_g1_i1	PGSC0003DMP400050999_PGSC0003DMT400075316	null	Fertility restorer	PGSC0003DMT400075316	3.394	2.258	2.768	1.961	3.541	2.571	2.694	3.087	3.401	3.231	2.654	2.963	1.971	2.763	3.481	3.026	3.591	2.616	2.218	3.127	2.39	2.847	2.865	2.317	2.607	2.457	2.81	2.336	2.28	2.568	2.139	2.553	2.735	3.054	2.189	1.901
c140936_g1_i1	PGSC0003DMP400053984_PGSC0003DMT400079597	null	Radical SAM domain-containing protein	PGSC0003DMT400079597	6.485	11.825	12.562	7.523	10.032	9.058	8.236	9.39	11.537	7.505	9.981	10.436	9.248	13.593	9.681	10.19	9.843	13.07	14.695	6.954	13.285	7.533	8.53	15.637	13.407	10.613	14.977	11.177	11.034	8.702	10.862	12.798	11.345	10.089	13.4	12.407
c146476_g1_i1	PGSC0003DMP400028539_PGSC0003DMT400042098	null	Lesion-inducing protein	PGSC0003DMT400042098	43.683	42.185	31.845	37.244	37.544	43.077	24.708	32.957	29.366	34.232	29.667	30.799	40.115	38.706	40.925	35.207	44.686	37.562	47.666	28.921	46.691	33.986	40.846	35.94	43.292	51.473	42.166	40.256	41.379	28.821	25.651	40.127	53.732	40.259	35.185	37.6
c129304_g1_i1	PGSC0003DMP400007307_PGSC0003DMT400010467	null	U4/U6.U5 tri-snRNP-associated protein	PGSC0003DMT400010467	5.165	6.432	7.173	5.793	6.414	7.232	6.908	5.249	5.869	4.736	6.578	5.935	6.557	6.369	7.536	6.891	7.939	7.149	8.953	6.77	6.107	6.403	5.214	6.735	7.264	5.671	6.427	7.542	5.965	5.344	5.516	7.716	6.635	5.035	5.74	8.838
c141716_g1_i1	tr|K9MBH8|K9MBH8_SOLTU	Beta-1,3-glucanase 27 OS=Solanum tuberosum	Hydrolase, hydrolyzing O-glycosyl compounds	PGSC0003DMT400047134	5.428	4.313	3.671	2.617	3.415	5.202	5.838	3.463	3.782	3.943	4.076	3.01	4.851	5.397	2.647	5.514	2.974	2.188	5.303	2.321	4.838	3.548	3.141	5.798	4.94	6.899	6.758	4.259	8.04	4.356	4.15	4.874	4.739	5.301	8.319	6.198
c144614_g1_i1	PGSC0003DMP400017568_PGSC0003DMT400025769	null	La domain-containing protein	PGSC0003DMT400025769	4.329	5.18	6.439	5.332	7.11	5.335	6.411	5.141	6.78	6.692	6.398	6.954	7.11	6.908	5.747	5.599	4.017	7.285	5.707	6.175	5.359	4.012	4.735	6.865	6.345	7.12	6.747	5.749	7.911	5.926	5.135	6.411	6.408	5.734	8.085	6.261
c144194_g1_i2	PGSC0003DMP400022684_PGSC0003DMT400033350	null	Scramblase family protein	PGSC0003DMT400033350	2.148	1.798	1.299	1.934	1.654	1.469	1.596	2.227	2.002	1.675	2.189	1.519	2.027	1.838	1.473	2.215	2.391	2.244	1.756	1.542	2.163	1.743	2.46	2.479	2.93	2.927	2.544	1.571	2.313	1.837	1.577	1.34	1.619	2.049	1.865	1.7
c127047_g1_i1	null	null	Gene of unknown function	PGSC0003DMT400011041	7.076	1.648	2.948	7.665	4.972	3.611	9.507	3.958	2.712	5.368	3.763	3.161	2.027	2.833	5.868	5.043	6.009	3.699	2.426	6.858	5.123	2.628	2.045	4.375	2.021	2.764	3.009	2.87	1.351	7.171	3.441	2.033	3.545	3.074	2.256	2.122
c138384_g1_i1	PGSC0003DMP400013290_PGSC0003DMT400019412	null	Carbamoyl phosphate synthase large subunit	PGSC0003DMT400019412	24.498	27.321	32.782	22.996	22.076	22.727	21.622	19.426	27.767	20.256	17.573	24.609	23.369	20.348	22.559	30.503	26.225	29.319	23.44	21.949	27.928	24.806	18.792	29.97	25.693	30.649	39.201	19.866	32.139	18.747	23.661	26.59	21.179	21.509	28.061	31.845
c119752_g2_i1	PGSC0003DMP400007778_PGSC0003DMT400011187	null	Esterase	PGSC0003DMT400011187	9.675	29.879	34.183	9.085	34.632	36.803	39.757	84.134	60.142	41.917	20.843	18.127	37.324	77.879	9.139	36.036	16.956	35.273	52.611	10.896	43.544	13.446	22.818	34.162	26.157	49.678	36.348	25.918	61.501	29.246	30.341	47.347	46.761	45.856	94.01	36.343
c131523_g1_i1	PGSC0003DMP400050995_PGSC0003DMT400075312	null	Conserved gene of unknown function	PGSC0003DMT400075312	1.017	2.622	3.491	1.934	2.612	3.795	2.57	2.56	3.877	3.271	1.905	2.614	4.342	2.81	2.161	3.148	1.87	4.33	3.812	2.146	3.432	2.47	2.948	5.194	4.506	4.453	7.101	1.792	3.977	1.817	2.53	2.391	1.906	2.473	5.192	3.506
c141164_g2_i1	PGSC0003DMP400041177_PGSC0003DMT400061154	null	Membrane protein	PGSC0003DMT400061154	56.703	12.574	17.058	49.16	12.557	46.494	43.531	17.78	2.384	44.907	41.657	16.136	17.067	19.599	27.488	18.39	24.46	22.271	20.31	23.867	22.667	31.052	28.474	27.76	23.712	28.749	10.265	28.546	16.642	34.106	24.116	20.607	35.653	19.381	15.957	4.202
c146091_g1_i2	Solyc11g011040.1.1	evidence_code:10F1H1E1IEG genomic_reference:SL2.40ch11 gene_region:4089589-4094356 transcript_region:SL2.40ch11:4089589..4094356- go_terms:GO:0015031,GO:0005525,GO:0005622 functional_description:"ADP-ribosylation factor-like protein (AHRD V1 ***- Q8W4C8_ARATH); contains Interpro domain(s) IPR006688 ADP-ribosylation factor "	ADP-ribosylation factor	PGSC0003DMT400040524	10.896	11.376	12.844	12.314	11.599	11.333	12.354	10.971	11.177	9.571	10.663	8.983	9.281	11.836	10.45	13.008	12.713	10.386	13.563	10.589	11.919	9.486	9.608	11.337	9.639	10.431	12.311	9.918	11.682	10.806	9.57	9.275	9.666	9.281	12.897	12.164
c114663_g1_i1	PGSC0003DMP400048926_PGSC0003DMT400072365	null	Conserved gene of unknown function	PGSC0003DMT400072365	3.435	3.424	2.881	5.536	5.998	3.009	3.535	3.173	3.242	4.344	3.242	2.963	3.057	3.559	4.978	3.29	3.226	2.075	3.755	4.852	2.301	3.066	3.602	1.897	2.556	2.639	1.515	3.383	1.967	4.682	3.282	2.784	3.782	3.084	3.015	2.84
c123012_g1_i1	PGSC0003DMP400020913_PGSC0003DMT400030796	null	Protein kinase APK1B, chloroplast	PGSC0003DMT400030796	7.649	3.746	4.247	4.631	2.593	5.957	4.567	2.807	3.189	3.481	5.677	2.595	3.566	4.215	4.306	4.657	5.087	2.785	2.646	6.306	2.104	3.968	3.712	2.457	2.829	3.186	6.261	3.494	4.56	4.237	3.536	6.133	6.438	2.7	4.5	4.213
c143984_g1_i7	PGSC0003DMP400047045_PGSC0003DMT400069664	null	Protein phosphatase pp2a regulatory subunit B	PGSC0003DMT400069664	1.55	2.13	1.435	1.597	1.915	1.663	2.236	1.581	1.801	1.675	1.791	1.991	2.304	2.435	2.024	1.989	1.556	1.894	2.091	1.725	1.642	1.629	1.502	1.789	1.859	1.641	2.467	1.923	1.816	1.452	1.366	1.571	1.471	1.429	1.865	1.827
c146806_g2_i3	Solyc02g071810.2.1	genomic_reference:SL2.40ch02 gene_region:35737283-35746207 transcript_region:SL2.40ch02:35737283..35746207- go_terms:GO:0005515,GO:0016301 functional_description:"Receptor like kinase, RLK"	Kinase	PGSC0003DMT400073235	2.935	2.461	2.745	3.46	4.266	2.632	4.481	3.861	3.316	3.451	3.905	3.416	2.713	2.658	3.254	2.62	3.374	3.721	3.189	4.011	2.94	1.603	3.169	2.425	3.809	2.629	1.637	3.051	2.064	2.647	3.187	2.841	2.765	3.281	1.809	5.163
c120106_g1_i1	Solyc05g012500.2.1	genomic_reference:SL2.40ch05 gene_region:5742002-5745384 transcript_region:SL2.40ch05:5742002..5745384- go_terms:GO:0045449 functional_description:"WRKY transcription factor 29 (AHRD V1 *-*- Q6IEQ2_ORYSJ); contains Interpro domain(s) IPR003657 DNA-binding WRKY "	Transcription factor	PGSC0003DMT400072958	3.321	2.194	2.632	3.682	3.686	3.019	3.526	1.904	2.701	3.371	2.379	3.406	2.503	3.477	3.286	2.932	3.148	3.372	3.258	3.092	1.996	2.488	1.935	2.317	4.112	2.169	1.67	2.809	1.697	2.361	2.52	2.507	3.051	2.306	2.535	2.576
c113917_g1_i1	PGSC0003DMP400033895_PGSC0003DMT400050219	null	Vesicle transport v-SNARE 11	PGSC0003DMT400050219	49.447	45.257	39.605	36.073	43.513	41.414	29.677	42.702	38.085	36.64	45.922	39.075	42.208	44.36	48.105	41.268	51.303	38.521	53.87	45.939	42.816	46.687	46.474	40.197	48.486	47.231	45.694	46.77	38.115	37.089	38.292	43.754	47.887	33.618	41.115	40.197
c143260_g2_i1	PGSC0003DMP400011848_PGSC0003DMT400017173	null	ABI3-interacting protein 3	PGSC0003DMT400017173	20.784	19.648	21.26	21.736	17.258	16.321	25.597	17.715	21.22	21.832	24.871	22.279	16.115	14.307	19.944	15.996	19.139	19.813	15.319	23.272	14.318	19.332	19.262	17.598	14.417	16.323	16.282	15.738	18.523	18.984	16.039	16.737	16.36	19.371	17.732	22.269
c135735_g2_i1	PGSC0003DMP400015182_PGSC0003DMT400022268	null	Aldose 1-epimerase family protein	PGSC0003DMT400022268	33.82	70.362	72.06	53.081	50.681	64.977	63.682	69.721	71.975	60.719	64.784	63.542	69.353	70.457	38.027	71.978	43.538	65.652	68.115	30.244	64.333	62.953	45.24	74.703	72.683	66.893	71.888	74.168	67.499	55.796	76.097	73.07	49.457	63.739	63.861	64.673
c110015_g1_i2	Solyc04g082640.2.1	genomic_reference:SL2.40ch04 gene_region:63847522-63851069 transcript_region:SL2.40ch04:63847522..63851069- functional_description:"Unknown Protein (AHRD V1)"	Conserved gene of unknown function	PGSC0003DMT400025885	7.904	17.968	17.961	9.138	12.547	12.71	6.918	15.467	12.172	10.545	6.313	9.011	15.694	18.662	9.365	10.708	9.061	18.753	17.664	12.613	18.035	14.575	12.022	18.891	18.57	23.433	25.165	15.053	18.879	9.443	11.603	18.181	13.853	12.868	19.709	15.279
c141302_g1_i1	Solyc03g118670.2.1	genomic_reference:SL2.40ch03 gene_region:61583911-61590920 transcript_region:SL2.40ch03:61583911..61590920+ go_terms:GO:0005515 functional_description:"Protein sel-1 homolog 2 (AHRD V1 **-- SE1L2_HUMAN); contains Interpro domain(s) IPR011990 Tetratricopeptide-like helical "	Binding protein	PGSC0003DMT400053253	10.208	11.055	12.268	7.994	9.49	9.129	10.3	9.928	10.456	9.13	6.824	8.106	10.289	11.321	9.867	7.975	10.661	9.811	10.836	9.346	11.565	8.68	9.599	12.016	10.497	10.834	11.968	8.559	10.861	8.751	9.539	12.521	11.049	10.296	10.943	12.037
c144145_g1_i12	tr|V9TLJ9|V9TLJ9_TOBAC	12-oxophytodienoate reductase 1 OS=Nicotiana tabacum GN=OPR1 PE=2 SV=1	LEDI-5c protein	PGSC0003DMT400048344	5.477	1.841	1.751	3.673	3.221	7.446	8.437	8.185	6.897	6	8.474	3.435	10.001	7.633	23.336	9.52	11.243	10.859	3.963	9.074	9.234	10.73	4.477	1.336	13.973	5.997	1.759	4.269	4.895	2.578	7.432	8.663	11.483	7.951	1.507	6.356
c143905_g5_i1	PGSC0003DMP400037512_PGSC0003DMT400055719	null	Conserved gene of unknown function	PGSC0003DMT400055719	5.116	4.463	6.247	3.824	4.953	7.089	9.058	4.464	6.727	7.765	9.222	6.341	5.648	4.765	7.609	5.439	5.539	4.826	4.829	6.061	4.838	5.422	4.145	5.173	6.506	3.618	5.663	4.853	6.516	6.232	5.939	4.401	5.45	5.133	7.225	9.007
c135727_g2_i2	PGSC0003DMP400002929_PGSC0003DMT400004090	null	SAUR family protein	PGSC0003DMT400004090	5.985	6.935	8.145	2.564	4.053	4.172	6.411	4.173	5.17	2.177	5.526	2.557	7.232	8.02	2.542	4.308	2.956	3.552	3.939	4.703	5.812	3.591	3.906	7.36	4.082	3.416	8.938	3.061	6.138	2.054	5.918	8.259	5.49	3.734	6.376	7.106
c139598_g1_i1	tr|A0A078I3U3|A0A078I3U3_BRANA	BnaCnng12640D protein OS=Brassica	Gene of unknown function	PGSC0003DMT400087946	84.653	31.238	39.436	35.417	53.032	27.001	47.735	38.959	27.015	53.124	77.778	41.905	108.028	62.051	48.105	69.122	42.495	60.984	33.641	21.52	58.118	65.003	38.672	37.179	26.359	42.961	76.688	21.356	57.589	39.321	30.532	40.485	49.101	54.664	34.728	23.145
c124833_g1_i3	Solyc11g072260.1.1	evidence_code:10F1H1E1IEG genomic_reference:SL2.40ch11 gene_region:52550756-52553441 transcript_region:SL2.40ch11:52550756..52553441- go_terms:GO:0005840 functional_description:"40S ribosomal protein S13 (AHRD V1 ***- D7LRU2_ARALY); contains Interpro domain(s) IPR000589 Ribosomal protein S15 "	Cytoplasmic ribosomal protein S13	PGSC0003DMT400070434	24.309	35.497	53.681	25.507	32.02	25.848	23.82	26.406	55.661	23.326	23.032	24.524	41.267	44.395	27.221	38.534	27.791	44.114	39.972	32.381	50.929	30.806	27.166	72.72	44.616	59.044	76.102	28.525	64.149	22.046	33.147	39.665	28.09	35.766	57.195	53.554
c134434_g1_i2	Solyc04g072230.2.1	genomic_reference:SL2.40ch04 gene_region:56815122-56829406 transcript_region:SL2.40ch04:56815122..56829406- go_terms:GO:0006468 functional_description:"Uncharacterized aarF domain-containing protein kinase 1 (AHRD V1 *--- ADCK1_XENLA); contains Interpro domain(s) IPR004147 ABC-1 "	Uncharacterized aarF domain-containing protein kinase, chloroplastic	PGSC0003DMT400065939	8.74	10.734	9.545	13.707	10.593	10.037	8.714	9.971	8.21	10.514	12.17	10.814	11.884	8.757	8.41	11.01	9.608	9.608	8.064	9.048	7.798	11.562	10.907	8.05	10.083	8.099	8.716	11.408	8.667	10.835	9.581	9.714	9.222	9.587	7.917	9.535
c177747_g1_i1	tr|Q93XJ9|Q93XJ9_SOLTU	Ferredoxin I OS=Solanum tuberosum GN=fed1	Chloroplast ferredoxin I	PGSC0003DMT400031198	1722.26	5523.03	4273.31	2123.31	3738.85	3664.35	2062.43	3751.57	3721.05	3382.34	2966.34	2757.72	5117.17	6450.91	2117.43	4144.42	2966.84	5839.7	5558.83	2033.6	3980.11	2986.89	3570.18	4075.15	4050.29	4876.73	5209.19	4781.16	4197.4	3482.26	3288.53	3863.48	4659.8	3284.01	4282.76	3416.11
c136817_g1_i1	PGSC0003DMP400025199_PGSC0003DMT400037111	null	F-box and wd40 domain protein	PGSC0003DMT400037111	8.83	10.905	7.636	8.215	9.093	8.885	9.774	7.658	10.848	8.538	9.147	8.294	9.126	8.91	9.851	9.37	9.243	11.231	10.628	8.522	8.516	11.238	9.295	10.486	9.77	11.103	10.21	11.257	9.175	9.354	10.026	10.049	9.755	7.212	7.415	9.904
c145970_g1_i1	Solyc02g050140.2.1	genomic_reference:SL2.40ch02 gene_region:24505335-24528424 transcript_region:SL2.40ch02:24505335..24528424+ functional_description:"Os05g0264200 protein (Fragment) (AHRD V1 *-*- Q0DJL6_ORYSJ); contains Interpro domain(s) IPR006927 Protein of unknown function DUF639 "	Conserved gene of unknown function	PGSC0003DMT400014653	1.787	2.354	1.548	1.916	1.993	2.264	2.226	2.302	1.865	2.167	2.531	2.387	2.248	2.107	1.91	2.583	2.556	1.613	2.207	1.927	2.399	2.076	1.953	3.114	2.314	2.293	2.002	2.114	1.945	1.956	1.524	1.964	2.231	1.98	2.11	3.052
c145891_g1_i7	tr|Q8LLE4|Q8LLE4_SOLTU	BEL1-related homeotic protein 5 OS=Solanum	BEL5 protein	PGSC0003DMT400015183	10.158	11.087	6.123	7.346	9.829	8.283	7.357	8.207	6.621	6.23	8.635	11.219	6.457	6.615	10.79	7.211	10.53	8.029	9.323	11.194	5.871	11.878	8.88	5.14	7.83	7.888	5.918	8.377	5.565	7.931	9.189	7.381	9.775	6.217	6.298	6.853
c141266_g1_i1	PGSC0003DMP400020106_PGSC0003DMT400029532	null	Cold-induced thioredoxin domain-containing protein	PGSC0003DMT400029532	10.355	14.597	14.945	18.924	15.352	16.423	20.361	21.168	19.429	15.29	16.284	14.852	14.786	16.215	13.728	15.534	14.252	14.411	16.081	12.052	11.85	15.556	14.785	17.803	14.286	13.31	13.76	14.167	17.388	15.823	18.4	13.537	17.249	15.952	15.812	16.039
c119435_g1_i1	null	null	Pto-interacting protein 1	PGSC0003DMT400011940	7.904	7.555	14.177	8.73	16.078	11.027	20.485	10.369	11.06	13.996	13.127	11.002	13.612	12.609	4.565	8.879	6.8	7.645	9.901	6.087	12.292	8.076	8.945	7.716	11.407	11.813	8.838	12.395	14.492	12.504	13.869	14.196	8.955	14.435	23.048	16.239
c138725_g1_i1	PGSC0003DMP400043390_PGSC0003DMT400064351	null	Global transcription factor group	PGSC0003DMT400064351	8.24	5.618	4.18	4.897	4.769	6.314	5.733	4.743	7.246	5.167	5.971	5.237	3.843	4.73	5.108	5.213	5.469	3.699	5.638	5.676	5.753	5.002	5.932	4.494	4.476	4.788	5.475	5.326	5.317	5.067	4.7	5.487	6.675	4.66	5.192	4.15
c125556_g1_i1	PGSC0003DMP400051414_PGSC0003DMT400075915	null	Desacetoxyvindoline 4-hydroxylase	PGSC0003DMT400075915	63.246	47.429	47.004	49.284	39.798	50.033	39.126	36.872	40.638	50.235	47.24	30.318	38.243	33.144	55.446	36.13	60.546	48.557	56.008	89.584	29.786	51.47	49.238	30.713	44.444	35.006	39.047	37.316	34.041	33.987	35.73	36.154	43.552	30.741	29.848	44.653
c141653_g8_i1	null	null	Gene of unknown function	PGSC0003DMT400062019	2.099	3.039	1.615	1.632	2.525	3.988	5.226	1.936	3.136	2.328	2.303	3.605	3.633	1.171	2.453	1.659	2.93	4.319	1.976	2.969	1.524	3.329	2.386	3.233	3.314	4.865	1.56	3.343	2.367	3.506	3.007	3.361	1.234	5.045	1.027	2.502
c138483_g3_i1	PGSC0003DMP400054269_PGSC0003DMT400080000	null	Protein FRIGIDA	PGSC0003DMT400080000	4.501	4.281	5.027	4.019	5.311	5.223	5.274	3.238	4.534	6.01	3.915	6.228	7.199	6.79	8.378	5.684	7	4.093	5.049	6.893	4.484	5.939	3.657	6.013	6.133	7.293	6.283	4.803	6.322	4.109	5.378	5.544	5.272	4.907	5.963	6.114
c127793_g1_i1	Solyc12g049220.1.1	evidence_code:10F1H1E1IEG genomic_reference:SL2.40ch12 gene_region:46073318-46073875 transcript_region:SL2.40ch12:46073318..46073875- go_terms:GO:0005743 functional_description:"Mitochondrial import inner membrane translocase subunit tim23 (AHRD V1 ***- B6T238_MAIZE); contains Interpro domain(s) IPR003397 Mitochondrial inner membrane translocase complex, subunit Tim17/22 "	Mitochondrial import inner membrane translocase subunit Tim17 family protein	PGSC0003DMT400093649	12.192	6.057	10.483	12.146	10.757	18.024	17.514	7.981	17.766	8.026	17.904	11.37	11.031	11.427	12.214	10.746	11.304	9.269	14.141	20.364	9.44	8.943	13.256	9.149	13.518	10.46	8.694	10.301	9.715	8.05	11.815	11.031	14.238	11.577	13.411	10.738
c142084_g2_i2	PGSC0003DMP400039053_PGSC0003DMT400058024	null	Vacuolar sorting protein	PGSC0003DMT400058024	4.616	5.201	4.53	4.205	5.795	4.06	4.271	4.829	5.032	4.625	3.839	5.982	4.53	4.578	7.155	5.26	4.913	5.616	6.77	6.026	5.32	5.221	5.592	5.528	5.092	5.095	4.259	6.565	4.269	4.297	4.097	4.239	6.368	3.833	5.047	4.076
c132479_g1_i3	null	null	RNase H family protein	PGSC0003DMT400091550	2.927	5.008	4.496	2.449	2.457	2.887	5.943	5.916	4.195	2.568	7.507	7.2	7.033	3.665	3.893	3.978	6.096	7.262	3.547	3.924	4.229	6.762	2.644	4.052	3.849	4.145	4.458	2.477	5.295	4.85	6.299	4.736	3.653	5.015	3.718	2.978
c129817_g1_i1	PGSC0003DMP400051975_PGSC0003DMT400076704	null	Eukaryotic initiation factor 3E subunit	PGSC0003DMT400076704	62.491	53.807	36.759	37.582	44.538	32.509	34.827	29.655	41.274	24.53	41.24	50.02	36.626	54.886	54.491	42.766	44.825	43.933	67.757	41.718	62.602	46.328	43.029	63.625	40.12	34.325	65.096	41.968	46.523	35.4	40.229	43.362	49.348	38.367	38.736	43.999
c143855_g7_i2	tr|Q2TNK3|Q2TNK3_SOLTU	Phytoalexin-deficient 4-1 protein OS=Solanum	Phytoalexin-deficient 4-2 protein	PGSC0003DMT400051170	4.386	2.13	1.751	2.786	2.506	1.693	1.491	2.356	1.843	2.709	3.194	3.067	2.459	2.564	8.353	2.79	3.539	3.112	3.778	5.825	2.704	4.239	3.657	2.985	3.132	2.783	1.903	4.118	1.459	2.351	2.467	1.964	4.009	1.714	1.362	1.246
c139610_g1_i4	PGSC0003DMP400039358_PGSC0003DMT400058456	null	BTB-POZ and MATH domain protein	PGSC0003DMT400058456	8.617	9.738	8.506	7.798	9.616	9.701	6.803	8.433	6.96	6.832	8.35	10.861	10.765	10.654	8.855	8.38	8.6	9.224	7.729	7.865	8.054	7.323	7.388	8.05	8.891	8.233	10.099	8.186	12.601	6.726	7.919	8.524	8.264	7.518	7.37	7.36
c123784_g2_i1	PGSC0003DMP400018798_PGSC0003DMT400027593	null	Lycopene beta cyclase, chloroplastic	PGSC0003DMT400027593	8.051	22.623	17.882	13.485	14.646	15.8	7.233	16.306	12.787	18.39	12.511	11.804	14.509	15.723	9.851	15.346	9.365	11.807	12.581	11.903	16.511	14.383	12.851	14.171	14.963	7.658	18.937	11.912	10.904	14.914	12.746	12.625	14.406	13.952	14.729	18.805
c142792_g2_i1	PGSC0003DMP400054026_PGSC0003DMT400079649	null	Allyl alcohol dehydrogenase	PGSC0003DMT400079649	36.673	73.937	49.569	53.267	60.161	49.839	40.397	41.938	61.879	51.238	40.349	56.324	60.681	71.686	48.453	52.221	54.555	58.965	62.847	45.484	75.278	53.835	60.642	52.342	72.107	61.395	63.857	59.931	60.399	55.154	52.976	62.074	55.065	57.61	53.387	50.313
c121426_g1_i1	null	null	Potassium channel tetramerization domain-containing protein	PGSC0003DMT400092497	5.969	9.139	17.543	6.432	9.703	10.619	13.138	13.424	10.117	13.795	13.677	10.851	10.189	7.376	3.885	10.246	6.078	9.844	7.925	8.478	6.215	3.758	10.336	9.559	7.992	6.928	6.736	7.884	11.844	11.813	14.218	10.419	8.373	10.661	13.5	11.858
c136589_g1_i1	PGSC0003DMP400034348_PGSC0003DMT400050893	null	Mitochondrial import inner membrane translocase subunit Tim17	PGSC0003DMT400050893	15.889	12.05	11.68	10.788	13.234	11.537	10.72	10.724	10.107	9.862	11.933	12.635	10.909	9.202	14.278	13.998	10.148	12.675	14.279	13.199	11.132	11.116	14.822	10.852	11.932	10.383	12.632	10.814	11.812	10.223	9.316	12.498	11.759	14.622	10.787	10.675
c144892_g1_i1	PGSC0003DMP400041131_PGSC0003DMT400061086	null	Fad oxidoreductase	PGSC0003DMT400061086	4.747	6.656	8.212	6.689	6.249	5.008	5.819	5.69	5.774	5.227	5.166	7.907	8.583	7.938	6.921	6.004	5.896	7.24	7.232	4.984	7.031	6.298	5.002	9.203	8.658	6.113	8.252	4.753	9.661	7.26	7.167	7.693	5.934	5.173	7.147	7.75
c145025_g1_i1	PGSC0003DMP400025853_PGSC0003DMT400038058	null	ATSLY1	PGSC0003DMT400038058	10.249	14.254	13.849	11.081	11.657	12.118	13.08	12.746	11.749	11.518	10.872	11.323	14.232	15.887	10.838	12.546	10.313	14.682	13.436	11.842	12.194	11.808	10.262	12.274	13.033	12.638	13.019	12.878	12.428	10.015	12.302	14.935	11.256	12.74	14.427	12.766
c132509_g1_i1	PGSC0003DMP400027359_PGSC0003DMT400040333	null	F-box and wd40 domain protein	PGSC0003DMT400040333	37.395	59.704	43.107	26.722	54.667	31.234	51.242	47.725	28.636	50.937	49.638	39.207	66.861	62.062	32.985	51.787	29.052	34.112	32.128	55.863	30.377	16.152	30.924	32.858	42.252	30.957	39.345	38.031	45.561	29.078	48.582	56.495	37.115	39.924	47.614	42.436
c70153_g1_i1	PGSC0003DMP400028796_PGSC0003DMT400042448	null	15.4 kDa class V heat shock protein	PGSC0003DMT400042448	46.495	12.414	11.104	19.137	21.176	17.167	18.335	13.305	15.796	14.457	15.459	25.289	25.174	14.728	21.369	25.375	35.13	19.914	25.058	13.462	16.098	16.485	13.366	19.678	27.461	20.171	9.491	27.74	9.013	12.623	18.04	20.838	15.353	11.725	11.535	10.907
c140371_g1_i1	PGSC0003DMP400017593_PGSC0003DMT400025805	null	Pectinesterase	PGSC0003DMT400025805	14.848	28.177	47.863	10.105	32.446	17.8	15.746	37.808	51.805	23.888	6.891	8.2	27.433	54.253	8.191	18.645	5.617	40.72	31.088	30.165	52.581	8.759	18.065	28.45	22.51	30.582	39.345	16.745	49.495	18.124	19.331	45.14	16.578	27.657	58.68	36.523
c130587_g2_i1	PGSC0003DMP400024203_PGSC0003DMT400035591	null	Proteasome subunit beta type-6	PGSC0003DMT400035591	6.666	8.411	9.421	10.096	11.792	11.741	7.204	7.938	11.24	9.03	5.516	5.143	8.539	14.307	4.67	11.198	12.043	14.051	13.84	14.25	20.238	9.127	11.174	13.234	7.8	15.968	14.402	7.491	14.33	8.07	8.162	14.508	7.494	8.887	6.398	11.594
c131386_g1_i1	PGSC0003DMP400035054_PGSC0003DMT400052026	null	Sialyltransferase	PGSC0003DMT400052026	18.406	15.581	27.902	18.329	16.707	21.186	28.731	20.652	20.701	22.082	20.52	15.937	18.496	20.313	16.674	16.618	18.678	19.046	17.144	21.503	22.205	13.498	15.983	20.723	16.398	15.373	19.955	15.486	27.319	16.06	16.738	19.856	16.459	16.238	23.126	24.57
c141265_g1_i1	PGSC0003DMP400053080_PGSC0003DMT400078360	null	Conserved gene of unknown function	PGSC0003DMT400078360	1.878	2.172	2.35	1.57	2.109	2.775	2.131	2.538	2.797	2.829	2.417	1.868	3.312	3.079	1.951	2.215	1.165	2.977	3.004	1.69	2.675	2.987	1.262	2.953	3.213	3.272	2.422	1.923	2.41	2.232	1.45	3.096	1.955	2.621	2.658	3.083
c129262_g1_i1	Solyc06g065200.2.1	genomic_reference:SL2.40ch06 gene_region:37043022-37047412 transcript_region:SL2.40ch06:37043022..37047412- functional_description:"Unknown Protein (AHRD V1)"	Conserved gene of unknown function	PGSC0003DMT400067151	8.92	5.608	7.761	10.167	6.839	9.078	11.609	6.755	11.749	8.739	9.791	4.756	4.574	6.147	7.892	4.685	6.278	5.65	4.737	10.248	7.188	7.007	8.328	5.194	3.152	2.975	2.942	4.299	10.429	8.544	8.205	9.01	6.299	10.395	9.391	11.118
c111167_g1_i1	Solyc07g052110.2.1	genomic_reference:SL2.40ch07 gene_region:57978811-57988010 transcript_region:SL2.40ch07:57978811..57988010+ go_terms:GO:0006364 functional_description:"Ribosomal RNA small subunit methyltransferase F (AHRD V1 *-*- RSMF_KLEP7); contains Interpro domain(s) IPR011023 Nop2p "	Proliferating-cell nucleolar antigen p120	PGSC0003DMT400057531	7.141	5.939	5.784	4.188	5.582	5.906	7.328	5.335	7.003	3.481	9.497	5.341	4.541	6.779	10.336	5.25	7.304	8.04	6.55	6.981	6.618	7.121	6.927	5.992	4.789	3.694	6.46	4.904	5.036	6.351	5.876	4.84	6.161	4.119	5.081	5.892
c142380_g1_i1	PGSC0003DMP400046426_PGSC0003DMT400068708	null	Plasma membrane intrinsic protein PIP2	PGSC0003DMT400068708	71.19	111.36	235.406	103.598	97.696	137.176	87.311	81.133	270.379	97.68	153.908	62.542	110.221	202.32	79.05	100.699	39.043	114.13	129.194	74.826	106.578	56.077	49.477	160.991	128.715	106.755	289.454	60.877	253.775	58.305	165.247	156.039	112.954	107.703	270.664	270.676
c99769_g1_i1	PGSC0003DMP400051735_PGSC0003DMT400076377	null	DNA-binding WRKY; VQ	PGSC0003DMT400076377	7.059	5.447	4.439	6.716	4.295	6.783	9.507	8.11	9.927	7.535	11.459	5.19	5.726	6.755	14.837	7.758	3.165	5.977	5.256	12.551	11.26	5.15	7.793	6.94	6.001	3.291	4.59	6.585	7.781	8.998	7.538	8.259	9.222	6.493	5.516	6.673
c111956_g2_i1	Solyc05g051850.2.1	genomic_reference:SL2.40ch05 gene_region:61409236-61413326 transcript_region:SL2.40ch05:61409236..61413326+ go_terms:GO:0042802 functional_description:"Inositol-3-phosphate synthase (AHRD V1 ***- C4PW06_ARATH); contains Interpro domain(s) IPR002587 Myo-inositol-1-phosphate synthase "	Inositol-3-phosphate synthase	PGSC0003DMT400056192	86.67	146.236	127.819	103.704	151.84	86.479	81.291	119.511	98.821	62.154	89.276	111.619	115.471	106.938	101.6	101.416	141.571	153.643	110.629	188.881	145.038	141.69	111.796	83.831	82.554	78.207	148.676	86.533	126.742	126.812	89.616	123.385	139.375	102.934	89.734	127.181
c145849_g3_i1	Solyc12g009790.1.1	evidence_code:10F0H1E1IEG genomic_reference:SL2.40ch12 gene_region:2996761-3004035 transcript_region:SL2.40ch12:2996761..3004035+ functional_description:"Synaptotagmin-7 (AHRD V1 *--- SYT7_HUMAN); contains Interpro domain(s) IPR018029 C2 membrane targeting protein "	Calcium lipid binding protein	PGSC0003DMT400020478	4.96	6.153	6.382	6.805	6.298	5.355	6.717	5.733	6.695	7.685	3.933	5.803	6.047	6.135	5.391	5.788	5.496	7.668	7.197	5.22	6.185	6.114	5.942	5.97	6.173	6.679	6.338	6.877	6.279	6.074	5.473	6.445	5.085	6.887	6.343	6.779
c133535_g1_i1	PGSC0003DMP400047974_PGSC0003DMT400070940	null	Lung seven transmembrane receptor family protein	PGSC0003DMT400070940	2.255	1.787	2.18	2.014	2.476	2.826	2.446	2.571	2.966	1.946	1.905	2.51	3.09	1.639	3.545	2.969	2.904	3.248	2.553	2.505	3.048	3.145	3.676	4.16	2.92	3.272	3.296	1.913	2.237	1.837	2.191	3.234	2.488	2.02	4.467	2.133
c87991_g1_i1	tr|K3WEK9|K3WEK9_PYTUL	Uncharacterized protein OS=Pythium ultimum	Small GTPase Rab2	PGSC0003DMT400020113	5.559	6.314	3.479	5.11	3.821	3.254	3.994	5.152	6.039	4.083	4.483	2.501	8.251	6.779	4.913	6.561	7.269	4.793	5.499	3.293	2.626	4.169	6.808	3.923	7.305	10.268	5.309	4.511	3.058	6.904	2.573	11.493	4.789	3.665	6.186	6.124
c147248_g1_i2	PGSC0003DMP400005718_PGSC0003DMT400008204	null	ATP binding protein	PGSC0003DMT400008204	13.2	17.443	22.322	15.597	17.422	23.42	21.345	23.319	22.247	22.745	14.9	14.503	19.049	18.767	11.154	22.83	15.974	19.215	14.938	11.921	24.457	16.082	14.288	23.773	19.115	19.595	22.632	12.959	25.472	15.013	21.47	23.864	16.262	20.711	26.23	24.919
c101626_g1_i1	Solyc06g036780.2.1	genomic_reference:SL2.40ch06 gene_region:24511239-24528169 transcript_region:SL2.40ch06:24511239..24528169+ go_terms:GO:0016020 functional_description:"Os01g0708300 protein (Fragment) (AHRD V1 *-*- Q0JJY9_ORYSJ); contains Interpro domain(s) IPR000620 Protein of unknown function DUF6, transmembrane "	Conserved gene of unknown function	PGSC0003DMT400080522	1.673	2.097	1.672	1.57	1.354	1.979	1.471	1.839	1.801	1.445	1.062	1.123	1.838	1.616	1.433	1.263	1.478	2.391	1.698	1.366	2.065	1.445	1.981	2.339	1.92	2.188	1.703	1.379	1.416	1.63	1.641	1.71	1.935	1.458	2.088	1.795
c126593_g1_i1	PGSC0003DMP400024791_PGSC0003DMT400036564	null	Conserved gene of unknown function	PGSC0003DMT400036564	38.666	35.293	29.167	41.095	33.539	35.773	34.378	32.032	29.727	24.54	39.088	37.688	26.913	39.326	49.457	33.698	37.582	50.305	52.9	42.287	41.508	48.404	39.492	41.738	42.181	32.703	34.766	33.892	25.504	35.232	39.361	40.023	38.359	23.214	26.978	30.673
c139399_g1_i1	PGSC0003DMP400015715_PGSC0003DMT400023069	null	Magnesium dependent soluble inorganic pyrophosphatase	PGSC0003DMT400023069	17.021	31.238	24.4	11.764	15.536	27.398	10.166	24.104	30.86	13.474	15.525	17.834	24.199	29.972	21.337	22.029	14.426	23.342	34.427	17.298	11.358	21.767	9.94	24.226	29.512	23.548	20.895	25.334	28.195	19.636	24.032	27.387	14.297	23.48	29.513	20.727
c130652_g1_i2	PGSC0003DMP400020677_PGSC0003DMT400030453	null	Pentatricopeptide repeat-containing protein	PGSC0003DMT400030453	8.223	10.969	11.76	9.857	10.399	10.119	13.606	12.671	12.289	11.598	13.469	13.805	12.692	11.614	8.386	11.867	12.174	14.231	9.462	8.759	13.482	15.504	8.714	12.975	13.064	10.652	12.51	10.985	11.963	9.719	15.764	13.203	7.869	11.912	11.747	9.83
c123266_g1_i1	PGSC0003DMP400023691_PGSC0003DMT400034832	null	37kDa chloroplast inner envelope membrane polypeptide	PGSC0003DMT400034832	203.863	425.545	418.543	301.824	348.015	320.927	281.032	367.364	470.785	351.663	283.39	341.085	455.737	463.436	255.749	403.599	310.236	377.787	387.386	264.583	355.097	286.236	294.413	362.523	402.291	362.075	418.529	393.577	432.313	323.791	430.941	430.288	364.779	374.461	461.376	381.86
c128773_g1_i1	Solyc11g010230.1.1	evidence_code:10F1H1E1IEG genomic_reference:SL2.40ch11 gene_region:3290641-3291380 transcript_region:SL2.40ch11:3290641..3291380- go_terms:GO:0003677,GO:0000786 functional_description:"Histone H3 (AHRD V1 ***- A8MRL0_ARATH); contains Interpro domain(s) IPR000164 Histone H3 "	Histone H3.3	PGSC0003DMT400079216	91.941	89.293	79.402	87.877	98.208	125.802	161.054	137.56	125.581	124.037	122.08	117.63	71.735	89.716	100.095	88.53	124.128	143.223	127.334	73.205	107.395	99.751	111.483	129.092	114.379	116.984	109.684	103.137	112.974	93.437	139.162	111.707	125.098	115.733	82.33	133.992
c138854_g1_i1	PGSC0003DMP400046943_PGSC0003DMT400069538	null	ADP-ribosylation factor	PGSC0003DMT400069538	10.576	10.541	12.889	14.417	9.712	12.822	10.854	9.078	13.973	12.1	10.957	11.229	10.477	10.127	12.417	14.554	14.565	11.288	12.754	11.561	11.368	13.568	10.732	10.259	13.316	12.657	10.674	11.026	10.666	12.653	11.794	11.216	12.411	10.227	11.323	11.499
c125206_g1_i1	PGSC0003DMP400053038_PGSC0003DMT400078305	null	Nucleic acid binding protein	PGSC0003DMT400078305	5.805	6.635	5.275	6.033	8.02	6.049	5.704	5.668	7.924	5.749	5.81	5.869	7.575	7.118	7.366	7.07	6.252	5.717	5.291	6.28	5.074	5.037	5.048	6.1	5.648	4.529	5.188	6.917	6.214	6.667	4.944	5.567	6.961	6.572	6.834	6.684
c142975_g1_i1	PGSC0003DMP400013246_PGSC0003DMT400019329	null	NRC1	PGSC0003DMT400019329	31.377	35.39	39.04	54.252	46.705	53.43	131.368	24.857	54.644	40.764	83.181	68.94	56.24	31.54	56.984	68.283	27.782	19.948	6.504	21.529	42.57	29.326	11.764	33.149	35.432	23.165	51.546	84.65	73.043	98.445	49.895	20.791	60.179	74.882	73.788	57.144
c147216_g2_i4	Solyc01g067560.2.1	genomic_reference:SL2.40ch01 gene_region:68741651-68761610 transcript_region:SL2.40ch01:68741651..68761610- go_terms:GO:0003677 functional_description:"Always early protein 3 (AHRD V1 **-- D7L0S7_ARALY); contains Interpro domain(s) IPR010561 DIRP "	TPR domain containing protein	PGSC0003DMT400026391	1.927	1.669	2.169	1.899	1.77	1.693	1.987	1.968	1.515	2.267	1.915	1.916	1.949	1.499	2.161	1.961	1.878	1.613	1.848	2.093	1.77	1.769	1.833	2.015	1.758	1.823	1.891	2.125	1.794	1.837	1.683	2.044	2.093	1.843	2.244	2.122
c144332_g1_i1	PGSC0003DMP400012122_PGSC0003DMT400017635	null	SBT4B protein	PGSC0003DMT400017635	29.868	12.307	14.889	7.852	11.657	10.874	11.819	14.08	10.075	12.3	16.293	12.484	18.994	15.501	23.012	13.178	24.356	25.677	21.245	17.001	29.334	13.857	15.264	20.023	22.156	21.6	23.837	17.45	12.276	11.092	11.868	20.479	20.912	13.43	14.561	15.015
c142062_g1_i1	Solyc01g008840.2.1	genomic_reference:SL2.40ch01 gene_region:2864398-2872190 transcript_region:SL2.40ch01:2864398..2872190+ go_terms:GO:0003714 functional_description:"COP9 signalosome complex subunit 2 (AHRD V1 ***- B6TIW9_MAIZE); contains Interpro domain(s) IPR013143 PCI/PINT associated module "	Cop9 signalosome complex subunit	PGSC0003DMT400058485	15.102	14.126	16.47	14.825	13.437	15.015	19.119	12.37	15.51	15.059	15.051	13.097	13.977	12.199	13.582	17.042	17.913	14.738	14.903	16.545	12.872	14.961	12.795	13.74	13.417	14.269	13.539	13.231	15.864	14.588	13.456	15.605	12.924	14.563	14.941	15.722
c105414_g1_i1	PGSC0003DMP400055262_PGSC0003DMT400081828	null	Carboxy-lyase	PGSC0003DMT400081828	6.067	3.628	3.626	6.849	6.423	3.264	6.545	4.152	2.246	5.127	6.749	5.294	4.164	4.461	3.343	9.53	9.278	4.815	4.54	4.844	5.123	6.482	5.923	2.694	9.568	5.441	3.263	6.152	3.988	4.761	6.712	6.746	7.543	3.843	3.015	2.629
c119357_g1_i1	PGSC0003DMP400000791_PGSC0003DMT400001071	null	UDP-glucuronate decarboxylase 2	PGSC0003DMT400001071	6.198	5.8	5.467	3.549	4.895	5.437	2.226	7.454	7.903	3.381	4.777	3.086	4.065	6.72	10.782	5.986	4.365	6.089	5.695	8.767	5.625	7.2	5.601	5.733	4.87	4.414	7.898	4.632	8.483	6.153	3.705	8.548	6.793	5.232	7.537	5.438
c136160_g1_i1	PGSC0003DMP400000253_PGSC0003DMT400000335	null	Conserved gene of unknown function	PGSC0003DMT400000335	10.298	37.669	34.996	15.286	24.881	23.175	19.587	28.762	26.887	23.066	18.776	15.692	32.24	33.999	12.878	30.757	12.408	26.624	30.696	13.497	22.539	16.87	14.923	33.774	22.156	36.436	30.518	28.264	39.672	17.799	28.584	29.431	18.997	27.322	37.586	29.86
c139881_g1_i1	PGSC0003DMP400052436_PGSC0003DMT400077392	null	DNA-directed RNA polymerase II	PGSC0003DMT400077392	73.912	65.472	64.638	55.627	61.312	56.99	62.774	59.524	60.025	65.013	63.836	48.058	65.4	53.375	59.882	59.083	66.877	63.87	51.433	95.917	63.202	58.731	58.634	61.017	55.103	57.662	62.375	62.287	68.331	47.232	58.936	67.029	61.107	57.344	64.04	56.479
c118272_g1_i1	PGSC0003DMP400039890_PGSC0003DMT400059237	null	Nucleotide-sensitive chloride conductance regulator	PGSC0003DMT400059237	5.821	7.705	6.518	4.942	6.472	4.08	4.223	5.152	7.448	3.752	5.734	5.275	7.221	7.259	7.997	5.637	6.052	9.337	9.566	6.744	6.441	6.167	5.656	7.738	7.709	7.072	8.075	7.572	6.884	3.625	5.06	6.18	5.687	4.01	4.377	9.334
c144708_g1_i2	Solyc05g007030.2.1	genomic_reference:SL2.40ch05 gene_region:1617323-1626373 transcript_region:SL2.40ch05:1617323..1626373+ functional_description:"AT3g17900/MEB5_12 (AHRD V1 ***- Q9ASZ4_ARATH)"	Conserved gene of unknown function	PGSC0003DMT400045422	2.23	2.419	2.079	1.597	2.022	1.663	2.312	2.366	2.119	2.388	2.711	2.057	2.99	2.189	1.659	2.441	1.913	2.616	2.599	2.006	2.704	2.199	2.257	2.834	2.91	3.099	2.898	2.255	1.891	2.331	1.927	2.495	2.222	2.079	3.127	2.006
c143042_g1_i2	PGSC0003DMP400036978_PGSC0003DMT400054981	null	Co-chaperone protein HscB, mitochondrial	PGSC0003DMT400054981	2.369	2.9	3.942	2.99	3.096	3.529	3	3.84	4.831	3.461	3.033	2.727	2.691	3.173	2.517	2.253	3.174	2.571	2.738	3.88	3.107	2.847	2.174	1.994	2.98	2.744	3.374	3.615	3.48	2.815	4.669	3.87	2.459	4.641	3.864	3.368
c137610_g1_i2	PGSC0003DMP400001763_PGSC0003DMT400002424	null	Conserved gene of unknown function	PGSC0003DMT400002424	6.133	3.435	2.361	1.783	3.637	2.316	3.268	2.517	2.151	2.889	3.223	2.897	3.19	4.414	5.585	3.497	4.861	4.95	5.984	3.854	3.589	3.933	3.915	2.36	4.243	3.349	3.871	4.773	2.486	3.131	2.403	2.599	4.739	2.522	1.775	2.196
c126335_g1_i1	Solyc02g065580.2.1	genomic_reference:SL2.40ch02 gene_region:31319010-31323703 transcript_region:SL2.40ch02:31319010..31323703- go_terms:GO:0000293 functional_description:"Cytochrome b561 (AHRD V1 ***- Q3LGX4_CITLA); contains Interpro domain(s) IPR004877 Cytochrome b561, eukaryote "	Cytochrome b561	PGSC0003DMT400002997	6.559	6.346	7.896	6.21	6.588	6.457	6.172	9.272	5.805	4.515	4.114	5.831	6.424	7.903	9.292	7.465	6.852	8.807	8.618	7.06	8.083	6.386	7.895	7.91	6.719	7.389	7.643	7.542	4.939	5.966	6.299	6.815	6.951	5.705	6.298	7.486
c142824_g2_i1	tr|C0L7D1|C0L7D1_SOLTU	Nuclear cap-binding protein OS=Solanum	MIS12 homologue	PGSC0003DMT400062991	13.61	11.13	11.398	10.38	10.719	10.17	9.631	9.433	12.141	10.023	10.767	10.493	10.721	10.268	10.725	13.564	13.765	11.22	11.437	12.683	12.391	11.072	11.165	11.477	11.649	13.799	13.473	11.348	10.569	10.045	8.755	9.922	13.013	8.956	10.809	11.108
c142423_g4_i2	PGSC0003DMP400035548_PGSC0003DMT400052733	null	Conserved gene of unknown function	PGSC0003DMT400052733	12.142	8.465	8.077	15.872	12.673	13.526	17.991	11.047	11.844	17.116	18.255	14.465	11.286	12.094	13.348	9.454	13.087	9.269	13.794	17.728	8.487	11.019	10.99	11.542	11.599	11.179	9.977	12.063	9.153	13.304	10.237	12.151	12.144	9.892	9.212	7.729
c144684_g1_i2	Solyc10g024420.1.1	evidence_code:10F0H1E1IEG genomic_reference:SL2.40ch10 gene_region:13997548-14004636 transcript_region:SL2.40ch10:13997548..14004636- go_terms:GO:0015431 functional_description:"ABC transporter C family member 9 (AHRD V1 **-- AB9C_ARATH); contains Interpro domain(s) IPR001140 ABC transporter, transmembrane region "	MRP-like ABC transporter	PGSC0003DMT400080270	11.937	12.467	14.538	17.416	16.755	13.526	15.211	15.478	28	14.608	14.454	16.277	15.306	14.014	18.949	18.503	13.461	16.577	16.601	18.717	19.402	13.883	14.021	15.066	14.185	16.985	14.601	13.976	15.151	16.435	18.41	16.737	18.325	19.538	17.844	16.461
c142640_g3_i1	Solyc03g046470.2.1	genomic_reference:SL2.40ch03 gene_region:16871256-16881175 transcript_region:SL2.40ch03:16871256..16881175- functional_description:"Auxin-independent growth promoter protein-like (AHRD V1 **-- Q9LI68_ARATH); contains Interpro domain(s) IPR004348 Protein of unknown function DUF246, plant "	Auxin-independent growth promoter protein	PGSC0003DMT400062572	2.378	2.14	2.067	1.81	2.041	1.765	2.484	1.915	2.108	2.047	2.152	2.84	2.27	2.26	3.035	2.649	2.348	2.424	2.391	2.873	2.498	2.47	2.533	2.91	3.435	2.639	2.445	2.326	1.891	2.4	2.424	2.137	2.518	2.089	2.624	2.038
c126017_g1_i1	Solyc05g053430.2.1	genomic_reference:SL2.40ch05 gene_region:62659706-62663709 transcript_region:SL2.40ch05:62659706..62663709- go_terms:GO:0004672,GO:0003899 functional_description:"DNA-directed RNA polymerase subunit (AHRD V1 **** A5AGZ7_VITVI); contains Interpro domain(s) IPR001529 DNA-directed RNA polymerase, M/15 kDa subunit "	DNA-directed RNA polymerase subunit	PGSC0003DMT400069978	2.837	2.194	1.254	1.952	1.732	2.101	1.911	1.484	2.744	1.425	1.09	1.397	2.392	2.868	1.983	2.017	4.322	3.394	2.576	3.933	2.704	2.847	1.621	2.597	3.405	1.324	4.126	1.651	5.609	2.568	1.969	2.876	2.794	1.389	2.423	3.041
c97513_g1_i1	PGSC0003DMP400012734_PGSC0003DMT400018505	null	Domains rearranged methyltransferase	PGSC0003DMT400018505	3.911	4.398	2.564	4.693	5.669	4.458	5.494	4.518	2.977	4.234	3.137	5.152	4.807	3.583	5.585	5.373	5.896	5.458	5.95	2.277	2.586	5.834	3.16	4.451	6.648	4.817	3.916	3.987	2.28	4.247	5.145	3.685	3.377	3.626	4.478	3.949
c144289_g1_i4	tr|Q8S3L6|Q8S3L6_SOLTU	Putative trehalose synthase OS=Solanum tuberosum GN=StTS1 PE=4 SV=1	Trehalose synthase	PGSC0003DMT400044502	6.92	7.405	7.67	6.139	6.501	6.763	6.918	6.486	7.458	6.612	6.076	7.049	7.742	5.866	6.597	7.692	7.687	7.307	7.082	7.366	7.041	7.445	7.627	6.681	6.81	6.727	7.477	6.696	6.895	6.647	5.918	7.335	8.096	6.601	6.544	8.162
c98251_g1_i1	PGSC0003DMP400014873_PGSC0003DMT400021841	null	Cystathionine gamma-synthase isoform 2	PGSC0003DMT400021841	11.2	13.569	16.764	12.101	18.738	16.056	14.38	15.155	15.075	14.969	13.753	16.626	18.928	17.093	18.115	17.08	16.13	25.271	17.421	12.297	12.479	12.789	13.256	12.468	19.247	22.752	11.935	17.641	13.984	12.287	10.417	10.118	19.293	11.075	17.342	15.754
c131178_g1_i1	PGSC0003DMP400023853_PGSC0003DMT400035085	null	F-box/kelch protein	PGSC0003DMT400035085	18.759	16.973	46.067	16.245	19.483	26.939	22.1	40.013	23.858	10.846	15.829	15.881	16.203	29.363	28.298	14.988	11.078	19.554	26.202	22.343	47.438	10.52	18.58	20.077	26.632	13.444	17.621	25.394	32.582	27.794	28.065	47.878	30.865	22.908	18.525	61.811
c147049_g1_i1	PGSC0003DMP400008608_PGSC0003DMT400012383	null	Phospholipid-transporting ATPase	PGSC0003DMT400012383	6.329	6.367	5.739	4.267	6.897	5.039	6.211	7.142	5.371	6.802	4.18	4.699	7.764	6.767	9.058	5.872	6.496	9.021	6.897	7.427	5.94	4.651	7.563	6.153	5.486	5.921	5.73	6.303	5.674	5.561	5.018	6.203	7.613	5.725	5.583	5.691
c141910_g2_i1	PGSC0003DMP400004517_PGSC0003DMT400006523	null	Conserved gene of unknown function	PGSC0003DMT400006523	24.219	15.399	7.105	21.381	15.497	23.053	12.717	8.53	10.711	16.464	23.383	14.456	10.067	19.997	30.062	24.131	25.939	9.495	21.604	21.625	16.531	15.548	22.542	6.584	10.305	22.397	4.281	20.813	19.171	24.387	6.807	11.031	16.923	10.503	14.829	12.269
c143332_g2_i1	PGSC0003DMP400039368_PGSC0003DMT400058466	null	Ngg1 interacting factor 3 like 1 binding protein 1 isoform 1	PGSC0003DMT400058466	11.142	8.08	11.421	12.341	10.206	11.455	14.896	12.886	11.791	11.157	11.829	8.53	11.219	10.631	11.437	13.894	9.348	11.175	10.236	12.902	11.21	12.701	11.11	9.71	11.639	12.427	11.294	12.798	11.077	8.613	12.302	10.881	11.335	10.789	12.529	11.14
c134314_g1_i2	PGSC0003DMP400021779_PGSC0003DMT400032063	null	Aldose 1-epimerase	PGSC0003DMT400032063	19.882	20.9	14.335	20.627	22.404	27.113	19.635	19.382	19.726	22.012	26.586	23.703	18.031	20.723	23.514	25.224	21.547	20.084	19.882	17.789	16.796	22.38	20.837	16.154	19.287	19.01	15.055	26.149	18.523	25.147	16.674	18.943	25.948	21.43	17.018	18.689
c131744_g6_i3	Solyc12g006140.1.1	evidence_code:10F1H1E1IEG genomic_reference:SL2.40ch12 gene_region:693217-694582 transcript_region:SL2.40ch12:693217..694582- go_terms:GO:0016020 functional_description:"Chlorophyll a-b binding protein 37, chloroplastic (AHRD V1 ***- CB26_PETSP); contains Interpro domain(s) IPR001344 Chlorophyll A-B binding protein "	Chlorophyll a,b binding protein type I	PGSC0003DMT400010985	3709.69	8766.26	7362.79	4949.71	6972.2	9800.3	7059.62	7522.58	6318.71	8672.37	6378.27	7044.4	8354.04	7941.99	4556.64	4954.65	5078.27	7883.11	9099.32	5714.89	6142.79	6131.81	5208.1	7412.18	5490.63	6334.95	6991.69	8162.83	7025.34	7812.22	6292	6548.34	7299.11	6811	7649.87	7047.03
c123156_g1_i1	PGSC0003DMP400051522_PGSC0003DMT400076081	null	AIG2	PGSC0003DMT400076081	15.627	20.804	14.55	15.828	18.622	16.8	12.832	18.522	16.58	19.494	18.321	18.466	18.064	20.137	21.369	18.815	19.6	26.624	21.338	16.02	21.29	26.427	20.395	18.945	20.318	24.863	18.804	21.497	15.335	20.9	14.154	18.192	18.888	17.193	16.817	16.282
c143041_g1_i1	Solyc03g113640.2.1	genomic_reference:SL2.40ch03 gene_region:57764983-57777016 transcript_region:SL2.40ch03:57764983..57777016- functional_description:"IP15632p (Fragment) (AHRD V1 *--- Q1WWF1_DROME); contains Interpro domain(s) IPR007751 Protein of unknown function DUF676, hydrolase-like "	Conserved gene of unknown function	PGSC0003DMT400063181	6.969	5.822	5.818	6.184	7.217	5.702	5.236	6.12	7.172	6.271	6.038	7.313	7.155	6.708	7.382	7.06	6.826	5.311	7.105	6.788	7.12	7.349	6.752	6.046	6.567	6.209	7.223	6.605	5.836	6.983	6.225	6.399	7.543	5.991	5.862	7.064
c127397_g1_i2	PGSC0003DMP400026799_PGSC0003DMT400039522	null	Conserved gene of unknown function	PGSC0003DMT400039522	9.691	13.184	14.448	10.664	12.711	12.669	12.268	16.425	11.664	13.023	11.194	12.842	13.789	9.952	12.109	10.699	9.574	12.088	15.169	14.942	10.316	10.231	11.929	13.869	10.912	11.889	8.783	13.221	11.023	11.319	10.565	12.071	13.497	14.169	16.605	11.868
c125915_g1_i3	PGSC0003DMP400054602_PGSC0003DMT400080503	null	Conserved gene of unknown function	PGSC0003DMT400080503	4.165	4.719	1.943	5.039	4.382	4.101	6.889	3.883	3.168	3.963	6.256	4.709	3.433	7.013	4.436	6.165	7.148	7.984	5.164	2.391	2.734	3.469	3.768	4.882	8.982	4.337	5.608	3.967	6.052	7.576	4.521	2.599	3.91	2.552	3.339	3.125
c139685_g1_i1	Solyc03g033310.2.1	genomic_reference:SL2.40ch03 gene_region:9164130-9168788 transcript_region:SL2.40ch03:9164130..9168788- go_terms:GO:0003676,GO:0000166 functional_description:"RNA-binding protein (AHRD V1 *--- B6JZH8_SCHJY); contains Interpro domain(s) IPR012677 Nucleotide-binding, alpha-beta plait "	Transformer-SR ribonucleoprotein	PGSC0003DMT400022382	17.111	15.089	13.522	12.368	13.185	13.638	9.211	12.993	12.247	9.581	13.895	16.23	11.109	12.89	15.112	9.417	17.139	16.261	20.183	15.17	10.67	10.765	11.69	13.406	13.872	11.525	11.294	13.2	13.336	9.62	9.602	11.019	12.431	14.375	12.071	15.511
c42480_g1_i1	Solyc12g039180.1.1	evidence_code:10F0H1E1IEG genomic_reference:SL2.40ch12 gene_region:37986331-37993663 transcript_region:SL2.40ch12:37986331..37993663+ go_terms:GO:0005509 functional_description:"Diacylglycerol kinase 1 (AHRD V1 ***- A8QM12_MAIZE); contains Interpro domain(s) IPR000756 Diacylglycerol kinase accessory region "	Diacylglycerol kinase, theta	PGSC0003DMT400063104	2.656	2.012	3.208	3.256	3.879	2.571	2.714	2.893	3.125	3.241	4.587	3.812	2.78	8.453	2.647	4.242	3.139	3.157	2.819	7.278	3.471	7.016	4.099	3.707	5.072	9.433	1.814	5.377	3.761	1.748	1.842	3.858	2.952	4.365	5.114	3.622
c135199_g1_i2	PGSC0003DMP400053627_PGSC0003DMT400079111	null	Type 2 proly 4-hydroxylase	PGSC0003DMT400079111	3.607	2.804	3.005	3.176	4.276	3.305	4.204	2.893	3.39	3.572	2.872	3.963	3.367	4.414	5.448	3.902	4.539	5.097	4.194	4.187	3.245	4.835	3.805	3.675	4.213	4.385	3.352	4.551	2.626	3.24	4.023	2.587	5.203	2.956	3.093	3.242
c138243_g1_i1	Solyc03g114990.2.1	genomic_reference:SL2.40ch03 gene_region:58892961-58896673 transcript_region:SL2.40ch03:58892961..58896673+ functional_description:"Homology to unknown gene (AHRD V1 *-*- Q01A19_OSTTA); contains Interpro domain(s) IPR004274 NLI interacting factor "	NLI interacting factor (NIF) family protein	PGSC0003DMT400063073	6.174	5.779	6.495	6.335	5.475	5.508	6.096	6.991	6.303	4.896	6.758	6.681	6.291	5.093	6.127	7.296	6.165	5.627	7.798	4.616	6.962	6.167	5.868	6.466	6.042	6.401	4.823	5.588	5.403	5.709	5.177	4.609	6.122	6.069	5.092	6.726
c142613_g1_i1	PGSC0003DMP400010976_PGSC0003DMT400015833	null	ATP binding protein	PGSC0003DMT400015833	2.615	6.785	5.117	3.744	6.191	4.06	5.838	6.54	3.888	5.197	3.279	4.803	5.493	7.423	1.943	6.419	3.774	6.202	4.032	3.074	5.753	3.591	3.289	5.281	5.476	6.88	5.431	4.662	7.068	4.455	5.526	7.208	4.325	6.296	8.353	6.652
c143628_g2_i2	PGSC0003DMP400020316_PGSC0003DMT400029873	null	Glycogenin	PGSC0003DMT400029873	5.493	5.115	3.389	6.148	3.637	5.223	3.602	3.205	5.562	3.742	5.782	5.671	3.278	3.056	6.84	5.25	4.617	3.733	3.87	5.474	5.35	6.631	4.155	3.448	3.728	4.174	5.509	5.618	3.944	4.682	3.335	3.211	4.937	4.148	3.082	5.026
c142476_g2_i1	Solyc02g087180.2.1	genomic_reference:SL2.40ch02 gene_region:44235465-44237974 transcript_region:SL2.40ch02:44235465..44237974+ functional_description:"Unknown Protein (AHRD V1)"	Conserved gene of unknown function	PGSC0003DMT400001373	10.773	13.409	11.748	10.762	14.733	11.22	14.122	12.95	11.42	12.039	16.407	14.966	15.871	13.066	12.668	12.292	12.304	13.419	13.713	9.819	9.529	8.067	9.792	10.162	13.902	9.318	9.336	13.019	11.12	9.847	10.978	11.424	12.312	9.951	10.753	11.361
c102725_g2_i1	Solyc05g052510.2.1	genomic_reference:SL2.40ch05 gene_region:61866407-61885279 transcript_region:SL2.40ch05:61866407..61885279- go_terms:GO:0030506,GO:0005198,GO:0031072 functional_description:"Clathrin heavy chain (AHRD V1 ***- Q39834_SOYBN); contains Interpro domain(s) IPR016341 Clathrin, heavy chain "	Repetitive cell surface protein	PGSC0003DMT400091250	66.509	56.172	73.799	40.722	58.372	49.238	77.364	78.896	78.427	94.289	68.385	53.993	68.622	59.206	58.433	73.524	67.651	63.261	60.097	76.77	76.33	51.198	57.335	50.876	50.001	89.799	87.329	62.679	84.217	49.356	68.57	59.798	68.661	56.093	62.577	75.02
c143433_g6_i1	Solyc05g054310.2.1	genomic_reference:SL2.40ch05 gene_region:63392299-63395734 transcript_region:SL2.40ch05:63392299..63395734+ go_terms:GO:0003743 functional_description:"Translation initiation factor 2 gamma subunit (AHRD V1 **** Q684L1_9INSE); contains Interpro domain(s) IPR015256 Initiation factor eIF2 gamma, C-terminal "	Eukaryotic translation initiation factor 2 gamma subunit	PGSC0003DMT400060509	22.473	16.748	28.478	12.163	21.447	17.137	15.574	11.885	21.209	20.678	20.966	16.626	18.529	16.941	16.043	19.352	17.695	20.444	16.382	18.577	28.479	22.161	19.99	20.378	17.529	24.201	32.056	16.412	21.322	11.576	15.509	20.433	15.857	15.036	20.736	17.39
c145746_g1_i4	Solyc11g069810.1.1	evidence_code:10F0H1E1IEG genomic_reference:SL2.40ch11 gene_region:51520907-51527993 transcript_region:SL2.40ch11:51520907..51527993- functional_description:"OTU domain containing protein (AHRD V1 *-*- D3B1E5_POLPA); contains Interpro domain(s) IPR003323 Ovarian tumour, otubain "	Cysteine-type peptidase	PGSC0003DMT400002935	3.993	4.43	4.191	3.203	4.508	4.029	3.87	3.625	4.873	4.826	3.223	5.039	4.164	4.004	3.893	4.355	4	4.725	4.02	3.661	4.878	4.134	3.289	3.459	3.991	4.76	3.186	3.967	3.037	4.05	4.203	3.708	5.46	4.739	3.015	3.073
c127502_g2_i1	PGSC0003DMP400047296_PGSC0003DMT400069974	null	Phytochrome B2	PGSC0003DMT400069974	5.583	2.922	1.672	2.724	4.469	3.744	1.615	1.721	1.928	2.067	2.256	3.001	2.47	2.857	3.448	2.3	2.391	1.274	1.259	4.047	1.16	3.653	3.068	5.097	1.354	2.13	6.482	2.507	2.313	1.758	1.853	1.837	3.061	3.123	4.333	3.242
c126729_g1_i2	PGSC0003DMP400014088_PGSC0003DMT400020673	null	Protein DCL, chloroplastic	PGSC0003DMT400020673	15.299	37.038	32.116	21.195	27.754	25.358	21.804	24.341	32.439	26.186	31.06	15.428	35.817	35.006	20.333	29.259	17.391	34.36	29.413	22.799	23.267	24.911	15.467	34.108	40.14	31.35	49.632	33.087	39.358	18.223	31.019	25.331	27.073	25.283	46.933	27.094
c136308_g2_i1	PGSC0003DMP400022300_PGSC0003DMT400032790	null	Chlorophyll a-b binding protein CP24 10B, chloroplastic	PGSC0003DMT400032790	1272.01	2597.14	3068.68	1941.73	2324.11	2644.55	2376.62	2365.08	2157.75	2582.17	2271.25	2110.5	3162.58	3056.56	1275.68	1899.78	1563.28	3133.9	2832.55	1785.66	2263.66	1969.25	1829.76	2770.2	2599.36	2228.57	2398.42	2457.61	2746.29	2609.48	2635.01	2975.8	2238.06	2768.49	2890.5	2541.5
c141730_g1_i1	Solyc01g106580.2.1	genomic_reference:SL2.40ch01 gene_region:86167327-86172323 transcript_region:SL2.40ch01:86167327..86172323+ functional_description:"Unknown Protein (AHRD V1)"	Conserved gene of unknown function	PGSC0003DMT400013088	14.471	18.856	19.633	13.281	13.988	16.596	18.909	17.92	13.762	12.702	15.232	12.918	18.019	23.486	10.385	14.328	12.382	18.516	21.245	15.599	22.224	16.205	12.887	22.577	23.743	16.467	22.676	13.462	19.603	13.008	19.172	19.902	16.983	16.602	22.847	16.789
c133880_g1_i2	PGSC0003DMP400048923_PGSC0003DMT400072362	null	Valacyclovir hydrolase	PGSC0003DMT400072362	10.568	6.26	4.598	8.535	6.423	5.967	9.02	4.786	7.723	4.675	11.213	7.134	5.095	7.645	7.73	4.459	7.348	6.067	9.727	9.424	7.031	7.402	6.375	6.164	5.88	3.243	8.075	8.196	5.393	6.746	6.056	5.117	8.096	5.941	5.014	5.206
c144126_g1_i1	PGSC0003DMP400007245_PGSC0003DMT400010393	null	PHD-finger family protein	PGSC0003DMT400010393	4.452	3.531	3.208	3.345	4.508	3.733	3.573	3.334	4.566	3.221	3.725	4.407	3.622	3.208	4.055	3.902	4.217	3.868	3.905	4.003	3.816	3.985	3.565	3.362	3.203	3.09	2.876	4.128	3.415	3.111	3.218	3.581	3.93	3.508	3.54	3.717
c121973_g1_i1	PGSC0003DMP400003658_PGSC0003DMT400005177	null	ATP binding protein	PGSC0003DMT400005177	14.717	5.383	8.902	13.698	12.17	10.659	9.593	3.786	5.795	7.695	17.999	14.758	8.672	7.177	19.92	9.379	16.339	7.702	16.543	34.527	6.323	7.261	12.501	9.031	14.67	6.899	4.944	16.312	5.501	13.137	9.983	7.231	11.917	11.311	3.54	3.474
c143663_g2_i1	PGSC0003DMP400013825_PGSC0003DMT400020285	null	Ethylene receptor 1	PGSC0003DMT400020285	3.739	3.606	3.355	3.061	3.521	3.019	2.608	2.915	2.945	2.538	4.028	3.331	3.212	3.29	4.962	3.874	4.252	4.138	3.42	3.407	3.52	4.275	3.768	3.287	3.627	3.445	2.821	3.715	3.188	3.911	2.753	3.28	4.69	3.724	3.283	2.682
c146000_g1_i2	Solyc08g076990.2.1	genomic_reference:SL2.40ch08 gene_region:58097110-58102792 transcript_region:SL2.40ch08:58097110..58102792- go_terms:GO:0016787,GO:0008152 functional_description:"Acetylornithine deacetylase (AHRD V1 ***- B6TIJ2_MAIZE); contains Interpro domain(s) IPR011650 Peptidase M20, dimerisation "	Acetylornithine deacetylase	PGSC0003DMT400045152	9.183	7.373	5.298	8.987	7.11	5.814	5.36	4.916	6.145	5.057	11.677	8.974	6.9	6.018	13.097	11.811	13.791	11.931	8.815	9.591	6.815	15.005	7.563	5.097	7.87	8.281	6.194	9.173	5.014	9.265	5.484	5.51	10.891	5.153	5.996	4.773
c142589_g1_i2	PGSC0003DMP400007000_PGSC0003DMT400010036	null	Conserved gene of unknown function	PGSC0003DMT400010036	9.338	18.792	10.653	12.004	11.541	12.445	10.348	12.509	10.583	13.595	10.312	10.672	11.352	13.253	18.747	13.272	12.2	13.024	12.824	12.893	13.059	19.086	14.5	13.697	12.821	12.887	13.794	17.218	10.623	12.119	10.502	14.011	15.334	9.498	15.722	13.864
c142199_g1_i1	Solyc01g094620.2.1	genomic_reference:SL2.40ch01 gene_region:77794871-77810348 transcript_region:SL2.40ch01:77794871..77810348- go_terms:GO:0016592 functional_description:"Mediator of RNA polymerase II transcription subunit 12 (AHRD V1 *--- B2G3S6_ZYGRO); contains Interpro domain(s) IPR019035 Mediator complex, subunit Med12 "	2-oxo acid dehydrogenase, lipoyl-binding site	PGSC0003DMT400000489	7.928	5.757	5.795	6.814	6.917	5.59	5.914	6.131	4.979	6.25	7.677	7.2	5.671	5.315	7.536	6.372	7.13	6.518	6.47	6.376	6.618	7.393	8.014	7.263	5.436	6.717	6.582	5.971	5.717	6.539	5.156	6.526	6.497	6.454	5.684	6.631
c139027_g2_i1	PGSC0003DMP400020907_PGSC0003DMT400030787	null	ATP binding protein	PGSC0003DMT400030787	17.898	9.728	19.724	16.857	20.518	24.961	24.412	18.242	17.501	23.397	24.056	22.08	14.874	21.718	17.508	20.653	24.295	23.591	33.977	28.501	12.882	19.253	16.766	26.597	31.926	26.897	29.855	29.824	27.914	34.086	22.084	31.996	22.048	21.676	27.86	26.946
c139206_g1_i1	PGSC0003DMP400023494_PGSC0003DMT400034561	null	Inositol monophosphatase 3	PGSC0003DMT400034561	3.386	9.203	6.281	3.646	7.226	5.59	3.774	4.786	6.462	4.134	4.957	5.69	8.738	7.434	6.718	6.853	5.278	7.307	7.498	4.213	7.179	4.765	4.339	6.725	8.456	5.825	6.725	7.793	5.155	4.771	4.542	6.457	6.842	4.907	5.539	6.029
c128501_g2_i2	PGSC0003DMP400055126_PGSC0003DMT400081449	null	CXE carboxylesterase	PGSC0003DMT400081449	13.413	11.697	27.326	22.189	15.13	22.747	45.643	20.254	21.199	33.149	40.32	22.363	27.788	28.368	14.06	6.589	20.139	38.284	3.824	3.101	17.956	17.843	12.104	4.127	21.964	27.867	31.724	22.192	22.089	17.285	27.769	52.66	17.881	35.037	26.141	23.187
c140364_g2_i1	PGSC0003DMP400027511_PGSC0003DMT400040567	null	Ribosomal protein L23 family protein	PGSC0003DMT400040567	28.507	33.795	30.421	25.835	30.53	31.836	24.164	23.341	27.078	26.236	28.207	25.6	27.146	28.695	26.493	34.047	33.112	24.853	28.316	31.085	32.805	26.856	28.686	33.009	31.057	29.651	23.428	31.466	25.688	27.893	24.063	24.118	25.839	23.834	33.901	24.391
c135718_g1_i2	PGSC0003DMP400046906_PGSC0003DMT400069487	null	Transaminase mtnE	PGSC0003DMT400069487	18.046	41.565	55.477	23.298	30.395	23.461	18.202	27.557	44.039	26.336	20.34	26.666	45.22	53.586	24.542	34.113	21.895	43.065	41.463	23.745	43.367	21.241	23.002	53.365	40.029	26.811	55.373	33.701	46.728	26.056	33.782	39.423	32.849	28.455	46.787	49.405
c143528_g2_i2	tr|W6JJA4|W6JJA4_NICBE	Nuclear pore complex protein Nup88b OS=Nicotiana	NAC domain class transcription factor	PGSC0003DMT400029321	6.592	4.891	4.439	3.664	4.208	4.325	3.478	3.818	4.841	4.394	4.407	5.162	4.109	3.676	4.241	4.421	3.696	4.747	4.413	4.327	4.622	4.204	4.717	4.02	4.223	5.259	5.155	3.736	4.042	3.635	3.928	4.308	4.818	3.685	4.835	2.935
c133317_g2_i1	PGSC0003DMP400006029_PGSC0003DMT400008687	null	60S ribosomal protein L12	PGSC0003DMT400008687	66.263	80.593	137.714	51.901	60.935	68.659	51.739	62.17	79.476	66.959	44.15	51.672	77.56	99.351	50.509	83.893	61.425	91.058	74.827	56.38	106.46	56.033	57.842	129.448	98.577	118.779	150.257	51.372	155.671	43.459	64.907	83.581	78.949	75.188	110.179	105.514
c143345_g1_i2	PGSC0003DMP400012802_PGSC0003DMT400018617	null	UDP-N-acetylglucosamine transporter	PGSC0003DMT400018617	8.748	6.346	5.366	5.004	6.704	5.671	8.418	5.755	5.212	4.776	9.023	7.388	5.471	6.533	10.077	7.409	8.243	9.382	9.462	8.4	7.572	8.558	6.955	7.479	7.739	6.535	7.124	7.924	5.652	6.618	6.68	5.556	8.689	4.858	6.063	5.586
c130991_g2_i1	PGSC0003DMP400045517_PGSC0003DMT400067461	null	Methionine rich arabinogalactan	PGSC0003DMT400067461	127.442	376.039	486.254	111.911	109.759	357.373	385.885	522.596	376.414	314.822	239.942	76.375	298.014	550.448	90.195	355.865	95.128	360.703	348.337	463.081	537.779	108.86	147.418	352.329	250.268	438.209	581.639	160.006	596.922	147.268	215.947	319.678	191.814	316.329	701.242	1010.29
c141953_g2_i1	PGSC0003DMP400028220_PGSC0003DMT400041668	null	7-transmembrane G-protein-coupled receptor	PGSC0003DMT400041668	2.001	3.66	1.966	3.194	2.844	3.907	2.685	2.614	2.998	2.227	1.659	2.878	2.459	2.693	3.133	4.411	3.339	2.921	2.183	2.908	4.563	2.435	4.053	4.03	2.869	1.919	2.113	2.749	2.118	2.627	1.514	2.044	3.436	2.296	2.825	2.587
c128024_g1_i1	PGSC0003DMP400046571_PGSC0003DMT400068959	null	Ethylene-responsive transcription factor 4	PGSC0003DMT400068959	25.793	11.023	10.155	40.208	13.843	11.761	19.071	34.323	13.073	8.377	11.412	14.031	10.599	18.428	46.008	8.587	16.721	21.595	33.41	38.582	33.946	22.625	25.83	21.197	15.872	14.653	16.172	29.462	13.66	24.624	13.159	14.519	19.066	11.469	12.227	35.921
c109157_g1_i1	PGSC0003DMP400042619_PGSC0003DMT400063303	null	BSD domain containing protein	PGSC0003DMT400063303	7.158	6.977	11.918	4.658	7.72	9.446	4.902	9.25	6.452	3.522	5.223	12.776	11.995	6.451	15.039	15.129	14.417	10.78	12.639	5.185	6.677	12.964	4.339	6.153	8.174	12.475	8.606	6.031	10.58	6.598	8.215	6.515	11.522	11.213	10.865	7.697
c137111_g2_i2	Solyc06g007670.2.1	genomic_reference:SL2.40ch06 gene_region:1672485-1676176 transcript_region:SL2.40ch06:1672485..1676176- go_terms:GO:0003735,GO:0008097 functional_description:"60S ribosomal protein L5-1 (AHRD V1 ***- B6THG9_MAIZE); contains Interpro domain(s) IPR005485 Ribosomal protein L5, eukaryotic "	Ribosomal protein L5	PGSC0003DMT400053219	143.586	209.032	228.922	114.714	150.011	133.677	110.357	108.131	200.978	118.438	131.482	132.869	139.549	191.245	144.128	154.277	161.475	175.181	153.975	187.375	235.843	152.569	110.359	240.49	201.53	165.29	255.285	128.48	231.556	137.608	178.248	199.505	170.674	147.39	182.292	256.252
c135748_g4_i2	null	null	Gene of unknown function	PGSC0003DMT400050432	16.365	9.91	17.001	13.077	8.02	6.6	23.858	13.477	17.618	17.307	21.563	9.115	6.833	6.755	8.985	7.654	6.096	7.443	9.485	12.306	6.844	13.13	11.736	9.548	6.426	7.379	10.243	10.321	13.627	9.68	16.388	12.267	10.594	16.1	11.814	7.127
c142698_g1_i2	PGSC0003DMP400031850_PGSC0003DMT400047079	null	Helix-loop-helix DNA-binding	PGSC0003DMT400047079	5.296	3.157	4.157	5.217	6.307	4.662	3.669	3.076	1.42	4.485	3.147	2.255	2.304	3.559	5.229	3.337	2.635	3.033	4.101	5.973	4.022	3.381	4.864	3.373	3.304	3.301	4.259	2.759	3.08	5.64	4.722	4.112	4.117	2.572	2.066	4.392
c115352_g1_i1	tr|Q1PCH7|Q1PCH7_SOLCH	SWIb domain-containing protein OS=Solanum	SWIb domain-containing protein	PGSC0003DMT400057435	3.509	2.472	1.378	2.094	2.844	2.387	2.312	2.678	2.331	1.696	4.426	1.793	2.913	3.278	2.59	3.45	4.374	3.541	2.703	2.68	2.694	4.546	2.708	2.791	4.213	3.512	3.827	2.749	1.816	2.469	1.62	1.016	3.397	1.419	3.138	2.101
c147374_g1_i2	Solyc04g078050.2.1	genomic_reference:SL2.40ch04 gene_region:60491106-60503545 transcript_region:SL2.40ch04:60491106..60503545+ go_terms:GO:0005669 functional_description:"Transcription initiation factor (AHRD V1 ***- D3YBD2_TRIRP); contains Interpro domain(s) IPR007900 Transcription initiation factor TFIID component TAF4 "	Transcription initiation factor	PGSC0003DMT400055395	11.036	8.904	10.449	11.134	8.058	10.823	12.364	10.713	11.23	12.521	11.042	10.229	9.093	9.308	8.758	9.945	10.217	9.168	9.67	10.362	10.001	9.688	10.327	10.227	7.982	9.02	11.648	9.817	10.299	10.44	11.158	11.227	9.883	10.612	10.262	11.055
c144823_g3_i1	PGSC0003DMP400028247_PGSC0003DMT400041701	null	Methylenetetrahydrofolate reductase	PGSC0003DMT400041701	37.895	86.885	78.747	39.134	80.389	63.865	45.7	97.418	129.257	67.832	47.221	63.759	88.159	101.541	44.106	76.135	50.538	106.732	89.938	44.757	105.044	50.024	54.544	106.483	108.479	101.679	105.968	82.032	90.636	58.759	75.885	107.41	69.964	73.355	99.783	87.966
c142282_g3_i1	PGSC0003DMP400001369_PGSC0003DMT400001856	null	Protein phosphatase 2a, regulatory subunit	PGSC0003DMT400001856	3.665	3.157	3.479	4.081	4.092	3.713	2.838	3.388	3.941	2.809	2.796	3.02	3.145	3.325	4.08	4.675	4.696	3.101	4.679	2.601	5.3	4.345	3.878	3.05	4.839	3.838	4.557	3.927	3.75	3.417	2.742	4.435	3.594	4.05	3.127	3.643
c99269_g1_i1	PGSC0003DMP400008342_PGSC0003DMT400011990	null	Conserved gene of unknown function	PGSC0003DMT400011990	100.837	65.836	54.223	134.011	86.348	77.421	60.682	138.108	74.211	72.367	73.181	67.704	121.562	134.24	289.414	95.1	60.746	239.751	178.316	110.281	104.7	47.055	118.815	47.191	63.741	63.266	77.562	149.645	63.068	115.483	46.211	55.871	97.185	42.111	77.138	56.701
c135464_g1_i4	PGSC0003DMP400038842_PGSC0003DMT400057711	null	F-box family protein	PGSC0003DMT400057711	13.831	10.07	8.258	5.722	8	11.578	8.341	12.359	10.096	7.485	10.862	8.455	9.968	14.283	7.18	11.161	6.53	8.908	11.391	7.795	10.768	5.334	11.11	13.751	10.77	9.346	10.53	9.374	9.218	7.121	11.37	14.15	14.178	8.02	7.917	8.289
c128411_g1_i1	PGSC0003DMP400005170_PGSC0003DMT400007432	null	Sn-1 protein	PGSC0003DMT400007432	42.347	30.071	33.629	28.683	13.843	41.944	43.98	37.754	70.079	52.422	39.733	17.74	36.836	21.847	25.465	36.894	17.643	20.591	15.18	37.916	13.305	25.884	29.119	54.26	24.531	55.244	14.667	35.513	31.167	48.694	72.794	40.416	16.351	26.859	57.775	10.971
c138657_g1_i1	PGSC0003DMP400018252_PGSC0003DMT400026749	null	Peptidase, trypsin-like serine and cysteine proteases	PGSC0003DMT400026749	2.886	2.868	2.756	3.673	3.086	2.295	2.991	4.614	3.083	3.802	4.151	3.001	3.345	2.623	2.946	3.535	4.026	4.172	3.362	2.952	3.481	3.11	3.758	2.974	3.465	4.261	3.318	3.544	2.929	3.141	3.07	2.899	3.12	3.32	3.238	3.389
c113000_g1_i2	Solyc07g052790.1.1	evidence_code:10F0H1E0IEG genomic_reference:SL2.40ch07 gene_region:58560010-58563287 transcript_region:SL2.40ch07:58560010..58563287+ go_terms:GO:0030275,GO:0000166 functional_description:"Nbs-lrr, resistance protein"	Tir-nbs-lrr resistance protein	PGSC0003DMT400075624	8.133	2.29	12.821	10.62	2.186	4.774	3.583	6.938	9.185	6.812	3.725	1.755	17.565	4.917	21.596	19.418	4.939	5.92	9.3	11.465	3.471	4.879	14.969	6.466	13.629	6.458	5.686	16.1	1.859	10.144	4.669	1.721	3.011	5.774	11.434	4.699
c144973_g1_i1	PGSC0003DMP400024844_PGSC0003DMT400036644	null	Nodulin	PGSC0003DMT400036644	2.689	3.553	2.982	2.901	4.537	2.509	3.143	3.162	3.316	2.9	3.005	3.029	3.356	3.735	5.253	4.374	3.287	3.101	5.072	2.286	3.55	4.511	2.653	4.58	2.738	2.802	3.352	3.152	2.55	1.867	2.89	1.663	4.749	4.552	3.305	3.125
c137808_g1_i1	PGSC0003DMP400052938_PGSC0003DMT400078187	null	Ripening protein	PGSC0003DMT400078187	4.583	11.365	7.388	10.487	13.543	10.17	10.367	13.789	13.507	7.926	15.592	15.154	9.226	14.658	10.571	14.422	7.53	17.366	14.291	6.876	14.062	14.199	8.807	13.417	14.811	11.218	9.059	12.304	11.985	9.946	12.609	10.534	10.979	11.804	11.624	10.876
c126740_g1_i1	PGSC0003DMP400032975_PGSC0003DMT400048727	null	S-adenosyl-methionine-sterol-C-methyltransferase homolog	PGSC0003DMT400048727	22.932	21.671	32.183	26.092	20.721	20.207	22.807	20.888	26.591	24.46	22.719	22.571	41.588	21.132	33.187	22.095	29.643	29.725	20.587	28.422	21.841	29.23	25.158	22.792	23.743	24.633	16.15	27.086	29.427	24.199	21.967	31.58	25.365	29.322	23.628	27.59
c122491_g2_i1	PGSC0003DMP400021228_PGSC0003DMT400031301	null	CPN60A	PGSC0003DMT400031301	3.673	3.103	2.35	3.052	3.009	4.917	1.796	3.184	2.331	2.237	2.426	3.359	2.68	3.852	4.832	5.58	5.304	8.796	7.683	4.861	8.034	4.458	5.297	6.789	5.577	5.882	4.801	2.92	5.382	3.457	3.049	3.858	5.391	2.897	2.479	2.207
c135943_g1_i1	PGSC0003DMP400047407_PGSC0003DMT400070125	null	Glucosyltransferase	PGSC0003DMT400070125	9.74	19.905	11.104	13.885	16.223	8.477	14.112	11.025	16.177	8.709	19.032	12.946	11.12	10.291	12.506	14.724	11.321	7.003	10.178	11.597	9.903	13.253	7.535	10.141	6.85	6.257	7.024	12.304	10.083	13.976	13.837	13.745	11.246	11.173	15.812	13.431
c145989_g1_i1	Solyc04g078680.2.1	genomic_reference:SL2.40ch04 gene_region:60972448-60976501 transcript_region:SL2.40ch04:60972448..60976501+ go_terms:GO:0031177,GO:0008270 functional_description:"RING-finger protein-like (AHRD V1 *-*- Q5QLR6_ORYSJ); contains Interpro domain(s) IPR018957 Zinc finger, C3HC4 RING-type "	Zinc finger protein	PGSC0003DMT400020528	10.691	9.278	9.5	9.005	9.887	7.895	7.615	8.906	9.725	7.525	8.455	9.776	9.503	10.338	12.133	8.672	8.304	9.326	12.454	10.256	11.899	8.996	11.275	9.699	8.739	10.095	11.637	9.988	8.343	10.361	7.908	12.082	9.972	8.345	9.257	7.423
c141837_g3_i1	PGSC0003DMP400015470_PGSC0003DMT400022704	null	DNA binding protein	PGSC0003DMT400022704	2.246	2.568	2.011	2.741	3.434	3.54	6.344	3.668	2.807	3.351	5.128	4.444	3.356	3.43	3.408	3.874	4.504	4.206	5.083	3.687	4.435	3.88	4.91	3.599	3.88	3.195	2.08	2.94	2.313	3.408	2.954	3.373	3.831	3.192	2.937	1.964
c122342_g1_i1	Solyc08g015940.2.1	genomic_reference:SL2.40ch08 gene_region:6283275-6284559 transcript_region:SL2.40ch08:6283275..6284559+ functional_description:"EPIDERMAL PATTERNING FACTOR-like protein 6 (AHRD V1 *-*- EPFL6_ARATH)"	Gene of unknown function	PGSC0003DMT400056499	10.503	23.714	13.996	13.938	20.654	19.758	12.23	14.316	14.397	8.999	31.676	20.259	16.624	22.151	17.265	12.574	9.295	17.163	23.013	15.599	14.377	22.441	14.711	16.359	22.803	17.158	15.176	23.622	8.527	19.586	11.698	17.511	17.95	13.321	12.149	15.426
c132302_g2_i1	PGSC0003DMP400032820_PGSC0003DMT400048461	null	Small basic intrinsic protein 1-2	PGSC0003DMT400048461	12.356	9.974	10.72	15.02	11.763	10.211	11.332	7.626	10.869	7.916	11.582	8.474	8.993	7.61	18.204	8.163	11.295	11.57	12.003	20.224	8.054	12.587	12.104	6.886	11.538	11.362	10.398	12.475	8.094	13.285	8.332	11.008	10.693	10.553	7.091	6.927
c127826_g2_i1	PGSC0003DMP400032823_PGSC0003DMT400048464	null	RBP50	PGSC0003DMT400048464	19.12	17.454	21.689	21.177	17.693	23.624	25.998	22.964	19.991	21.711	19.156	19.58	18.584	18.042	18.933	17.212	20.417	21.132	19.963	24.638	21.752	18.841	19.677	18.676	19.6	22.243	21.083	20.057	26.541	18.618	19.691	19.451	18.355	16.464	19.921	20.421
c140844_g1_i1	PGSC0003DMP400001956_PGSC0003DMT400002701	null	Glucose-6-phosphate/phosphate translocator 1, chloroplast	PGSC0003DMT400002701	8.904	13.912	15.25	9.715	14.714	11.639	12.316	16.435	12.713	10.093	14.407	10.597	17.599	15.279	11.874	13.244	13.504	15.832	16.312	14.426	17.307	14.137	12.141	14.139	17.832	18.933	13.318	13.865	13.811	12.672	12.111	14.207	13.497	14.05	15.923	13.315
c145987_g2_i1	PGSC0003DMP400046141_PGSC0003DMT400068298	null	Gene of unknown function	PGSC0003DMT400068298	5.026	4.281	5.535	5.35	3.386	5.019	4.93	5.163	5.668	3.421	5.052	3.652	5.172	3.887	3.489	4.788	3.278	4.612	4.032	4.809	4.474	3.11	4.993	6.261	4.021	4.414	4.823	5.316	4.56	5.294	4.658	4.586	6.003	3.902	4.243	4.361
c136959_g1_i3	PGSC0003DMP400011199_PGSC0003DMT400016150	null	N-terminal asparagine amidohydrolase family protein	PGSC0003DMT400016150	1.427	1.605	1.807	1.26	1.074	1.489	1.653	1.226	1.292	1.084	1.592	1.349	1.218	1.803	1.708	1.489	1.574	1.759	1.872	1.506	1.544	2.041	1.327	1.552	1.505	1.775	1.15	2.165	1.459	1.966	1.387	1.409	1.205	1.764	1.619	1.33
c143758_g1_i2	PGSC0003DMP400007921_PGSC0003DMT400011386	null	Paramyosin	PGSC0003DMT400011386	6.387	18.524	14.121	11.028	12.218	13.934	9.373	15.543	15.944	14.829	10.379	10.663	15.871	18.568	8.556	14.422	9.382	13.024	13.609	8.986	12.882	12.298	10.133	16.973	14.215	14.01	12.566	15.144	15.486	13.848	14.387	14.242	10.663	13.577	16.683	15.131
c146565_g2_i2	PGSC0003DMP400002687_PGSC0003DMT400003768	null	Nucleotide binding protein	PGSC0003DMT400003768	3.673	3.424	3.66	4.019	2.564	3.438	3.296	3.754	3.263	4.204	5.061	4.303	4.364	3.887	3.966	3.214	4.435	4.488	4.921	2.426	3.324	4.616	3.768	3.395	3.698	3.589	3.805	3.494	2.648	3.645	2.869	4.124	4.364	3.606	3.194	3.601
c136793_g2_i8	tr|G7KHL3|G7KHL3_MEDTR	ADP-ribosylation factor OS=Medicago truncatula	ADP-ribosylation factor	PGSC0003DMT400065740	38.559	23.522	32.308	12.314	26.632	22.635	10.415	14.037	9.704	20.888	17.952	24.826	31.122	20.032	16.521	36.168	35.277	27.334	24.965	18.271	24.171	27.557	31.689	14.333	26.107	29.047	22.809	29.653	11.066	11.793	15.827	19.96	37.835	19.42	10.441	16.197
c143225_g2_i1	Solyc03g121630.2.1	genomic_reference:SL2.40ch03 gene_region:63770576-63782916 transcript_region:SL2.40ch03:63770576..63782916- go_terms:GO:0003700,GO:0016563 functional_description:"Protein FAR1-RELATED SEQUENCE 4 (AHRD V1 ***- FRS4_ARATH); contains Interpro domain(s) IPR004330 Transcription factor, FAR1-related "	Conserved gene of unknown function	PGSC0003DMT400090963	1.681	2.001	2.056	1.766	2.012	1.765	1.519	1.936	2.182	1.565	1.735	1.897	1.894	1.627	2.218	1.932	1.756	1.41	1.976	1.655	2.134	2.304	1.824	1.67	1.303	2.102	1.703	1.48	1.956	1.482	1.63	1.455	2.301	2.118	1.396	1.478
c140395_g1_i1	PGSC0003DMP400014287_PGSC0003DMT400020973	null	Metal ion binding protein	PGSC0003DMT400020973	10.085	11.547	14.697	10.983	13.795	25.185	19.702	12.316	18.635	29.547	8.692	13.635	12.703	23.041	17.192	15.025	10.443	20.185	17.826	11.57	18.792	15.881	12.307	18.062	10.81	15.67	16.349	16.231	18.004	16.07	20.919	14.473	16.538	17.361	17.23	22.015
c145594_g4_i1	PGSC0003DMP400026449_PGSC0003DMT400038923	null	GTP binding protein	PGSC0003DMT400038923	10.232	8.294	7.828	6.352	9.442	9.486	11.79	9.82	8.083	10.494	10.113	9.408	6.246	9.577	8.75	7.871	10.721	8.378	9.242	7.357	8.713	6.745	9.544	9.343	8.992	6.756	8.827	10.2	9.348	8.583	10.989	7.635	11.621	9.607	7.549	6.937
c131339_g1_i2	PGSC0003DMP400002956_PGSC0003DMT400004130	null	Protein FAM50A	PGSC0003DMT400004130	11.97	10.231	10.969	12.261	9.654	11.241	12.154	9.401	7.702	9.05	10.056	9.823	9.37	9.87	7.52	10.227	10.791	9.314	9.219	8.443	7.906	7.261	8.788	7.738	9.911	7.888	10.232	9.445	11.639	8.03	8.522	10.153	9.953	10.06	9.235	11.129
c143971_g1_i1	PGSC0003DMP400017920_PGSC0003DMT400026235	null	Nodulation receptor kinase	PGSC0003DMT400026235	3.665	3.489	5.558	10.673	6.104	5.549	3.583	5.249	6.897	5.729	6.132	1.557	2.47	5.479	13.906	6.306	2.217	4.826	5.014	20.452	3.009	8.304	4.698	3.675	4.011	2.869	3.595	6.837	4.42	6.262	3.875	5.094	8.531	7.35	2.535	4.266
c135738_g1_i1	PGSC0003DMP400013421_PGSC0003DMT400019620	null	Cytochrome P450	PGSC0003DMT400019620	5.624	5.158	3.773	6.024	6.772	5.518	5.867	4.464	4.894	4.635	5.156	6.511	5.848	5.374	9.155	5.854	6.817	5.221	7.116	7.751	5.654	8.917	6.015	6.552	5.335	5.307	4.779	7.491	4.614	6.519	4.87	4.101	6.339	5.912	4.232	4.741
c125575_g1_i2	PGSC0003DMP400039743_PGSC0003DMT400059005	null	Conserved gene of unknown function	PGSC0003DMT400059005	4.239	2.825	4.327	3.15	3.067	3.754	1.796	2.183	4.11	2.398	2.417	2.67	3.289	4.402	2.501	3.742	2.791	3.033	4.078	2.102	3.943	2.943	3.436	3.696	3.546	3.531	7.356	2.789	4.625	2.203	3.218	4.077	4.67	2.325	3.919	4.266
c119960_g1_i2	PGSC0003DMP400032600_PGSC0003DMT400048134	null	I-box binding factor	PGSC0003DMT400048134	2.361	1.327	3.039	4.037	1.848	3.948	2.045	1.958	2.67	3	2.825	1.566	2.791	2.143	2.056	1.32	1.974	2.763	1.386	1.953	1.957	3.985	2.156	2.382	1.748	1.948	1.073	1.44	2.215	2.331	3.165	3.107	1.866	1.547	3.227	1.605
c142340_g3_i1	PGSC0003DMP400017793_PGSC0003DMT400026061	null	BRASSINOSTEROID INSENSITIVE 1-associated receptor kinase 1	PGSC0003DMT400026061	6.928	6.474	7.987	4.454	6.723	7.324	6.612	10.982	10.975	7.003	5.583	4.775	9.082	11.029	4.282	7.918	4.869	8.356	10.594	5.01	8.752	3.556	5.5	9.72	5.981	8.684	12.112	5.256	10.299	5.492	7.58	8.12	6.931	7.301	8.877	8.236
c138108_g1_i1	tr|A0A068TLR3|A0A068TLR3_COFCA	Coffea canephora DH200=94 genomic	Salt responsive protein 2	PGSC0003DMT400027828	22.17	16.459	21.079	17.886	20.595	22.502	25.731	21.103	16.378	20.106	25.696	19.646	18.374	19.809	18.002	17.457	21.156	19.768	21.084	20.793	17.75	20.479	18.654	19.538	19.338	18.299	18.837	20.803	18.534	17.502	20.708	20.202	21.919	20.208	21.551	18.869
c142936_g1_i1	PGSC0003DMP400056079_PGSC0003DMT400083786	null	Fructose-1,6-bisphosphatase	PGSC0003DMT400083786	11.036	17.015	16.504	14.071	13.137	14.862	9.774	12.219	9.609	12.2	14.265	11.465	15.727	18.65	14.683	11.349	9.495	14.423	13.921	10.931	17.189	18.736	12.362	16.37	14.155	14.26	16.791	12.153	12.222	15.635	12.99	15.051	17.506	10.947	12.417	12.924
c114886_g1_i2	PGSC0003DMP400017870_PGSC0003DMT400026163	null	Stress regulated protein	PGSC0003DMT400026163	5.354	7.502	11.206	8.615	7.836	8.069	5.838	10.412	7.871	8.989	7.365	6.624	8.384	8.301	3.667	8.785	6.026	9.517	8.468	4.957	8.359	5.86	6.292	7.662	9.143	8.109	10.884	7.35	8.948	6.608	8.162	9.876	5.223	5.961	9.96	12.459
c133317_g1_i2	PGSC0003DMP400055987_PGSC0003DMT400083480	null	60S ribosomal protein L12	PGSC0003DMT400083480	21.743	27.802	32.274	18.001	21.872	22.553	16.425	14.757	25.468	17.347	15.971	19.504	24.188	29.199	24.898	30.739	26.895	35.081	26.063	24.516	34.546	27.224	23.103	39.41	25.834	38.873	37.841	22.373	33.047	18.529	21.491	21.577	26.037	17.814	28.53	29.427
c140055_g1_i1	PGSC0003DMP400055412_PGSC0003DMT400082017	null	D12 oleate desaturase	PGSC0003DMT400082017	128.746	225.833	417.075	103.908	198.158	200.439	236.861	271.516	252.995	305.431	114.488	124.367	252.372	269.452	63.873	146.784	116.736	294.633	226.352	216.489	183.203	76.346	134.291	173.837	161.399	182.352	254.411	111.866	307.29	192.228	239.311	326.597	166.034	311.343	359.526	291.424
c135406_g1_i1	Solyc08g074410.2.1	genomic_reference:SL2.40ch08 gene_region:55693755-55701940 transcript_region:SL2.40ch08:55693755..55701940+ go_terms:GO:0005515,GO:0004830 functional_description:"Tryptophanyl-tRNA synthetase (AHRD V1 **** B6T773_MAIZE); contains Interpro domain(s) IPR002306 Tryptophanyl-tRNA synthetase, class Ib "	TRNA synthetase class I family protein	PGSC0003DMT400076029	12.889	14.575	14.358	12.013	10.438	9.497	12.545	13.036	12.437	13.253	10.331	11.616	12.814	15.29	9.276	14.007	14.965	12.765	9.45	10.589	15.036	14.54	11.321	14.861	11.508	12.283	22.952	7.582	20.403	10.075	11.423	12.844	9.706	12.484	12.428	19.069
c137606_g1_i1	PGSC0003DMP400053436_PGSC0003DMT400078837	null	Arogenate dehydrogenase	PGSC0003DMT400078837	9.06	9.76	11.906	15.18	10.767	8.211	14.399	14.488	10.594	10.986	11.696	8.738	10.987	12.199	20.195	8.785	9.565	14.502	14.406	19.917	13.964	9.434	12.114	11.315	8.689	8.31	10.143	12.123	11.25	11.774	11.148	10.939	9.716	11.597	12.942	11.382
c144357_g1_i1	Solyc12g057060.1.1	evidence_code:10F0H1E1IEG genomic_reference:SL2.40ch12 gene_region:48483142-48484774 transcript_region:SL2.40ch12:48483142..48484774- go_terms:GO:0008152 functional_description:"UDP-glucuronosyltransferase (AHRD V1 **-- Q5UB81_ARATH); contains Interpro domain(s) IPR002213 UDP-glucuronosyl/UDP-glucosyltransferase "	Glycosyltransferase	PGSC0003DMT400022063	92.597	101.75	76.16	59.291	89.405	43.005	99.694	88.738	64.75	133.518	67.324	76.149	106.655	71.873	61.566	128.799	140.832	182.094	155.869	28.632	61.314	95.608	13.191	122.055	140.87	170.654	69.93	161.315	70.384	74.226	117.321	66.671	67.95	114.531	110.514	52.889
c130669_g1_i1	PGSC0003DMP400047991_PGSC0003DMT400070963	null	Alpha-hydroxynitrile lyase	PGSC0003DMT400070963	4.337	1.209	1.661	1.695	1.944	3.223	2.819	2.054	1.684	2.448	1.261	2.368	2.913	1.042	1.983	1.772	2.93	2.007	1.363	3.652	1.701	1.761	3.39	2.522	1.798	2.437	3.816	1.057	1.988	1.709	2.382	3.107	2.251	1.705	2.457	1.415
c133771_g3_i1	PGSC0003DMP400048051_PGSC0003DMT400071059	null	Glutathione S-transferase T5	PGSC0003DMT400071059	24.875	48.788	28.975	27.991	40.533	24.491	28.989	22.566	33.604	25.524	24.179	31.29	52.563	37.605	32.928	29.862	26.643	36.964	33.353	31.628	25.42	23.282	20.607	21.273	28.926	14.605	26.713	30.781	25.428	29.128	30.638	33.936	38.764	28.938	22.634	37.589
c139150_g1_i1	Solyc02g084620.2.1	genomic_reference:SL2.40ch02 gene_region:42279768-42289234 transcript_region:SL2.40ch02:42279768..42289234- functional_description:"Microspherule protein 1 (AHRD V1 *-*- B0WC51_CULQU); contains Interpro domain(s) IPR000253 Forkhead-associated "	Conserved gene of unknown function	PGSC0003DMT400097428	3.23	4.484	3.581	3.043	4.266	3.601	3.163	4.238	4.259	3.291	3.118	3.859	3.732	4.086	3.545	4.044	4.069	3.879	3.836	3.197	4.071	2.794	4.016	3.308	3.718	3.704	3.473	3.655	3.318	3.576	3.356	3.719	3.989	3.468	3.852	3.527
c179293_g1_i1	PGSC0003DMP400028966_PGSC0003DMT400042693	null	Auxin-induced SAUR	PGSC0003DMT400042693	38.616	31.965	50.167	10.797	21.447	19.728	34.999	9.024	38.922	21.962	6.445	11.078	46.372	36.926	12.773	28.769	12.261	13.272	35.178	12.332	31.389	14.479	19.64	19.193	30.451	36.138	24.446	13.563	37.694	8.317	27.398	25.365	32.563	16.021	51.946	22.839
c145224_g2_i2	PGSC0003DMP400043784_PGSC0003DMT400064945	null	Exoenzymes regulatory protein aepA	PGSC0003DMT400064945	4.477	4.216	3.592	4.347	4.053	3.968	3.65	3.012	4.524	4.244	4.36	4.426	4.696	5.011	4.152	3.507	5.626	3.676	4.275	3.346	5.645	7.244	4.062	5	4.001	4.357	4.458	3.836	3.653	4.504	4.521	5.221	4.374	4.611	4.31	3.305
c130687_g1_i1	PGSC0003DMP400019711_PGSC0003DMT400028987	null	Fucose synthetase	PGSC0003DMT400028987	12.61	20.301	25.247	16.653	22.753	19.279	18.479	21.598	19.927	21.37	17.355	17.485	25.894	20.793	14.416	24.319	14.93	23.41	20.772	16.475	22.116	16.634	13.293	19.85	22.136	27.617	20.231	21.437	24.693	18.589	21.925	20.687	17.772	20.662	23.249	19.851
c135101_g1_i4	PGSC0003DMP400036013_PGSC0003DMT400053385	null	Nucleic acid binding protein	PGSC0003DMT400053385	2.427	2.59	2.372	1.446	2.244	3.091	1.643	1.893	1.865	2.137	2.322	2.17	1.838	2.178	2.631	2.573	2.713	2.221	2.576	2.076	2.812	1.988	2.883	2.339	2.556	2.812	2.456	2.709	2.723	2.094	2.139	2.31	2.656	2.404	2.345	2.502
c138875_g1_i1	PGSC0003DMP400006915_PGSC0003DMT400009920	null	Farnesylated protein	PGSC0003DMT400009920	22.457	13.024	12.607	19.421	9.964	26.368	21.832	12.649	13.645	13.845	30.425	12.701	11.684	9.214	18.682	13.715	16.365	11.536	13.251	31.628	4.307	18.149	15.835	7.835	9.942	11.515	6.692	10.059	12.104	24.258	11.582	9.864	12.52	15.361	9.782	12.29
c146792_g1_i1	PGSC0003DMP400024585_PGSC0003DMT400036235	null	Heat shock protein binding protein	PGSC0003DMT400036235	5.124	3.617	4.891	4.906	4.305	4.009	4.806	4.582	3.814	5.157	4.919	5.039	4.198	3.43	5.342	4.685	5.33	5.221	5.049	5.071	3.963	6.123	4.597	5.022	4.577	5.057	4.281	4.652	3.923	4.711	3.24	3.65	4.186	4.385	4.31	4.382
c144646_g1_i2	PGSC0003DMP400014168_PGSC0003DMT400020800	null	DsRNA-binding protein 2	PGSC0003DMT400020800	8.068	10.455	12.223	9.653	9.761	9.813	14.886	10.681	13.433	9.541	11.156	9.408	13.567	10.033	10.312	9.577	8.026	10.792	11.853	11.798	9.283	7.918	7.784	10.378	10.861	8.915	10.741	8.992	12.73	10.243	11.677	11.25	9.716	12.129	14.148	12.85
c134876_g1_i2	PGSC0003DMP400042525_PGSC0003DMT400063172	null	MYB transcription factor	PGSC0003DMT400063172	23.826	62.229	5.682	40.811	41.897	26.174	29.18	9.046	32.375	26.778	57.779	48.681	26.282	30.803	23.927	33.698	28.956	29.082	19.559	42.418	16.157	12.605	55.041	11.143	29.815	16.553	11.592	52.621	21.97	45.652	38.758	40.624	39.603	13.725	12.194	29.829
c121953_g2_i3	PGSC0003DMP400005586_PGSC0003DMT400008036	null	ATP binding protein	PGSC0003DMT400008036	53.85	40.666	112.58	75.731	61.535	49.87	69.052	60.6	57.493	56.826	50.576	59.758	86.642	45.566	38.481	51.815	36.486	64.13	51.849	79.818	39.138	43.77	47.156	59.271	49.173	32.444	49.975	58.541	35.522	79.264	53.103	108.103	43.404	61.413	83.302	65.972
c145197_g1_i2	PGSC0003DMP400010872_PGSC0003DMT400015696	null	GRAS family transcription factor	PGSC0003DMT400015696	4.878	3.499	4.564	4.711	4.537	3.336	3.669	2.689	3.74	3.562	3.393	4.369	3.976	2.997	6.629	5.646	4.504	3.372	3.535	4.397	4.14	4.397	4.145	3.168	3.172	3.656	3.462	4.259	2.54	4.593	2.435	4.528	3.851	3.833	3.685	3.706
c126861_g1_i1	PGSC0003DMP400029786_PGSC0003DMT400043917	null	Phd finger transcription factor	PGSC0003DMT400043917	26.335	24.11	21.249	20.033	23.178	26.205	22.664	22.147	21.347	19.394	19.26	21.977	22.339	24.773	23.967	21.407	28.312	22.79	28.732	27.783	22.746	22.485	26.871	22.286	20.823	19.441	23.848	23.239	22.629	21.423	23.322	24.684	26.886	23.726	20.669	21.54
c145558_g3_i1	Solyc04g014670.2.1	genomic_reference:SL2.40ch04 gene_region:4934139-4937078 transcript_region:SL2.40ch04:4934139..4937078+ go_terms:GO:0001758 functional_description:"Short-chain dehydrogenase/reductase SDR (AHRD V1 **** C0BIG4_9BACT); contains Interpro domain(s) IPR002347 Glucose/ribitol dehydrogenase "	Short-chain dehydrogenase	PGSC0003DMT400034518	15.479	17.829	24.581	14.665	27.58	21.645	12.717	20.404	18.953	22.253	13.194	21.005	26.149	35.673	17.581	26.685	18.547	16.847	18.623	21.652	34.802	17.755	12.934	20.152	22.965	29.2	32.277	21.699	18.901	21.394	17.87	20.052	21.969	19.341	24.734	21.371
c140386_g1_i2	PGSC0003DMP400007969_PGSC0003DMT400011466	null	Glycosyltransferase 2	PGSC0003DMT400011466	4.108	8.54	7.591	4.906	3.85	6.61	3.87	5.034	9.905	8.408	5.611	3.331	3.367	5.702	1.999	1.819	1.791	2.3	3.015	5.842	2.154	1.323	3.187	1.951	1.889	1.9	2.721	1.047	12.255	8.099	8.766	8.929	5.855	10.819	6.566	17.348
[truncated: 19,313 more rows]

## Sheet: TableS6
Trans	hitName	hitDescription	UniRefFunctionalAnnotation	transcriptID	Desiree	L10	L13	L15	L16	L17	L18	L19	L1	L20	L21	L22	L23	L24	L25	L26	L27	L28	L29	L2	L30	L31	L32	L33	L34	L35	L36	L37	L3	L4	L5	L6	L7	L8	L9	sw1015
[truncated: 5,484 more rows]
