# Supplementary material for: Linking crop traits to transcriptome differences in a progeny population of tetraploid potato
Source: BMC Plant Biol. 2020 Mar 18;20:120. doi: 10.1186/s12870-020-2305-x (PMC7079428; doi:10.1186/s12870-020-2305-x)
Supplement: Supplementary file 5 — Additional file 5. Differentially expressed genes comparing progeny lines resistant and susceptible to P. infestans (p < 0.05; Fold Change> 2; Table S7). [file 12870_2020_2305_MOESM5_ESM.xls]

## Sheet: Table S7
Trans	geneID	UniRefFunctionalAnnotation		baseMean	log2FoldChange	lfcSE	stat	pvalue	padj
c92441_g1_i1	PGSC0003DMG400018672	Serine/threonine-protein kinase cx32		248.283	-5.88327	0.183709	-32.025	4.89958e-225	6.36598e-220
c67026_g2_i1	PGSC0003DMG400018672	Serine/threonine-protein kinase cx32		136.444	-5.62625	0.184015	-30.5749	2.63936e-205	1.71464e-200
c146795_g2_i3	PGSC0003DMG400036915	Zinc knuckle family protein		276.622	-5.08096	0.169299	-30.0118	6.89347e-198	2.98554e-193
c134672_g3_i2				145.169	-5.45738	0.185203	-29.4671	7.60403e-191	2.46996e-186
c135589_g1_i2	PGSC0003DMG400045131	Conserved gene of unknown function		149.979	-5.10255	0.180132	-28.3268	1.61679e-176	4.20136e-172
c67026_g2_i2	PGSC0003DMG400018672	Serine/threonine-protein kinase cx32		126.06	-5.29201	0.187483	-28.2266	2.75495e-175	5.96579e-171
c135589_g9_i1	PGSC0003DMG400045131	Conserved gene of unknown function		38.6475	-4.67413	0.186445	-25.0698	1.06156e-138	1.9704e-134
c146795_g2_i2	PGSC0003DMG400036915	Zinc knuckle family protein		124.149	-3.91792	0.163134	-24.0166	1.86501e-127	3.02898e-123
c146795_g2_i1	PGSC0003DMG400036915	Zinc knuckle family protein		160.912	-3.09223	0.134282	-23.0279	2.44953e-117	3.53628e-113
c134672_g3_i1				55.7678	-4.45889	0.193703	-23.0193	2.99056e-117	3.88561e-113
c146795_g2_i6	PGSC0003DMG400036915	Zinc knuckle family protein		146.015	-3.68884	0.164487	-22.4264	2.17454e-111	2.56851e-107
c146795_g2_i4	PGSC0003DMG400036915	Zinc knuckle family protein		164.991	-2.90386	0.129949	-22.3461	1.31719e-110	1.42617e-106
c159928_g1_i1	PGSC0003DMG400018672	Serine/threonine-protein kinase cx32		37.7897	-4.24979	0.194501	-21.8498	7.81364e-106	7.80937e-102
c146795_g2_i5	PGSC0003DMG400036915	Zinc knuckle family protein		142.841	-3.54029	0.163358	-21.672	3.77183e-104	3.5005e-100
c142275_g1_i4	PGSC0003DMG400027927	Gene of unknown function		44.2356	-3.70327	0.173092	-21.3949	1.49175e-101	1.29214e-97
c134672_g3_i3				31.9731	-4.03742	0.195762	-20.6242	1.6662e-94	1.35305e-90
c135589_g1_i6	PGSC0003DMG400045131	Conserved gene of unknown function		16.9582	-3.78756	0.194361	-19.4873	1.4076e-84	1.07581e-80
c165741_g1_i1	PGSC0003DMG400018672	Serine/threonine-protein kinase cx32		97.7705	-3.1308	0.170441	-18.3689	2.33257e-75	1.68371e-71
c135589_g1_i5	PGSC0003DMG400045131	Conserved gene of unknown function		43.9287	-3.47665	0.195647	-17.77	1.20606e-70	8.24746e-67
c178002_g1_i1	PGSC0003DMG400018672	Serine/threonine-protein kinase cx32		11.4836	-3.46488	0.196363	-17.6452	1.1069e-69	7.19095e-66
c135589_g1_i1				8.04444	-3.31752	0.195199	-16.9956	8.84881e-65	5.47485e-61
c125147_g1_i1				108.395	-1.52674	0.0901378	-16.9378	2.3674e-64	1.39815e-60
c110839_g1_i1				10.4681	-3.09696	0.195961	-15.8039	2.92317e-56	1.65132e-52
c121958_g1_i1				9.16104	-3.09318	0.200748	-15.4083	1.44035e-53	7.79764e-50
c54743_g1_i1	PGSC0003DMG400018672	Serine/threonine-protein kinase cx32		7.84198	-2.94373	0.201788	-14.5882	3.33698e-48	1.73428e-44
c123334_g1_i1				5.83182	-2.80544	0.19827	-14.1495	1.8796e-45	9.39288e-42
c139276_g3_i1	PGSC0003DMG400045131	Conserved gene of unknown function		33.3818	-2.67859	0.200709	-13.3457	1.25568e-40	6.04255e-37
c135589_g1_i3	PGSC0003DMG400045131	Conserved gene of unknown function		8.59027	-2.64626	0.204744	-12.9247	3.26613e-38	1.51559e-34
c79304_g2_i1	PGSC0003DMG400018672	Serine/threonine-protein kinase cx32		5.07228	-2.59666	0.203588	-12.7545	2.94431e-37	1.31914e-33
c135568_g1_i8				19.2434	-2.21413	0.183715	-12.0519	1.89424e-33	8.20388e-30
c147480_g1_i5	PGSC0003DMG400044298	Plant disease resistant protein		15.7232	-2.41928	0.201668	-11.9963	3.7136e-33	1.55646e-29
c172596_g1_i1	PGSC0003DMG400018672	Serine/threonine-protein kinase cx32		3.78043	-2.44132	0.203894	-11.9735	4.89204e-33	1.9863e-29
c121958_g1_i4				3.74705	-2.36196	0.204502	-11.5498	7.39625e-31	2.91208e-27
c121898_g1_i1				16.7961	-2.07149	0.181225	-11.4305	2.94486e-30	1.12536e-26
c121958_g1_i3				4.05588	-2.32418	0.204881	-11.344	7.9397e-30	2.94742e-26
c139276_g2_i1	PGSC0003DMG400045131	Conserved gene of unknown function		4.69638	-2.31089	0.204936	-11.2761	1.72119e-29	6.21202e-26
c79304_g1_i1	PGSC0003DMG400018672	Serine/threonine-protein kinase cx32		5.76373	-2.27564	0.205092	-11.0957	1.31653e-28	4.62311e-25
c141798_g2_i4	PGSC0003DMG400045131	Conserved gene of unknown function		4.25385	-2.25252	0.20499	-10.9884	4.34336e-28	1.48508e-24
c135020_g1_i1				9.33124	-1.9244	0.177835	-10.8212	2.73115e-27	9.09888e-24
c128807_g1_i3				3.97251	-2.20869	0.204845	-10.7822	4.17694e-27	1.35676e-23
c130166_g1_i1				41.4915	-1.31282	0.126022	-10.4174	2.06541e-25	6.54527e-22
c80344_g1_i1	PGSC0003DMG400018672	Serine/threonine-protein kinase cx32		4.13465	-2.11905	0.205049	-10.3343	4.92811e-25	1.52454e-21
c144937_g1_i3	PGSC0003DMG400027927	Gene of unknown function		80.6794	-1.55563	0.152091	-10.2283	1.48108e-24	4.47524e-21
c154582_g1_i1	PGSC0003DMG400018672	Serine/threonine-protein kinase cx32		8.00601	-2.04085	0.202946	-10.0562	8.63056e-24	2.54855e-20
c51228_g1_i1	PGSC0003DMG400018672	Serine/threonine-protein kinase cx32		2.90279	-2.0418	0.205025	-9.95877	2.30911e-23	6.66713e-20
c136069_g8_i3	PGSC0003DMG400045131	Conserved gene of unknown function		8.17577	-1.98832	0.20073	-9.90541	3.94343e-23	1.11384e-19
c147344_g1_i9	PGSC0003DMG400020032	Conserved gene of unknown function		9.40685	-1.71888	0.175028	-9.82058	9.18096e-23	2.53803e-19
c89919_g1_i1	PGSC0003DMG400018672	Serine/threonine-protein kinase cx32		3.22765	-1.97975	0.204574	-9.67747	3.75913e-22	1.01754e-18
c142450_g1_i2	PGSC0003DMG400027927	Gene of unknown function		19.879	-1.63402	0.169464	-9.64226	5.30096e-22	1.40561e-18
c34541_g1_i1	PGSC0003DMG400018672	Serine/threonine-protein kinase cx32		2.24006	-1.80131	0.203959	-8.83171	1.03089e-18	2.67886e-15
c142412_g3_i1	PGSC0003DMG400027927	Gene of unknown function		463.285	-1.10007	0.125192	-8.78706	1.53519e-18	3.91109e-15
c85618_g1_i1	PGSC0003DMG400018672	Serine/threonine-protein kinase cx32		4.06387	-1.77027	0.203327	-8.70648	3.13444e-18	7.83182e-15
c80344_g1_i2	PGSC0003DMG400018672	Serine/threonine-protein kinase cx32		3.13517	-1.6318	0.199817	-8.16649	3.17498e-16	7.78342e-13
c144937_g2_i3	PGSC0003DMG400027927	Gene of unknown function		10.7208	-1.5721	0.19314	-8.13969	3.96298e-16	9.4592e-13
c147235_g2_i1	PGSC0003DMG401005966	TRANSPARENT TESTA 12 protein		19.1781	-1.2483	0.153384	-8.13844	4.00416e-16	9.4592e-13
c142132_g8_i1	PGSC0003DMG400011128	Gene of unknown function		2.25022	-1.57103	0.200098	-7.8513	4.11736e-15	9.55293e-12
c147235_g2_i3	PGSC0003DMG400020936	Gene of unknown function		18.764	-1.17591	0.154888	-7.59198	3.15056e-14	7.18156e-11
c34541_g2_i1	PGSC0003DMG400018672	Serine/threonine-protein kinase cx32		2.29404	-1.46632	0.197309	-7.43159	1.07299e-13	2.40366e-10
c142275_g1_i7	PGSC0003DMG400027927	Gene of unknown function		9.47424	-1.2989	0.181512	-7.15602	8.30553e-13	1.82903e-09
c135223_g1_i2				12.0211	-1.29442	0.185109	-6.99273	2.69579e-12	5.742e-09
c145892_g2_i3	PGSC0003DMG400031377	Integral membrane single C2 domain protein		1.36672	-1.37252	0.197719	-6.9418	3.87139e-12	8.113e-09
c147069_g2_i4	PGSC0003DMG400032576	Rpi protein		7.56256	-1.15377	0.16663	-6.92411	4.38735e-12	9.04832e-09
c128991_g7_i6				66.907	-1.36157	0.200177	-6.80183	1.033e-11	2.09713e-08
c179640_g1_i1	PGSC0003DMG400018672	Serine/threonine-protein kinase cx32		1.59361	-1.30541	0.194348	-6.71685	1.85691e-11	3.71179e-08
c62424_g1_i1	PGSC0003DMG400018672	Serine/threonine-protein kinase cx32		1.50815	-1.30718	0.194771	-6.71137	1.92806e-11	3.79562e-08
c91258_g1_i1	PGSC0003DMG400018672	Serine/threonine-protein kinase cx32		1.77363	-1.2904	0.193066	-6.68373	2.32941e-11	4.51728e-08
c89685_g1_i2	PGSC0003DMG400018672	Serine/threonine-protein kinase cx32		3.56394	-1.23424	0.187493	-6.58283	4.61571e-11	8.81934e-08
c140829_g3_i3	PGSC0003DMG400045131	Conserved gene of unknown function		5.23415	-1.26267	0.192014	-6.57596	4.83407e-11	9.10269e-08
c69477_g1_i1	PGSC0003DMG400018672	Serine/threonine-protein kinase cx32		4.53616	-1.28699	0.196592	-6.54648	5.891e-11	1.09345e-07
c103092_g2_i1				3.47058	-1.27789	0.20375	-6.27185	3.56779e-10	6.52901e-07
c132063_g1_i1				2.72582	-1.25811	0.202401	-6.21594	5.10181e-10	9.20658e-07
c147657_g2_i1	PGSC0003DMG400018672	Serine/threonine-protein kinase cx32		1.65106	-1.18208	0.195977	-6.03175	1.62197e-09	2.84785e-06
c146202_g2_i7	PGSC0003DMG400036915	Zinc knuckle family protein		1.32637	-1.13467	0.188424	-6.02188	1.72403e-09	2.98669e-06
c150221_g1_i1	PGSC0003DMG400018672	Serine/threonine-protein kinase cx32		1.89033	-1.0879	0.183985	-5.91297	3.35987e-09	5.74401e-06
c29159_g1_i1	PGSC0003DMG400018672	Serine/threonine-protein kinase cx32		1.31288	-1.18335	0.200481	-5.90253	3.57958e-09	6.04015e-06
c56450_g1_i2	PGSC0003DMG400018672	Serine/threonine-protein kinase cx32		1.53514	-1.13248	0.19407	-5.83542	5.36564e-09	8.93784e-06
c146300_g1_i4	PGSC0003DMG400036915	Zinc knuckle family protein		1.09904	-1.09515	0.187773	-5.83229	5.46732e-09	8.99194e-06
c140325_g3_i2	PGSC0003DMG400045131	Conserved gene of unknown function		191.628	-1.12258	0.195679	-5.73682	9.64696e-09	1.54743e-05
c63344_g1_i2	PGSC0003DMG400018672	Serine/threonine-protein kinase cx32		1.356	-1.07029	0.190631	-5.61446	1.97174e-08	3.12422e-05
c126453_g1_i2				1.97755	-1.11948	0.205093	-5.45841	4.80422e-08	7.43105e-05
c146914_g1_i2	PGSC0003DMG400036915	Zinc knuckle family protein		7.56367	-1.10159	0.204884	-5.37665	7.58861e-08	0.000113331
c142675_g4_i1	PGSC0003DMG400027927	Gene of unknown function		2.38037	-1.08154	0.205073	-5.27393	1.33536e-07	0.00018859
c146914_g1_i4	PGSC0003DMG400036915	Zinc knuckle family protein		5.07846	-1.04102	0.201003	-5.1791	2.22958e-07	0.000301757
