# Supplementary material for: Linking crop traits to transcriptome differences in a progeny population of tetraploid potato
Source: BMC Plant Biol. 2020 Mar 18;20:120. doi: 10.1186/s12870-020-2305-x (PMC7079428; doi:10.1186/s12870-020-2305-x)
Supplement: Supplementary file 6 — Additional file 6. Top 20 positively and negatively associated transcripts for each trait (Table S8) and transcripts with annotations and Pearson (PCC) and Spearman (SCC) correlations (Table S9). [file 12870_2020_2305_MOESM6_ESM.xlsx]

## Sheet: Table S8
queryName	STrait	PCorel	SCorel	peptideID	transcriptID	putativeFunction	Associated GO terms
c135987_g4_i2	Scenescence, late season 2014	0.71	1.3e-06	PGSC0003DMP400028129	PGSC0003DMT400041547	Glucose acyltransferase	GO:0004185 MF;GO:0006508 BP;
c135987_g4_i3	Scenescence, late season 2014	0.67	8.1e-06	PGSC0003DMP400028129	PGSC0003DMT400041547	Glucose acyltransferase	GO:0004185 MF;GO:0006508 BP;
c60789_g1_i1	Scenescence, late season 2014	0.61	7.3e-05	PGSC0003DMP400023595	PGSC0003DMT400034694	Isocitrate dehydrogenase [NADP]	GO:0000287 MF;GO:0004450 MF;GO:0005737 CC;GO:0006097 BP;GO:0006099 BP;GO:0006102 BP;GO:0006950 BP;GO:0010038 BP;GO:0051287 MF;GO:0055114 BP;
c126825_g1_i1	Scenescence, late season 2014	0.57	0.00031	PGSC0003DMP400053771	PGSC0003DMT400079309	Acyl-CoA-binding protein	GO:0000062 MF;GO:0005829 CC;GO:0005886 CC;GO:0006869 BP;GO:0009646 BP;GO:0031210 MF;GO:0050826 BP;
c133245_g2_i1	Scenescence, late season 2014	0.57	0.00033	PGSC0003DMP400039577	PGSC0003DMT400058753	Squamosa promoter binding	GO:0003677 MF;GO:0005634 CC;GO:0050789 BP;
c134925_g1_i1	Scenescence, late season 2014	0.57	0.00031	PGSC0003DMP400028536	PGSC0003DMT400042095	Serine/threonine protein kinase	GO:0000165 BP;GO:0004674 MF;GO:0005524 MF;GO:0005886 CC;GO:0006468 BP;
c139554_g1_i3	Scenescence, late season 2014	0.56	0.00038	PGSC0003DMP400047178	PGSC0003DMT400069822	CBL-interacting protein kinase 1	GO:0004674 MF;GO:0005524 MF;GO:0005886 CC;GO:0006468 BP;GO:0007165 BP;GO:0009651 BP;GO:0009737 BP;
c143719_g2_i3	Scenescence, late season 2014	0.55	0.00046	PGSC0003DMP400008611	PGSC0003DMT400012389	Glycylpeptide N-tetradecanoyltransferase	GO:0004379 MF;GO:0005829 CC;GO:0005840 CC;GO:0006499 BP;GO:0010064 BP;GO:0040007 BP;
c127409_g1_i1	Scenescence, late season 2014	0.54	0.00071	PGSC0003DMP400016393	PGSC0003DMT400024027	Conserved gene of unknown function	GO:0005886 CC;
c128725_g1_i1	Scenescence, late season 2014	0.53	0.00081	PGSC0003DMP400034568	PGSC0003DMT400051265	Histone H1	GO:0000786 CC;GO:0003677 MF;GO:0005634 CC;GO:0006334 BP;
c13217_g1_i1	Scenescence, late season 2014	0.53	0.00081	PGSC0003DMP400019342	PGSC0003DMT400028423	EDNR2GH3 protein	GO:0043531 MF;
c146431_g1_i1	Scenescence, late season 2014	0.53	0.00091	PGSC0003DMP400044489	PGSC0003DMT400065969	Glucose acyltransferase	GO:0004185 MF;GO:0005576 CC;GO:0006508 BP;
c146431_g4_i3	Scenescence, late season 2014	0.53	0.00089	PGSC0003DMP400044489	PGSC0003DMT400065969	Glucose acyltransferase	GO:0004185 MF;GO:0005576 CC;GO:0006508 BP;
c37841_g1_i1	Scenescence, late season 2014	0.53	0.00085	PGSC0003DMP400014039	PGSC0003DMT400020607	Calmodulin 4	GO:0005509 MF;
c123167_g1_i1	Scenescence, late season 2014	0.52	0.0011	PGSC0003DMP400047285	PGSC0003DMT400069960	Protein Pop3	GO:0005829 CC;GO:0005886 CC;GO:0006096 BP;GO:0006833 BP;GO:0006972 BP;GO:0007030 BP;GO:0009266 BP;GO:0009507 CC;GO:0009651 BP;GO:0015995 BP;GO:0019288 BP;GO:0042742 BP;GO:0046686 BP;GO:0046872 MF;GO:0050832 BP;
c141818_g1_i1	Scenescence, late season 2014	0.52	0.001	PGSC0003DMP400041341	PGSC0003DMT400061446	Lung seven transmembrane receptor	GO:0002237 BP;GO:0010015 BP;GO:0016021 CC;
c143585_g1_i6	Scenescence, late season 2014	0.52	0.0011	PGSC0003DMP400004766	PGSC0003DMT400006855	FtsZ	GO:0003924 MF;GO:0005515 MF;GO:0005525 MF;GO:0006184 BP;GO:0009570 CC;GO:0010020 BP;GO:0016020 CC;GO:0043234 CC;GO:0051258 BP;
c146010_g2_i2	Scenescence, late season 2014	0.52	0.0012	PGSC0003DMP400006246	PGSC0003DMT400009025	TVLP1	GO:0006886 BP;GO:0016192 BP;
c146431_g4_i2	Scenescence, late season 2014	0.52	0.0013	PGSC0003DMP400044489	PGSC0003DMT400065969	Glucose acyltransferase	GO:0004185 MF;GO:0005576 CC;GO:0006508 BP;
c146448_g1_i1	Scenescence, late season 2014	0.52	0.0013	PGSC0003DMP400035789	PGSC0003DMT400053079	Acyl-CoA synthetase	GO:0006631 BP;GO:0009941 CC;GO:0016874 MF;
c140401_g1_i2	Scenescence, late season 2014	-0.62	5.2e-05	PGSC0003DMP400027098	PGSC0003DMT400039977	Ornithine carbamoyltransferase	GO:0004585 MF;GO:0006526 BP;GO:0009570 CC;GO:0016597 MF;
c114091_g1_i1	Scenescence, late season 2014	-0.6	0.00012	PGSC0003DMP400021388	PGSC0003DMT400031553	HSP transcription factor	GO:0003700 MF;GO:0005634 CC;GO:0006950 BP;GO:0010200 BP;GO:0043565 MF;GO:0045892 BP;
c126262_g1_i1	Scenescence, late season 2014	-0.56	0.00035	PGSC0003DMP400008156	PGSC0003DMT400011742	30S ribosomal protein S1, chloroplastic	GO:0003723 MF;GO:0003735 MF;GO:0005840 CC;GO:0006412 BP;GO:0009570 CC;GO:0009579 CC;GO:0016020 CC;
c114944_g1_i1	Scenescence, late season 2014	-0.53	0.00099	PGSC0003DMP400008249	PGSC0003DMT400011868	Serine hydroxymethyltransferase	GO:0004372 MF;GO:0005829 CC;GO:0005886 CC;GO:0006544 BP;GO:0006563 BP;GO:0006730 BP;GO:0009555 BP;GO:0010197 BP;GO:0030170 MF;GO:0043231 CC;GO:0046686 BP;
c86860_g1_i1	Scenescence, late season 2014	-0.53	0.00096	PGSC0003DMP400025769	PGSC0003DMT400037918	Glutathione S-transferase	GO:0004364 MF;GO:0005515 MF;GO:0009734 BP;
c110069_g1_i1	Scenescence, late season 2014	-0.51	0.0016	PGSC0003DMP400002017	PGSC0003DMT400002789	ATP synthase subunit H protein	GO:0015078 MF;GO:0015991 BP;GO:0033179 CC;
c135383_g1_i1	Scenescence, late season 2014	-0.51	0.0017	PGSC0003DMP400032068	PGSC0003DMT400047369	Zinc finger protein	GO:0005515 MF;GO:0008270 MF;
c140816_g2_i2	Scenescence, late season 2014	-0.51	0.0016	PGSC0003DMP400063133	PGSC0003DMT400091458	Bcl-2-associated athanogene	GO:0051087 MF;
c141520_g1_i2	Scenescence, late season 2014	-0.5	0.002	PGSC0003DMP400020626	PGSC0003DMT400030382	Chloroplast small heat shock protein class I	GO:0005737 CC;GO:0006950 BP;
c50010_g1_i1	Scenescence, late season 2014	-0.5	0.0021	PGSC0003DMP400021388	PGSC0003DMT400031553	HSP transcription factor	GO:0003700 MF;GO:0005634 CC;GO:0006950 BP;GO:0010200 BP;GO:0043565 MF;GO:0045892 BP;
c142961_g2_i1	Scenescence, late season 2014	-0.49	0.0027	PGSC0003DMP400027058	PGSC0003DMT400039927	Conserved gene of unknown function	GO:0005634 CC;GO:0005749 CC;
c82043_g1_i1	Scenescence, late season 2014	-0.49	0.0025	PGSC0003DMP400005221	PGSC0003DMT400007507	SAUR family protein	GO:0050896 BP;
c123986_g4_i1	Scenescence, late season 2014	-0.48	0.0027	PGSC0003DMP400050373	PGSC0003DMT400074375	Heat shock protein 90	GO:0005524 MF;GO:0006457 BP;GO:0006950 BP;GO:0051082 MF;
c115110_g1_i1	Scenescence, late season 2014	-0.47	0.0042	PGSC0003DMP400000878	PGSC0003DMT400001181	Heat shock cognate 70 kDa protein	GO:0005488 MF;GO:0009987 BP;
c126928_g1_i1	Scenescence, late season 2014	-0.47	0.0038	PGSC0003DMP400051165	PGSC0003DMT400075548	Thaliana 60S ribosomal protein L7	GO:0003735 MF;GO:0005618 CC;GO:0005730 CC;GO:0005773 CC;GO:0005886 CC;GO:0006412 BP;GO:0009507 CC;GO:0022625 CC;
c134199_g1_i1	Scenescence, late season 2014	-0.47	0.0037	PGSC0003DMP400020043	PGSC0003DMT400029442	Protein phosphatase-2c	GO:0003824 MF;
c140816_g2_i1	Scenescence, late season 2014	-0.47	0.0039	PGSC0003DMP400063133	PGSC0003DMT400091458	Bcl-2-associated athanogene	GO:0051087 MF;
c141792_g1_i2	Scenescence, late season 2014	-0.47	0.004	PGSC0003DMP400008296	PGSC0003DMT400011935	RelA-SpoT RSH4	GO:0005509 MF;GO:0008728 MF;GO:0009507 CC;GO:0015969 BP;GO:0016301 MF;GO:0016787 MF;
c123715_g1_i1	Scenescence, late season 2014	-0.46	0.0044	PGSC0003DMP400033825	PGSC0003DMT400050096	BZIP transcription factor	GO:0003700 MF;GO:0005634 CC;GO:0006355 BP;GO:0043565 MF;GO:0046983 MF;GO:0071215 BP;GO:0071333 BP;
c105134_g1_i1	Scenescence, late season 2014	-0.45	0.0058	PGSC0003DMP400029105	PGSC0003DMT400042919	Dicer	GO:0003723 MF;GO:0004525 MF;GO:0006396 BP;
c124379_g1_i2	Height	0.57	0.00027	PGSC0003DMP400028268	PGSC0003DMT400041725	Flowering time locus T	GO:0005634 CC;GO:0005737 CC;GO:0008429 MF;GO:0009911 BP;GO:0010229 BP;GO:0030154 BP;GO:0048510 BP;GO:0048575 BP;
c113513_g1_i1	Height	0.56	0.00042	PGSC0003DMP400001605	PGSC0003DMT400002201	Conserved gene of unknown function	GO:0005634 CC;GO:0008152 BP;GO:0010167 BP;GO:0015706 BP;GO:0016787 MF;
c128989_g1_i1	Height	0.56	0.00043	PGSC0003DMP400001402	PGSC0003DMT400001903	Sec14 cytosolic factor	GO:0003006 BP;GO:0008526 MF;GO:0009932 BP;GO:0010053 BP;GO:0016020 CC;GO:0044424 CC;GO:0048468 BP;
c144782_g1_i1	Height	0.53	0.00092	PGSC0003DMP400024507	PGSC0003DMT400036075	COP1 homolog	GO:0000152 CC;GO:0004842 MF;GO:0005515 MF;GO:0005737 CC;GO:0006281 BP;GO:0008270 MF;GO:0009585 BP;GO:0009641 BP;GO:0009647 BP;GO:0009649 BP;GO:0010100 BP;GO:0010119 BP;GO:0032440 MF;GO:0046283 BP;GO:0048573 BP;GO:0080008 CC;
c122745_g1_i1	Height	0.52	0.001	PGSC0003DMP400044125	PGSC0003DMT400065428	Desacetoxyvindoline 4-hydroxylase	GO:0016706 MF;GO:0055114 BP;
c135176_g2_i2	Height	0.52	0.0012	PGSC0003DMP400005238	PGSC0003DMT400007531	Cf-2.1	GO:0005515 MF;GO:0005886 CC;GO:0016021 CC;
c125637_g1_i1	Height	0.5	0.0019	PGSC0003DMP400040478	PGSC0003DMT400060163	Serine/threonine-protein phosphatase	GO:0016787 MF;
c124032_g1_i1	Height	0.49	0.0025	PGSC0003DMP400032465	PGSC0003DMT400047948	Expansin	GO:0005576 CC;GO:0005794 CC;GO:0009505 CC;GO:0009506 CC;GO:0016021 CC;GO:0019953 BP;
c146712_g2_i1	Height	0.48	0.0034	PGSC0003DMP400019429	PGSC0003DMT400028574	Structural constituent of ribosome	GO:0003735 MF;GO:0005840 CC;GO:0006412 BP;
c51738_g1_i1	Height	0.47	0.0043	PGSC0003DMP400062621	PGSC0003DMT400090946	Conserved gene of unknown function	GO:0006355 BP;
c66266_g1_i1	Height	0.47	0.0037	PGSC0003DMP400018441	PGSC0003DMT400027038	Potassium transporter 11	GO:0005886 CC;GO:0009555 BP;GO:0015079 MF;GO:0016021 CC;GO:0071805 BP;
c86860_g1_i1	Height	0.47	0.0036	PGSC0003DMP400025769	PGSC0003DMT400037918	Glutathione S-transferase	GO:0004364 MF;GO:0005515 MF;GO:0009734 BP;
c114325_g1_i1	Height	0.46	0.0043	PGSC0003DMP400014920	PGSC0003DMT400021911	ATP binding protein	GO:0004674 MF;GO:0005509 MF;GO:0005524 MF;GO:0006468 BP;GO:0009311 BP;GO:0009751 BP;GO:0009826 BP;GO:0009992 BP;GO:0016021 CC;GO:0030247 MF;
c144154_g5_i1	Height	0.46	0.0047	PGSC0003DMP400053140	PGSC0003DMT400078434	Wall-associated kinase	GO:0004674 MF;GO:0005524 MF;GO:0005886 CC;GO:0006468 BP;GO:0030247 MF;
c139472_g3_i1	Height	0.45	0.0063	PGSC0003DMP400015007	PGSC0003DMT400022038	Cryptochrome 1b	GO:0003913 MF;GO:0006281 BP;
c141545_g1_i4	Height	0.45	0.0058	PGSC0003DMP400020336	PGSC0003DMT400029918	UDP-glucosyltransferase	GO:0008152 BP;GO:0016758 MF;
c143372_g4_i5	Height	0.45	0.0064	PGSC0003DMP400028319	PGSC0003DMT400041791	Conserved gene of unknown function	GO:0005777 CC;
c138251_g1_i1	Height	-0.74	2e-07	PGSC0003DMP400040886	PGSC0003DMT400060753	GLABRA2 expression modulator	GO:0005829 CC;GO:0010026 BP;GO:0010482 BP;GO:0048765 BP;GO:0051567 BP;
c135383_g1_i2	Height	-0.72	5.8e-07	PGSC0003DMP400032068	PGSC0003DMT400047369	Zinc finger protein	GO:0005515 MF;GO:0008270 MF;
c135987_g4_i3	Height	-0.62	5e-05	PGSC0003DMP400028129	PGSC0003DMT400041547	Glucose acyltransferase	GO:0004185 MF;GO:0006508 BP;
c144321_g1_i1	Height	-0.62	5.8e-05	PGSC0003DMP400040545	PGSC0003DMT400060252	Epoxide hydrolase	GO:0008152 BP;GO:0016787 MF;
c144358_g1_i1	Height	-0.62	5.8e-05	PGSC0003DMP400052826	PGSC0003DMT400078029	MYB-like transcription factor DIVARICATA	GO:0003677 MF;GO:0003682 MF;GO:0003700 MF;GO:0005634 CC;GO:0006355 BP;GO:0009908 BP;GO:0048262 BP;
c135987_g4_i2	Height	-0.61	8.7e-05	PGSC0003DMP400028129	PGSC0003DMT400041547	Glucose acyltransferase	GO:0004185 MF;GO:0006508 BP;
c146010_g2_i2	Height	-0.61	8.9e-05	PGSC0003DMP400006246	PGSC0003DMT400009025	TVLP1	GO:0006886 BP;GO:0016192 BP;
c145236_g4_i5	Height	-0.59	0.00017	PGSC0003DMP400051502	PGSC0003DMT400076054	Catechol oxidase B, chloroplastic	GO:0004097 MF;GO:0009543 CC;GO:0046148 BP;GO:0046872 MF;GO:0055114 BP;
c138718_g1_i2	Height	-0.58	0.00023	PGSC0003DMP400040522	PGSC0003DMT400060224	TSC13 protein	GO:0003865 MF;GO:0005886 CC;GO:0006665 BP;GO:0006694 BP;GO:0009922 MF;GO:0009923 CC;GO:0010025 BP;GO:0016021 CC;GO:0019166 MF;
c146431_g1_i1	Height	-0.57	0.00025	PGSC0003DMP400044489	PGSC0003DMT400065969	Glucose acyltransferase	GO:0004185 MF;GO:0005576 CC;GO:0006508 BP;
c146431_g4_i2	Height	-0.57	0.00027	PGSC0003DMP400044489	PGSC0003DMT400065969	Glucose acyltransferase	GO:0004185 MF;GO:0005576 CC;GO:0006508 BP;
c128725_g1_i1	Height	-0.56	0.00044	PGSC0003DMP400034568	PGSC0003DMT400051265	Histone H1	GO:0000786 CC;GO:0003677 MF;GO:0005634 CC;GO:0006334 BP;
c141350_g1_i1	Height	-0.56	0.00034	PGSC0003DMP400052843	PGSC0003DMT400078051	20G-Fe(II) oxidoreductase	GO:0016706 MF;GO:0046872 MF;GO:0055114 BP;
c110292_g1_i1	Height	-0.55	0.00055	PGSC0003DMP400039438	PGSC0003DMT400058560	MADS box transcription factor	GO:0003677 MF;GO:0003700 MF;GO:0005634 CC;GO:0006355 BP;GO:0009908 BP;GO:0010048 BP;GO:0046983 MF;GO:0048510 BP;
c133245_g2_i1	Height	-0.55	0.00053	PGSC0003DMP400039577	PGSC0003DMT400058753	Squamosa promoter binding	GO:0003677 MF;GO:0005634 CC;GO:0050789 BP;
c144321_g1_i4	Height	-0.55	0.00047	PGSC0003DMP400040545	PGSC0003DMT400060252	Epoxide hydrolase	GO:0008152 BP;GO:0016787 MF;
c128307_g1_i1	Height	-0.54	0.00076	PGSC0003DMP400006791	PGSC0003DMT400009748	Serine-threonine protein kinase, plant-type	GO:0005515 MF;GO:0008150 BP;GO:0016301 MF;GO:0032440 MF;GO:0044464 CC;
c132752_g1_i1	Height	-0.54	0.00062	PGSC0003DMP400054091	PGSC0003DMT400079748	Tubulin-specific chaperone B	GO:0005634 CC;GO:0007021 BP;GO:0009524 CC;GO:0009790 BP;GO:0051301 BP;
c136145_g2_i1	Height	-0.54	0.00067	PGSC0003DMP400020520	PGSC0003DMT400030205	Transcription factor LIM	GO:0005886 CC;GO:0008270 MF;GO:0051015 MF;GO:0051017 BP;
c135383_g1_i2	Flowering time	0.69	2e-05	PGSC0003DMP400032068	PGSC0003DMT400047369	Zinc finger protein	GO:0005515 MF;GO:0008270 MF;
c145533_g1_i1	Flowering time	0.61	0.00026	PGSC0003DMP400025380	PGSC0003DMT400037342	Tuftelin interacting protein	GO:0000398 BP;GO:0003677 MF;GO:0005681 CC;GO:0006355 BP;GO:0031981 CC;GO:0042752 BP;
c134192_g1_i2	Flowering time	0.6	0.00032	PGSC0003DMP400027124	PGSC0003DMT400040014	3-methyladenine DNA glycosylase	GO:0005634 CC;GO:0006284 BP;GO:0008725 MF;GO:0043916 MF;
c135987_g4_i2	Flowering time	0.58	0.00067	PGSC0003DMP400028129	PGSC0003DMT400041547	Glucose acyltransferase	GO:0004185 MF;GO:0006508 BP;
c106305_g1_i1	Flowering time	0.57	0.00088	PGSC0003DMP400010171	PGSC0003DMT400014686	Lipid transfer protein	GO:0006869 BP;
c127409_g1_i1	Flowering time	0.57	0.00075	PGSC0003DMP400016393	PGSC0003DMT400024027	Conserved gene of unknown function	GO:0005886 CC;
c135987_g4_i3	Flowering time	0.57	0.00074	PGSC0003DMP400028129	PGSC0003DMT400041547	Glucose acyltransferase	GO:0004185 MF;GO:0006508 BP;
c7595_g1_i1	Flowering time	0.57	0.00085	PGSC0003DMP400018343	PGSC0003DMT400026903	Axi 1 protein	GO:0016757 MF;
c60789_g1_i1	Flowering time	0.56	0.00096	PGSC0003DMP400023595	PGSC0003DMT400034694	Isocitrate dehydrogenase [NADP]	GO:0000287 MF;GO:0004450 MF;GO:0005737 CC;GO:0006097 BP;GO:0006099 BP;GO:0006102 BP;GO:0006950 BP;GO:0010038 BP;GO:0051287 MF;GO:0055114 BP;
c140918_g1_i1	Flowering time	0.55	0.0013	PGSC0003DMP400045659	PGSC0003DMT400067640	Conserved oligomeric Golgi complex component	GO:0003674 MF;GO:0005773 CC;GO:0005794 CC;GO:0007030 BP;GO:0015031 BP;GO:0016020 CC;
c136910_g1_i2	Flowering time	0.54	0.0017	PGSC0003DMP400026185	PGSC0003DMT400038532	Conserved gene of unknown function	GO:0005575 CC;GO:0008033 BP;GO:0016491 MF;GO:0050660 MF;GO:0055114 BP;
c128180_g1_i1	Flowering time	0.52	0.0025	PGSC0003DMP400054428	PGSC0003DMT400080237	GRF domain class transcription factor	GO:0003676 MF;GO:0005737 CC;GO:0006281 BP;GO:0006310 BP;GO:0016788 MF;
c13217_g1_i1	Flowering time	0.52	0.0026	PGSC0003DMP400019342	PGSC0003DMT400028423	EDNR2GH3 protein	GO:0043531 MF;
c145609_g1_i1	Flowering time	0.52	0.0027	PGSC0003DMP400018706	PGSC0003DMT400027432	Conserved gene of unknown function	GO:0016998 BP;
c100693_g1_i1	Flowering time	0.51	0.0032	PGSC0003DMP400047125	PGSC0003DMT400069759	Plastid-specific ribosomal protein 4	GO:0005840 CC;GO:0009570 CC;GO:0009941 CC;GO:0032544 BP;
c141229_g1_i4	Flowering time	0.51	0.0031	PGSC0003DMP400036118	PGSC0003DMT400053566	DEAD-box ATP-dependent RNA helicase 56	GO:0003723 MF;GO:0005524 MF;GO:0005618 CC;GO:0005730 CC;GO:0006397 BP;GO:0008026 MF;GO:0008380 BP;GO:0009506 CC;GO:0046686 BP;GO:0051028 BP;
c147069_g3_i1	Flowering time	0.51	0.0035	PGSC0003DMP400040271	PGSC0003DMT400059867	Rpi protein	GO:0005524 MF;GO:0005737 CC;GO:0005886 CC;GO:0009626 BP;GO:0009814 BP;GO:0043531 MF;
c107146_g1_i1	Flowering time	0.5	0.0046	PGSC0003DMP400036740	PGSC0003DMT400054608	DNA-damage-repair/toleration protein DRT111, chloroplastic	GO:0000166 MF;GO:0003723 MF;GO:0005634 CC;GO:0006281 BP;GO:0009507 CC;GO:0050794 BP;
c134123_g1_i2	Flowering time	0.5	0.0041	PGSC0003DMP400016690	PGSC0003DMT400024409	Heavy metal ATPase	GO:0000303 BP;GO:0003924 MF;GO:0004008 MF;GO:0005507 MF;GO:0005524 MF;GO:0005525 MF;GO:0005634 CC;GO:0005768 CC;GO:0005802 CC;GO:0005886 CC;GO:0006487 BP;GO:0006754 BP;GO:0008219 BP;GO:0009863 BP;GO:0009873 BP;GO:0010038 BP;GO:0010119 BP;GO:0016021 CC;GO:0060003 BP;
c136453_g1_i1	Flowering time	0.5	0.0039	PGSC0003DMP400027133	PGSC0003DMT400040024	Anaphase-promoting complex	GO:0005515 MF;GO:0005680 CC;GO:0007276 BP;GO:0008283 BP;GO:0010087 BP;GO:0016567 BP;GO:0016604 CC;GO:0030071 BP;GO:0031145 BP;GO:0032876 BP;GO:0043248 BP;GO:0051302 BP;GO:0051510 BP;GO:0051788 BP;
c130121_g1_i3	Flowering time	-0.64	0.0001	PGSC0003DMP400042180	PGSC0003DMT400062644	Conserved gene of unknown function	GO:0005886 CC;
c143665_g1_i2	Flowering time	-0.61	0.00028	PGSC0003DMP400050870	PGSC0003DMT400075101	Cytochrome P450	GO:0004497 MF;GO:0005575 CC;GO:0009055 MF;GO:0016705 MF;GO:0020037 MF;GO:0055114 BP;
c135700_g1_i10	Flowering time	-0.58	0.0007	PGSC0003DMP400056894	PGSC0003DMT400085219	P69B protein	GO:0004252 MF;GO:0005488 MF;GO:0006508 BP;GO:0009505 CC;GO:0043086 BP;GO:0048046 CC;GO:0048359 BP;GO:0080001 BP;
c142975_g3_i1	Flowering time	-0.55	0.0014	PGSC0003DMP400052218	PGSC0003DMT400077055	Cytochrome P450	GO:0009055 MF;GO:0020037 MF;GO:0033773 MF;GO:0044464 CC;GO:0055114 BP;
c140450_g7_i1	Flowering time	-0.54	0.0019	PGSC0003DMP400003721	PGSC0003DMT400005298	Cytochrome P450	GO:0004497 MF;GO:0005886 CC;GO:0009055 MF;GO:0016705 MF;GO:0019825 MF;GO:0020037 MF;GO:0055114 BP;
c159807_g1_i1	Flowering time	-0.51	0.0031	PGSC0003DMP400008267	PGSC0003DMT400011890	Rhg4-like receptor kinase II	GO:0004672 MF;GO:0005515 MF;GO:0005524 MF;GO:0006468 BP;
c68222_g1_i1	Flowering time	-0.51	0.0031	PGSC0003DMP400048196	PGSC0003DMT400071265	Leucine-rich repeat transmembrane protein kinase	GO:0016020 CC;GO:0016301 MF;
c134486_g1_i1	Flowering time	-0.5	0.0045	PGSC0003DMP400027812	PGSC0003DMT400041024	NRC1	GO:0043531 MF;
c141362_g1_i1	Flowering time	-0.5	0.0041	PGSC0003DMP400013246	PGSC0003DMT400019329	NRC1	GO:0005524 MF;GO:0006952 BP;GO:0016020 CC;GO:0043531 MF;
c135176_g1_i1	Flowering time	-0.49	0.0047	PGSC0003DMP400042260	PGSC0003DMT400062784	Conserved gene of unknown function	GO:0005515 MF;
c143154_g1_i3	Flowering time	-0.48	0.0062	PGSC0003DMP400010531	PGSC0003DMT400015203	Zinc ion binding protein	GO:0005515 MF;GO:0005886 CC;GO:0008270 MF;GO:0009561 BP;GO:0016567 BP;GO:0016874 MF;GO:0051603 BP;GO:0051726 BP;GO:0055046 BP;
c145244_g5_i1	Flowering time	-0.48	0.0066	PGSC0003DMP400052951	PGSC0003DMT400078203	Zinc finger protein	GO:0008270 MF;
c133768_g1_i4	Flowering time	-0.47	0.0082	PGSC0003DMP400026906	PGSC0003DMT400039679	Conserved gene of unknown function	GO:0005515 MF;GO:0005886 CC;GO:0016021 CC;
c145703_g1_i2	Flowering time	-0.47	0.0083	PGSC0003DMP400012304	PGSC0003DMT400017885	Conserved gene of unknown function	GO:0004806 MF;GO:0006629 BP;
c148105_g1_i1	Flowering time	-0.47	0.0074	PGSC0003DMP400053527	PGSC0003DMT400078972	Metallocarboxypeptidase inhibitor	GO:0008191 MF;GO:0010951 BP;
c139687_g1_i1	Flowering time	-0.46	0.0094	PGSC0003DMP400056066	PGSC0003DMT400083772	Poly(RC)-binding protein	GO:0003723 MF;GO:0044424 CC;
c147624_g1_i5	Flowering time	-0.46	0.009	PGSC0003DMP400066275	PGSC0003DMT400094600	P69E protein	GO:0004252 MF;GO:0005618 CC;GO:0006508 BP;GO:0009897 CC;GO:0010103 BP;GO:0042127 BP;GO:0042802 MF;GO:0043086 BP;GO:0048046 CC;
c127318_g1_i1	Flowering time	-0.45	0.012	PGSC0003DMP400019851	PGSC0003DMT400029170	CYP72A54	GO:0004497 MF;GO:0009055 MF;GO:0016021 CC;GO:0016705 MF;GO:0020037 MF;GO:0043231 CC;GO:0044444 CC;GO:0050616 MF;GO:0055114 BP;
c133431_g1_i1	Flowering time	-0.45	0.01	PGSC0003DMP400041994	PGSC0003DMT400062367	Cytochrome P450 monooxygenase	GO:0004497 MF;GO:0009055 MF;GO:0016705 MF;GO:0020037 MF;GO:0055114 BP;
c136180_g1_i4	Flowering time	-0.45	0.012	PGSC0003DMP400028576	PGSC0003DMT400042158	Hcr9-OR2C	GO:0005515 MF;
c120121_g1_i1	Tuber greening field	0.52	0.0014	PGSC0003DMP400019945	PGSC0003DMT400029309	Conserved gene of unknown function	GO:0009414 BP;GO:0009535 CC;GO:0009658 BP;GO:0010286 BP;GO:0042538 BP;GO:0048564 BP;
c146929_g1_i2	Tuber greening field	0.5	0.0024	PGSC0003DMP400056986	PGSC0003DMT400085311	Glucosyltransferase	GO:0008152 BP;GO:0016758 MF;
c137539_g1_i2	Tuber greening field	0.48	0.0037	PGSC0003DMP400049863	PGSC0003DMT400073684	DNA photolyase	GO:0000166 MF;GO:0003677 MF;GO:0003904 MF;GO:0003914 MF;GO:0005634 CC;GO:0006281 BP;GO:0009411 BP;GO:0009507 CC;
c125542_g1_i1	Tuber greening field	0.46	0.0055	PGSC0003DMP400037724	PGSC0003DMT400056037	Putative Pepidyl-tRNA hydrolase family protein	GO:0004045 MF;GO:0006412 BP;GO:0006783 BP;GO:0009570 CC;
c128930_g1_i1	Tuber greening field	0.46	0.0058	PGSC0003DMP400046795	PGSC0003DMT400069307	ATP binding protein	GO:0004672 MF;
c139777_g2_i1	Tuber greening field	0.46	0.0054	PGSC0003DMP400026037	PGSC0003DMT400038341	Pcdc2/rp-8	GO:0005634 CC;GO:0005737 CC;GO:0008270 MF;
c140390_g1_i1	Tuber greening field	0.45	0.0068	PGSC0003DMP400029977	PGSC0003DMT400044209	Harpin binding protein 1	GO:0005198 MF;GO:0005634 CC;GO:0005886 CC;GO:0009535 CC;GO:0009658 BP;GO:0009941 CC;GO:0010193 BP;GO:0010287 CC;GO:0031977 CC;GO:0042742 BP;
c147032_g4_i1	Tuber greening field	0.45	0.0065	PGSC0003DMP400029040	PGSC0003DMT400042818	Glucan/water dikinase	GO:0005524 MF;GO:0005983 BP;GO:0009570 CC;GO:0009664 BP;GO:0019200 MF;GO:0019252 BP;GO:0046777 BP;GO:0046872 MF;GO:0051752 MF;
c140711_g1_i2	Tuber greening field	-0.59	0.00019	PGSC0003DMP400022618	PGSC0003DMT400033244	BSD domain-containing protein	GO:0003674 MF;GO:0008150 BP;GO:0009507 CC;
c144198_g1_i2	Tuber greening field	-0.59	0.00019	PGSC0003DMP400001641	PGSC0003DMT400002249	Serine carboxypeptidase-like enzyme	GO:0004185 MF;GO:0006508 BP;
c135412_g1_i2	Tuber greening field	-0.57	0.00036	PGSC0003DMP400028613	PGSC0003DMT400042203	F-box protein	GO:0005515 MF;
c136662_g1_i1	Tuber greening field	-0.56	0.00048	PGSC0003DMP400050965	PGSC0003DMT400075270	Protein phosphatase 2c	GO:0004722 MF;GO:0005886 CC;GO:0006470 BP;GO:0042742 BP;GO:0044419 BP;GO:0046872 MF;
c139192_g14_i1	Tuber greening field	-0.56	0.00044	PGSC0003DMP400007240	PGSC0003DMT400010386	ORF16-lacZ fusion protein	GO:0003735 MF;GO:0005840 CC;GO:0006412 BP;
c145947_g1_i2	Tuber greening field	-0.56	0.00051	PGSC0003DMP400003205	PGSC0003DMT400004500	Replication factor C subunit	GO:0003677 MF;GO:0005634 CC;GO:0006260 BP;
c52748_g1_i1	Tuber greening field	-0.56	0.0005	PGSC0003DMP400025448	PGSC0003DMT400037438	LeOPT1	GO:0005794 CC;GO:0005886 CC;GO:0006857 BP;GO:0009705 CC;GO:0015031 BP;GO:0015334 MF;GO:0016021 CC;GO:0016043 BP;GO:0042936 MF;GO:0042937 MF;GO:0055085 BP;
c145947_g1_i4	Tuber greening field	-0.54	0.00081	PGSC0003DMP400003205	PGSC0003DMT400004500	Replication factor C subunit	GO:0003677 MF;GO:0005634 CC;GO:0006260 BP;
c129058_g2_i1	Tuber greening field	-0.53	0.0012	PGSC0003DMP400016685	PGSC0003DMT400024402	Cholinephosphate cytidylyltransferase	GO:0004105 MF;GO:0006656 BP;
c109520_g1_i1	Tuber greening field	-0.52	0.0013	PGSC0003DMP400010003	PGSC0003DMT400014479	Vacuolar protein sorting-associated protein 26 family protein	GO:0005634 CC;GO:0006886 BP;GO:0007034 BP;GO:0030904 CC;GO:0042147 BP;GO:0048573 BP;
c109520_g1_i2	Tuber greening field	-0.51	0.0018	PGSC0003DMP400010003	PGSC0003DMT400014479	Vacuolar protein sorting-associated protein 26 family protein	GO:0005634 CC;GO:0006886 BP;GO:0007034 BP;GO:0030904 CC;GO:0042147 BP;GO:0048573 BP;
c126525_g2_i1	Tuber greening field	-0.51	0.0017	PGSC0003DMP400026926	PGSC0003DMT400039742	Rnf5	GO:0004842 MF;GO:0005515 MF;GO:0005789 CC;GO:0008270 MF;GO:0016021 CC;
c139960_g1_i3	Tuber greening field	-0.51	0.0019	PGSC0003DMP400006832	PGSC0003DMT400009813	Synapse-associated protein	GO:0003674 MF;GO:0005737 CC;GO:0008150 BP;
c119376_g1_i1	Tuber greening field	-0.5	0.002	PGSC0003DMP400051339	PGSC0003DMT400075800	Conserved gene of unknown function	GO:0005515 MF;GO:0005774 CC;GO:0008150 BP;GO:0019209 MF;
c127010_g1_i1	Tuber greening field	-0.5	0.002	PGSC0003DMP400006706	PGSC0003DMT400009621	Cytokinin oxidase/dehydrogenase	GO:0005615 CC;GO:0008762 MF;GO:0009536 CC;GO:0009694 BP;GO:0009753 BP;GO:0009823 BP;GO:0016023 CC;GO:0019139 MF;GO:0022900 BP;GO:0032940 BP;GO:0050660 MF;
c133880_g1_i2	Tuber greening field	-0.5	0.0021	PGSC0003DMP400048923	PGSC0003DMT400072362	Valacyclovir hydrolase	GO:0005524 MF;GO:0005739 CC;GO:0006505 BP;GO:0006635 BP;GO:0006886 BP;GO:0016788 MF;
c136863_g1_i2	Tuber greening field	-0.5	0.002	PGSC0003DMP400022663	PGSC0003DMT400033319	Short-chain dehydrogenase/reductase family protein	GO:0016491 MF;GO:0055114 BP;
c144943_g2_i1	Tuber greening field	-0.5	0.0024	PGSC0003DMP400031061	PGSC0003DMT400045832	Homeobox-leucine zipper protein ATHB-40	GO:0000976 MF;GO:0003700 MF;GO:0005634 CC;GO:0006355 BP;GO:0050896 BP;
c131829_g1_i2	Tuber greening field	-0.49	0.0031	PGSC0003DMP400037018	PGSC0003DMT400055040	NC domain-containing protein	GO:0003674 MF;GO:0006635 BP;GO:0009755 BP;
c138503_g2_i1	Tuber greening field	-0.49	0.0026	PGSC0003DMP400020207	PGSC0003DMT400029666	Pre-mRNA-splicing factor SF2	GO:0000166 MF;GO:0003676 MF;GO:0016607 CC;GO:0035061 CC;
c124379_g1_i2	GrowthRate	0.56	0.00047	PGSC0003DMP400028268	PGSC0003DMT400041725	Flowering time locus T	GO:0005634 CC;GO:0005737 CC;GO:0008429 MF;GO:0009911 BP;GO:0010229 BP;GO:0030154 BP;GO:0048510 BP;GO:0048575 BP;
c128989_g1_i1	GrowthRate	0.55	0.00065	PGSC0003DMP400001402	PGSC0003DMT400001903	Sec14 cytosolic factor	GO:0003006 BP;GO:0008526 MF;GO:0009932 BP;GO:0010053 BP;GO:0016020 CC;GO:0044424 CC;GO:0048468 BP;
c135383_g1_i1	GrowthRate	0.55	0.00056	PGSC0003DMP400032068	PGSC0003DMT400047369	Zinc finger protein	GO:0005515 MF;GO:0008270 MF;
c113513_g1_i1	GrowthRate	0.54	0.00073	PGSC0003DMP400001605	PGSC0003DMT400002201	Conserved gene of unknown function	GO:0005634 CC;GO:0008152 BP;GO:0010167 BP;GO:0015706 BP;GO:0016787 MF;
c122745_g1_i1	GrowthRate	0.5	0.0024	PGSC0003DMP400044125	PGSC0003DMT400065428	Desacetoxyvindoline 4-hydroxylase	GO:0016706 MF;GO:0055114 BP;
c124032_g1_i1	GrowthRate	0.5	0.002	PGSC0003DMP400032465	PGSC0003DMT400047948	Expansin	GO:0005576 CC;GO:0005794 CC;GO:0009505 CC;GO:0009506 CC;GO:0016021 CC;GO:0019953 BP;
c125637_g1_i1	GrowthRate	0.49	0.0026	PGSC0003DMP400040478	PGSC0003DMT400060163	Serine/threonine-protein phosphatase	GO:0016787 MF;
c86860_g1_i1	GrowthRate	0.49	0.0024	PGSC0003DMP400025769	PGSC0003DMT400037918	Glutathione S-transferase	GO:0004364 MF;GO:0005515 MF;GO:0009734 BP;
c135176_g2_i2	GrowthRate	0.48	0.003	PGSC0003DMP400005238	PGSC0003DMT400007531	Cf-2.1	GO:0005515 MF;GO:0005886 CC;GO:0016021 CC;
c144782_g1_i1	GrowthRate	0.48	0.0035	PGSC0003DMP400024507	PGSC0003DMT400036075	COP1 homolog	GO:0000152 CC;GO:0004842 MF;GO:0005515 MF;GO:0005737 CC;GO:0006281 BP;GO:0008270 MF;GO:0009585 BP;GO:0009641 BP;GO:0009647 BP;GO:0009649 BP;GO:0010100 BP;GO:0010119 BP;GO:0032440 MF;GO:0046283 BP;GO:0048573 BP;GO:0080008 CC;
c82043_g1_i1	GrowthRate	0.47	0.004	PGSC0003DMP400005221	PGSC0003DMT400007507	SAUR family protein	GO:0050896 BP;
c114091_g1_i1	GrowthRate	0.46	0.0053	PGSC0003DMP400021388	PGSC0003DMT400031553	HSP transcription factor	GO:0003700 MF;GO:0005634 CC;GO:0006950 BP;GO:0010200 BP;GO:0043565 MF;GO:0045892 BP;
c12175_g1_i1	GrowthRate	0.46	0.0049	PGSC0003DMP400053306	PGSC0003DMT400078654	Calcium-binding protein CML24	GO:0005509 MF;GO:0009909 BP;
c130649_g2_i1	GrowthRate	0.46	0.0054	PGSC0003DMP400039912	PGSC0003DMT400059272	Calcium-binding protein	GO:0005509 MF;
c114325_g1_i1	GrowthRate	0.45	0.0065	PGSC0003DMP400014920	PGSC0003DMT400021911	ATP binding protein	GO:0004674 MF;GO:0005509 MF;GO:0005524 MF;GO:0006468 BP;GO:0009311 BP;GO:0009751 BP;GO:0009826 BP;GO:0009992 BP;GO:0016021 CC;GO:0030247 MF;
c123986_g4_i1	GrowthRate	0.45	0.007	PGSC0003DMP400050373	PGSC0003DMT400074375	Heat shock protein 90	GO:0005524 MF;GO:0006457 BP;GO:0006950 BP;GO:0051082 MF;
c138498_g2_i2	GrowthRate	0.45	0.0067	PGSC0003DMP400024647	PGSC0003DMT400036346	Proline transporter 1	GO:0005886 CC;GO:0015193 MF;GO:0016021 CC;GO:0035524 BP;
c142704_g3_i1	GrowthRate	0.45	0.007	PGSC0003DMP400048248	PGSC0003DMT400071331	Actin-97	GO:0005524 MF;GO:0005618 CC;GO:0005634 CC;GO:0005737 CC;GO:0005856 CC;GO:0005886 CC;GO:0048767 BP;
c51738_g1_i1	GrowthRate	0.45	0.0069	PGSC0003DMP400062621	PGSC0003DMT400090946	Conserved gene of unknown function	GO:0006355 BP;
c138251_g1_i1	GrowthRate	-0.67	1.4e-05	PGSC0003DMP400040886	PGSC0003DMT400060753	GLABRA2 expression modulator	GO:0005829 CC;GO:0010026 BP;GO:0010482 BP;GO:0048765 BP;GO:0051567 BP;
c135383_g1_i2	GrowthRate	-0.65	3e-05	PGSC0003DMP400032068	PGSC0003DMT400047369	Zinc finger protein	GO:0005515 MF;GO:0008270 MF;
c146010_g2_i2	GrowthRate	-0.63	4.9e-05	PGSC0003DMP400006246	PGSC0003DMT400009025	TVLP1	GO:0006886 BP;GO:0016192 BP;
c144358_g1_i1	GrowthRate	-0.61	9.7e-05	PGSC0003DMP400052826	PGSC0003DMT400078029	MYB-like transcription factor DIVARICATA	GO:0003677 MF;GO:0003682 MF;GO:0003700 MF;GO:0005634 CC;GO:0006355 BP;GO:0009908 BP;GO:0048262 BP;
c144321_g1_i1	GrowthRate	-0.59	0.00021	PGSC0003DMP400040545	PGSC0003DMT400060252	Epoxide hydrolase	GO:0008152 BP;GO:0016787 MF;
c110292_g1_i1	GrowthRate	-0.58	0.00026	PGSC0003DMP400039438	PGSC0003DMT400058560	MADS box transcription factor	GO:0003677 MF;GO:0003700 MF;GO:0005634 CC;GO:0006355 BP;GO:0009908 BP;GO:0010048 BP;GO:0046983 MF;GO:0048510 BP;
c143585_g1_i6	GrowthRate	-0.57	0.00036	PGSC0003DMP400004766	PGSC0003DMT400006855	FtsZ	GO:0003924 MF;GO:0005515 MF;GO:0005525 MF;GO:0006184 BP;GO:0009570 CC;GO:0010020 BP;GO:0016020 CC;GO:0043234 CC;GO:0051258 BP;
c133245_g2_i1	GrowthRate	-0.56	0.00039	PGSC0003DMP400039577	PGSC0003DMT400058753	Squamosa promoter binding	GO:0003677 MF;GO:0005634 CC;GO:0050789 BP;
c107991_g1_i1	GrowthRate	-0.55	0.00057	PGSC0003DMP400005664	PGSC0003DMT400008133	Elongation factor Ts	GO:0003723 MF;GO:0003746 MF;GO:0005515 MF;GO:0006414 BP;GO:0009570 CC;GO:0009793 BP;GO:0009902 BP;GO:0009941 CC;GO:0010027 BP;GO:0016117 BP;GO:0019288 BP;GO:0034660 BP;GO:0042744 BP;GO:0046686 BP;
c135987_g4_i3	GrowthRate	-0.55	0.00045	PGSC0003DMP400028129	PGSC0003DMT400041547	Glucose acyltransferase	GO:0004185 MF;GO:0006508 BP;
c145236_g4_i5	GrowthRate	-0.55	0.00056	PGSC0003DMP400051502	PGSC0003DMT400076054	Catechol oxidase B, chloroplastic	GO:0004097 MF;GO:0009543 CC;GO:0046148 BP;GO:0046872 MF;GO:0055114 BP;
c128307_g1_i1	GrowthRate	-0.54	0.00081	PGSC0003DMP400006791	PGSC0003DMT400009748	Serine-threonine protein kinase, plant-type	GO:0005515 MF;GO:0008150 BP;GO:0016301 MF;GO:0032440 MF;GO:0044464 CC;
c132752_g1_i1	GrowthRate	-0.54	0.00091	PGSC0003DMP400054091	PGSC0003DMT400079748	Tubulin-specific chaperone B	GO:0005634 CC;GO:0007021 BP;GO:0009524 CC;GO:0009790 BP;GO:0051301 BP;
c135987_g4_i2	GrowthRate	-0.54	0.00073	PGSC0003DMP400028129	PGSC0003DMT400041547	Glucose acyltransferase	GO:0004185 MF;GO:0006508 BP;
c128725_g1_i1	GrowthRate	-0.53	0.0011	PGSC0003DMP400034568	PGSC0003DMT400051265	Histone H1	GO:0000786 CC;GO:0003677 MF;GO:0005634 CC;GO:0006334 BP;
c145533_g1_i1	GrowthRate	-0.53	0.0011	PGSC0003DMP400025380	PGSC0003DMT400037342	Tuftelin interacting protein	GO:0000398 BP;GO:0003677 MF;GO:0005681 CC;GO:0006355 BP;GO:0031981 CC;GO:0042752 BP;
c60789_g1_i1	GrowthRate	-0.53	0.00087	PGSC0003DMP400023595	PGSC0003DMT400034694	Isocitrate dehydrogenase [NADP]	GO:0000287 MF;GO:0004450 MF;GO:0005737 CC;GO:0006097 BP;GO:0006099 BP;GO:0006102 BP;GO:0006950 BP;GO:0010038 BP;GO:0051287 MF;GO:0055114 BP;
c146431_g1_i1	GrowthRate	-0.52	0.0014	PGSC0003DMP400044489	PGSC0003DMT400065969	Glucose acyltransferase	GO:0004185 MF;GO:0005576 CC;GO:0006508 BP;
c146431_g4_i2	GrowthRate	-0.52	0.0013	PGSC0003DMP400044489	PGSC0003DMT400065969	Glucose acyltransferase	GO:0004185 MF;GO:0005576 CC;GO:0006508 BP;
c116091_g1_i1	GrowthRate	-0.51	0.0018	PGSC0003DMP400048734	PGSC0003DMT400072092	Pectin methylesterase inhibitor isoform	GO:0004857 MF;GO:0030599 MF;GO:0043086 BP;
c138018_g1_i2	LeafTexture	0.64	2.6e-05	PGSC0003DMP400015936	PGSC0003DMT400023378	RNA binding protein	GO:0003676 MF;
c127045_g1_i3	LeafTexture	0.61	8.4e-05	PGSC0003DMP400034918	PGSC0003DMT400051852	Circadian clock coupling factor ZGT	GO:0005634 CC;GO:0009414 BP;GO:0009651 BP;GO:0009738 BP;GO:0010029 BP;GO:0010228 BP;
c134807_g1_i1	LeafTexture	0.58	0.0002	PGSC0003DMP400033252	PGSC0003DMT400049234	Glyoxal oxidase	GO:0003674 MF;GO:0005576 CC;GO:0008150 BP;
c140507_g1_i1	LeafTexture	0.58	0.0002	PGSC0003DMP400041701	PGSC0003DMT400061943	Exocyst complex component	GO:0005829 CC;GO:0006887 BP;GO:0009506 CC;GO:0009846 BP;GO:0009860 BP;GO:0015031 BP;
c143293_g3_i1	LeafTexture	0.52	0.0011	PGSC0003DMP400028749	PGSC0003DMT400042379	Transcription factor jumonji domain-containing protein	GO:0005515 MF;GO:0005634 CC;GO:0006355 BP;GO:0008270 MF;
c71864_g1_i1	LeafTexture	0.52	0.0011	PGSC0003DMP400044760	PGSC0003DMT400066398	Conserved gene of unknown function	GO:0005634 CC;
c127045_g1_i1	LeafTexture	0.51	0.0014	PGSC0003DMP400034918	PGSC0003DMT400051852	Circadian clock coupling factor ZGT	GO:0005634 CC;GO:0009414 BP;GO:0009651 BP;GO:0009738 BP;GO:0010029 BP;GO:0010228 BP;
c127045_g1_i2	LeafTexture	0.48	0.0027	PGSC0003DMP400034918	PGSC0003DMT400051852	Circadian clock coupling factor ZGT	GO:0005634 CC;GO:0009414 BP;GO:0009651 BP;GO:0009738 BP;GO:0010029 BP;GO:0010228 BP;
c140555_g1_i1	LeafTexture	0.48	0.0031	PGSC0003DMP400031547	PGSC0003DMT400046634	Notchless	GO:0000166 MF;GO:0005515 MF;GO:0005730 CC;GO:0016905 MF;GO:0051604 BP;GO:0080008 CC;
c142608_g1_i1	LeafTexture	0.48	0.0027	PGSC0003DMP400020780	PGSC0003DMT400030611	Paramyosin	GO:0005737 CC;GO:0006486 BP;GO:0006816 BP;GO:0009630 BP;
c134714_g1_i4	LeafTexture	0.47	0.0039	PGSC0003DMP400042959	PGSC0003DMT400063774	DnaJ	GO:0005737 CC;GO:0006457 BP;GO:0031072 MF;
c145201_g1_i1	LeafTexture	0.47	0.0039	PGSC0003DMP400022528	PGSC0003DMT400033118	DNAJ heat shock N-terminal domain-containing protein	GO:0006457 BP;GO:0031072 MF;GO:0045335 CC;GO:0065008 BP;
c145204_g1_i1	LeafTexture	0.47	0.0035	PGSC0003DMP400024123	PGSC0003DMT400035474	Protein transport protein Sec24	GO:0000139 CC;GO:0005215 MF;GO:0005789 CC;GO:0006487 BP;GO:0006886 BP;GO:0006888 BP;GO:0008270 MF;GO:0008284 BP;GO:0030127 CC;GO:0033116 CC;GO:0080119 BP;
c145557_g1_i2	LeafTexture	0.47	0.0035	PGSC0003DMP400032362	PGSC0003DMT400047788	Potato late blight resistance protein R3a	GO:0005524 MF;GO:0006952 BP;GO:0009987 BP;GO:0043531 MF;
c145907_g2_i2	LeafTexture	0.47	0.0035	PGSC0003DMP400041252	PGSC0003DMT400061287	DNA binding protein	GO:0003674 MF;
c132873_g1_i1	LeafTexture	0.46	0.0044	PGSC0003DMP400043187	PGSC0003DMT400064089	Pentatricopeptide repeat-containing protein	GO:0005634 CC;GO:0005739 CC;GO:0006355 BP;GO:0009790 BP;GO:0051301 BP;
c136041_g1_i1	LeafTexture	0.46	0.0044	PGSC0003DMP400022624	PGSC0003DMT400033251	Cytohesin 1, 2, 3	GO:0005086 MF;GO:0005488 MF;GO:0005634 CC;GO:0005768 CC;GO:0005802 CC;GO:0005829 CC;GO:0008152 BP;GO:0009561 BP;GO:0015031 BP;GO:0016044 BP;GO:0016192 BP;GO:0031090 CC;GO:0032012 BP;
c137452_g2_i3	LeafTexture	0.46	0.005	PGSC0003DMP400031814	PGSC0003DMT400047018	Alfin-like transcription factor	GO:0005524 MF;GO:0005634 CC;GO:0006355 BP;GO:0008270 MF;GO:0016568 BP;GO:0016787 MF;GO:0033554 BP;GO:0035064 MF;
c140714_g1_i1	LeafTexture	0.46	0.0044	PGSC0003DMP400000259	PGSC0003DMT400000342	Importin-alpha re-exporter	GO:0000059 BP;GO:0005515 MF;GO:0005643 CC;GO:0005829 CC;GO:0006094 BP;GO:0007010 BP;GO:0008565 MF;GO:0009506 CC;GO:0009507 CC;GO:0009611 BP;GO:0009620 BP;GO:0009695 BP;GO:0009753 BP;GO:0010498 BP;
c132989_g1_i1	LeafTexture	0.45	0.0062	PGSC0003DMP400053634	PGSC0003DMT400079118	Translation initiation factor IF-2	GO:0003924 MF;GO:0005525 MF;
c146641_g1_i3	LeafTexture	-0.57	0.00033	PGSC0003DMP400005283	PGSC0003DMT400007594	Polygalacturonase	GO:0004650 MF;GO:0005576 CC;GO:0005975 BP;
c141543_g1_i1	LeafTexture	-0.54	0.00061	PGSC0003DMP400016719	PGSC0003DMT400024459	F-box family protein	GO:0005515 MF;
c134547_g1_i2	LeafTexture	-0.52	0.0012	PGSC0003DMP400021698	PGSC0003DMT400031954	Protein ABIL2	GO:0005737 CC;GO:0005856 CC;GO:0010090 BP;
c141004_g1_i1	LeafTexture	-0.52	0.0012	PGSC0003DMP400019673	PGSC0003DMT400028938	Purine transporter	GO:0005345 MF;GO:0006863 BP;GO:0016021 CC;
c122213_g1_i1	LeafTexture	-0.51	0.0014	PGSC0003DMP400026592	PGSC0003DMT400039199	Protein bem46	GO:0005575 CC;GO:0006508 BP;GO:0008236 MF;
c145635_g1_i1	LeafTexture	-0.51	0.0014	PGSC0003DMP400050012	PGSC0003DMT400073887	Ammonium transporter 1 member 2	GO:0005886 CC;GO:0009624 BP;GO:0009987 BP;GO:0015398 MF;GO:0015696 BP;GO:0015843 BP;GO:0016021 CC;
c147558_g3_i2	LeafTexture	-0.49	0.0024	PGSC0003DMP400031606	PGSC0003DMT400046718	Cytochrome P450 71A4	GO:0009055 MF;GO:0016021 CC;GO:0016709 MF;GO:0020037 MF;GO:0055114 BP;
c116083_g3_i1	LeafTexture	-0.48	0.0027	PGSC0003DMP400053207	PGSC0003DMT400078520	Fructose-bisphosphate aldolase	GO:0004332 MF;GO:0005739 CC;GO:0006096 BP;GO:0006098 BP;GO:0006979 BP;GO:0009534 CC;GO:0009651 BP;GO:0010287 CC;GO:0046686 BP;
c132262_g1_i1	LeafTexture	-0.48	0.0027	PGSC0003DMP400031692	PGSC0003DMT400046827	ATP binding protein	GO:0006950 BP;
c13469_g1_i1	LeafTexture	-0.48	0.0027	PGSC0003DMP400014808	PGSC0003DMT400021738	Internal-motor kinesin	GO:0003777 MF;GO:0005524 MF;GO:0005634 CC;GO:0005795 CC;GO:0005874 CC;GO:0005875 CC;GO:0005886 CC;GO:0007018 BP;GO:0008017 MF;GO:0010090 BP;
c140787_g1_i1	LeafTexture	-0.48	0.0031	PGSC0003DMP400051064	PGSC0003DMT400075403	Transcription factor	GO:0003677 MF;GO:0003700 MF;GO:0005515 MF;GO:0005634 CC;GO:0006355 BP;GO:0007165 BP;GO:0031347 BP;GO:0032502 BP;GO:0045087 BP;GO:0051707 BP;GO:0071310 BP;
c128824_g1_i1	LeafTexture	-0.47	0.0035	PGSC0003DMP400026592	PGSC0003DMT400039199	Protein bem46	GO:0005575 CC;GO:0006508 BP;GO:0008236 MF;
c136843_g1_i1	LeafTexture	-0.47	0.0039	PGSC0003DMP400039224	PGSC0003DMT400058280	Galactosyltransferase	GO:0000139 CC;GO:0006486 BP;GO:0009507 CC;GO:0016021 CC;GO:0030246 MF;GO:0047220 MF;
c145544_g1_i3	LeafTexture	-0.47	0.0035	PGSC0003DMP400007461	PGSC0003DMT400010678	Internal rotenone-insensitive NADH dehydrogenase	GO:0003954 MF;GO:0005777 CC;GO:0031304 CC;GO:0050660 MF;GO:0055114 BP;GO:0071482 BP;
c117247_g1_i1	LeafTexture	-0.46	0.005	PGSC0003DMP400048460	PGSC0003DMT400071639	UPF0497 membrane protein 16	GO:0005634 CC;GO:0005747 CC;GO:0005886 CC;GO:0008137 MF;GO:0016021 CC;GO:0045333 BP;
c132500_g2_i1	LeafTexture	-0.46	0.005	PGSC0003DMP400034949	PGSC0003DMT400051896	Auxin-induced protein 22B	GO:0005634 CC;GO:0006355 BP;GO:0009734 BP;GO:0046983 MF;
c139059_g2_i1	LeafTexture	-0.46	0.005	PGSC0003DMP400047765	PGSC0003DMT400070649	Kaempferol 3-O-beta-D-galactosyltransferase	GO:0009718 BP;GO:0047213 MF;
c143690_g3_i1	LeafTexture	-0.46	0.005	PGSC0003DMP400023552	PGSC0003DMT400034643	Nicastrin	GO:0005576 CC;GO:0005774 CC;GO:0005783 CC;GO:0005886 CC;GO:0006508 BP;GO:0007219 BP;GO:0008233 MF;GO:0009507 CC;GO:0016021 CC;GO:0016485 BP;
c143947_g1_i1	LeafTexture	-0.46	0.0044	PGSC0003DMP400031517	PGSC0003DMT400046591	F-box family protein	GO:0005515 MF;GO:0005634 CC;GO:0008150 BP;
c144145_g1_i3	LeafTexture	-0.46	0.0044	PGSC0003DMP400032734	PGSC0003DMT400048344	LEDI-5c protein	GO:0005737 CC;GO:0009611 BP;GO:0009751 BP;GO:0010181 MF;GO:0016629 MF;GO:0031408 BP;GO:0046686 BP;GO:0055114 BP;
c137121_g1_i1	Number of Tubers	0.74	5.6e-07	PGSC0003DMP400052846	PGSC0003DMT400078063	Conserved gene of unknown function	GO:0009620 BP;
c138078_g1_i1	Number of Tubers	0.74	6.2e-07	PGSC0003DMP400006990	PGSC0003DMT400010023	C-4 methyl sterol oxidase	GO:0005506 MF;GO:0005789 CC;GO:0006633 BP;GO:0016021 CC;GO:0016126 BP;GO:0055114 BP;GO:0080064 MF;
c140562_g2_i1	Number of Tubers	0.74	5.4e-07	PGSC0003DMP400021614	PGSC0003DMT400031856	Receptor kinase	GO:0004674 MF;GO:0005515 MF;GO:0005524 MF;GO:0005886 CC;GO:0006468 BP;GO:0016021 CC;GO:0032440 MF;
c144273_g3_i1	Number of Tubers	0.74	5.8e-07	PGSC0003DMP400014470	PGSC0003DMT400021263	Acylamino-acid-releasing enzyme	GO:0004177 MF;GO:0005576 CC;GO:0005829 CC;GO:0006499 BP;GO:0006508 BP;GO:0008236 MF;GO:0009507 CC;
c144918_g3_i2	Number of Tubers	0.74	4.7e-07	PGSC0003DMP400024396	PGSC0003DMT400035898	Potassium transporter	GO:0005634 CC;GO:0005886 CC;GO:0009507 CC;GO:0015079 MF;GO:0016021 CC;GO:0071805 BP;
c127116_g2_i3	Number of Tubers	0.73	1.2e-06	PGSC0003DMP400025302	PGSC0003DMT400037245	Calcineurin B 02	GO:0005509 MF;GO:0005886 CC;GO:0009705 CC;GO:0022626 CC;
c137691_g1_i1	Number of Tubers	0.72	1.7e-06	PGSC0003DMP400049873	PGSC0003DMT400073694	Chloroplast post-illumination chlorophyll fluorescence increase protein	GO:0009570 CC;GO:0009579 CC;GO:0010478 BP;
c146857_g5_i2	Number of Tubers	0.72	1.8e-06	PGSC0003DMP400032753	PGSC0003DMT400048370	Protein GIGANTEA	GO:0005654 CC;GO:0009409 BP;GO:0009637 BP;GO:0010218 BP;GO:0010229 BP;GO:0010378 BP;GO:0042542 BP;GO:0048578 BP;
c93885_g1_i1	Number of Tubers	0.72	1.5e-06	PGSC0003DMP400022927	PGSC0003DMT400033701	Cytochrome P450 monooxygenase CYP736B	GO:0005575 CC;GO:0009055 MF;GO:0016709 MF;GO:0020037 MF;GO:0044237 BP;GO:0044238 BP;GO:0055114 BP;
c101999_g1_i1	Number of Tubers	0.71	2.1e-06	PGSC0003DMP400026140	PGSC0003DMT400038473	Proline-rich protein	GO:0003674 MF;GO:0006869 BP;GO:0009535 CC;GO:0044238 BP;
c135127_g1_i1	Number of Tubers	0.71	3.2e-06	PGSC0003DMP400017656	PGSC0003DMT400025886	Hexose transporter	GO:0005794 CC;GO:0005886 CC;GO:0008643 BP;GO:0009624 BP;GO:0009705 CC;GO:0016021 CC;GO:0022891 MF;GO:0032440 MF;GO:0055085 BP;
c143578_g1_i1	Number of Tubers	0.71	2.8e-06	PGSC0003DMP400052147	PGSC0003DMT400076957	Sphingolipid delta-8 desaturase	GO:0006633 BP;GO:0016717 MF;GO:0020037 MF;GO:0052631 MF;GO:0055114 BP;
c146159_g1_i1	Number of Tubers	0.71	3.1e-06	PGSC0003DMP400045311	PGSC0003DMT400067166	ReMembR-H2 protein JR702	GO:0005515 MF;GO:0005575 CC;GO:0008233 MF;GO:0008270 MF;GO:0019538 BP;
c106251_g1_i1	Number of Tubers	0.7	3.9e-06	PGSC0003DMP400051708	PGSC0003DMT400076344	AP3-complex subunit beta-A	GO:0006886 BP;GO:0006896 BP;GO:0030123 CC;GO:0043231 CC;GO:0051453 BP;
c110390_g1_i1	Number of Tubers	0.7	3.3e-06	PGSC0003DMP400008369	PGSC0003DMT400012020	Signal recognition particle 9 kDa protein	GO:0006614 BP;GO:0008312 MF;GO:0045900 BP;GO:0048500 CC;
c144817_g3_i1	Number of Tubers	0.7	4.3e-06	PGSC0003DMP400010921	PGSC0003DMT400015755	Prolactin regulatory element-binding protein	GO:0005515 MF;GO:0005774 CC;GO:0005794 CC;GO:0005886 CC;GO:0006888 BP;GO:0015031 BP;GO:0016491 MF;GO:0030176 CC;
c88613_g1_i1	Number of Tubers	0.7	4.3e-06	PGSC0003DMP400037960	PGSC0003DMT400056411	Ribose-phosphate pyrophosphokinase	GO:0000287 MF;GO:0004749 MF;GO:0005524 MF;GO:0006486 BP;GO:0006783 BP;GO:0009116 BP;GO:0009156 BP;GO:0009507 CC;GO:0016301 MF;
c126053_g1_i1	Number of Tubers	0.69	7e-06	PGSC0003DMP400052160	PGSC0003DMT400076972	Conserved gene of unknown function	GO:0003674 MF;GO:0009507 CC;GO:0015996 BP;
c128032_g1_i1	Number of Tubers	0.69	7.9e-06	PGSC0003DMP400009559	PGSC0003DMT400013812	ATLCBK1	GO:0004143 MF;GO:0005886 CC;GO:0006464 BP;GO:0007205 BP;GO:0017050 MF;GO:0030148 BP;GO:0034645 BP;GO:0042546 BP;GO:0045491 BP;GO:0050896 BP;
c131780_g1_i1	Number of Tubers	0.69	7.9e-06	PGSC0003DMP400003509	PGSC0003DMT400004938	Component of oligomeric golgi complex	GO:0005515 MF;GO:0005829 CC;GO:0006891 BP;GO:0006944 BP;GO:0016020 CC;GO:0017119 CC;GO:0044238 BP;
c124812_g2_i4	Number of Tubers	-0.69	5.1e-06	PGSC0003DMP400014917	PGSC0003DMT400021901	AMP deaminase	GO:0003876 MF;GO:0005524 MF;GO:0005634 CC;GO:0005783 CC;GO:0005829 CC;GO:0007062 BP;GO:0009640 BP;GO:0009737 BP;GO:0009845 BP;GO:0009880 BP;GO:0009909 BP;GO:0010072 BP;GO:0010162 BP;GO:0010182 BP;GO:0010228 BP;GO:0010564 BP;GO:0016567 BP;GO:0019915 BP;GO:0031307 CC;GO:0032264 BP;GO:0043424 MF;GO:0045595 BP;GO:0046872 MF;GO:0048366 BP;GO:0048825 BP;GO:0050826 BP;GO:0051301 BP;
c139120_g1_i2	Number of Tubers	-0.69	7.6e-06	PGSC0003DMP400018235	PGSC0003DMT400026716	Pre-mRNA-splicing factor SLU7	GO:0003727 MF;GO:0005681 CC;GO:0006397 BP;GO:0008270 MF;GO:0008284 BP;GO:0008380 BP;
c143459_g1_i5	Number of Tubers	-0.69	7.6e-06	PGSC0003DMP400055438	PGSC0003DMT400082063	Protein kinase atmrk1	GO:0004674 MF;GO:0004715 MF;GO:0005524 MF;GO:0005886 CC;GO:0006468 BP;
c142821_g1_i3	Number of Tubers	-0.68	9.5e-06	PGSC0003DMP400014086	PGSC0003DMT400020670	ABRE binding factor	GO:0003700 MF;GO:0005634 CC;GO:0006355 BP;GO:0009414 BP;GO:0009651 BP;GO:0009738 BP;GO:0010255 BP;GO:0043565 MF;GO:0046983 MF;
c13318_g1_i1	Number of Tubers	-0.67	1.4e-05	PGSC0003DMP400028924	PGSC0003DMT400042640	Ribosomal protein L37	GO:0003735 MF;GO:0005840 CC;GO:0006412 BP;
c141676_g1_i2	Number of Tubers	-0.67	1.2e-05	PGSC0003DMP400024958	PGSC0003DMT400036803	XH/XS domain-containing protein	GO:0003677 MF;GO:0003725 MF;GO:0008150 BP;GO:0009506 CC;
c142821_g1_i2	Number of Tubers	-0.67	1.3e-05	PGSC0003DMP400014086	PGSC0003DMT400020670	ABRE binding factor	GO:0003700 MF;GO:0005634 CC;GO:0006355 BP;GO:0009414 BP;GO:0009651 BP;GO:0009738 BP;GO:0010255 BP;GO:0043565 MF;GO:0046983 MF;
c137079_g1_i1	Number of Tubers	-0.66	1.9e-05	PGSC0003DMP400009816	PGSC0003DMT400014213	ATP binding protein	GO:0000166 MF;GO:0015630 CC;GO:0043234 CC;GO:0044430 CC;
c137810_g2_i1	Number of Tubers	-0.66	2e-05	PGSC0003DMP400019518	PGSC0003DMT400028711	MYB transcription factor	GO:0003677 MF;GO:0003682 MF;GO:0003700 MF;GO:0005634 CC;GO:0006351 BP;GO:0009651 BP;GO:0009723 BP;GO:0009733 BP;GO:0009737 BP;GO:0009739 BP;GO:0009751 BP;GO:0009753 BP;GO:0032922 BP;GO:0043966 BP;GO:0046686 BP;GO:0048573 BP;
c132167_g1_i1	Number of Tubers	-0.65	3.5e-05	PGSC0003DMP400044639	PGSC0003DMT400066217	Cinnamyl alcohol dehydrogenase	GO:0008270 MF;GO:0009809 BP;GO:0045551 MF;GO:0055114 BP;
c141880_g2_i2	Number of Tubers	-0.65	3.7e-05	PGSC0003DMP400000676	PGSC0003DMT400000916	Splicing factor U2af large subunit B	GO:0003676 MF;
c141883_g1_i2	Number of Tubers	-0.65	3.1e-05	PGSC0003DMP400042152	PGSC0003DMT400062607	Anthranilate N-benzoyltransferase protein	GO:0016747 MF;
c134306_g1_i1	Number of Tubers	-0.64	3.8e-05	PGSC0003DMP400032213	PGSC0003DMT400047576	Nucleic acid binding protein	GO:0003676 MF;GO:0005634 CC;GO:0005737 CC;GO:0006869 BP;GO:0006891 BP;GO:0008270 MF;GO:0010351 BP;GO:0016558 BP;GO:0048573 BP;GO:0051928 BP;
c144578_g1_i1	Number of Tubers	-0.64	4.4e-05	PGSC0003DMP400048444	PGSC0003DMT400071608	Heat shock protein binding protein	GO:0005737 CC;GO:0009902 BP;GO:0050896 BP;
c124812_g2_i3	Number of Tubers	-0.63	6.2e-05	PGSC0003DMP400014917	PGSC0003DMT400021901	AMP deaminase	GO:0003876 MF;GO:0005524 MF;GO:0005634 CC;GO:0005783 CC;GO:0005829 CC;GO:0007062 BP;GO:0009640 BP;GO:0009737 BP;GO:0009845 BP;GO:0009880 BP;GO:0009909 BP;GO:0010072 BP;GO:0010162 BP;GO:0010182 BP;GO:0010228 BP;GO:0010564 BP;GO:0016567 BP;GO:0019915 BP;GO:0031307 CC;GO:0032264 BP;GO:0043424 MF;GO:0045595 BP;GO:0046872 MF;GO:0048366 BP;GO:0048825 BP;GO:0050826 BP;GO:0051301 BP;
c128112_g1_i1	Number of Tubers	-0.63	6.2e-05	PGSC0003DMP400007080	PGSC0003DMT400010149	Conserved gene of unknown function	GO:0003674 MF;
c138933_g3_i1	Number of Tubers	-0.63	6.7e-05	PGSC0003DMP400032241	PGSC0003DMT400047612	DnaJ domain containing protein	GO:0005737 CC;GO:0006457 BP;GO:0031072 MF;
c140386_g1_i2	Number of Tubers	-0.63	6.7e-05	PGSC0003DMP400007969	PGSC0003DMT400011466	Glycosyltransferase 2	GO:0009718 BP;GO:0047213 MF;
c117731_g1_i1	Number of Tubers	-0.62	0.0001	PGSC0003DMP400046007	PGSC0003DMT400068104	Surface antigen protein	GO:0005488 MF;
c140386_g1_i1	Number of Tubers	-0.62	9.4e-05	PGSC0003DMP400007969	PGSC0003DMT400011466	Glycosyltransferase 2	GO:0009718 BP;GO:0047213 MF;
c109238_g1_i2	Tuber blight score	0.6	0.00015	PGSC0003DMP400005067	PGSC0003DMT400007278	Pentatricopeptide repeat-containing protein	GO:0005739 CC;
c107978_g1_i1	Tuber blight score	0.57	0.00038	PGSC0003DMP400034861	PGSC0003DMT400051772	STY-L protein	GO:0003697 MF;GO:0005515 MF;GO:0009908 BP;GO:0016905 MF;
c124365_g1_i2	Tuber blight score	0.56	0.00043	PGSC0003DMP400012190	PGSC0003DMT400017734	23S rRNA methyltransferase	GO:0001510 BP;GO:0003700 MF;GO:0003723 MF;GO:0006396 BP;GO:0006995 BP;GO:0008173 MF;GO:0009507 CC;GO:0016114 BP;
c39656_g1_i1	Tuber blight score	0.55	0.00057	PGSC0003DMP400055982	PGSC0003DMT400083475	Conserved gene of unknown function	GO:0009535 CC;GO:0044262 BP;
c129801_g3_i1	Tuber blight score	0.54	0.00081	PGSC0003DMP400059964	PGSC0003DMT400088289	Eukaryotic initiation factor 4A-15	GO:0003743 MF;GO:0005524 MF;GO:0005730 CC;GO:0005829 CC;GO:0005886 CC;GO:0006413 BP;GO:0008026 MF;GO:0009505 CC;GO:0046686 BP;
c131207_g1_i2	Tuber blight score	0.53	0.0011	PGSC0003DMP400051363	PGSC0003DMT400075834	UBX domain-containing protein	GO:0005515 MF;
c139287_g4_i1	Tuber blight score	0.52	0.0015	PGSC0003DMP400041556	PGSC0003DMT400061752	Transport inhibitor response 1	GO:0000822 MF;GO:0002237 BP;GO:0004842 MF;GO:0005634 CC;GO:0006952 BP;GO:0007049 BP;GO:0009734 BP;GO:0009873 BP;GO:0010011 MF;GO:0010152 BP;GO:0010311 BP;GO:0016036 BP;GO:0019005 CC;GO:0044267 BP;GO:0048443 BP;GO:0050789 BP;
c145072_g1_i1	Tuber blight score	0.51	0.0019	PGSC0003DMP400052559	PGSC0003DMT400077600	Glycosyltransferase CAZy family 14	GO:0008375 MF;GO:0016020 CC;
c139843_g1_i1	Tuber blight score	0.5	0.0022	PGSC0003DMP400004450	PGSC0003DMT400006440	RNA m5u methyltransferase	GO:0006396 BP;GO:0008173 MF;
c145229_g1_i1	Tuber blight score	0.5	0.0023	PGSC0003DMP400032826	PGSC0003DMT400048467	Pseudouridine synthase	GO:0001522 BP;GO:0003723 MF;GO:0008033 BP;GO:0009982 MF;GO:0043231 CC;
c117574_g1_i1	Tuber blight score	0.49	0.0029	PGSC0003DMP400034764	PGSC0003DMT400051640	40S ribosomal protein S24	GO:0000166 MF;GO:0000462 BP;GO:0003735 MF;GO:0005618 CC;GO:0005730 CC;GO:0005886 CC;GO:0006414 BP;GO:0009507 CC;GO:0022627 CC;
c139643_g2_i1	Tuber blight score	0.49	0.0025	PGSC0003DMP400012876	PGSC0003DMT400018734	Cyclopropane fatty acid synthase	GO:0008168 MF;GO:0008610 BP;GO:0016491 MF;
c141362_g1_i2	Tuber blight score	0.49	0.0029	PGSC0003DMP400013246	PGSC0003DMT400019329	NRC1	GO:0005524 MF;GO:0006952 BP;GO:0016020 CC;GO:0043531 MF;
c143081_g1_i1	Tuber blight score	0.49	0.0031	PGSC0003DMP400030812	PGSC0003DMT400045471	Homeobox protein	GO:0000976 MF;GO:0003700 MF;GO:0005634 CC;GO:0006355 BP;
c134287_g1_i1	Tuber blight score	0.48	0.0036	PGSC0003DMP400053201	PGSC0003DMT400078514	TatC	GO:0000023 BP;GO:0006364 BP;GO:0009306 BP;GO:0009535 CC;GO:0009567 BP;GO:0009688 BP;GO:0009902 BP;GO:0009977 MF;GO:0010027 BP;GO:0010207 BP;GO:0019252 BP;GO:0031361 CC;GO:0033281 CC;GO:0035304 BP;GO:0042793 BP;GO:0043235 CC;GO:0043953 BP;GO:0045038 BP;GO:0045893 BP;
c138709_g3_i2	Tuber blight score	0.48	0.0037	PGSC0003DMP400030766	PGSC0003DMT400045409	Transport protein	GO:0009507 CC;
c141206_g1_i2	Tuber blight score	0.48	0.0034	PGSC0003DMP400039363	PGSC0003DMT400058461	4-diphosphocytidyl-2-C-methyl-D-erythritol kinase, chloroplastic/chromoplastic	GO:0005524 MF;GO:0009507 CC;GO:0009509 CC;GO:0016114 BP;GO:0016310 BP;GO:0019288 BP;GO:0050515 MF;
c128251_g1_i3	Tuber blight score	0.47	0.0045	PGSC0003DMP400039301	PGSC0003DMT400058374	Glutaredoxin	GO:0005634 CC;GO:0005737 CC;GO:0009055 MF;GO:0015035 MF;GO:0045454 BP;GO:0046872 MF;GO:0051537 MF;
c134344_g2_i1	Tuber blight score	0.47	0.0049	PGSC0003DMP400063724	PGSC0003DMT400092049	Plastocyanin, chloroplastic	GO:0005507 MF;GO:0009055 MF;GO:0009411 BP;GO:0009535 CC;GO:0009543 CC;GO:0009570 CC;GO:0017148 BP;GO:0022900 BP;GO:0046688 BP;GO:0055070 BP;
c135112_g1_i2	Tuber blight score	0.47	0.0042	PGSC0003DMP400048952	PGSC0003DMT400072397	Conserved gene of unknown function	GO:0005886 CC;GO:0009987 BP;
c112228_g2_i1	Tuber blight score	-0.67	1.2e-05	PGSC0003DMP400055404	PGSC0003DMT400082008	Peroxidase	GO:0004601 MF;GO:0005576 CC;GO:0020037 MF;GO:0042744 BP;GO:0055114 BP;
c136114_g2_i1	Tuber blight score	-0.64	3e-05	PGSC0003DMP400049656	PGSC0003DMT400073396	WRKY transcription factor 1	GO:0003700 MF;GO:0005634 CC;GO:0006355 BP;GO:0009611 BP;GO:0009751 BP;GO:0010200 BP;GO:0042742 BP;GO:0043565 MF;GO:0050691 BP;GO:0050832 BP;
c136273_g1_i2	Tuber blight score	-0.58	0.00025	PGSC0003DMP400016838	PGSC0003DMT400024632	WRKY transcription factor 3	GO:0003700 MF;GO:0005516 MF;GO:0005634 CC;GO:0006355 BP;GO:0010200 BP;GO:0042742 BP;GO:0043565 MF;
c143718_g1_i1	Tuber blight score	-0.57	0.00038	PGSC0003DMP400003399	PGSC0003DMT400004796	Conserved gene of unknown function	GO:0009626 BP;GO:0010337 BP;
c123345_g1_i1	Tuber blight score	-0.56	0.00047	PGSC0003DMP400059528	PGSC0003DMT400087853	Ornithine cyclodeaminase	GO:0008150 BP;GO:0008473 MF;GO:0009507 CC;
c136311_g1_i1	Tuber blight score	-0.56	0.00044	PGSC0003DMP400028730	PGSC0003DMT400042351	VAMP protein SEC22	GO:0009506 CC;GO:0051607 BP;
c143751_g1_i2	Tuber blight score	-0.55	0.00055	PGSC0003DMP400047223	PGSC0003DMT400069888	Transcription factor	GO:0003677 MF;GO:0003700 MF;GO:0005515 MF;GO:0005634 CC;GO:0008270 MF;GO:0009409 BP;GO:0010200 BP;GO:0050832 BP;
c112228_g1_i1	Tuber blight score	-0.54	0.00089	PGSC0003DMP400055404	PGSC0003DMT400082008	Peroxidase	GO:0004601 MF;GO:0005576 CC;GO:0020037 MF;GO:0042744 BP;GO:0055114 BP;
c136119_g1_i1	Tuber blight score	-0.53	0.001	PGSC0003DMP400039575	PGSC0003DMT400058751	Ethylene response factor 3	GO:0003677 MF;GO:0003700 MF;GO:0005634 CC;GO:0006355 BP;
c121296_g1_i1	Tuber blight score	-0.52	0.0015	PGSC0003DMP400026138	PGSC0003DMT400038471	Peptidyl-prolyl cis-trans isomerase	GO:0000413 BP;GO:0003755 MF;GO:0005634 CC;GO:0006457 BP;
c121844_g1_i1	Tuber blight score	-0.52	0.0014	PGSC0003DMP400027224	PGSC0003DMT400040149	MYB1-2	GO:0003677 MF;GO:0003682 MF;GO:0003700 MF;GO:0005634 CC;GO:0006351 BP;GO:0009725 BP;GO:0009751 BP;
c135984_g1_i2	Tuber blight score	-0.52	0.0013	PGSC0003DMP400057747	PGSC0003DMT400086072	Drought-induced protein SDi	GO:0009408 BP;GO:0009409 BP;GO:0009617 BP;GO:0009738 BP;
c147084_g4_i1	Tuber blight score	-0.52	0.0014	PGSC0003DMP400053193	PGSC0003DMT400078502	ALG2-interacting protein X	GO:0005515 MF;GO:0005829 CC;GO:0009506 CC;
c115863_g1_i1	Tuber blight score	-0.51	0.0016	PGSC0003DMP400015967	PGSC0003DMT400023419	Ubiquitin carrier protein	GO:0004842 MF;GO:0005515 MF;GO:0032446 BP;GO:0043687 BP;
c122517_g1_i1	Tuber blight score	-0.51	0.0018	PGSC0003DMP400018472	PGSC0003DMT400027083	Serine/threonine protein kinase	GO:0004674 MF;GO:0004712 MF;GO:0005515 MF;GO:0005524 MF;GO:0005634 CC;GO:0006468 BP;GO:0044249 BP;GO:0044444 CC;
c136217_g1_i2	Tuber blight score	-0.51	0.0018	PGSC0003DMP400013719	PGSC0003DMT400020113	Small GTPase Rab2	GO:0003924 MF;GO:0005525 MF;GO:0005634 CC;GO:0005773 CC;GO:0005886 CC;GO:0006886 BP;GO:0006888 BP;GO:0007264 BP;
c137327_g1_i1	Tuber blight score	-0.51	0.0016	PGSC0003DMP400066849	PGSC0003DMT400095174	Kinase	GO:0004702 MF;GO:0005524 MF;GO:0005576 CC;GO:0005886 CC;GO:0006468 BP;GO:0016021 CC;
c142757_g1_i1	Tuber blight score	-0.51	0.0019	PGSC0003DMP400021005	PGSC0003DMT400030923	Chitinase	GO:0004568 MF;GO:0006032 BP;GO:0008061 MF;
c143288_g1_i1	Tuber blight score	-0.51	0.0016	PGSC0003DMP400054746	PGSC0003DMT400080738	Charged multivesicular body protein 2a	GO:0000815 CC;GO:0015031 BP;
c131788_g1_i1	Tuber blight score	-0.5	0.0022	PGSC0003DMP400022279	PGSC0003DMT400032764	Protein phosphatase 2c	GO:0004722 MF;GO:0005634 CC;GO:0005886 CC;GO:0008152 BP;GO:0046872 MF;GO:0050896 BP;
c144563_g10_i2	Visible tubers	0.63	3.6e-05	PGSC0003DMP400030838	PGSC0003DMT400045506	STY-L protein	GO:0003697 MF;GO:0005515 MF;GO:0009908 BP;GO:0016740 MF;
c144563_g10_i1	Visible tubers	0.6	0.00011	PGSC0003DMP400030838	PGSC0003DMT400045506	STY-L protein	GO:0003697 MF;GO:0005515 MF;GO:0009908 BP;GO:0016740 MF;
c143656_g1_i1	Visible tubers	0.54	0.00063	PGSC0003DMP400030077	PGSC0003DMT400044336	COP1-interacting protein 7	GO:0005886 CC;
c136188_g2_i1	Visible tubers	0.52	0.0011	PGSC0003DMP400016315	PGSC0003DMT400023915	Nam 10	GO:0003677 MF;GO:0006355 BP;
c141982_g1_i1	Visible tubers	0.52	0.0013	PGSC0003DMP400002807	PGSC0003DMT400003940	O-linked n-acetylglucosamine transferase, ogt	GO:0003674 MF;GO:0005622 CC;GO:0006396 BP;
c141982_g1_i2	Visible tubers	0.49	0.0027	PGSC0003DMP400002807	PGSC0003DMT400003940	O-linked n-acetylglucosamine transferase, ogt	GO:0003674 MF;GO:0005622 CC;GO:0006396 BP;
c144451_g3_i1	Visible tubers	0.49	0.0025	PGSC0003DMP400019579	PGSC0003DMT400028797	Peptide transporter	GO:0005215 MF;GO:0005886 CC;GO:0006857 BP;GO:0016021 CC;GO:0055085 BP;
c144563_g10_i3	Visible tubers	0.49	0.0026	PGSC0003DMP400034861	PGSC0003DMT400051772	STY-L protein	GO:0003697 MF;GO:0005515 MF;GO:0009908 BP;GO:0016905 MF;
c101999_g1_i1	Visible tubers	0.48	0.003	PGSC0003DMP400026140	PGSC0003DMT400038473	Proline-rich protein	GO:0003674 MF;GO:0006869 BP;GO:0009535 CC;GO:0044238 BP;
c116495_g1_i1	Visible tubers	0.48	0.0033	PGSC0003DMP400022127	PGSC0003DMT400032562	Conserved gene of unknown function	GO:0048208 BP;
c141360_g3_i2	Visible tubers	0.48	0.0032	PGSC0003DMP400015401	PGSC0003DMT400022608	Transcription cofactor	GO:0003712 MF;GO:0005634 CC;GO:0006355 BP;GO:0009751 BP;
c142294_g1_i2	Visible tubers	0.48	0.0033	PGSC0003DMP400029439	PGSC0003DMT400043395	RNA binding protein	GO:0000166 MF;GO:0003723 MF;GO:0005737 CC;GO:0009626 BP;GO:0030529 CC;GO:0080151 BP;
c111134_g1_i1	Visible tubers	0.47	0.0039	PGSC0003DMP400030582	PGSC0003DMT400045147	DNA binding protein	GO:0003677 MF;
c118313_g1_i1	Visible tubers	0.47	0.0034	PGSC0003DMP400006178	PGSC0003DMT400008929	Nodulin	GO:0005774 CC;GO:0006811 BP;GO:0016021 CC;GO:0055072 BP;
c135268_g1_i1	Visible tubers	0.47	0.004	PGSC0003DMP400015223	PGSC0003DMT400022327	Gibberellin receptor GID1	GO:0008152 BP;GO:0050253 MF;GO:0080030 MF;GO:0080031 MF;GO:0080032 MF;
c144451_g3_i2	Visible tubers	0.47	0.0041	PGSC0003DMP400019579	PGSC0003DMT400028797	Peptide transporter	GO:0005215 MF;GO:0005886 CC;GO:0006857 BP;GO:0016021 CC;GO:0055085 BP;
c120793_g1_i3	Visible tubers	0.45	0.0059	PGSC0003DMP400027859	PGSC0003DMT400041085	Stromal antigen	GO:0003677 MF;GO:0005634 CC;GO:0005694 CC;GO:0007067 BP;GO:0051301 BP;GO:0051455 BP;GO:0051754 BP;
c129900_g1_i1	Visible tubers	0.45	0.0058	PGSC0003DMP400052880	PGSC0003DMT400078108	Pectinesterase	GO:0004722 MF;GO:0005777 CC;GO:0009507 CC;GO:0010264 BP;
c130053_g1_i1	Visible tubers	0.45	0.0057	PGSC0003DMP400005578	PGSC0003DMT400008024	L-galactose dehydrogenase	GO:0005829 CC;GO:0006012 BP;GO:0010349 MF;GO:0019853 BP;GO:0050235 MF;GO:0055114 BP;
c132479_g1_i3	Visible tubers	0.45	0.0065	PGSC0003DMP400063225	PGSC0003DMT400091550	RNase H family protein	GO:0003676 MF;GO:0004523 MF;
c147644_g1_i2	Visible tubers	-0.56	0.00038	PGSC0003DMP400013867	PGSC0003DMT400020353	Disease resistance protein Gpa2	GO:0005524 MF;GO:0006952 BP;GO:0012501 BP;GO:0043531 MF;
c136529_g2_i6	Visible tubers	-0.52	0.0013	PGSC0003DMP400037878	PGSC0003DMT400056273	Cyprosin	GO:0004190 MF;GO:0006508 BP;GO:0006629 BP;
c136529_g2_i5	Visible tubers	-0.51	0.0016	PGSC0003DMP400037878	PGSC0003DMT400056273	Cyprosin	GO:0004190 MF;GO:0006508 BP;GO:0006629 BP;
c134231_g1_i1	Visible tubers	-0.48	0.003	PGSC0003DMP400012128	PGSC0003DMT400017646	Ribosomal protein	GO:0003735 MF;GO:0005634 CC;GO:0006098 BP;GO:0006354 BP;GO:0006412 BP;GO:0009073 BP;GO:0009535 CC;GO:0009570 CC;GO:0009902 BP;GO:0009941 CC;GO:0010027 BP;GO:0015934 CC;GO:0015979 BP;GO:0016226 BP;GO:0019288 BP;GO:0019843 MF;GO:0034660 BP;GO:0042793 BP;GO:0045036 BP;
c142865_g6_i2	Visible tubers	-0.48	0.0029	PGSC0003DMP400049686	PGSC0003DMT400073438	Inorganic pyrophosphatase	GO:0004427 MF;GO:0005774 CC;GO:0009678 MF;GO:0015992 BP;
c144917_g1_i1	Visible tubers	-0.48	0.0029	PGSC0003DMP400045302	PGSC0003DMT400067153	Neutral/alkaline invertase	GO:0004575 MF;GO:0005634 CC;GO:0005829 CC;GO:0005886 CC;GO:0005975 BP;GO:0006520 BP;GO:0033926 MF;GO:0048364 BP;
c127934_g1_i1	Visible tubers	-0.47	0.0037	PGSC0003DMP400026938	PGSC0003DMT400039755	CT099	GO:0005507 MF;GO:0009055 MF;
c129152_g1_i2	Visible tubers	-0.46	0.005	PGSC0003DMP400038381	PGSC0003DMT400057089	Zinc transporter	GO:0005385 MF;GO:0005739 CC;GO:0005886 CC;GO:0016021 CC;GO:0032440 MF;GO:0071577 BP;
c123689_g1_i1	YieldPlant2013	0.57	0.00028	PGSC0003DMP400055483	PGSC0003DMT400082122	N-acetyltransferase	GO:0008080 MF;GO:0008152 BP;GO:0009737 BP;
c127541_g4_i1	YieldPlant2013	0.53	0.00092	PGSC0003DMP400018277	PGSC0003DMT400026784	Iron-regulated transporter 2	GO:0005385 MF;GO:0005886 CC;GO:0016021 CC;GO:0071577 BP;
c140771_g1_i1	YieldPlant2013	0.53	0.00097	PGSC0003DMP400056411	PGSC0003DMT400084734	LIGULELESS1 protein	GO:0003677 MF;GO:0005634 CC;GO:0006355 BP;GO:0046872 MF;
c140771_g1_i2	YieldPlant2013	0.53	0.0009	PGSC0003DMP400056411	PGSC0003DMT400084734	LIGULELESS1 protein	GO:0003677 MF;GO:0005634 CC;GO:0006355 BP;GO:0046872 MF;
c122661_g1_i1	YieldPlant2013	0.51	0.0014	PGSC0003DMP400006679	PGSC0003DMT400009591	Ornithine carbamoyltransferase, chloroplastic	GO:0006520 BP;GO:0016743 MF;
c132877_g1_i1	YieldPlant2013	0.51	0.0016	PGSC0003DMP400019085	PGSC0003DMT400028010	Conserved gene of unknown function	GO:0009507 CC;
c130271_g1_i2	YieldPlant2013	0.5	0.0017	PGSC0003DMP400047056	PGSC0003DMT400069678	Boron transporter	GO:0005452 MF;GO:0005886 CC;GO:0006820 BP;GO:0016021 CC;
c137220_g1_i2	YieldPlant2013	0.5	0.002	PGSC0003DMP400044945	PGSC0003DMT400066654	N-acetyl-gamma-glutamyl-phosphate reductase, chloroplastic	GO:0003942 MF;GO:0005507 MF;GO:0005730 CC;GO:0006526 BP;GO:0009570 CC;GO:0016020 CC;GO:0046686 BP;GO:0046983 MF;GO:0051287 MF;GO:0055114 BP;
c146772_g1_i4	YieldPlant2013	0.5	0.0019	PGSC0003DMP400051277	PGSC0003DMT400075694	Conserved gene of unknown function	GO:0004672 MF;GO:0005524 MF;GO:0006468 BP;GO:0048544 BP;
c134486_g1_i1	YieldPlant2013	0.49	0.0022	PGSC0003DMP400027812	PGSC0003DMT400041024	NRC1	GO:0043531 MF;
c147493_g1_i4	YieldPlant2013	0.49	0.0023	PGSC0003DMP400013230	PGSC0003DMT400019304	NRC1	GO:0005524 MF;GO:0006952 BP;GO:0016020 CC;GO:0043531 MF;
c137063_g1_i4	YieldPlant2013	0.48	0.0034	PGSC0003DMP400035402	PGSC0003DMT400052517	70 kDa subunit of replication protein A	GO:0005488 MF;GO:0006259 BP;GO:0065007 BP;
c138658_g1_i1	YieldPlant2013	0.47	0.0039	PGSC0003DMP400013999	PGSC0003DMT400020549	Conserved gene of unknown function	GO:0005886 CC;
c146559_g8_i5	YieldPlant2013	0.47	0.0036	PGSC0003DMP400009398	PGSC0003DMT400013567	ATP-dependent Clp protease proteolytic subunit	GO:0004252 MF;GO:0005524 MF;GO:0006508 BP;GO:0009570 CC;
c146772_g1_i2	YieldPlant2013	0.47	0.0036	PGSC0003DMP400051284	PGSC0003DMT400075702	Conserved gene of unknown function	GO:0004674 MF;GO:0005516 MF;GO:0005524 MF;GO:0006468 BP;GO:0016021 CC;GO:0030246 MF;GO:0044459 CC;GO:0048544 BP;
c147493_g1_i1	YieldPlant2013	0.47	0.004	PGSC0003DMP400013230	PGSC0003DMT400019304	NRC1	GO:0005524 MF;GO:0006952 BP;GO:0016020 CC;GO:0043531 MF;
c126618_g1_i3	YieldPlant2013	0.46	0.0046	PGSC0003DMP400053147	PGSC0003DMT400078441	Wall-associated kinase	GO:0004674 MF;GO:0005524 MF;GO:0005886 CC;GO:0006468 BP;GO:0030247 MF;
c137697_g4_i1	YieldPlant2013	0.46	0.0053	PGSC0003DMP400039850	PGSC0003DMT400059174	30S ribosomal protein S16	GO:0003735 MF;GO:0005739 CC;GO:0005840 CC;GO:0006412 BP;GO:0009536 CC;
c145244_g5_i1	YieldPlant2013	0.46	0.0044	PGSC0003DMP400052951	PGSC0003DMT400078203	Zinc finger protein	GO:0008270 MF;
c146559_g6_i1	YieldPlant2013	0.46	0.0052	PGSC0003DMP400001663	PGSC0003DMT400002291	50S ribosomal protein L32, chloroplastic	GO:0003735 MF;GO:0006412 BP;GO:0009507 CC;GO:0015934 CC;
c131207_g1_i1	YieldPlant2013	-0.62	5.6e-05	PGSC0003DMP400051363	PGSC0003DMT400075834	UBX domain-containing protein	GO:0005515 MF;
c115410_g1_i1	YieldPlant2013	-0.58	0.0002	PGSC0003DMP400005476	PGSC0003DMT400007881	Ara4-interacting protein	GO:0005515 MF;GO:0005634 CC;GO:0005783 CC;GO:0005829 CC;GO:0006810 BP;GO:0009987 BP;GO:0044425 CC;
c147009_g3_i3	YieldPlant2013	-0.56	0.00035	PGSC0003DMP400051294	PGSC0003DMT400075715	UDP-glucosyltransferase	GO:0008152 BP;GO:0016758 MF;
c67180_g1_i1	YieldPlant2013	-0.56	0.00038	PGSC0003DMP400040197	PGSC0003DMT400059754	Sn-2 protein	GO:0006952 BP;GO:0009607 BP;
c142431_g2_i1	YieldPlant2013	-0.55	0.00053	PGSC0003DMP400045334	PGSC0003DMT400067203	Phosphatidylinositol-4-phosphate 5-kinase	GO:0000285 MF;GO:0005524 MF;GO:0005739 CC;GO:0010008 CC;GO:0044267 BP;GO:0046488 BP;GO:0046872 MF;
c120969_g1_i1	YieldPlant2013	-0.52	0.0013	PGSC0003DMP400006705	PGSC0003DMT400009620	Ubiquitin carrier protein	GO:0004842 MF;GO:0005524 MF;GO:0006511 BP;GO:0009739 BP;GO:0009910 BP;GO:0009965 BP;
c129247_g1_i1	YieldPlant2013	-0.52	0.0012	PGSC0003DMP400036858	PGSC0003DMT400054795	Ubiquitin-conjugating enzyme E2 36	GO:0004842 MF;GO:0005488 MF;
c146818_g1_i4	YieldPlant2013	-0.52	0.0012	PGSC0003DMP400036363	PGSC0003DMT400053991	Myosin XI	GO:0003774 MF;GO:0003779 MF;GO:0005524 MF;GO:0005773 CC;GO:0009506 CC;GO:0010091 BP;GO:0010154 BP;GO:0016459 CC;GO:0030048 BP;GO:0048467 BP;GO:0048768 BP;GO:0051301 BP;GO:0051645 BP;GO:0051646 BP;GO:0060151 BP;
c135944_g1_i1	YieldPlant2013	-0.51	0.0014	PGSC0003DMP400009332	PGSC0003DMT400013465	Sec10	GO:0000145 CC;GO:0006887 BP;GO:0007015 BP;GO:0009506 CC;GO:0015031 BP;GO:0048278 BP;
c137153_g1_i10	YieldPlant2013	-0.51	0.0015	PGSC0003DMP400041956	PGSC0003DMT400062322	MADS-box transcription factor FBP22	GO:0003677 MF;GO:0003700 MF;GO:0005634 CC;GO:0006355 BP;
c145947_g1_i1	YieldPlant2013	-0.51	0.0015	PGSC0003DMP400003205	PGSC0003DMT400004500	Replication factor C subunit	GO:0003677 MF;GO:0005634 CC;GO:0006260 BP;
c112074_g2_i1	YieldPlant2013	-0.5	0.002	PGSC0003DMP400053709	PGSC0003DMT400079218	Thylakoid lumenal 29 kDa protein, chloroplastic	GO:0004601 MF;GO:0006979 BP;GO:0020037 MF;GO:0055114 BP;
c114902_g1_i1	YieldPlant2013	-0.5	0.0018	PGSC0003DMP400047235	PGSC0003DMT400069901	AtPH1	GO:0005515 MF;GO:0005543 MF;GO:0005737 CC;
c134294_g1_i1	YieldPlant2013	-0.5	0.002	PGSC0003DMP400012944	PGSC0003DMT400018853	3beta-hydroxysteroid-dehydrogenase/decarboxylase isoform 2	GO:0003854 MF;GO:0005789 CC;GO:0008831 MF;GO:0016021 CC;GO:0016126 BP;GO:0045226 BP;GO:0047012 MF;GO:0050662 MF;GO:0055114 BP;
c143737_g3_i1	YieldPlant2013	-0.5	0.002	PGSC0003DMP400039361	PGSC0003DMT400058459	Conserved gene of unknown function	GO:0005741 CC;GO:0007155 BP;GO:0009507 CC;GO:0010090 BP;GO:0010228 BP;GO:0016926 BP;GO:0019375 BP;GO:0033044 BP;GO:0043234 CC;GO:0045010 BP;GO:0048765 BP;GO:0050665 BP;GO:0071555 BP;
c160726_g1_i1	YieldPlant2013	-0.5	0.0021	PGSC0003DMP400006474	PGSC0003DMT400009322	Nuclear receptor binding set domain containing protein 1, nsd	GO:0003676 MF;GO:0005515 MF;GO:0008270 MF;
c138344_g2_i3	YieldPlant2013	-0.49	0.0027	PGSC0003DMP400055511	PGSC0003DMT400082338	DNA binding protein	GO:0003677 MF;GO:0003682 MF;GO:0006338 BP;GO:0006355 BP;GO:0007275 BP;GO:0016514 CC;
c147440_g3_i1	YieldPlant2013	-0.49	0.0024	PGSC0003DMP400024021	PGSC0003DMT400035317	Prefoldin subunit	GO:0006457 BP;GO:0016272 CC;GO:0051082 MF;
c92626_g3_i1	YieldPlant2013	-0.49	0.0026	PGSC0003DMP400020279	PGSC0003DMT400029795	Carbon catabolite repressor protein	GO:0003723 MF;GO:0004519 MF;GO:0004535 MF;GO:0005634 CC;GO:0005737 CC;GO:0006355 BP;GO:0046872 MF;GO:0090305 BP;
c125836_g1_i1	YieldPlant2013	-0.48	0.0033	PGSC0003DMP400008762	PGSC0003DMT400012608	Conserved gene of unknown function	GO:0004672 MF;GO:0005524 MF;GO:0006468 BP;GO:0048544 BP;
c144528_g3_i12	YieldPlant2014	0.61	8.3e-05	PGSC0003DMP400004685	PGSC0003DMT400006743	Endo-1,4-beta-D-glucanase	GO:0005576 CC;GO:0005794 CC;GO:0005886 CC;GO:0005975 BP;GO:0008810 MF;GO:0009505 CC;
c136433_g2_i3	YieldPlant2014	0.58	0.0002	PGSC0003DMP400044499	PGSC0003DMT400065996	Conserved gene of unknown function	GO:0008171 MF;GO:0046983 MF;
c136529_g2_i1	YieldPlant2014	0.56	0.00044	PGSC0003DMP400037878	PGSC0003DMT400056273	Cyprosin	GO:0004190 MF;GO:0006508 BP;GO:0006629 BP;
c136433_g2_i1	YieldPlant2014	0.55	0.00058	PGSC0003DMP400044499	PGSC0003DMT400065996	Conserved gene of unknown function	GO:0008171 MF;GO:0046983 MF;
c136433_g2_i4	YieldPlant2014	0.51	0.0015	PGSC0003DMP400044499	PGSC0003DMT400065996	Conserved gene of unknown function	GO:0008171 MF;GO:0046983 MF;
c136433_g2_i5	YieldPlant2014	0.51	0.0016	PGSC0003DMP400044499	PGSC0003DMT400065996	Conserved gene of unknown function	GO:0008171 MF;GO:0046983 MF;
c141897_g1_i8	YieldPlant2014	0.51	0.0015	PGSC0003DMP400031712	PGSC0003DMT400046853	Afc	GO:0004674 MF;GO:0004712 MF;GO:0005515 MF;GO:0005524 MF;GO:0005634 CC;GO:0006397 BP;GO:0045727 BP;GO:0046777 BP;
c127541_g4_i1	YieldPlant2014	0.5	0.0019	PGSC0003DMP400018277	PGSC0003DMT400026784	Iron-regulated transporter 2	GO:0005385 MF;GO:0005886 CC;GO:0016021 CC;GO:0071577 BP;
c63261_g1_i1	YieldPlant2014	0.5	0.0017	PGSC0003DMP400006461	PGSC0003DMT400009308	Glutaredoxin C3	GO:0005794 CC;GO:0009055 MF;GO:0015035 MF;GO:0044237 BP;GO:0045454 BP;GO:0046872 MF;GO:0051537 MF;
c136529_g2_i4	YieldPlant2014	0.49	0.0022	PGSC0003DMP400037878	PGSC0003DMT400056273	Cyprosin	GO:0004190 MF;GO:0006508 BP;GO:0006629 BP;
c137220_g1_i2	YieldPlant2014	0.49	0.0022	PGSC0003DMP400044945	PGSC0003DMT400066654	N-acetyl-gamma-glutamyl-phosphate reductase, chloroplastic	GO:0003942 MF;GO:0005507 MF;GO:0005730 CC;GO:0006526 BP;GO:0009570 CC;GO:0016020 CC;GO:0046686 BP;GO:0046983 MF;GO:0051287 MF;GO:0055114 BP;
c145127_g3_i1	YieldPlant2014	0.49	0.0023	PGSC0003DMP400034979	PGSC0003DMT400051934	ABI3	GO:0003677 MF;GO:0003700 MF;GO:0005634 CC;GO:0005829 CC;GO:0009657 BP;GO:0009733 BP;GO:0009738 BP;GO:0009790 BP;GO:0031930 BP;GO:0045893 BP;
c146169_g1_i1	YieldPlant2014	0.49	0.0027	PGSC0003DMP400019660	PGSC0003DMT400028924	Ubiquitin carboxyl-terminal hydrolase	GO:0004221 MF;GO:0006511 BP;GO:0008234 MF;
c143204_g2_i1	YieldPlant2014	0.48	0.0028	PGSC0003DMP400001840	PGSC0003DMT400002527	Ubiquitin-protein ligase	GO:0016874 MF;
c136433_g2_i2	YieldPlant2014	0.47	0.0041	PGSC0003DMP400050907	PGSC0003DMT400075158	Conserved gene of unknown function	GO:0008171 MF;GO:0046983 MF;
c144528_g3_i3	YieldPlant2014	0.47	0.0034	PGSC0003DMP400004685	PGSC0003DMT400006743	Endo-1,4-beta-D-glucanase	GO:0005576 CC;GO:0005794 CC;GO:0005886 CC;GO:0005975 BP;GO:0008810 MF;GO:0009505 CC;
c141299_g5_i1	YieldPlant2014	0.46	0.005	PGSC0003DMP400027587	PGSC0003DMT400040684	Peroxidase	GO:0004601 MF;GO:0006979 BP;GO:0009628 BP;GO:0020037 MF;GO:0044464 CC;GO:0055114 BP;
c144611_g2_i1	YieldPlant2014	0.46	0.0051	PGSC0003DMP400053018	PGSC0003DMT400078282	Transcription factor	GO:0003677 MF;GO:0005634 CC;GO:0006355 BP;GO:0008270 MF;
c136902_g1_i2	YieldPlant2014	0.45	0.0057	PGSC0003DMP400011361	PGSC0003DMT400016388	Conserved gene of unknown function	GO:0003674 MF;GO:0005634 CC;
c138636_g2_i1	YieldPlant2014	0.45	0.0064	PGSC0003DMP400016074	PGSC0003DMT400023568	Calcium sensor calcineurin B	GO:0005509 MF;GO:0005513 BP;GO:0005737 CC;GO:0005886 CC;GO:0009414 BP;GO:0030007 BP;GO:0042539 BP;
c127409_g1_i1	YieldPlant2014	-0.61	8.3e-05	PGSC0003DMP400016393	PGSC0003DMT400024027	Conserved gene of unknown function	GO:0005886 CC;
c131207_g1_i1	YieldPlant2014	-0.6	0.0001	PGSC0003DMP400051363	PGSC0003DMT400075834	UBX domain-containing protein	GO:0005515 MF;
c126825_g1_i1	YieldPlant2014	-0.58	0.00019	PGSC0003DMP400053771	PGSC0003DMT400079309	Acyl-CoA-binding protein	GO:0000062 MF;GO:0005829 CC;GO:0005886 CC;GO:0006869 BP;GO:0009646 BP;GO:0031210 MF;GO:0050826 BP;
c126583_g2_i1	YieldPlant2014	-0.55	0.00055	PGSC0003DMP400060660	PGSC0003DMT400088985	RING-H2 finger protein ATL8	GO:0005515 MF;GO:0008270 MF;GO:0044464 CC;
c131240_g1_i2	YieldPlant2014	-0.54	0.00066	PGSC0003DMP400052344	PGSC0003DMT400077272	MAP kinase	GO:0000169 BP;GO:0004707 MF;GO:0005524 MF;GO:0005634 CC;GO:0005737 CC;GO:0006979 BP;GO:0009409 BP;GO:0009611 BP;GO:0009620 BP;GO:0009626 BP;GO:0009738 BP;GO:0009862 BP;GO:0009867 BP;GO:0010120 BP;GO:0010200 BP;GO:0010224 BP;GO:0010229 BP;GO:0042742 BP;GO:0045088 BP;GO:0048481 BP;GO:0080136 BP;GO:2000037 BP;GO:2000038 BP;
c129027_g2_i2	YieldPlant2014	-0.53	0.00087	PGSC0003DMP400041368	PGSC0003DMT400061493	UDP-glucuronic acid decarboxylase 1 isoform 2	GO:0003854 MF;GO:0005768 CC;GO:0005802 CC;GO:0005886 CC;GO:0006694 BP;GO:0008831 MF;GO:0016021 CC;GO:0032580 CC;GO:0033320 BP;GO:0045226 BP;GO:0048040 MF;GO:0050662 MF;GO:0055114 BP;
c141818_g1_i1	YieldPlant2014	-0.53	0.00088	PGSC0003DMP400041341	PGSC0003DMT400061446	Lung seven transmembrane receptor	GO:0002237 BP;GO:0010015 BP;GO:0016021 CC;
c100403_g1_i1	YieldPlant2014	-0.52	0.0011	PGSC0003DMP400053438	PGSC0003DMT400078839	Adenylate cyclase	GO:0006796 BP;
c135383_g1_i2	YieldPlant2014	-0.51	0.0016	PGSC0003DMP400032068	PGSC0003DMT400047369	Zinc finger protein	GO:0005515 MF;GO:0008270 MF;
c116473_g1_i1	YieldPlant2014	-0.5	0.0018	PGSC0003DMP400022533	PGSC0003DMT400033126	Transmembrane protein 14	GO:0009706 CC;
c130524_g1_i1	YieldPlant2014	-0.5	0.0017	PGSC0003DMP400013583	PGSC0003DMT400019870	Heat shock protein 70 (HSP70)-interacting protein	GO:0005515 MF;GO:0005634 CC;GO:0005829 CC;GO:0006606 BP;GO:0006950 BP;GO:0009640 BP;GO:0009909 BP;GO:0010388 BP;GO:0034968 BP;
c143342_g1_i4	YieldPlant2014	-0.5	0.0021	PGSC0003DMP400007086	PGSC0003DMT400010155	SKIP5	GO:0005515 MF;GO:0005739 CC;GO:0016567 BP;
c145804_g1_i1	YieldPlant2014	-0.5	0.002	PGSC0003DMP400051218	PGSC0003DMT400075613	3-5 exonuclease	GO:0003676 MF;GO:0005622 CC;GO:0006139 BP;GO:0008408 MF;
c145960_g1_i1	YieldPlant2014	-0.5	0.002	PGSC0003DMP400028503	PGSC0003DMT400042056	ATP-dependent helicase NAM7	GO:0003677 MF;GO:0003724 MF;GO:0005524 MF;GO:0005737 CC;GO:0009616 BP;GO:0035194 BP;
c67591_g1_i1	YieldPlant2014	-0.5	0.0021	PGSC0003DMP400009787	PGSC0003DMT400014179	Transcription factor	GO:0003700 MF;
c128180_g1_i1	YieldPlant2014	-0.49	0.0027	PGSC0003DMP400054428	PGSC0003DMT400080237	GRF domain class transcription factor	GO:0003676 MF;GO:0005737 CC;GO:0006281 BP;GO:0006310 BP;GO:0016788 MF;
c132605_g1_i5	YieldPlant2014	-0.49	0.0026	PGSC0003DMP400002882	PGSC0003DMT400004030	Glycine-rich protein 2	GO:0003677 MF;GO:0005634 CC;GO:0005829 CC;GO:0006355 BP;GO:0008270 MF;GO:0009409 BP;GO:0009790 BP;GO:0010154 BP;
c139166_g1_i1	YieldPlant2014	-0.49	0.0026	PGSC0003DMP400051062	PGSC0003DMT400075401	Estradiol 17 beta-dehydrogenase	GO:0008152 BP;GO:0016491 MF;
c147595_g1_i4	YieldPlant2014	-0.49	0.0026	PGSC0003DMP400000765	PGSC0003DMT400001037	Zinc finger protein	GO:0005515 MF;GO:0008270 MF;
c132161_g1_i1	YieldPlant2014	-0.48	0.0033	PGSC0003DMP400015507	PGSC0003DMT400022764	KOM	GO:0004252 MF;GO:0005794 CC;GO:0006508 BP;GO:0009506 CC;GO:0016021 CC;
c125017_g1_i2	Alternaria infection leaf	0.68	0.00013	PGSC0003DMP400015621	PGSC0003DMT400022940	Uracil phosphoribosyltransferase	GO:0004845 MF;GO:0005525 MF;GO:0005829 CC;GO:0006223 BP;GO:0009570 CC;GO:0016036 BP;GO:0032502 BP;GO:0044206 BP;
c144532_g1_i10	Alternaria infection leaf	0.67	0.00019	PGSC0003DMP400014460	PGSC0003DMT400021235	Heat shock factor protein HSF30	GO:0003700 MF;GO:0005634 CC;GO:0006355 BP;GO:0043565 MF;
c118173_g1_i1	Alternaria infection leaf	0.66	0.00022	PGSC0003DMP400047990	PGSC0003DMT400070962	Abc transporter	GO:0005515 MF;GO:0005524 MF;GO:0006200 BP;GO:0006364 BP;GO:0006569 BP;GO:0006810 BP;GO:0009073 BP;GO:0009570 CC;GO:0009684 BP;GO:0009793 BP;GO:0009902 BP;GO:0010027 BP;GO:0010207 BP;GO:0010228 BP;GO:0015417 MF;GO:0016226 BP;GO:0019344 BP;GO:0019761 BP;GO:0035304 BP;GO:0042793 BP;GO:0045893 BP;GO:0048481 BP;
c132256_g1_i3	Alternaria infection leaf	0.65	0.0003	PGSC0003DMP400006405	PGSC0003DMT400009240	Aquaporin	GO:0005634 CC;GO:0005773 CC;GO:0006810 BP;GO:0009506 CC;GO:0009737 BP;GO:0015250 MF;GO:0016021 CC;GO:0046658 CC;
c128480_g1_i1	Alternaria infection leaf	0.64	0.00042	PGSC0003DMP400043446	PGSC0003DMT400064435	Cmp-2-keto-3-deoctulosonate (Cmp-kdo) cytidyltransferase	GO:0008690 MF;GO:0009555 BP;GO:0009860 BP;GO:0031307 CC;GO:0033468 BP;
c133766_g1_i2	Alternaria infection leaf	0.64	0.00041	PGSC0003DMP400060292	PGSC0003DMT400088617	Saccharopine dehydrogenase family protein	GO:0009534 CC;GO:0016620 MF;GO:0051287 MF;GO:0055114 BP;
c138132_g1_i1	Alternaria infection leaf	0.64	0.00045	PGSC0003DMP400014810	PGSC0003DMT400021740	Mutt domain protein	GO:0000210 MF;GO:0006979 BP;GO:0046872 MF;GO:0047631 MF;GO:0051287 MF;
c137175_g1_i2	Alternaria infection leaf	0.63	0.00051	PGSC0003DMP400026589	PGSC0003DMT400039196	28 kDa ribonucleoprotein, chloroplastic	GO:0000166 MF;GO:0003723 MF;GO:0006397 BP;GO:0009507 CC;GO:0030529 CC;
c147069_g1_i1	Alternaria infection leaf	0.63	0.00062	PGSC0003DMP400051895	PGSC0003DMT400076602	Farnesyl pyrophosphate synthase	GO:0004161 MF;GO:0004337 MF;GO:0005737 CC;GO:0006695 BP;GO:0033384 BP;GO:0045337 BP;GO:0046872 MF;
c130791_g1_i1	Alternaria infection leaf	0.62	0.00074	PGSC0003DMP400033090	PGSC0003DMT400048966	Sodium-bile acid cotransporter	GO:0006814 BP;GO:0008508 MF;GO:0009941 CC;GO:0016021 CC;
c131890_g1_i1	Alternaria infection leaf	0.62	0.00071	PGSC0003DMP400044848	PGSC0003DMT400066526	Brg-1 associated factor	GO:0005515 MF;
c139499_g1_i2	Alternaria infection leaf	0.62	0.00082	PGSC0003DMP400002517	PGSC0003DMT400003527	CFM2	GO:0000372 BP;GO:0000373 BP;GO:0003723 MF;
c141655_g1_i2	Alternaria infection leaf	0.62	0.00076	PGSC0003DMP400017998	PGSC0003DMT400026353	Anthocyanin permease	GO:0006855 BP;GO:0009791 BP;GO:0009812 BP;GO:0015238 MF;GO:0015297 MF;GO:0016020 CC;GO:0048608 BP;GO:0048609 BP;
c142730_g1_i1	Alternaria infection leaf	0.62	0.0007	PGSC0003DMP400002610	PGSC0003DMT400003652	Heat shock protein	GO:0005524 MF;GO:0006355 BP;GO:0008134 MF;GO:0009408 BP;GO:0009570 CC;GO:0009658 BP;GO:0016485 BP;GO:0016887 MF;
c133176_g1_i2	Alternaria infection leaf	0.61	0.001	PGSC0003DMP400000926	PGSC0003DMT400001248	Sirohydrochlorin ferrochelatase	GO:0009236 BP;GO:0016829 MF;GO:0046872 MF;
c143318_g1_i1	Alternaria infection leaf	0.61	0.00086	PGSC0003DMP400008212	PGSC0003DMT400011817	Lipoyl synthase, chloroplastic	GO:0009107 BP;GO:0009249 BP;GO:0009507 CC;GO:0016992 MF;GO:0046872 MF;GO:0051539 MF;
c115657_g1_i1	Alternaria infection leaf	0.6	0.0013	PGSC0003DMP400025319	PGSC0003DMT400037269	30S ribosomal protein S10, chloroplastic	GO:0003723 MF;GO:0003735 MF;GO:0006364 BP;GO:0006412 BP;GO:0009570 CC;GO:0009902 BP;GO:0010027 BP;GO:0015935 CC;GO:0015979 BP;GO:0015995 BP;GO:0019288 BP;
c126832_g1_i1	Alternaria infection leaf	0.6	0.0012	PGSC0003DMP400003613	PGSC0003DMT400005104	Glutathione S-transferase omega	GO:0005515 MF;GO:0016740 MF;
c133055_g1_i1	Alternaria infection leaf	0.6	0.0012	PGSC0003DMP400038210	PGSC0003DMT400056839	Conserved gene of unknown function	GO:0009058 BP;GO:0016844 MF;
c136548_g4_i1	Alternaria infection leaf	0.6	0.0011	PGSC0003DMP400000855	PGSC0003DMT400001149	Glucosyltransferase	GO:0008152 BP;GO:0016758 MF;
c127948_g2_i1	Alternaria infection leaf	-0.68	0.00012	PGSC0003DMP400044922	PGSC0003DMT400066617	Serine/threonine-protein kinase SAPK10	GO:0005515 MF;GO:0005524 MF;GO:0005634 CC;GO:0005829 CC;GO:0005985 BP;GO:0006468 BP;GO:0006636 BP;GO:0009414 BP;GO:0009651 BP;GO:0009738 BP;GO:0009931 MF;GO:0010119 BP;GO:0010359 BP;GO:0019432 BP;GO:0040007 BP;GO:0042742 BP;GO:0042744 BP;GO:0048366 BP;
c137654_g2_i1	Alternaria infection leaf	-0.66	0.00026	PGSC0003DMP400020862	PGSC0003DMT400030727	Amino acid transporter	GO:0005887 CC;GO:0015172 MF;GO:0015175 MF;GO:0015293 MF;GO:0015399 MF;GO:0015800 BP;GO:0015802 BP;GO:0015804 BP;
c132301_g1_i1	Alternaria infection leaf	-0.65	0.00035	PGSC0003DMP400027101	PGSC0003DMT400039980	Nicotiana tabacum wound inducive mRNA , complete cds	GO:0004518 MF;GO:0005634 CC;GO:0031063 BP;GO:0043565 MF;GO:0045892 BP;GO:0050832 BP;
c145139_g1_i4	Alternaria infection leaf	-0.65	0.0003	PGSC0003DMP400056405	PGSC0003DMT400084727	Histidine kinase 3B	GO:0000155 MF;GO:0000156 MF;GO:0000303 BP;GO:0004721 MF;GO:0005034 MF;GO:0005524 MF;GO:0005622 CC;GO:0005886 CC;GO:0006355 BP;GO:0006635 BP;GO:0007623 BP;GO:0008219 BP;GO:0009414 BP;GO:0009651 BP;GO:0009736 BP;GO:0009863 BP;GO:0009873 BP;GO:0009884 MF;GO:0009909 BP;GO:0010029 BP;GO:0010087 BP;GO:0010150 BP;GO:0010271 BP;GO:0016021 CC;GO:0016036 BP;GO:0016558 BP;GO:0023014 BP;GO:0031537 BP;GO:0034…
c135753_g1_i2	Alternaria infection leaf	-0.64	0.0004	PGSC0003DMP400027354	PGSC0003DMT400040328	Conserved gene of unknown function	GO:0005515 MF;
c143649_g1_i1	Alternaria infection leaf	-0.64	0.00041	PGSC0003DMP400045325	PGSC0003DMT400067188	Protein-tyrosine phosphatase 1, plants	GO:0005634 CC;GO:0005737 CC;GO:0005886 CC;GO:0006470 BP;GO:0007243 BP;GO:0016740 MF;GO:0031348 BP;GO:0033550 MF;
c110997_g1_i1	Alternaria infection leaf	-0.63	0.00059	PGSC0003DMP400012806	PGSC0003DMT400018621	Xylem serine proteinase 1	GO:0004252 MF;GO:0006508 BP;GO:0009505 CC;GO:0032440 MF;GO:0042802 MF;GO:0043086 BP;GO:0048046 CC;GO:0048359 BP;GO:0080001 BP;
c144142_g1_i1	Alternaria infection leaf	-0.63	0.00052	PGSC0003DMP400008359	PGSC0003DMT400012008	Homeobox-leucine zipper family protein	GO:0003700 MF;GO:0005634 CC;GO:0006355 BP;GO:0043565 MF;
c121705_g2_i1	Alternaria infection leaf	-0.62	0.00072	PGSC0003DMP400026753	PGSC0003DMT400039449	Glyceraldehyde-3-phosphate dehydrogenase	GO:0004365 MF;GO:0005737 CC;GO:0006096 BP;GO:0050661 MF;GO:0051287 MF;GO:0055114 BP;
c126348_g3_i1	Alternaria infection leaf	-0.62	0.00075	PGSC0003DMP400016703	PGSC0003DMT400024428	BZIP transcription factor	GO:0003700 MF;GO:0005634 CC;GO:0006355 BP;GO:0043565 MF;GO:0046983 MF;
c137716_g1_i3	Alternaria infection leaf	-0.61	0.00083	PGSC0003DMP400026775	PGSC0003DMT400039491	CBS domain containing protein	GO:0005515 MF;GO:0016021 CC;
c143716_g4_i1	Alternaria infection leaf	-0.61	0.00094	PGSC0003DMP400051947	PGSC0003DMT400076670	WRKY transcription factor	GO:0003700 MF;GO:0006355 BP;GO:0043565 MF;
c121705_g1_i1	Alternaria infection leaf	-0.6	0.0013	PGSC0003DMP400026753	PGSC0003DMT400039449	Glyceraldehyde-3-phosphate dehydrogenase	GO:0004365 MF;GO:0005737 CC;GO:0006096 BP;GO:0050661 MF;GO:0051287 MF;GO:0055114 BP;
c132301_g1_i2	Alternaria infection leaf	-0.6	0.0013	PGSC0003DMP400027101	PGSC0003DMT400039980	Nicotiana tabacum wound inducive mRNA , complete cds	GO:0004518 MF;GO:0005634 CC;GO:0031063 BP;GO:0043565 MF;GO:0045892 BP;GO:0050832 BP;
c132378_g1_i1	Alternaria infection leaf	-0.6	0.0011	PGSC0003DMP400019485	PGSC0003DMT400028658	Abscisic acid receptor PYL4	GO:0004872 MF;GO:0005634 CC;GO:0005737 CC;GO:0006952 BP;GO:0009607 BP;GO:0009738 BP;GO:0010427 MF;GO:0042803 MF;
c139392_g1_i1	Alternaria infection leaf	-0.6	0.0013	PGSC0003DMP400066253	PGSC0003DMT400094578	UDP-glucose:glucosyltransferase	GO:0008152 BP;GO:0009987 BP;GO:0035251 MF;
c147362_g2_i2	Alternaria infection leaf	-0.6	0.0012	PGSC0003DMP400040539	PGSC0003DMT400060245	IBR3 (IBA-RESPONSE 3)	GO:0003995 MF;GO:0016772 MF;GO:0044444 CC;GO:0048767 BP;GO:0050660 MF;GO:0055114 BP;
c116031_g2_i1	Alternaria infection leaf	-0.59	0.0015	PGSC0003DMP400042494	PGSC0003DMT400063132	Eukaryotic translation initiation factor 5A-5	GO:0003723 MF;GO:0003743 MF;GO:0003746 MF;GO:0005634 CC;GO:0006413 BP;GO:0006452 BP;GO:0008612 BP;GO:0009611 BP;GO:0010089 BP;GO:0034050 BP;GO:0042742 BP;GO:0043022 MF;GO:0045901 BP;GO:0045905 BP;GO:0046686 BP;
c137485_g1_i1	Alternaria infection leaf	-0.59	0.0014	PGSC0003DMP400051065	PGSC0003DMT400075404	Ring finger protein	GO:0004842 MF;GO:0005515 MF;GO:0008270 MF;GO:0016021 CC;
c136382_g1_i1	Alternaria infection leaf	-0.58	0.0018	PGSC0003DMP400046891	PGSC0003DMT400069469	Conserved gene of unknown function	GO:0009507 CC;
c134244_g1_i1	Alternaria infection tubers	0.57	0.00054	PGSC0003DMP400068683	PGSC0003DMT400097008	Histone H4	GO:0000786 CC;GO:0003677 MF;GO:0005634 CC;GO:0006334 BP;
c136863_g2_i1	Alternaria infection tubers	0.56	0.00069	PGSC0003DMP400022522	PGSC0003DMT400033112	Glycerol-3-phosphate dehydrogenase	GO:0004367 MF;GO:0005829 CC;GO:0009331 CC;GO:0046168 BP;GO:0047952 MF;GO:0051287 MF;GO:0055114 BP;
c101546_g2_i1	Alternaria infection tubers	0.53	0.0015	PGSC0003DMP400040857	PGSC0003DMT400060715	Conserved gene of unknown function	GO:0004674 MF;GO:0005515 MF;GO:0005524 MF;GO:0005886 CC;GO:0010359 BP;GO:0016021 CC;GO:0016045 BP;GO:0019199 MF;GO:0033554 BP;GO:0042742 BP;GO:0043231 CC;GO:0044444 CC;GO:0044446 CC;GO:0051641 BP;
c137220_g1_i2	Alternaria infection tubers	0.53	0.0012	PGSC0003DMP400044945	PGSC0003DMT400066654	N-acetyl-gamma-glutamyl-phosphate reductase, chloroplastic	GO:0003942 MF;GO:0005507 MF;GO:0005730 CC;GO:0006526 BP;GO:0009570 CC;GO:0016020 CC;GO:0046686 BP;GO:0046983 MF;GO:0051287 MF;GO:0055114 BP;
c139249_g1_i1	Alternaria infection tubers	0.53	0.0015	PGSC0003DMP400019770	PGSC0003DMT400029060	APO protein 2, chloroplastic	GO:0000023 BP;GO:0003723 MF;GO:0005507 MF;GO:0009055 MF;GO:0009073 BP;GO:0009507 CC;GO:0009637 BP;GO:0009793 BP;GO:0010155 BP;GO:0016226 BP;GO:0016556 BP;GO:0019252 BP;GO:0019761 BP;GO:0046777 BP;
c103861_g2_i1	Alternaria infection tubers	0.52	0.0014	PGSC0003DMP400007444	PGSC0003DMT400010655	Hydrolase, hydrolyzing O-glycosyl compounds	GO:0004553 MF;GO:0005975 BP;
c143836_g1_i1	Alternaria infection tubers	0.52	0.0018	PGSC0003DMP400043698	PGSC0003DMT400064817	Acyl CoA synthetase	GO:0001676 BP;GO:0004467 MF;GO:0005524 MF;GO:0005783 CC;GO:0009506 CC;GO:0010025 BP;GO:0010143 BP;GO:0010311 BP;GO:0031957 MF;GO:0050832 BP;
c120163_g1_i1	Alternaria infection tubers	0.5	0.0027	PGSC0003DMP400035625	PGSC0003DMT400052839	Beta-amylase PCT-BMYI	GO:0000024 BP;GO:0005983 BP;GO:0009409 BP;GO:0009570 CC;GO:0016161 MF;
c121677_g1_i1	Alternaria infection tubers	0.5	0.0031	PGSC0003DMP400014188	PGSC0003DMT400020831	ABC transporter I family member 10, chloroplastic	GO:0005215 MF;GO:0005524 MF;GO:0006200 BP;GO:0009793 BP;GO:0009941 CC;GO:0016887 MF;
c136433_g2_i4	Alternaria infection tubers	0.5	0.003	PGSC0003DMP400044499	PGSC0003DMT400065996	Conserved gene of unknown function	GO:0008171 MF;GO:0046983 MF;
c139249_g1_i3	Alternaria infection tubers	0.5	0.0032	PGSC0003DMP400019770	PGSC0003DMT400029060	APO protein 2, chloroplastic	GO:0000023 BP;GO:0003723 MF;GO:0005507 MF;GO:0009055 MF;GO:0009073 BP;GO:0009507 CC;GO:0009637 BP;GO:0009793 BP;GO:0010155 BP;GO:0016226 BP;GO:0016556 BP;GO:0019252 BP;GO:0019761 BP;GO:0046777 BP;
c147157_g2_i1	Alternaria infection tubers	0.5	0.0027	PGSC0003DMP400026716	PGSC0003DMT400039392	Transferase, transferring glycosyl groups	GO:0000148 CC;GO:0003843 MF;GO:0005794 CC;GO:0006075 BP;GO:0006944 BP;GO:0007062 BP;GO:0007129 BP;GO:0007131 BP;GO:0007155 BP;GO:0008360 BP;GO:0009506 CC;GO:0009556 BP;GO:0010014 BP;GO:0010090 BP;GO:0010332 BP;GO:0016021 CC;GO:0016049 BP;GO:0032204 BP;GO:0032504 BP;GO:0042138 BP;GO:0043247 BP;GO:0045010 BP;GO:0045132 BP;GO:0045595 BP;GO:0048589 BP;GO:0048765 BP;GO:0052543 BP;
c141037_g1_i1	Alternaria infection tubers	0.49	0.0033	PGSC0003DMP400013781	PGSC0003DMT400020223	UDP-glucuronate 5-epimerase	GO:0003854 MF;GO:0005768 CC;GO:0005802 CC;GO:0006694 BP;GO:0008831 MF;GO:0016021 CC;GO:0032580 CC;GO:0045226 BP;GO:0050378 MF;GO:0050662 MF;GO:0055114 BP;
c126730_g1_i1	Alternaria infection tubers	0.48	0.0044	PGSC0003DMP400003357	PGSC0003DMT400004741	Annexin p35	GO:0005509 MF;GO:0005544 MF;GO:0005634 CC;GO:0005829 CC;GO:0009408 BP;GO:0009409 BP;GO:0009414 BP;GO:0009579 CC;GO:0009651 BP;GO:0015774 BP;GO:0016020 CC;GO:0048046 CC;
c134696_g1_i2	Alternaria infection tubers	0.48	0.0043	PGSC0003DMP400009874	PGSC0003DMT400014303	Esterase/lipase/thioesterase family protein	GO:0003846 MF;GO:0004622 MF;GO:0009506 CC;GO:0009507 CC;GO:0010043 BP;GO:0042542 BP;GO:0046686 BP;
c136433_g2_i3	Alternaria infection tubers	0.48	0.0045	PGSC0003DMP400044499	PGSC0003DMT400065996	Conserved gene of unknown function	GO:0008171 MF;GO:0046983 MF;
c136433_g2_i5	Alternaria infection tubers	0.48	0.0042	PGSC0003DMP400044499	PGSC0003DMT400065996	Conserved gene of unknown function	GO:0008171 MF;GO:0046983 MF;
c144528_g3_i12	Alternaria infection tubers	0.48	0.0045	PGSC0003DMP400004685	PGSC0003DMT400006743	Endo-1,4-beta-D-glucanase	GO:0005576 CC;GO:0005794 CC;GO:0005886 CC;GO:0005975 BP;GO:0008810 MF;GO:0009505 CC;
c136185_g1_i1	Alternaria infection tubers	0.47	0.005	PGSC0003DMP400017778	PGSC0003DMT400026046	Transferase, transferring glycosyl groups	GO:0000139 CC;GO:0005515 MF;GO:0005768 CC;GO:0005802 CC;GO:0005886 CC;GO:0016021 CC;GO:0016760 MF;
c139249_g1_i2	Alternaria infection tubers	0.47	0.0057	PGSC0003DMP400019770	PGSC0003DMT400029060	APO protein 2, chloroplastic	GO:0000023 BP;GO:0003723 MF;GO:0005507 MF;GO:0009055 MF;GO:0009073 BP;GO:0009507 CC;GO:0009637 BP;GO:0009793 BP;GO:0010155 BP;GO:0016226 BP;GO:0016556 BP;GO:0019252 BP;GO:0019761 BP;GO:0046777 BP;
c142798_g2_i1	Alternaria infection tubers	-0.64	6.1e-05	PGSC0003DMP400059475	PGSC0003DMT400087800	Cytochrome c biogenesis	GO:0005739 CC;
c132707_g1_i1	Alternaria infection tubers	-0.59	0.00034	PGSC0003DMP400010793	PGSC0003DMT400015582	CBL-interacting protein kinase 20	GO:0004674 MF;GO:0005524 MF;GO:0006468 BP;GO:0007165 BP;GO:0009409 BP;
c122481_g1_i1	Alternaria infection tubers	-0.57	0.0005	PGSC0003DMP400031597	PGSC0003DMT400046706	Cytochrome P450 71A4	GO:0004497 MF;GO:0009055 MF;GO:0016705 MF;GO:0020037 MF;GO:0055114 BP;
c136616_g1_i1	Alternaria infection tubers	-0.57	0.00054	PGSC0003DMP400050086	PGSC0003DMT400073989	Conserved gene of unknown function	GO:0005783 CC;GO:0016020 CC;
c37841_g1_i1	Alternaria infection tubers	-0.57	0.0006	PGSC0003DMP400014039	PGSC0003DMT400020607	Calmodulin 4	GO:0005509 MF;
c128229_g1_i1	Alternaria infection tubers	-0.55	0.00089	PGSC0003DMP400014217	PGSC0003DMT400020873	UPF0497 membrane protein	GO:0005886 CC;GO:0016021 CC;
c131454_g1_i1	Alternaria infection tubers	-0.53	0.0016	PGSC0003DMP400002522	PGSC0003DMT400003532	Amino acid permease	GO:0005215 MF;GO:0006857 BP;GO:0009624 BP;GO:0016021 CC;GO:0055085 BP;
c136109_g1_i1	Alternaria infection tubers	-0.53	0.0016	PGSC0003DMP400033643	PGSC0003DMT400049840	Potassium channel regulatory factor	GO:0005681 CC;GO:0008380 BP;
c67591_g1_i1	Alternaria infection tubers	-0.53	0.0016	PGSC0003DMP400009787	PGSC0003DMT400014179	Transcription factor	GO:0003700 MF;
c134242_g1_i1	Alternaria infection tubers	-0.52	0.0018	PGSC0003DMP400035246	PGSC0003DMT400052286	Conserved gene of unknown function	GO:0003674 MF;GO:0005634 CC;
c134268_g1_i2	Alternaria infection tubers	-0.52	0.002	PGSC0003DMP400016536	PGSC0003DMT400024208	GATA transcription factor	GO:0003700 MF;GO:0005515 MF;GO:0006355 BP;GO:0008270 MF;GO:0043565 MF;
c137452_g2_i3	Alternaria infection tubers	-0.52	0.0018	PGSC0003DMP400031814	PGSC0003DMT400047018	Alfin-like transcription factor	GO:0005524 MF;GO:0005634 CC;GO:0006355 BP;GO:0008270 MF;GO:0016568 BP;GO:0016787 MF;GO:0033554 BP;GO:0035064 MF;
c145180_g3_i1	Alternaria infection tubers	-0.52	0.002	PGSC0003DMP400010839	PGSC0003DMT400015644	Acylamino-acid-releasing enzyme	GO:0004252 MF;GO:0006508 BP;
c137773_g1_i1	Alternaria infection tubers	-0.51	0.0022	PGSC0003DMP400040605	PGSC0003DMT400060324	DNA binding protein	GO:0003677 MF;GO:0003682 MF;GO:0003700 MF;GO:0005634 CC;GO:0006351 BP;
c142548_g2_i1	Alternaria infection tubers	-0.51	0.0021	PGSC0003DMP400055728	PGSC0003DMT400082806	ADP,ATP carrier protein	GO:0005471 MF;GO:0005743 CC;GO:0006839 BP;GO:0009627 BP;GO:0009941 CC;GO:0015865 BP;GO:0016021 CC;GO:0034976 BP;GO:0055085 BP;
c115410_g1_i1	Alternaria infection tubers	-0.5	0.0025	PGSC0003DMP400005476	PGSC0003DMT400007881	Ara4-interacting protein	GO:0005515 MF;GO:0005634 CC;GO:0005783 CC;GO:0005829 CC;GO:0006810 BP;GO:0009987 BP;GO:0044425 CC;
c139342_g1_i1	Alternaria infection tubers	-0.5	0.0032	PGSC0003DMP400047615	PGSC0003DMT400070430	Rar1 protein	GO:0002679 BP;GO:0008270 MF;GO:0009626 BP;GO:0009816 BP;GO:0009817 BP;GO:0050821 BP;
c141848_g1_i4	Alternaria infection tubers	-0.5	0.0031	PGSC0003DMP400011146	PGSC0003DMT400016081	WD-repeat protein	GO:0000166 MF;GO:0005515 MF;GO:0005737 CC;GO:0008150 BP;GO:0080008 CC;
c142798_g2_i3	Alternaria infection tubers	-0.5	0.0029	PGSC0003DMP400059475	PGSC0003DMT400087800	Cytochrome c biogenesis	GO:0005739 CC;
c144687_g1_i1	Alternaria infection tubers	-0.5	0.0032	PGSC0003DMP400011423	PGSC0003DMT400016484	Aldo/keto reductase	GO:0009820 BP;GO:0050236 MF;GO:0055114 BP;
c135077_g1_i2	DickyeaScore	0.66	1.7e-05	PGSC0003DMP400043078	PGSC0003DMT400063943	Shwachman-Bodian-Diamond syndrome protein	GO:0003700 MF;GO:0003723 MF;GO:0005634 CC;GO:0005737 CC;GO:0006355 BP;GO:0006364 BP;GO:0008270 MF;GO:0042273 BP;
c144289_g1_i4	DickyeaScore	0.59	0.0002	PGSC0003DMP400030186	PGSC0003DMT400044502	Trehalose synthase	GO:0003825 MF;GO:0004805 MF;GO:0005829 CC;GO:0005992 BP;
c141437_g1_i2	DickyeaScore	0.53	0.0011	PGSC0003DMP400009903	PGSC0003DMT400014347	Conserved gene of unknown function	GO:0003674 MF;GO:0008150 BP;GO:0009507 CC;
c146712_g2_i1	DickyeaScore	0.53	0.0012	PGSC0003DMP400019429	PGSC0003DMT400028574	Structural constituent of ribosome	GO:0003735 MF;GO:0005840 CC;GO:0006412 BP;
c122683_g7_i1	DickyeaScore	0.5	0.0021	PGSC0003DMP400060544	PGSC0003DMT400088869	Tospovirus resistance protein D	GO:0006952 BP;GO:0043531 MF;
c135190_g1_i1	DickyeaScore	0.5	0.0023	PGSC0003DMP400018110	PGSC0003DMT400026533	Pollen-specific protein - like	GO:0000188 BP;GO:0005634 CC;GO:0006470 BP;GO:0008138 MF;GO:0033549 MF;
c141897_g1_i8	DickyeaScore	0.5	0.0023	PGSC0003DMP400031712	PGSC0003DMT400046853	Afc	GO:0004674 MF;GO:0004712 MF;GO:0005515 MF;GO:0005524 MF;GO:0005634 CC;GO:0006397 BP;GO:0045727 BP;GO:0046777 BP;
c135969_g1_i2	DickyeaScore	0.49	0.003	PGSC0003DMP400011373	PGSC0003DMT400016406	Abhydrolase domain containing	GO:0008152 BP;GO:0016787 MF;GO:0044464 CC;
c140077_g1_i1	DickyeaScore	0.49	0.0028	PGSC0003DMP400010339	PGSC0003DMT400014938	WD-repeat protein	GO:0000166 MF;GO:0005515 MF;GO:0005737 CC;GO:0006139 BP;GO:0080008 CC;
c92626_g2_i1	DickyeaScore	0.49	0.0027	PGSC0003DMP400020279	PGSC0003DMT400029795	Carbon catabolite repressor protein	GO:0003723 MF;GO:0004519 MF;GO:0004535 MF;GO:0005634 CC;GO:0005737 CC;GO:0006355 BP;GO:0046872 MF;GO:0090305 BP;
c133432_g3_i1	DickyeaScore	0.48	0.0034	PGSC0003DMP400026725	PGSC0003DMT400039405	Ubiquitin-activating enzyme E1 domain-containing protein	GO:0003824 MF;
c137905_g1_i1	DickyeaScore	0.48	0.0037	PGSC0003DMP400036368	PGSC0003DMT400053998	Conserved gene of unknown function	GO:0003674 MF;GO:0016021 CC;GO:0043231 CC;
c137905_g1_i2	DickyeaScore	0.48	0.0039	PGSC0003DMP400036368	PGSC0003DMT400053998	Conserved gene of unknown function	GO:0003674 MF;GO:0016021 CC;GO:0043231 CC;
c138222_g1_i1	DickyeaScore	0.48	0.0039	PGSC0003DMP400028861	PGSC0003DMT400042544	Acyltransferase	GO:0006629 BP;GO:0016021 CC;GO:0047196 MF;
c144520_g1_i5	DickyeaScore	0.48	0.0034	PGSC0003DMP400049852	PGSC0003DMT400073669	Coatomer beta subunit	GO:0005198 MF;GO:0005515 MF;GO:0006886 BP;GO:0016192 BP;GO:0016905 MF;GO:0030117 CC;GO:0030663 CC;
c139900_g2_i2	DickyeaScore	0.46	0.0057	PGSC0003DMP400053552	PGSC0003DMT400079004	Dnajc14 protein	GO:0005737 CC;GO:0008150 BP;GO:0031072 MF;
c140173_g1_i1	DickyeaScore	0.46	0.0058	PGSC0003DMP400005115	PGSC0003DMT400007347	Kelch repeat-containing F-box family protein	GO:0005515 MF;GO:0005634 CC;GO:0016567 BP;
c67006_g1_i1	DickyeaScore	0.46	0.0053	PGSC0003DMP400009377	PGSC0003DMT400013529	3-dehydroquinate dehydratase / shikimate dehydrogenase isoform 2	GO:0003855 MF;GO:0004764 MF;GO:0005737 CC;GO:0019632 BP;GO:0050661 MF;GO:0055114 BP;
c141910_g1_i1	DickyeaScore	0.45	0.0068	PGSC0003DMP400004690	PGSC0003DMT400006756	Protein disulfide isomerase	GO:0003756 MF;GO:0004579 MF;GO:0005788 CC;GO:0045454 BP;
c143571_g2_i1	DickyeaScore	0.45	0.0064	PGSC0003DMP400011765	PGSC0003DMT400017048	Cf-2.1	GO:0005515 MF;GO:0005886 CC;GO:0016021 CC;
c139193_g1_i1	DickyeaScore	-0.55	0.00056	PGSC0003DMP400002873	PGSC0003DMT400004016	Anti-PCD protein	GO:0003955 MF;GO:0009507 CC;GO:0010207 BP;GO:0019637 BP;GO:0019760 BP;GO:0044249 BP;GO:0044281 BP;
c137993_g2_i1	DickyeaScore	-0.51	0.0018	PGSC0003DMP400020027	PGSC0003DMT400029422	Epoxide hydrolase 1	GO:0015996 BP;GO:0047746 MF;
c142809_g1_i3	DickyeaScore	-0.51	0.0019	PGSC0003DMP400055310	PGSC0003DMT400081893	Structural molecule	GO:0005198 MF;GO:0009507 CC;
c147375_g1_i5	DickyeaScore	-0.51	0.0017	PGSC0003DMP400001295	PGSC0003DMT400001750	Serine/threonine-protein phosphatase 7 long form homolog	GO:0004721 MF;GO:0046872 MF;
c131212_g1_i1	DickyeaScore	-0.49	0.0028	PGSC0003DMP400043675	PGSC0003DMT400064779	Conserved gene of unknown function	GO:0008270 MF;GO:0035556 BP;GO:0047134 MF;GO:0055114 BP;
c147375_g1_i9	DickyeaScore	-0.49	0.003	PGSC0003DMP400001295	PGSC0003DMT400001750	Serine/threonine-protein phosphatase 7 long form homolog	GO:0004721 MF;GO:0046872 MF;
c11859_g1_i1	DickyeaScore	-0.48	0.0035	PGSC0003DMP400050510	PGSC0003DMT400074569	Conserved gene of unknown function	GO:0009061 BP;
c116207_g1_i1	DickyeaScore	-0.47	0.004	PGSC0003DMP400031255	PGSC0003DMT400046159	Glycine-rich protein	GO:0005576 CC;GO:0005618 CC;GO:0006952 BP;GO:0009607 BP;
c133107_g1_i1	DickyeaScore	-0.47	0.0045	PGSC0003DMP400028846	PGSC0003DMT400042528	Stem 28 kDa glycoprotein	GO:0003993 MF;
c135110_g2_i1	DickyeaScore	-0.47	0.004	PGSC0003DMP400010330	PGSC0003DMT400014929	Zinc finger protein	GO:0004842 MF;GO:0005515 MF;GO:0005634 CC;GO:0008270 MF;GO:0010200 BP;
c147375_g1_i4	DickyeaScore	-0.47	0.0047	PGSC0003DMP400001295	PGSC0003DMT400001750	Serine/threonine-protein phosphatase 7 long form homolog	GO:0004721 MF;GO:0046872 MF;
c117078_g2_i1	DickyeaScore	-0.45	0.0064	PGSC0003DMP400041013	PGSC0003DMT400060936	ERF transcription factor	GO:0003677 MF;GO:0003700 MF;GO:0005634 CC;GO:0006355 BP;
c102121_g2_i1	HR-like lesion	0.63	5.6e-05	PGSC0003DMP400044390	PGSC0003DMT400065815	Translational initiation factor eIF1	GO:0003743 MF;GO:0006413 BP;GO:0006417 BP;
c147518_g2_i3	HR-like lesion	0.61	0.00013	PGSC0003DMP400005362	PGSC0003DMT400007723	J domain-containing protein spf31	GO:0008150 BP;GO:0031072 MF;
c132869_g1_i1	HR-like lesion	0.59	0.00024	PGSC0003DMP400012894	PGSC0003DMT400018774	PII	GO:0000096 BP;GO:0000287 MF;GO:0005515 MF;GO:0005524 MF;GO:0005829 CC;GO:0006355 BP;GO:0006546 BP;GO:0006636 BP;GO:0006733 BP;GO:0006766 BP;GO:0006808 BP;GO:0006816 BP;GO:0007030 BP;GO:0009072 BP;GO:0009106 BP;GO:0009108 BP;GO:0009117 BP;GO:0009409 BP;GO:0009416 BP;GO:0009534 CC;GO:0009651 BP;GO:0009695 BP;GO:0009718 BP;GO:0009744 BP;GO:0009749 BP;GO:0009750 BP;GO:0010307 MF;GO:0019288 BP;GO:0042…
c131240_g1_i2	HR-like lesion	0.58	0.00037	PGSC0003DMP400052344	PGSC0003DMT400077272	MAP kinase	GO:0000169 BP;GO:0004707 MF;GO:0005524 MF;GO:0005634 CC;GO:0005737 CC;GO:0006979 BP;GO:0009409 BP;GO:0009611 BP;GO:0009620 BP;GO:0009626 BP;GO:0009738 BP;GO:0009862 BP;GO:0009867 BP;GO:0010120 BP;GO:0010200 BP;GO:0010224 BP;GO:0010229 BP;GO:0042742 BP;GO:0045088 BP;GO:0048481 BP;GO:0080136 BP;GO:2000037 BP;GO:2000038 BP;
c120921_g1_i1	HR-like lesion	0.56	0.00051	PGSC0003DMP400003083	PGSC0003DMT400004322	Nt-rab6 protein	GO:0000139 CC;GO:0003924 MF;GO:0005515 MF;GO:0005525 MF;GO:0005634 CC;GO:0005768 CC;GO:0005774 CC;GO:0005802 CC;GO:0005829 CC;GO:0006891 BP;GO:0006944 BP;GO:0007264 BP;GO:0009506 CC;GO:0015031 BP;GO:0032940 BP;
c126825_g1_i1	HR-like lesion	0.56	0.00062	PGSC0003DMP400053771	PGSC0003DMT400079309	Acyl-CoA-binding protein	GO:0000062 MF;GO:0005829 CC;GO:0005886 CC;GO:0006869 BP;GO:0009646 BP;GO:0031210 MF;GO:0050826 BP;
c131948_g1_i1	HR-like lesion	0.56	0.00062	PGSC0003DMP400034777	PGSC0003DMT400051659	Interferon-induced guanylate-binding protein	GO:0003924 MF;GO:0005525 MF;GO:0005768 CC;GO:0005802 CC;GO:0006184 BP;GO:0006955 BP;
c138153_g2_i1	HR-like lesion	0.56	0.00061	PGSC0003DMP400002859	PGSC0003DMT400004001	Zinc finger protein	GO:0005634 CC;GO:0005774 CC;GO:0005886 CC;GO:0008270 MF;GO:0016021 CC;GO:0016746 MF;
c123167_g1_i1	HR-like lesion	0.54	0.001	PGSC0003DMP400047285	PGSC0003DMT400069960	Protein Pop3	GO:0005829 CC;GO:0005886 CC;GO:0006096 BP;GO:0006833 BP;GO:0006972 BP;GO:0007030 BP;GO:0009266 BP;GO:0009507 CC;GO:0009651 BP;GO:0015995 BP;GO:0019288 BP;GO:0042742 BP;GO:0046686 BP;GO:0046872 MF;GO:0050832 BP;
c118258_g3_i1	HR-like lesion	0.53	0.0011	PGSC0003DMP400052380	PGSC0003DMT400077329	Histone-lysine N-methyltransferase, H3 lysine-9 specific SUVH1	GO:0005634 CC;GO:0005694 CC;GO:0008270 MF;GO:0018024 MF;GO:0034968 BP;GO:0042393 MF;
c124277_g1_i1	HR-like lesion	0.53	0.0012	PGSC0003DMP400055068	PGSC0003DMT400081387	Conserved gene of unknown function	GO:0005774 CC;
c125740_g1_i1	HR-like lesion	0.53	0.0011	PGSC0003DMP400019381	PGSC0003DMT400028484	Nematode resistance	GO:0005515 MF;GO:0005524 MF;GO:0005737 CC;GO:0007165 BP;GO:0009626 BP;GO:0043531 MF;
c132811_g1_i1	HR-like lesion	0.53	0.0013	PGSC0003DMP400028648	PGSC0003DMT400042246	Phosphotyrosyl phosphatase activator protein	GO:0005737 CC;GO:0019211 MF;
c136577_g2_i1	HR-like lesion	0.53	0.0013	PGSC0003DMP400054770	PGSC0003DMT400080785	Protein kinase atsik	GO:0004672 MF;GO:0005524 MF;GO:0006468 BP;
c138058_g3_i1	HR-like lesion	0.53	0.0011	PGSC0003DMP400025940	PGSC0003DMT400038174	Sterol delta-7 reductase DWF5	GO:0005794 CC;GO:0005886 CC;GO:0009918 MF;GO:0016126 BP;GO:0016132 BP;GO:0030176 CC;GO:0047598 MF;GO:0055114 BP;
c110997_g1_i1	HR-like lesion	0.52	0.0015	PGSC0003DMP400012806	PGSC0003DMT400018621	Xylem serine proteinase 1	GO:0004252 MF;GO:0006508 BP;GO:0009505 CC;GO:0032440 MF;GO:0042802 MF;GO:0043086 BP;GO:0048046 CC;GO:0048359 BP;GO:0080001 BP;
c118927_g1_i2	HR-like lesion	0.52	0.0016	PGSC0003DMP400021185	PGSC0003DMT400031233	Mannitol transporter	GO:0005351 MF;GO:0005354 MF;GO:0005355 MF;GO:0005365 MF;GO:0005886 CC;GO:0015148 MF;GO:0015168 MF;GO:0015575 MF;GO:0015576 MF;GO:0015591 MF;GO:0015752 BP;GO:0015753 BP;GO:0015757 BP;GO:0015758 BP;GO:0015793 BP;GO:0015795 BP;GO:0015797 BP;GO:0015798 BP;GO:0016021 CC;GO:0032440 MF;GO:0055085 BP;
c119999_g1_i1	HR-like lesion	0.52	0.0015	PGSC0003DMP400038786	PGSC0003DMT400057633	Epoxide hydrolase	GO:0008152 BP;GO:0016787 MF;
c130366_g2_i2	HR-like lesion	0.52	0.0016	PGSC0003DMP400054562	PGSC0003DMT400080442	TMV resistance protein N	GO:0005515 MF;GO:0005622 CC;GO:0007165 BP;GO:0045087 BP;
c134551_g1_i1	HR-like lesion	0.52	0.0015	PGSC0003DMP400022387	PGSC0003DMT400032896	Acetylglucosaminyltransferase	GO:0003830 MF;GO:0006487 BP;GO:0016020 CC;
c126262_g1_i1	HR-like lesion	-0.57	0.00038	PGSC0003DMP400008156	PGSC0003DMT400011742	30S ribosomal protein S1, chloroplastic	GO:0003723 MF;GO:0003735 MF;GO:0005840 CC;GO:0006412 BP;GO:0009570 CC;GO:0009579 CC;GO:0016020 CC;
c133057_g1_i1	HR-like lesion	-0.57	0.00044	PGSC0003DMP400013002	PGSC0003DMT400018940	Disease resistance protein R3a	GO:0005524 MF;GO:0006952 BP;GO:0009987 BP;GO:0043531 MF;
c142793_g1_i1	HR-like lesion	-0.57	0.00043	PGSC0003DMP400028519	PGSC0003DMT400042078	H1flk	GO:0005524 MF;GO:0016301 MF;
c142793_g2_i3	HR-like lesion	-0.56	0.00054	PGSC0003DMP400028521	PGSC0003DMT400042080	H1flk	GO:0005524 MF;GO:0016020 CC;GO:0016301 MF;GO:0016310 BP;
c91103_g1_i1	HR-like lesion	-0.56	0.00057	PGSC0003DMP400038840	PGSC0003DMT400057709	Hexose transporter 1	GO:0005351 MF;GO:0005634 CC;GO:0005773 CC;GO:0006950 BP;GO:0009506 CC;GO:0009624 BP;GO:0009725 BP;GO:0015145 MF;GO:0015749 BP;GO:0016021 CC;GO:0032440 MF;GO:0055085 BP;
c147218_g1_i8	HR-like lesion	-0.53	0.0012	PGSC0003DMP400008321	PGSC0003DMT400011966	4Fe-4S ferredoxin, iron-sulfur binding	GO:0009055 MF;GO:0051536 MF;
c142798_g1_i1	HR-like lesion	-0.52	0.0016	PGSC0003DMP400039406	PGSC0003DMT400058513	Conserved gene of unknown function	GO:0005488 MF;GO:0044464 CC;
c126354_g2_i1	HR-like lesion	-0.5	0.0028	PGSC0003DMP400045763	PGSC0003DMT400067779	Ribosomal protein	GO:0003723 MF;GO:0003735 MF;GO:0005730 CC;GO:0006412 BP;GO:0009506 CC;GO:0009955 BP;GO:0022625 CC;GO:0048569 BP;
c133467_g1_i1	HR-like lesion	-0.5	0.0025	PGSC0003DMP400047296	PGSC0003DMT400069974	Phytochrome B2	GO:0000155 MF;GO:0000160 BP;GO:0005524 MF;GO:0005634 CC;GO:0006325 BP;GO:0006355 BP;GO:0008020 MF;GO:0009409 BP;GO:0009584 BP;GO:0009585 BP;GO:0009630 BP;GO:0009638 BP;GO:0009649 BP;GO:0009687 BP;GO:0009867 BP;GO:0009883 MF;GO:0010029 BP;GO:0010148 BP;GO:0010161 BP;GO:0010202 BP;GO:0010374 BP;GO:0010617 BP;GO:0015979 BP;GO:0016020 CC;GO:0017006 BP;GO:0018298 BP;GO:0023014 BP;GO:0031347 BP;GO:0042…
c146071_g1_i2	HR-like lesion	-0.5	0.0025	PGSC0003DMP400053510	PGSC0003DMT400078953	Heat shock protein 70 (HSP70)-interacting protein	GO:0005515 MF;
c139472_g3_i1	HR-like lesion	-0.49	0.003	PGSC0003DMP400015007	PGSC0003DMT400022038	Cryptochrome 1b	GO:0003913 MF;GO:0006281 BP;
c142881_g1_i1	HR-like lesion	-0.49	0.0031	PGSC0003DMP400030204	PGSC0003DMT400044535	LRR receptor-like serine/threonine-protein kinase	GO:0004674 MF;GO:0005515 MF;GO:0005524 MF;GO:0005886 CC;GO:0006468 BP;GO:0007169 BP;GO:0016021 CC;
c142961_g2_i1	HR-like lesion	-0.49	0.0031	PGSC0003DMP400027058	PGSC0003DMT400039927	Conserved gene of unknown function	GO:0005634 CC;GO:0005749 CC;
c145983_g4_i1	HR-like lesion	-0.49	0.0032	PGSC0003DMP400031150	PGSC0003DMT400045970	Protein kinase	GO:0004674 MF;GO:0005524 MF;GO:0005886 CC;GO:0010068 BP;GO:0016021 CC;GO:0030154 BP;GO:0042335 BP;GO:0046777 BP;GO:0048367 BP;GO:0048645 BP;
c124982_g3_i1	HR-like lesion	-0.48	0.0039	PGSC0003DMP400036752	PGSC0003DMT400054625	EMB2279	GO:0009507 CC;GO:0009793 BP;GO:0010098 BP;
c147428_g1_i1	HR-like lesion	-0.48	0.0043	PGSC0003DMP400026716	PGSC0003DMT400039392	Transferase, transferring glycosyl groups	GO:0000148 CC;GO:0003843 MF;GO:0005794 CC;GO:0006075 BP;GO:0006944 BP;GO:0007062 BP;GO:0007129 BP;GO:0007131 BP;GO:0007155 BP;GO:0008360 BP;GO:0009506 CC;GO:0009556 BP;GO:0010014 BP;GO:0010090 BP;GO:0010332 BP;GO:0016021 CC;GO:0016049 BP;GO:0032204 BP;GO:0032504 BP;GO:0042138 BP;GO:0043247 BP;GO:0045010 BP;GO:0045132 BP;GO:0045595 BP;GO:0048589 BP;GO:0048765 BP;GO:0052543 BP;
c147654_g2_i2	HR-like lesion	-0.48	0.0039	PGSC0003DMP400020244	PGSC0003DMT400029718	Cc-nbs-lrr resistance protein	GO:0005524 MF;GO:0006952 BP;GO:0017111 MF;GO:0043531 MF;
c142591_g2_i1	HR-like lesion	-0.47	0.0046	PGSC0003DMP400051668	PGSC0003DMT400076291	Cyclin dependent kinase inhibitor	GO:0004861 MF;GO:0005634 CC;GO:0007050 BP;
c142965_g1_i1	HR-like lesion	-0.47	0.0053	PGSC0003DMP400006035	PGSC0003DMT400008694	Nucleic acid binding protein	GO:0003676 MF;GO:0003700 MF;GO:0005622 CC;GO:0008270 MF;
c147039_g1_i2	HR-like lesion	-0.47	0.0049	PGSC0003DMP400063845	PGSC0003DMT400092170	RNA recognition motif-containing protein	GO:0000166 MF;GO:0000785 CC;GO:0003723 MF;GO:0005634 CC;GO:0006378 BP;GO:0009553 BP;GO:0009790 BP;GO:0009911 BP;GO:0010228 BP;GO:0030154 BP;GO:0031048 BP;
c99830_g1_i1	Necrotic leaves, late-season	0.6	9.3e-05	PGSC0003DMP400032574	PGSC0003DMT400048091	High mobility group protein 2 HMG2	GO:0000785 CC;GO:0003677 MF;GO:0003682 MF;GO:0003700 MF;GO:0005515 MF;GO:0005634 CC;GO:0006333 BP;GO:0030527 MF;
c135987_g4_i3	Necrotic leaves, late-season	0.58	0.00021	PGSC0003DMP400028129	PGSC0003DMT400041547	Glucose acyltransferase	GO:0004185 MF;GO:0006508 BP;
c63277_g1_i1	Necrotic leaves, late-season	0.58	0.00021	PGSC0003DMP400017526	PGSC0003DMT400025712	Conserved gene of unknown function	GO:0005507 MF;GO:0009507 CC;GO:0016151 MF;GO:0034605 BP;GO:0043234 CC;GO:0071454 BP;GO:0080153 BP;
c141350_g1_i1	Necrotic leaves, late-season	0.57	0.00024	PGSC0003DMP400052843	PGSC0003DMT400078051	20G-Fe(II) oxidoreductase	GO:0016706 MF;GO:0046872 MF;GO:0055114 BP;
c146010_g2_i2	Necrotic leaves, late-season	0.57	0.00029	PGSC0003DMP400006246	PGSC0003DMT400009025	TVLP1	GO:0006886 BP;GO:0016192 BP;
c128725_g1_i1	Necrotic leaves, late-season	0.56	0.00038	PGSC0003DMP400034568	PGSC0003DMT400051265	Histone H1	GO:0000786 CC;GO:0003677 MF;GO:0005634 CC;GO:0006334 BP;
c133265_g1_i1	Necrotic leaves, late-season	0.55	0.00051	PGSC0003DMP400054081	PGSC0003DMT400079736	Conserved gene of unknown function	GO:0009507 CC;
c135987_g4_i2	Necrotic leaves, late-season	0.55	0.00049	PGSC0003DMP400028129	PGSC0003DMT400041547	Glucose acyltransferase	GO:0004185 MF;GO:0006508 BP;
c145090_g1_i1	Necrotic leaves, late-season	0.55	0.00051	PGSC0003DMP400025921	PGSC0003DMT400038147	Nucleotide binding protein	GO:0000166 MF;GO:0005515 MF;GO:0005737 CC;GO:0006499 BP;GO:0006626 BP;GO:0048573 BP;GO:0080008 CC;
c138718_g1_i2	Necrotic leaves, late-season	0.54	0.00076	PGSC0003DMP400040522	PGSC0003DMT400060224	TSC13 protein	GO:0003865 MF;GO:0005886 CC;GO:0006665 BP;GO:0006694 BP;GO:0009922 MF;GO:0009923 CC;GO:0010025 BP;GO:0016021 CC;GO:0019166 MF;
c119551_g1_i3	Necrotic leaves, late-season	0.53	0.00082	PGSC0003DMP400008121	PGSC0003DMT400011695	Serine/threonine-protein kinase PBS1	GO:0000186 BP;GO:0004709 MF;GO:0004715 MF;GO:0005524 MF;GO:0005886 CC;GO:0050896 BP;
c138251_g1_i1	Necrotic leaves, late-season	0.53	0.00082	PGSC0003DMP400040886	PGSC0003DMT400060753	GLABRA2 expression modulator	GO:0005829 CC;GO:0010026 BP;GO:0010482 BP;GO:0048765 BP;GO:0051567 BP;
c101099_g1_i1	Necrotic leaves, late-season	0.52	0.0011	PGSC0003DMP400003167	PGSC0003DMT400004441	DNA-binding protein S1FA	GO:0003677 MF;GO:0005634 CC;GO:0006355 BP;
c128725_g1_i2	Necrotic leaves, late-season	0.52	0.0011	PGSC0003DMP400034568	PGSC0003DMT400051265	Histone H1	GO:0000786 CC;GO:0003677 MF;GO:0005634 CC;GO:0006334 BP;
c135383_g1_i2	Necrotic leaves, late-season	0.52	0.0012	PGSC0003DMP400032068	PGSC0003DMT400047369	Zinc finger protein	GO:0005515 MF;GO:0008270 MF;
c145533_g1_i1	Necrotic leaves, late-season	0.52	0.0013	PGSC0003DMP400025380	PGSC0003DMT400037342	Tuftelin interacting protein	GO:0000398 BP;GO:0003677 MF;GO:0005681 CC;GO:0006355 BP;GO:0031981 CC;GO:0042752 BP;
c133245_g2_i1	Necrotic leaves, late-season	0.51	0.0016	PGSC0003DMP400039577	PGSC0003DMT400058753	Squamosa promoter binding	GO:0003677 MF;GO:0005634 CC;GO:0050789 BP;
c143427_g1_i1	Necrotic leaves, late-season	0.51	0.0015	PGSC0003DMP400014843	PGSC0003DMT400021798	Calcium-binding protein	GO:0005886 CC;
c54368_g1_i1	Necrotic leaves, late-season	0.51	0.0015	PGSC0003DMP400048815	PGSC0003DMT400072210	DNA binding protein	GO:0003677 MF;
c88806_g1_i1	Necrotic leaves, late-season	0.51	0.0016	PGSC0003DMP400036872	PGSC0003DMT400054817	Conserved gene of unknown function	GO:0005886 CC;
c143170_g1_i1	Necrotic leaves, late-season	-0.58	0.0002	PGSC0003DMP400036770	PGSC0003DMT400054669	Argonaute protein group	GO:0005515 MF;GO:0006355 BP;GO:0006417 BP;GO:0030529 CC;GO:0031047 BP;GO:0035197 MF;GO:0042742 BP;GO:0051607 BP;
c143170_g1_i2	Necrotic leaves, late-season	-0.56	0.00038	PGSC0003DMP400036770	PGSC0003DMT400054669	Argonaute protein group	GO:0005515 MF;GO:0006355 BP;GO:0006417 BP;GO:0030529 CC;GO:0031047 BP;GO:0035197 MF;GO:0042742 BP;GO:0051607 BP;
c135383_g1_i1	Necrotic leaves, late-season	-0.55	0.00047	PGSC0003DMP400032068	PGSC0003DMT400047369	Zinc finger protein	GO:0005515 MF;GO:0008270 MF;
c113513_g1_i1	Necrotic leaves, late-season	-0.52	0.0013	PGSC0003DMP400001605	PGSC0003DMT400002201	Conserved gene of unknown function	GO:0005634 CC;GO:0008152 BP;GO:0010167 BP;GO:0015706 BP;GO:0016787 MF;
c135700_g1_i10	Necrotic leaves, late-season	-0.52	0.0011	PGSC0003DMP400056894	PGSC0003DMT400085219	P69B protein	GO:0004252 MF;GO:0005488 MF;GO:0006508 BP;GO:0009505 CC;GO:0043086 BP;GO:0048046 CC;GO:0048359 BP;GO:0080001 BP;
c143616_g2_i2	Necrotic leaves, late-season	-0.51	0.0016	PGSC0003DMP400031459	PGSC0003DMT400046491	Hcr9-OR2B	GO:0005515 MF;GO:0005886 CC;GO:0016021 CC;
c140400_g2_i1	Necrotic leaves, late-season	-0.5	0.0018	PGSC0003DMP400020622	PGSC0003DMT400030376	Conserved gene of unknown function	GO:0006944 BP;GO:0008152 BP;GO:0008168 MF;GO:0048193 BP;
c143665_g1_i2	Necrotic leaves, late-season	-0.5	0.002	PGSC0003DMP400050870	PGSC0003DMT400075101	Cytochrome P450	GO:0004497 MF;GO:0005575 CC;GO:0009055 MF;GO:0016705 MF;GO:0020037 MF;GO:0055114 BP;
c86860_g1_i1	Necrotic leaves, late-season	-0.5	0.0018	PGSC0003DMP400025769	PGSC0003DMT400037918	Glutathione S-transferase	GO:0004364 MF;GO:0005515 MF;GO:0009734 BP;
c112257_g1_i1	Necrotic leaves, late-season	-0.49	0.0024	PGSC0003DMP400033506	PGSC0003DMT400049643	Myosin VIII-B	GO:0003774 MF;GO:0005515 MF;GO:0005524 MF;GO:0005886 CC;GO:0016021 CC;GO:0016192 BP;GO:0016459 CC;GO:0030048 BP;GO:0031090 CC;GO:0043231 CC;GO:0044237 BP;GO:0044444 CC;GO:0055085 BP;GO:0065008 BP;
c105134_g1_i1	Necrotic leaves, late-season	-0.48	0.0033	PGSC0003DMP400029105	PGSC0003DMT400042919	Dicer	GO:0003723 MF;GO:0004525 MF;GO:0006396 BP;
c115110_g1_i1	Necrotic leaves, late-season	-0.48	0.0027	PGSC0003DMP400000878	PGSC0003DMT400001181	Heat shock cognate 70 kDa protein	GO:0005488 MF;GO:0009987 BP;
c123986_g4_i1	Necrotic leaves, late-season	-0.48	0.0031	PGSC0003DMP400050373	PGSC0003DMT400074375	Heat shock protein 90	GO:0005524 MF;GO:0006457 BP;GO:0006950 BP;GO:0051082 MF;
c135974_g1_i1	Necrotic leaves, late-season	-0.48	0.0034	PGSC0003DMP400013842	PGSC0003DMT400020314	Xyloglucan endotransglucosylase-hydrolase XTH9	GO:0004553 MF;GO:0005618 CC;GO:0006073 BP;GO:0016762 MF;GO:0048046 CC;
c144377_g2_i1	Necrotic leaves, late-season	-0.48	0.0028	PGSC0003DMP400038391	PGSC0003DMT400057099	Multidrug resistance protein ABC transporter family	GO:0000325 CC;GO:0005524 MF;GO:0005774 CC;GO:0006200 BP;GO:0008559 MF;GO:0009506 CC;GO:0010290 MF;GO:0015431 MF;GO:0016021 CC;GO:0048046 CC;GO:0055085 BP;
c122280_g1_i1	Necrotic leaves, late-season	-0.47	0.0042	PGSC0003DMP400047414	PGSC0003DMT400070136	Acyl carrier protein	GO:0000036 MF;GO:0005759 CC;GO:0006633 BP;GO:0022900 BP;GO:0050897 MF;GO:0070469 CC;
c136273_g1_i2	Necrotic leaves, late-season	-0.47	0.0037	PGSC0003DMP400016838	PGSC0003DMT400024632	WRKY transcription factor 3	GO:0003700 MF;GO:0005516 MF;GO:0005634 CC;GO:0006355 BP;GO:0010200 BP;GO:0042742 BP;GO:0043565 MF;
c141545_g2_i1	Necrotic leaves, late-season	-0.47	0.0038	PGSC0003DMP400014035	PGSC0003DMT400020601	UDP-glucosyltransferase	GO:0009718 BP;GO:0016758 MF;GO:0035252 MF;
c145268_g1_i4	Necrotic leaves, late-season	-0.47	0.0038	PGSC0003DMP400053700	PGSC0003DMT400079209	Phi-1 protein	GO:0009505 CC;GO:0009741 BP;
c109118_g1_i1	Necrotic leaves, late-season	-0.46	0.0048	PGSC0003DMP400044289	PGSC0003DMT400065644	Non-specific lipid-transfer protein	GO:0006869 BP;GO:0008289 MF;
c51738_g1_i1	Phytopthora infestans resistance	0.66	1.1e-05	PGSC0003DMP400062621	PGSC0003DMT400090946	Conserved gene of unknown function	GO:0006355 BP;
c103576_g1_i2	Phytopthora infestans resistance	0.61	6.9e-05	PGSC0003DMP400040483	PGSC0003DMT400060171	Rrm-containing protein	GO:0000166 MF;GO:0003723 MF;
c84865_g1_i1	Phytopthora infestans resistance	0.61	8.3e-05	PGSC0003DMP400050055	PGSC0003DMT400073947	PRP8 protein	GO:0000398 BP;GO:0003723 MF;GO:0005515 MF;GO:0005681 CC;GO:0009507 CC;GO:0016020 CC;
c141685_g1_i1	Phytopthora infestans resistance	0.58	0.00024	PGSC0003DMP400055587	PGSC0003DMT400082437	Conserved gene of unknown function	GO:0044424 CC;
c119667_g2_i1	Phytopthora infestans resistance	0.57	0.00033	PGSC0003DMP400041169	PGSC0003DMT400061146	Transmembrane emp24 domain-containing protein 10	GO:0005789 CC;GO:0015031 BP;GO:0016021 CC;GO:0016192 BP;
c143213_g2_i2	Phytopthora infestans resistance	0.54	0.00061	PGSC0003DMP400050843	PGSC0003DMT400075064	Sesquiterpene synthase 2	GO:0000287 MF;GO:0005737 CC;GO:0010333 MF;GO:0016114 BP;
c116612_g1_i2	Phytopthora infestans resistance	0.52	0.0011	PGSC0003DMP400035697	PGSC0003DMT400052941	Ran binding protein	GO:0005488 MF;GO:0005643 CC;GO:0015031 BP;GO:0046907 BP;GO:0051028 BP;
c127802_g1_i1	Phytopthora infestans resistance	0.52	0.0011	PGSC0003DMP400049461	PGSC0003DMT400073091	Glycogen synthase kinase-3 beta	GO:0004674 MF;GO:0005524 MF;GO:0005886 CC;GO:0006972 BP;GO:0006996 BP;GO:0009651 BP;GO:0009729 BP;GO:0009733 BP;GO:0009742 BP;GO:0009825 BP;GO:0009888 BP;GO:0009965 BP;GO:0019048 BP;GO:0044281 BP;GO:0046777 BP;GO:0046827 BP;GO:0050321 MF;
c147049_g1_i1	Phytopthora infestans resistance	0.51	0.0014	PGSC0003DMP400008608	PGSC0003DMT400012383	Phospholipid-transporting ATPase	GO:0000287 MF;GO:0004012 MF;GO:0005524 MF;GO:0006812 BP;GO:0008270 MF;GO:0015662 MF;GO:0015914 BP;GO:0016021 CC;GO:0019829 MF;
c99149_g1_i1	Phytopthora infestans resistance	0.51	0.0014	PGSC0003DMP400052320	PGSC0003DMT400077224	Peptide-N4-(N-acetyl-beta-glucosaminyl)asparagine amidase A	GO:0000224 MF;GO:0005773 CC;
c140364_g1_i1	Phytopthora infestans resistance	0.5	0.0021	PGSC0003DMP400027506	PGSC0003DMT400040562	ALY protein	GO:0000166 MF;GO:0003676 MF;GO:0044428 CC;
c87318_g1_i1	Phytopthora infestans resistance	0.5	0.0021	PGSC0003DMP400035695	PGSC0003DMT400052939	EBP1	GO:0009987 BP;
c88575_g1_i1	Phytopthora infestans resistance	0.5	0.0019	PGSC0003DMP400061318	PGSC0003DMT400089643	Arachidonic acid-induced DEA1	GO:0008150 BP;
c144568_g1_i4	Phytopthora infestans resistance	0.49	0.0024	PGSC0003DMP400055602	PGSC0003DMT400082454	DECOY	GO:0005739 CC;GO:0005840 CC;GO:0016787 MF;
c122674_g5_i1	Phytopthora infestans resistance	0.48	0.0031	PGSC0003DMP400036555	PGSC0003DMT400054346	Conserved gene of unknown function	GO:0005774 CC;GO:0005886 CC;
c135622_g1_i1	Phytopthora infestans resistance	0.48	0.0028	PGSC0003DMP400015834	PGSC0003DMT400023249	Chaperone protein dnaJ	GO:0005788 CC;GO:0005886 CC;GO:0006457 BP;GO:0006984 BP;GO:0009408 BP;GO:0009627 BP;GO:0009644 BP;GO:0031072 MF;GO:0034976 BP;GO:0042542 BP;GO:0051082 MF;GO:0052033 BP;
c141609_g1_i1	Phytopthora infestans resistance	0.48	0.0031	PGSC0003DMP400003438	PGSC0003DMT400004851	Pyruvate dehydrogenase E1 component subunit alpha, mitochondrial	GO:0004739 MF;GO:0005488 MF;GO:0005634 CC;GO:0005759 CC;GO:0005829 CC;GO:0006096 BP;GO:0046686 BP;
c130774_g3_i1	Phytopthora infestans resistance	0.47	0.004	PGSC0003DMP400012619	PGSC0003DMT400018339	Arogenate dehydratase	GO:0004664 MF;GO:0005829 CC;GO:0006571 BP;GO:0009094 BP;GO:0009570 CC;GO:0010244 BP;GO:0047769 MF;
c146806_g1_i3	Phytopthora infestans resistance	0.47	0.004	PGSC0003DMP400049529	PGSC0003DMT400073229	ATP binding protein	GO:0004702 MF;GO:0005515 MF;GO:0005524 MF;GO:0016020 CC;
c112228_g2_i1	Phytopthora infestans resistance	0.46	0.0045	PGSC0003DMP400055404	PGSC0003DMT400082008	Peroxidase	GO:0004601 MF;GO:0005576 CC;GO:0020037 MF;GO:0042744 BP;GO:0055114 BP;
c135589_g9_i1	Phytopthora infestans resistance	-0.95	3.6e-18	PGSC0003DMP400012261	PGSC0003DMT400017832	Chromatin remodeling complex subunit	GO:0005515 MF;
c125147_g1_i1	Phytopthora infestans resistance	-0.86	1.6e-11	PGSC0003DMP400055631	PGSC0003DMT400082485	Arabinogalactan protein	GO:0005886 CC;
c130166_g1_i1	Phytopthora infestans resistance	-0.86	1.6e-11	PGSC0003DMP400044106	PGSC0003DMT400065406	Associate of C-myc	GO:0003713 MF;GO:0005634 CC;GO:0006355 BP;
c146795_g2_i3	Phytopthora infestans resistance	-0.86	1.6e-11	PGSC0003DMP400017190	PGSC0003DMT400025206	RNase H family protein	GO:0003676 MF;GO:0004523 MF;GO:0090304 BP;
c147480_g1_i5	Phytopthora infestans resistance	-0.86	2.1e-11	PGSC0003DMP400066402	PGSC0003DMT400094727	Plant disease resistant protein	GO:0005488 MF;GO:0008150 BP;
c165741_g1_i1	Phytopthora infestans resistance	-0.86	1.6e-11	PGSC0003DMP400063929	PGSC0003DMT400092254	Gene of unknown function	GO:0008270 MF;
c142412_g3_i1	Phytopthora infestans resistance	-0.8	6.3e-09	PGSC0003DMP400011274	PGSC0003DMT400016263	Flavonoid 3-hydroxylase	GO:0005575 CC;GO:0009055 MF;GO:0016709 MF;GO:0020037 MF;GO:0044237 BP;GO:0044238 BP;GO:0055114 BP;
c142450_g4_i2	Phytopthora infestans resistance	-0.8	6.3e-09	PGSC0003DMP400011274	PGSC0003DMT400016263	Flavonoid 3-hydroxylase	GO:0005575 CC;GO:0009055 MF;GO:0016709 MF;GO:0020037 MF;GO:0044237 BP;GO:0044238 BP;GO:0055114 BP;
c147069_g2_i3	Phytopthora infestans resistance	-0.77	2.9e-08	PGSC0003DMP400040250	PGSC0003DMT400059833	HJTR2GH1 protein	GO:0005524 MF;GO:0005737 CC;GO:0005886 CC;GO:0009626 BP;GO:0009814 BP;GO:0043531 MF;
c130400_g1_i1	Phytopthora infestans resistance	-0.69	3.4e-06	PGSC0003DMP400055610	PGSC0003DMT400082463	FGFR1 oncogene partner	GO:0005515 MF;GO:0005815 CC;GO:0005886 CC;GO:0009574 CC;GO:0022402 BP;GO:0030863 CC;GO:0034453 BP;
c141362_g1_i2	Phytopthora infestans resistance	-0.67	8.7e-06	PGSC0003DMP400013246	PGSC0003DMT400019329	NRC1	GO:0005524 MF;GO:0006952 BP;GO:0016020 CC;GO:0043531 MF;
c143628_g2_i2	Phytopthora infestans resistance	-0.66	1.1e-05	PGSC0003DMP400020316	PGSC0003DMT400029873	Glycogenin	GO:0003676 MF;GO:0005768 CC;GO:0005802 CC;GO:0008408 MF;GO:0008466 MF;GO:0016021 CC;GO:0046872 MF;
c146067_g1_i4	Phytopthora infestans resistance	-0.65	1.7e-05	PGSC0003DMP400050797	PGSC0003DMT400075002	Conserved gene of unknown function	GO:0016757 MF;
c147069_g2_i2	Phytopthora infestans resistance	-0.65	2.1e-05	PGSC0003DMP400020409	PGSC0003DMT400030039	SNKR2GH2 protein	GO:0005524 MF;GO:0012501 BP;GO:0043531 MF;
c142412_g4_i1	Phytopthora infestans resistance	-0.61	6.9e-05	PGSC0003DMP400022927	PGSC0003DMT400033701	Cytochrome P450 monooxygenase CYP736B	GO:0005575 CC;GO:0009055 MF;GO:0016709 MF;GO:0020037 MF;GO:0044237 BP;GO:0044238 BP;GO:0055114 BP;
c130912_g1_i2	Phytopthora infestans resistance	-0.6	0.0001	PGSC0003DMP400013230	PGSC0003DMT400019304	NRC1	GO:0005524 MF;GO:0006952 BP;GO:0016020 CC;GO:0043531 MF;
c139183_g1_i1	Phytopthora infestans resistance	-0.58	0.00024	PGSC0003DMP400016037	PGSC0003DMT400023515	Protein phosphatase 2C	GO:0004722 MF;GO:0006470 BP;GO:0046872 MF;GO:0048767 BP;
c147596_g2_i1	Phytopthora infestans resistance	-0.58	0.00024	PGSC0003DMP400059263	PGSC0003DMT400087588	Leucine-rich repeat containing protein	GO:0005515 MF;GO:0005524 MF;GO:0006952 BP;GO:0043531 MF;
c134328_g1_i1	Phytopthora infestans resistance	-0.56	0.00042	PGSC0003DMP400052035	PGSC0003DMT400076798	KH domain-containing protein	GO:0003723 MF;GO:0005634 CC;

## Sheet: Blad1
queryName	Trans	Trait	Pearson cor	Spearman cor	UniRefFunctionalAnnotation	putativeFunction	transcriptID	peptideID	geneID	MapManbin	MapManname	MapMandescription
c100089_g1_i1	c100089_g1_i1	Necrotic leaves, late-season	-0.13	-0.13	Gene of unknown function	Gene of unknown function	PGSC0003DMT400005873	PGSC0003DMP400004071	PGSC0003DMG400002286	35.2	not assigned.unknown	PGSC0003DMT400005873
c100117_g1_i1	c100117_g1_i1	Necrotic leaves, late-season	-0.29	-0.17	Receptor kinase	Receptor kinase	PGSC0003DMT400015388	PGSC0003DMP400010664	PGSC0003DMG400006000	30.2.15	signalling.receptor kinases.thaumatin like	very weakly similar to (86.3) AT1G70250 | Symbols: | receptor serine/threonine kinase, putative | chr1:26452975-26456088 FORWARD PGSC0003DMT400015388
c100128_g1_i1	c100128_g1_i1	Necrotic leaves, late-season	0.21	0.24	Conserved gene of unknown function	Conserved gene of unknown function	PGSC0003DMT400016348	PGSC0003DMP400011333	PGSC0003DMG400006389	28.99	DNA.unspecified	weakly similar to ( 101) AT3G12410 | Symbols: | 3'-5' exonuclease/ nucleic acid binding | chr3:3946267-3946959 REVERSEweakly similar to ( 185) loc_os01g19430 12001.m08480 protein Werner syndrome ATP-dependent helicase, putative, expressed PGSC0003DMT400016348
c100150_g1_i1	c100150_g1_i1	Necrotic leaves, late-season	-0.099	-0.098	Conserved gene of unknown function	Conserved gene of unknown function	PGSC0003DMT400067807	PGSC0003DMP400045780	PGSC0003DMG400026373	35.2	not assigned.unknown	moderately similar to ( 258) AT2G44760 | Symbols: | unknown protein | chr2:18452937-18454785 REVERSEmoderately similar to ( 221) loc_os04g46100 12004.m09561 protein expressed protein PGSC0003DMT400067807
c100223_g1_i1	c100223_g1_i1	Necrotic leaves, late-season	-0.068	-0.017	Heat shock protein	Heat shock protein 83	PGSC0003DMT400074376	PGSC0003DMP400050374	PGSC0003DMG401028907	20.2.1	stress.abiotic.heat	weakly similar to ( 174) AT5G52640 | Symbols: HSP81-1, ATHS83, HSP81.1, HSP83, ATHSP90.1 | ATHSP90.1 (HEAT SHOCK PROTEIN 90.1); ATP binding / unfolded protein binding | chr5:21352542-21355147 FORWARDweakly similar to ( 174) HSP83_IPONI Heat shock protein 83 - Ipomoea nil (Japanese morning glory) (Pharbitis nil)weakly similar to ( 165) loc_os04g01740 12004.m05490 protein heat shock protein 82, put…
c100223_g2_i1	c100223_g2_i1	Necrotic leaves, late-season	-0.31	-0.27	Heat shock protein	Heat shock protein 83	PGSC0003DMT400074376	PGSC0003DMP400050374	PGSC0003DMG401028907	20.2.1	stress.abiotic.heat	weakly similar to ( 174) AT5G52640 | Symbols: HSP81-1, ATHS83, HSP81.1, HSP83, ATHSP90.1 | ATHSP90.1 (HEAT SHOCK PROTEIN 90.1); ATP binding / unfolded protein binding | chr5:21352542-21355147 FORWARDweakly similar to ( 174) HSP83_IPONI Heat shock protein 83 - Ipomoea nil (Japanese morning glory) (Pharbitis nil)weakly similar to ( 165) loc_os04g01740 12004.m05490 protein heat shock protein 82, put…
c100228_g1_i1	c100228_g1_i1	Necrotic leaves, late-season	0.18	0.2	Molybdopterin cofactor sulfurase	Molybdopterin cofactor sulfurase	PGSC0003DMT400025988	PGSC0003DMP400017729	PGSC0003DMG400010030	17.1.1	hormone metabolism.abscisic acid.synthesis-degradation	nearly identical (1025) AT2G23520 | Symbols: | catalytic/ pyridoxal phosphate binding | chr2:10014256-10016943 REVERSEhighly similar to ( 962) loc_os03g55704 12003.m10482 protein expressed protein PGSC0003DMT400025988
c100247_g1_i1	c100247_g1_i1	Necrotic leaves, late-season	0.45	0.46	OJ991214_12.13 protein	OJ991214_12.13 protein	PGSC0003DMT400050488	PGSC0003DMP400034084	PGSC0003DMG400019619	35.2	not assigned.unknown	weakly similar to ( 162) AT2G27290 | Symbols: | unknown protein | chr2:11678586-11679765 REVERSEweakly similar to ( 165) loc_os04g33940 12004.m08488 protein expressed proteinDUF1279 PGSC0003DMT400050488
c100285_g1_i1	c100285_g1_i1	Necrotic leaves, late-season	0.21	0.23	Aldehyde oxidase	Aldehyde oxidase	PGSC0003DMT400017592	PGSC0003DMP400012089	PGSC0003DMG401006826	17.1.1	hormone metabolism.abscisic acid.synthesis-degradation	highly similar to ( 905) AT1G04580 | Symbols: AAO4, ATAO-4, ATAO2 | AAO4 (ARABIDOPSIS ALDEHYDE OXIDASE 4); aldehyde oxidase/ aryl-aldehyde oxidase | chr1:1252212-1257510 REVERSEhighly similar to ( 842) ALDOL_ORYSA Putative aldehyde oxidase-like protein - Oryza sativa (Rice)highly similar to ( 882) loc_os07g18120 12007.m06252 protein abscisic-aldehyde oxidase, putative, expressedXdhB Ald_Xan_dh_C2…
c100318_g1_i1	c100318_g1_i1	Necrotic leaves, late-season	-0.044	-0.029	Male specific sperm protein	Male specific sperm protein	PGSC0003DMT400009694	PGSC0003DMP400006757	PGSC0003DMG400003788	35.2	not assigned.unknown	PGSC0003DMT400009694
c100328_g1_i1	c100328_g1_i1	Necrotic leaves, late-season	0.19	0.18	Amino acid binding protein	Amino acid binding protein	PGSC0003DMT400065999	PGSC0003DMP400044500	PGSC0003DMG400025692	13.99	amino acid metabolism.misc	highly similar to ( 654) AT1G69040 | Symbols: ACR4 | ACR4 (ACT REPEAT 4); amino acid binding | chr1:25957843-25960079 FORWARDhighly similar to ( 608) loc_os03g29980 12003.m34884 protein ACR4, putative, expressedACT_ACR_3 ACT_ACR_1 ACT_ACR_4 ACT_ACR_2 ACT_ACR-UUR-like_2 PGSC0003DMT400065999
c100340_g1_i1	c100340_g1_i1	Necrotic leaves, late-season	0.012	0.077	Pm52 protein	Pm52 protein	PGSC0003DMT400001524	PGSC0003DMP400001132	PGSC0003DMG400000566	35.2	not assigned.unknown	PGSC0003DMT400001524
c100382_g1_i1	c100382_g1_i1	Necrotic leaves, late-season	0.45	0.46	Zinc finger protein	Zinc finger protein	PGSC0003DMT400059831	PGSC0003DMP400040248	PGSC0003DMG400023271	29.5.11.4.2	protein.degradation.ubiquitin.E3.RING	moderately similar to ( 365) AT5G60250 | Symbols: | zinc finger (C3HC4-type RING finger) family protein | chr5:24252226-24254710 FORWARDmoderately similar to ( 278) loc_os11g01240 12011.m04329 protein IBR domain containing protein PGSC0003DMT400059831
c100387_g1_i1	c100387_g1_i1	Necrotic leaves, late-season	0.33	0.31	Gene of unknown function	Gene of unknown function	PGSC0003DMT400020306	PGSC0003DMP400013837	PGSC0003DMG400007851	35.2	not assigned.unknown	PGSC0003DMT400020306
c100392_g1_i1	c100392_g1_i1	Necrotic leaves, late-season	-0.38	-0.35	CBL-interacting protein kinase 08	CBL-interacting protein kinase 08	PGSC0003DMT400056629	PGSC0003DMP400038085	PGSC0003DMG400022019	29.4	protein.postranslational modification	moderately similar to ( 484) AT5G01820 | Symbols: ATSR1, SnRK3.15, CIPK14, ATCIPK14 | ATSR1 (ARABIDOPSIS THALIANA SERINE/THREONINE PROTEIN KINASE 1); ATP binding / kinase/ protein kinase/ protein serine/threonine kinase | chr5:313423-314751 REVERSEmoderately similar to ( 351) CIPK1_ORYSA CIPK-like protein 1 (EC 2.7.11.1) (OsCK1) - Oryza sativa (Rice)moderately similar to ( 418) loc_os07g48100 120…
c100398_g1_i1	c100398_g1_i1	Necrotic leaves, late-season	-0.044	0.095	Elongation factor 1-alpha	Elongation factor 1-alpha	PGSC0003DMT400050664	PGSC0003DMP400034197	PGSC0003DMG400019677	29.2.4	protein.synthesis.elongation	highly similar to ( 871) AT5G60390 | Symbols: | elongation factor 1-alpha / EF-1-alpha | chr5:24289226-24290675 FORWARDhighly similar to ( 883) EF1A_TOBAC Elongation factor 1-alpha (EF-1-alpha) (Vitronectin-like adhesion protein 1) (PVN1) - Nicotiana tabacum (Common tobacco)highly similar to ( 863) loc_os03g08050 12003.m78808 protein elongation factor 1-alpha, putative, expressedTEF1 PRK12317 EF1…
c100403_g1_i1	c100403_g1_i1	Necrotic leaves, late-season	0.32	0.3	Adenylate cyclase	Adenylate cyclase	PGSC0003DMT400078839	PGSC0003DMP400053438	PGSC0003DMG400030685	35.2	not assigned.unknown	moderately similar to ( 205) AT2G11890 | Symbols: | adenylate cyclase | chr2:4802999-4803631 FORWARDweakly similar to ( 157) loc_os08g20400 12008.m06107 protein adenylate cyclase, putative, expressed PGSC0003DMT400078839
c100440_g1_i1	c100440_g1_i1	Necrotic leaves, late-season	0.37	0.28	YABBY domain class transcription factor	YABBY domain class transcription factor	PGSC0003DMT400079392	PGSC0003DMP400053832	PGSC0003DMG400030904	27.3.10	RNA.regulation of transcription.C2C2(Zn) YABBY family	moderately similar to ( 231) AT2G26580 | Symbols: YAB5 | YAB5 (YABBY5); transcription factor | chr2:11303923-11306739 REVERSEweakly similar to ( 142) YAB1_ORYSA Protein YABBY (OsYAB1) (Filamentous flower protein 1) - Oryza sativa (Rice)weakly similar to ( 169) loc_os03g44710 12003.m101420 protein axial regulator YABBY2, putative, expressedYABBY PGSC0003DMT400079392
c100453_g1_i1	c100453_g1_i1	Necrotic leaves, late-season	-0.099	-0.092	50S ribosomal protein 6, chloroplastic	50S ribosomal protein 6, chloroplastic	PGSC0003DMT400012622	PGSC0003DMP400008774	PGSC0003DMG400004936	29.2.1.1.1.2.86	protein.synthesis.ribosomal protein.prokaryotic.chloroplast.50S subunit.PSRP6	very weakly similar to (85.5) AT5G17870 | Symbols: PSRP6 | PSRP6 (PLASTID-SPECIFIC 50S RIBOSOMAL PROTEIN 6) | chr5:5907817-5908137 FORWARDvery weakly similar to (84.0) PSRP6_SPIOL Plastid-specific 50S ribosomal protein 6, chloroplast precursor (PSRP-6) (CL25) - Spinacia oleracea (Spinach) PGSC0003DMT400012622
c100459_g1_i1	c100459_g1_i1	Necrotic leaves, late-season	-0.26	-0.19	Conserved gene of unknown function	Conserved gene of unknown function	PGSC0003DMT400058247	PGSC0003DMP400039196	PGSC0003DMG400022616	35.2	not assigned.unknown	PGSC0003DMT400058247
c100480_g1_i1	c100480_g1_i1	Necrotic leaves, late-season	-0.17	-0.15	Glutamate receptor 3 plant	Glutamate receptor 3 plant	PGSC0003DMT400065541	PGSC0003DMP400044219	PGSC0003DMG400025500	30.1.1	signalling.in sugar and nutrient physiology	highly similar to ( 543) AT2G32400 | Symbols: GLR5, GLR3.7, ATGLR3.7 | GLR5 (GLUTAMATE RECEPTOR 5); intracellular ligand-gated ion channel | chr2:13752665-13756233 REVERSEmoderately similar to ( 449) GLR31_ORYSA Glutamate receptor 3.1 precursor (Ligand-gated ion channel 3.1) - Oryza sativa (Rice)highly similar to ( 520) loc_os06g46670 12006.m32152 protein glutamate receptor 3.4 precursor, putativ…
c100499_g1_i1	c100499_g1_i1	Necrotic leaves, late-season	0.025	0.083	9-cis-epoxycarotenoid dioxygenase	9-cis-epoxycarotenoid dioxygenase	PGSC0003DMT400071048	PGSC0003DMP400048044	PGSC0003DMG400027633	17.1.1.1.10	hormone metabolism.abscisic acid.synthesis-degradation.synthesis.9-cis-epoxycarotenoid dioxygenase	highly similar to ( 834) AT3G14440 | Symbols: NCED3, ATNCED3, STO1, SIS7 | NCED3 (NINE-CIS-EPOXYCAROTENOID DIOXYGENASE 3); 9-cis-epoxycarotenoid dioxygenase | chr3:4831678-4833477 REVERSEhighly similar to ( 756) loc_os03g44380 12003.m09477 protein 9-cis-epoxycarotenoid dioxygenase 2, putative, expressedRPE65 COG3670 PGSC0003DMT400071048
c100499_g2_i1	c100499_g2_i1	Necrotic leaves, late-season	0.25	0.19	AMP dependent ligase	AMP dependent ligase	PGSC0003DMT400055256	PGSC0003DMP400037181	PGSC0003DMG400021453	11.1.8	lipid metabolism.FA synthesis and FA elongation.acyl coa ligase	highly similar to ( 666) AT5G16340 | Symbols: | AMP-binding protein, putative | chr5:5349255-5350907 REVERSEweakly similar to ( 130) 4CL1_TOBAC 4-coumarate--CoA ligase 1 (EC 6.2.1.12) (4CL 1) (4-coumaroyl-CoA synthase 1) - Nicotiana tabacum (Common tobacco)highly similar to ( 648) loc_os04g57850 12004.m10669 protein AMP-binding protein, putative, expressedPRK08162 CaiC PRK06219 PRK08316 AMP-bindi…
c100505_g1_i1	c100505_g1_i1	Necrotic leaves, late-season	0.1	0.024	Beta-tubulin 2	Beta-tubulin 2	PGSC0003DMT400078206	PGSC0003DMP400052954	PGSC0003DMG400030431	31.1	cell.organisation	highly similar to ( 865) AT5G23860 | Symbols: TUB8 | TUB8; structural constituent of cytoskeleton | chr5:8042962-8044528 FORWARDhighly similar to ( 865) TBB2_ORYSA Tubulin beta-2 chain (Beta-2 tubulin) - Oryza sativa (Rice)highly similar to ( 865) loc_os03g01530 12003.m05700 protein tubulin beta-2 chain, putative, expressedbeta_tubulin COG5023 Tubulin_FtsZ alpha_tubulin gamma_tubulin epsilon_tubu…
c100519_g1_i1	c100519_g1_i1	Necrotic leaves, late-season	-0.0029	0.019	50S ribosomal protein L24, chloroplastic	50S ribosomal protein L24, chloroplastic	PGSC0003DMT400064381	PGSC0003DMP400043409	PGSC0003DMG400025013	29.2.1.1.1.2.24	protein.synthesis.ribosomal protein.prokaryotic.chloroplast.50S subunit.L24	moderately similar to ( 204) AT5G54600 | Symbols: | 50S ribosomal protein L24, chloroplast (CL24) | chr5:22183046-22184403 FORWARDmoderately similar to ( 270) RK24_TOBAC 50S ribosomal protein L24, chloroplast precursor (CL24) - Nicotiana tabacum (Common tobacco)weakly similar to ( 198) loc_os06g46930 12006.m09219 protein 50S ribosomal protein L24, chloroplast precursor, putative, expressedrplX Rp…
c100528_g2_i1	c100528_g2_i1	Necrotic leaves, late-season	0.18	0.14	Conserved gene of unknown function	Conserved gene of unknown function	PGSC0003DMT400002553	PGSC0003DMP400001859	PGSC0003DMG400000976	35.2	not assigned.unknown	PGSC0003DMT400002553
c100539_g1_i1	c100539_g1_i1	Necrotic leaves, late-season	-0.18	-0.034	Cytochrome P450	Cytochrome P450	PGSC0003DMT400042825	PGSC0003DMP400029044	PGSC0003DMG400016616	26.1	misc.cytochrome P450	moderately similar to ( 488) AT4G31500 | Symbols: CYP83B1, SUR2, RNT1, RED1, ATR4 | CYP83B1 (CYTOCHROME P450 MONOOXYGENASE 83B1); oxidoreductase, acting on paired donors, with incorporation or reduction of molecular oxygen, NADH or NADPH as one donor, and incorporation of one atom of oxygen / oxygen binding | chr4:15273677-15275271 REVERSEmoderately similar to ( 434) C71A9_SOYBN Cytochrome P450 7…
c100554_g1_i1	c100554_g1_i1	Necrotic leaves, late-season	0.15	0.13	Metal ion binding protein	Metal ion binding protein	PGSC0003DMT400069250	PGSC0003DMP400046761	PGSC0003DMG400026938	15.2	metal handling.binding, chelation and storage	weakly similar to ( 178) AT5G50740 | Symbols: | metal ion binding | chr5:20635983-20637970 REVERSEweakly similar to ( 179) loc_os04g32030 12004.m08302 protein ATFP3, putative, expressed PGSC0003DMT400069250
c100590_g1_i1	c100590_g1_i1	Necrotic leaves, late-season	0.4	0.41	Gene of unknown function	Gene of unknown function	PGSC0003DMT400016471	PGSC0003DMP400011413	PGSC0003DMG400006438	35.2	not assigned.unknown	PGSC0003DMT400016471
c100594_g1_i1	c100594_g1_i1	Necrotic leaves, late-season	-0.0043	0.12	Dopamine beta-monooxygenase	Dopamine beta-monooxygenase	PGSC0003DMT400052292	PGSC0003DMP400035250	PGSC0003DMG400020292	17.2.3	hormone metabolism.auxin.induced-regulated-responsive-activated	moderately similar to ( 351) AT3G07570 | Symbols: | membrane protein, putative | chr3:2418205-2420206 REVERSEmoderately similar to ( 292) loc_os01g67030 12001.m12807 protein dopamine beta-monooxygenase, putative, expressedB561 PGSC0003DMT400052292
c100615_g1_i1	c100615_g1_i1	Necrotic leaves, late-season	-0.0011	0.049	Gene of unknown function	Gene of unknown function	PGSC0003DMT400097542	PGSC0003DMP400069217	PGSC0003DMG400047113	35.2	not assigned.unknown	PGSC0003DMT400097542
c100615_g1_i2	c100615_g1_i2	Necrotic leaves, late-season	-0.13	-0.042	Gene of unknown function	Gene of unknown function	PGSC0003DMT400097542	PGSC0003DMP400069217	PGSC0003DMG400047113	35.2	not assigned.unknown	PGSC0003DMT400097542
c100619_g1_i1	c100619_g1_i1	Necrotic leaves, late-season	-0.26	-0.25	Exonuclease	Exonuclease	PGSC0003DMT400027121	PGSC0003DMP400018500	PGSC0003DMG400010461	28.99	DNA.unspecified	moderately similar to ( 268) AT3G50100 | Symbols: SDN1 | SDN1 (SMALL RNA DEGRADING NUCLEASE 1); 3'-5' exonuclease/ exonuclease | chr3:18578411-18580594 FORWARDmoderately similar to ( 276) loc_os04g55700 12004.m10461 protein exonuclease, putative, expressedEXOIII Exonuc_X-T PGSC0003DMT400027121
c100653_g1_i1	c100653_g1_i1	Necrotic leaves, late-season	0.11	0.099	Signal peptidase complex subunit 2	Signal peptidase complex subunit 2	PGSC0003DMT400064539	PGSC0003DMP400043510	PGSC0003DMG400025078	29.3.4.1	protein.targeting.secretory pathway.ER	moderately similar to ( 247) AT2G39960 | Symbols: | microsomal signal peptidase 25 kDa subunit, putative (SPC25) | chr2:16681666-16683491 REVERSEmoderately similar to ( 218) loc_os02g35720 12002.m08660 protein signal peptidase complex subunit 2, putative, expressedSPC25 PGSC0003DMT400064539
c100663_g1_i1	c100663_g1_i1	Necrotic leaves, late-season	-0.13	0.042	Galactose oxidase	Galactose oxidase	PGSC0003DMT400009521	PGSC0003DMP400006626	PGSC0003DMG400003715	24	Biodegradation of Xenobiotics	highly similar to ( 652) AT1G19900 | Symbols: | glyoxal oxidase-related | chr1:6907038-6908684 REVERSEhighly similar to ( 587) loc_os03g15320 12003.m06969 protein glyoxal oxidase, putative, expressedGlyoxal_oxid_N DUF1929 PGSC0003DMT400009521
c100693_g1_i1	c100693_g1_i1	Necrotic leaves, late-season	0.39	0.43	Plastid-specific ribosomal protein 4	Plastid-specific ribosomal protein 4	PGSC0003DMT400069759	PGSC0003DMP400047125	PGSC0003DMG400027129	29.2.1.1.1.1.31	protein.synthesis.ribosomal protein.prokaryotic.chloroplast.30S subunit.S31	very weakly similar to (80.1) AT2G38140 | Symbols: PSRP4 | PSRP4 (PLASTID-SPECIFIC RIBOSOMAL PROTEIN 4); structural constituent of ribosome | chr2:15980948-15981459 FORWARD PGSC0003DMT400069759
c100701_g1_i1	c100701_g1_i1	Necrotic leaves, late-season	0.017	0.084	Gene of unknown function	Gene of unknown function	PGSC0003DMT400027241	PGSC0003DMP400018585	PGSC0003DMG400010506	35.2	not assigned.unknown	PGSC0003DMT400027241
c100704_g2_i1	c100704_g2_i1	Necrotic leaves, late-season	0.16	0.16	Methionyl-trna formyltransferase	Methionyl-tRNA formyltransferase	PGSC0003DMT400078627	PGSC0003DMP400053291	PGSC0003DMG400030600	13.2.3.4	amino acid metabolism.degradation.aspartate family.methionine	moderately similar to ( 345) AT1G66520 | Symbols: pde194 | pde194 (pigment defective 194); catalytic/ formyltetrahydrofolate deformylase/ hydroxymethyl-, formyl- and related transferase | chr1:24816330-24818693 REVERSEmoderately similar to ( 314) loc_os01g49330 12001.m11119 protein methionyl-tRNA formyltransferase, putative, expressedfmt Fmt Formyl_trans_N PRK08125 purN PurN PGSC0003DMT400078627
c100704_g2_i2	c100704_g2_i2	Necrotic leaves, late-season	0.065	0.075	Methionyl-tRNA formyltransferase	Methionyl-tRNA formyltransferase	PGSC0003DMT400078626	PGSC0003DMP400053290	PGSC0003DMG400030600	13.2.3.4	amino acid metabolism.degradation.aspartate family.methionine	moderately similar to ( 469) AT1G66520 | Symbols: pde194 | pde194 (pigment defective 194); catalytic/ formyltetrahydrofolate deformylase/ hydroxymethyl-, formyl- and related transferase | chr1:24816330-24818693 REVERSEmoderately similar to ( 411) loc_os01g49330 12001.m11119 protein methionyl-tRNA formyltransferase, putative, expressedfmt Fmt PRK08125 Formyl_trans_N purN PRK06988 PurN PGSC0003DMT4…
c100706_g1_i1	c100706_g1_i1	Necrotic leaves, late-season	0.28	0.23	GDP-mannose transporter	GDP-mannose transporter	PGSC0003DMT400077503	PGSC0003DMP400052499	PGSC0003DMG400030138	35.2	not assigned.unknown	weakly similar to ( 160) AT5G09310 | Symbols: | unknown protein | chr5:2887403-2888501 REVERSEweakly similar to ( 138) loc_os01g72960 12001.m42591 protein expressed protein PGSC0003DMT400077503
c100748_g1_i1	c100748_g1_i1	Necrotic leaves, late-season	-0.026	0.0031	Actin depolymerizing factor 3	Actin depolymerizing factor 3	PGSC0003DMT400008913	PGSC0003DMP400006171	PGSC0003DMG400003468	31.1	cell.organisation	moderately similar to ( 223) AT5G59880 | Symbols: ADF3 | ADF3 (ACTIN DEPOLYMERIZING FACTOR 3); actin binding | chr5:24120382-24121628 FORWARDmoderately similar to ( 229) ADF2_PETHY Actin-depolymerizing factor 2 (ADF 2) - Petunia hybrida (Petunia)moderately similar to ( 204) loc_os02g44470 12002.m09487 protein actin-depolymerizing factor, putative, expressedADF ADF Cofilin_ADF PGSC0003DMT400008913
c100756_g1_i1	c100756_g1_i1	Necrotic leaves, late-season	0.11	0.17	DNA-directed RNA polymerases I, II, and III subunit RPABC5	DNA-directed RNA polymerases I, II, and III subunit RPABC5	PGSC0003DMT400051954	PGSC0003DMP400034995	PGSC0003DMG400020165	27.2	RNA.transcription	weakly similar to ( 130) AT1G61700 | Symbols: | DNA-directed RNA polymerase II, putative (RPB10) | chr1:22787105-22788112 FORWARDweakly similar to ( 130) RPB10_BRANA DNA-directed RNA polymerase II 8.2 kDa polypeptide (EC 2.7.7.6) (RPB10) (RP10) (ABC10) - Brassica napus (Rape)weakly similar to ( 130) loc_os11g08940 12011.m05091 protein DNA-directed RNA polymerase II 8.2 kDa polypeptide, putativeRP…
c100762_g1_i1	c100762_g1_i1	Necrotic leaves, late-season	-0.15	-0.064	RNA binding protein	RNA binding protein	PGSC0003DMT400001225	PGSC0003DMP400000909	PGSC0003DMG400000462	27.4	RNA.RNA binding	moderately similar to ( 225) AT5G04600 | Symbols: | RNA recognition motif (RRM)-containing protein | chr5:1323700-1325486 FORWARDmoderately similar to ( 223) loc_os08g31810 12008.m080161 protein MKI67 FHA domain-interacting nucleolar phosphoprotein-like, putative, expressed PGSC0003DMT400001225
c100765_g1_i1	c100765_g1_i1	Necrotic leaves, late-season	-0.0032	-0.025	Receptor protein kinase	Receptor protein kinase	PGSC0003DMT400051595	PGSC0003DMP400034747	PGSC0003DMG400020040	30.2.25	signalling.receptor kinases.wall associated kinase	weakly similar to ( 154) AT3G57700 | Symbols: | protein kinase, putative | chr3:21384917-21385939 FORWARDweakly similar to ( 125) loc_os04g51050 12004.m101873 protein OsWAK53a - OsWAK receptor-like protein kinase, expressed PGSC0003DMT400051595
c100767_g1_i1	c100767_g1_i1	Necrotic leaves, late-season	0.17	0.19	Heme oxygenase 2	Heme oxygenase 2	PGSC0003DMT400020615	PGSC0003DMP400014047	PGSC0003DMG400007989	19.21	tetrapyrrole synthesis.heme oxygenase	moderately similar to ( 215) AT2G26550 | Symbols: HO2 | HO2 (HEME OXYGENASE 2); heme oxygenase (decyclizing) | chr2:11291584-11293426 REVERSEmoderately similar to ( 224) loc_os03g27770 12003.m35265 protein heme oxygenase 2, putative, expressedHemeO PGSC0003DMT400020615
c100787_g1_i1	c100787_g1_i1	Necrotic leaves, late-season	0.066	0.038	Outer envelope membrane protein	Outer envelope membrane protein	PGSC0003DMT400051630	PGSC0003DMP400034759	PGSC0003DMG400020049	35.2	not assigned.unknown	PGSC0003DMT400051630
c100815_g1_i1	c100815_g1_i1	Necrotic leaves, late-season	0.3	0.33	COL domain class transcription factor	COL domain class transcription factor	PGSC0003DMT400057529	PGSC0003DMP400038715	PGSC0003DMG400022345	27.3.7	RNA.regulation of transcription.C2C2(Zn) CO-like, Constans-like zinc finger family	weakly similar to ( 120) AT5G54470 | Symbols: | zinc finger (B-box type) family protein | chr5:22114584-22115315 REVERSEvery weakly similar to (97.4) loc_os08g08120 12008.m26597 protein transcription factor/ zinc ion binding protein, putative, expressed PGSC0003DMT400057529
c100824_g1_i2	c100824_g1_i2	Necrotic leaves, late-season	-0.25	-0.22	Triose phosphate/phosphate translocator, chloroplastic	Triose phosphate/phosphate translocator, chloroplastic	PGSC0003DMT400058772	PGSC0003DMP400039593	PGSC0003DMG400022832	34.8	transport.metabolite transporters at the envelope membrane	highly similar to ( 564) AT5G46110 | Symbols: APE2, TPT | APE2 (ACCLIMATION OF PHOTOSYNTHESIS TO ENVIRONMENT 2); antiporter/ triose-phosphate transmembrane transporter | chr5:18697606-18700223 FORWARDhighly similar to ( 742) TPT_SOLTU Triose phosphate/phosphate translocator, chloroplast precursor (cTPT) (E29) - Solanum tuberosum (Potato)highly similar to ( 539) loc_os01g13770 12001.m150534 protei…
c100829_g1_i1	c100829_g1_i1	Necrotic leaves, late-season	0.073	0.095	Gene of unknown function	Gene of unknown function	PGSC0003DMT400080758	PGSC0003DMP400054756	PGSC0003DMG400031453	35.2	not assigned.unknown	PGSC0003DMT400080758
c100842_g1_i1	c100842_g1_i1	Necrotic leaves, late-season	-0.027	-0.038	Glyceraldehyde-3-phosphate dehydrogenase A, chloroplastic	Glyceraldehyde-3-phosphate dehydrogenase A, chloroplastic	PGSC0003DMT400030050	PGSC0003DMP400020414	PGSC0003DMG400011530	1.3.4	PS.calvin cycle.GAP	highly similar to ( 605) AT1G12900 | Symbols: GAPA-2 | GAPA-2 (GLYCERALDEHYDE 3-PHOSPHATE DEHYDROGENASE A SUBUNIT 2); NAD or NADH binding / binding / catalytic/ glyceraldehyde-3-phosphate dehydrogenase (phosphorylating)/ glyceraldehyde-3-phosphate dehydrogenase | chr1:4392634-4393850 REVERSEhighly similar to ( 642) G3PA_TOBAC Glyceraldehyde-3-phosphate dehydrogenase A, chloroplast precursor (EC 1…
c100862_g1_i1	c100862_g1_i1	Necrotic leaves, late-season	0.017	0.00052	RNase H family protein	RNase H family protein	PGSC0003DMT400047931	PGSC0003DMP400032455	PGSC0003DMG400018630	35.2	not assigned.unknown	PGSC0003DMT400047931
c100882_g1_i1	c100882_g1_i1	Necrotic leaves, late-season	0.12	0.13	Conserved gene of unknown function	Conserved gene of unknown function	PGSC0003DMT400042213	PGSC0003DMP400028620	PGSC0003DMG400016381	35.2	not assigned.unknown	very weakly similar to (86.3) AT3G11600 | Symbols: | unknown protein | chr3:3667337-3667690 FORWARD PGSC0003DMT400042213
c100895_g1_i1	c100895_g1_i1	Necrotic leaves, late-season	0.12	0.16	Xyloglucan endotransglycosylase/hydrolase 16 protein	Xyloglucan endotransglycosylase/hydrolase 16 protein	PGSC0003DMT400067358	PGSC0003DMP400045445	PGSC0003DMG400026189	10.7	cell wall.modification	moderately similar to ( 442) AT4G03210 | Symbols: XTH9 | XTH9 (XYLOGLUCAN ENDOTRANSGLUCOSYLASE/HYDROLASE 9); hydrolase, acting on glycosyl bonds / xyloglucan:xyloglucosyl transferase | chr4:1416107-1417197 FORWARDmoderately similar to ( 308) XTH_SOYBN Probable xyloglucan endotransglucosylase/hydrolase precursor (EC 2.4.1.207) (Fragment) - Glycine max (Soybean)moderately similar to ( 347) loc_os04…
c100896_g1_i1	c100896_g1_i1	Necrotic leaves, late-season	0.077	0.083	Heterogeneous nuclear ribonucleoprotein	Heterogeneous nuclear ribonucleoprotein	PGSC0003DMT400018982	PGSC0003DMP400013023	PGSC0003DMG400007354	27.4	RNA.RNA binding	moderately similar to ( 217) AT3G20890 | Symbols: | RNA binding / nucleic acid binding / nucleotide binding | chr3:7320218-7321054 FORWARDweakly similar to ( 182) loc_os11g03890 12011.m04584 protein RNA binding protein, putative, expressed PGSC0003DMT400018982
c100898_g1_i2	c100898_g1_i2	Necrotic leaves, late-season	0.059	0.061	T-complex protein 1 epsilon subunit	Phosphoglycerate/bisphosphoglycerate mutase	PGSC0003DMT400073544	PGSC0003DMP400049762	PGSC0003DMG402028569	29.6	protein.folding	moderately similar to ( 486) AT1G24510 | Symbols: | T-complex protein 1 epsilon subunit, putative / TCP-1-epsilon, putative / chaperonin, putative | chr1:8685504-8687660 REVERSEmoderately similar to ( 481) TCPE2_AVESA T-complex protein 1 subunit epsilon (TCP-1-epsilon) (CCT-epsilon) (TCP-K36) - Avena sativa (Oat)moderately similar to ( 494) loc_os06g36700 12006.m08205 protein T-complex protein 1 …
c100903_g1_i1	c100903_g1_i1	Necrotic leaves, late-season	0.36	0.21	CP12	CP12	PGSC0003DMT400023336	PGSC0003DMP400015906	PGSC0003DMG400009042	35.2	not assigned.unknown	CP12 PGSC0003DMT400023336
c100962_g1_i1	c100962_g1_i1	Necrotic leaves, late-season	0.3	0.3	Homeobox-leucine zipper protein ATHB-52	Homeobox-leucine zipper protein ATHB-52	PGSC0003DMT400081296	PGSC0003DMP400055009	PGSC0003DMG400031777	27.3.22	RNA.regulation of transcription.HB,Homeobox transcription factor family	very weakly similar to (88.6) AT3G01470 | Symbols: ATHB-1, ATHB1, HD-ZIP-1, HAT5 | ATHB-1 (ARABIDOPSIS THALIANA HOMEOBOX 1); DNA binding / protein homodimerization/ sequence-specific DNA binding / transcription activator/ transcription factor | chr3:182648-184034 REVERSEvery weakly similar to (92.0) loc_os10g26500 12010.m05590 protein homeodomain-leucine zipper transcription factor TaHDZipI-2, pu…
c100968_g1_i1	c100968_g1_i1	Necrotic leaves, late-season	0.11	0.13	DnaJ homolog protein	DnaJ homolog protein	PGSC0003DMT400066980	PGSC0003DMP400045169	PGSC0003DMG400026036	20.2.1	stress.abiotic.heat	moderately similar to ( 488) AT5G22060 | Symbols: ATJ2, J2 | ATJ2; protein binding | chr5:7303798-7305668 REVERSEhighly similar to ( 509) DNJH_CUCSA DnaJ protein homolog (DNAJ-1) - Cucumis sativus (Cucumber)highly similar to ( 535) loc_os02g43930 12002.m33427 protein dnaJ protein homolog 2, putative, expressedDnaJ PRK10767 DnaJ DnaJ_CXXCXGXG PRK10266 DnaJ PGSC0003DMT400066980
c100968_g1_i2	c100968_g1_i2	Necrotic leaves, late-season	0.072	0.088	DnaJ homolog protein	DnaJ homolog protein	PGSC0003DMT400066980	PGSC0003DMP400045169	PGSC0003DMG400026036	20.2.1	stress.abiotic.heat	moderately similar to ( 488) AT5G22060 | Symbols: ATJ2, J2 | ATJ2; protein binding | chr5:7303798-7305668 REVERSEhighly similar to ( 509) DNJH_CUCSA DnaJ protein homolog (DNAJ-1) - Cucumis sativus (Cucumber)highly similar to ( 535) loc_os02g43930 12002.m33427 protein dnaJ protein homolog 2, putative, expressedDnaJ PRK10767 DnaJ DnaJ_CXXCXGXG PRK10266 DnaJ PGSC0003DMT400066980
c100975_g1_i1	c100975_g1_i1	Necrotic leaves, late-season	-0.13	-0.097	SLL2-S9-protein	SLL2-S9-protein	PGSC0003DMT400078618	PGSC0003DMP400053282	PGSC0003DMG400030596	35.2	not assigned.unknown	moderately similar to ( 421) AT1G66680 | Symbols: AR401 | AR401 | chr1:24866352-24868888 REVERSEmoderately similar to ( 297) loc_os01g03090 12001.m42844 protein SLL2, putative, expressed PGSC0003DMT400078618
c100975_g2_i1	c100975_g2_i1	Necrotic leaves, late-season	0.11	0.061	SLL2-S9-protein	SLL2-S9-protein	PGSC0003DMT400078618	PGSC0003DMP400053282	PGSC0003DMG400030596	35.2	not assigned.unknown	moderately similar to ( 421) AT1G66680 | Symbols: AR401 | AR401 | chr1:24866352-24868888 REVERSEmoderately similar to ( 297) loc_os01g03090 12001.m42844 protein SLL2, putative, expressed PGSC0003DMT400078618
c100979_g1_i1	c100979_g1_i1	Necrotic leaves, late-season	-0.11	-0.084	Polyubiquitin	Polyubiquitin	PGSC0003DMT400037401	PGSC0003DMP400025426	PGSC0003DMG400014430	29.5.11.1	protein.degradation.ubiquitin.ubiquitin	highly similar to ( 657) AT4G05320 | Symbols: UBQ10 | UBQ10 (POLYUBIQUITIN 10); protein binding | chr4:2718559-2719932 FORWARDweakly similar to ( 134) UBIQ_WHEAT Ubiquitin - Triticum aestivum (Wheat)highly similar to ( 659) loc_os04g53620 12004.m101663 protein polyubiquitin OUB2, putative, expressedUbiquitin UBQ Nedd8 ubiquitin UBL PGSC0003DMT400037401
c100979_g2_i1	c100979_g2_i1	Necrotic leaves, late-season	-0.1	-0.021	Ubiquitin fusion protein	Ubiquitin fusion protein	PGSC0003DMT400047686	PGSC0003DMP400032298	PGSC0003DMG400018533	29.5.11.1	protein.degradation.ubiquitin.ubiquitin	moderately similar to ( 233) AT3G52590 | Symbols: UBQ1, EMB2167, ERD16, HAP4 | UBQ1 (UBIQUITIN EXTENSION PROTEIN 1); protein binding / structural constituent of ribosome | chr3:19505668-19506681 FORWARDweakly similar to ( 144) UBIQ_WHEAT Ubiquitin - Triticum aestivum (Wheat)moderately similar to ( 232) loc_os09g39500 12009.m60242 protein ubiquitin fusion protein, putative, expressedUbiquitin UBQ …
c100998_g1_i1	c100998_g1_i1	Necrotic leaves, late-season	-0.12	-0.12	Ubiquitin fusion protein	Ubiquitin fusion protein	PGSC0003DMT400047686	PGSC0003DMP400032298	PGSC0003DMG400018533	29.5.11.1	protein.degradation.ubiquitin.ubiquitin	moderately similar to ( 233) AT3G52590 | Symbols: UBQ1, EMB2167, ERD16, HAP4 | UBQ1 (UBIQUITIN EXTENSION PROTEIN 1); protein binding / structural constituent of ribosome | chr3:19505668-19506681 FORWARDweakly similar to ( 144) UBIQ_WHEAT Ubiquitin - Triticum aestivum (Wheat)moderately similar to ( 232) loc_os09g39500 12009.m60242 protein ubiquitin fusion protein, putative, expressedUbiquitin UBQ …
c100998_g1_i2	c100998_g1_i2	Necrotic leaves, late-season	-0.0056	0.029	Ubiquitin fusion protein	Ubiquitin fusion protein	PGSC0003DMT400047686	PGSC0003DMP400032298	PGSC0003DMG400018533	29.5.11.1	protein.degradation.ubiquitin.ubiquitin	moderately similar to ( 233) AT3G52590 | Symbols: UBQ1, EMB2167, ERD16, HAP4 | UBQ1 (UBIQUITIN EXTENSION PROTEIN 1); protein binding / structural constituent of ribosome | chr3:19505668-19506681 FORWARDweakly similar to ( 144) UBIQ_WHEAT Ubiquitin - Triticum aestivum (Wheat)moderately similar to ( 232) loc_os09g39500 12009.m60242 protein ubiquitin fusion protein, putative, expressedUbiquitin UBQ …
c101002_g1_i1	c101002_g1_i1	Necrotic leaves, late-season	-0.13	-0.11	EMB1865	EMB1865	PGSC0003DMT400014644	PGSC0003DMP400010135	PGSC0003DMG401005721	33.99	development.unspecified	highly similar to ( 789) AT3G18390 | Symbols: EMB1865 | EMB1865 (embryo defective 1865); RNA binding | chr3:6313572-6317584 FORWARDhighly similar to ( 744) loc_os05g47850 12005.m08857 protein CRS1, putative, expressedCRS1_YhbY PGSC0003DMT400014644
c101028_g1_i1	c101028_g1_i1	Necrotic leaves, late-season	-0.091	-0.087	Early nodulin 75 protein	Early nodulin 75 protein	PGSC0003DMT400082415	PGSC0003DMP400055570	PGSC0003DMG400032534	35.2	not assigned.unknown	PGSC0003DMT400082415
c101041_g1_i1	c101041_g1_i1	Necrotic leaves, late-season	-0.042	0.0041	Nematode resistance	Nematode resistance	PGSC0003DMT400028484	PGSC0003DMP400019381	PGSC0003DMG400010964	20.1.7	stress.biotic.PR-proteins	weakly similar to ( 175) AT4G12010 | Symbols: | disease resistance protein (TIR-NBS-LRR class), putative | chr4:7197325-7201393 REVERSEvery weakly similar to (89.0) loc_os01g15580 12001.m08156 protein disease resistance protein RGA2, putative, expressed PGSC0003DMT400028484
c101054_g1_i1	c101054_g1_i1	Necrotic leaves, late-season	0.061	0.062	Copper-transporting atpase paa1	Copper-transporting atpase paa1	PGSC0003DMT400032707	PGSC0003DMP400022228	PGSC0003DMG400012559	34.12	transport.metal	weakly similar to ( 130) AT4G33520 | Symbols: PAA1, HMA6 | PAA1 (P-TYPE ATP-ASE 1); ATPase, coupled to transmembrane movement of ions, phosphorylative mechanism / copper ion transmembrane transporter | chr4:16118993-16125849 FORWARDweakly similar to ( 112) loc_os08g37950 12008.m07780 protein copper-transporting ATPase PAA1, putative, expressed PGSC0003DMT400032707
c101058_g1_i1	c101058_g1_i1	Necrotic leaves, late-season	-0.086	-0.16	Kinase	Kinase	PGSC0003DMT400011279	PGSC0003DMP400007838	PGSC0003DMG400004415	29.4	protein.postranslational modification	highly similar to ( 539) AT3G51630 | Symbols: WNK5, ZIK1, ATWNK5 | WNK5 (WITH NO LYSINE (K) KINASE 5); protein kinase | chr3:19149487-19151924 FORWARDmoderately similar to ( 448) loc_os12g02250 12012.m04226 protein mitogen-activated protein kinase, putative, expressedS_TKc S_TKc Pkinase Pkinase_Tyr TyrKc PTKc SPS1 PTKc_Jak1_rpt2 PTKc_Srm_Brk PTKc_Jak2_Jak3_rpt2 PTKc_Jak_rpt2 PGSC0003DMT400011279
c101079_g1_i1	c101079_g1_i1	Necrotic leaves, late-season	0.39	0.33	UPA15	UPA15	PGSC0003DMT400018425	PGSC0003DMP400012679	PGSC0003DMG400007150	10.2	cell wall.cellulose synthesis	highly similar to ( 820) AT5G22740 | Symbols: ATCSLA02, CSLA02, ATCSLA2 | ATCSLA02; mannan synthase/ transferase, transferring glycosyl groups | chr5:7555379-7559866 REVERSEhighly similar to ( 745) loc_os06g42020 12006.m08734 protein CSLA9 - cellulose synthase-like family A, expressedCOG1215 PRK11204 bcsA PGSC0003DMT400018425
c101087_g1_i1	c101087_g1_i1	Necrotic leaves, late-season	0.082	0.088	RNA-binding protein containing a PIN domain	RNA-binding protein containing a PIN domain	PGSC0003DMT400008843	PGSC0003DMP400006132	PGSC0003DMG400003436	35.2	not assigned.unknown	moderately similar to ( 380) AT2G02410 | Symbols: | unknown protein | chr2:632713-634613 FORWARDmoderately similar to ( 305) loc_os03g62610 12003.m11138 protein RNA-binding protein containing a PIN domain, putative, expressedDUF901 COG3688 PGSC0003DMT400008843
c101087_g1_i2	c101087_g1_i2	Necrotic leaves, late-season	0.14	0.083	RNA-binding protein containing a PIN domain	RNA-binding protein containing a PIN domain	PGSC0003DMT400008843	PGSC0003DMP400006132	PGSC0003DMG400003436	35.2	not assigned.unknown	moderately similar to ( 380) AT2G02410 | Symbols: | unknown protein | chr2:632713-634613 FORWARDmoderately similar to ( 305) loc_os03g62610 12003.m11138 protein RNA-binding protein containing a PIN domain, putative, expressedDUF901 COG3688 PGSC0003DMT400008843
c101087_g1_i3	c101087_g1_i3	Necrotic leaves, late-season	0.062	0.049	RNA-binding protein containing a PIN domain	RNA-binding protein containing a PIN domain	PGSC0003DMT400008843	PGSC0003DMP400006132	PGSC0003DMG400003436	35.2	not assigned.unknown	moderately similar to ( 380) AT2G02410 | Symbols: | unknown protein | chr2:632713-634613 FORWARDmoderately similar to ( 305) loc_os03g62610 12003.m11138 protein RNA-binding protein containing a PIN domain, putative, expressedDUF901 COG3688 PGSC0003DMT400008843
c101087_g1_i4	c101087_g1_i4	Necrotic leaves, late-season	0.014	0.024	Conserved gene of unknown function	RNA-binding protein containing a PIN domain	PGSC0003DMT400008844	PGSC0003DMP400006133	PGSC0003DMG400003436	35.2	not assigned.unknown	weakly similar to ( 198) AT2G02410 | Symbols: | unknown protein | chr2:632713-634613 FORWARDweakly similar to ( 137) loc_os03g62610 12003.m11138 protein RNA-binding protein containing a PIN domain, putative, expressedDUF901 PGSC0003DMT400008844
c101094_g1_i1	c101094_g1_i1	Necrotic leaves, late-season	0.25	0.26	Conserved gene of unknown function	Conserved gene of unknown function	PGSC0003DMT400050859	PGSC0003DMP400034329	PGSC0003DMG400019757	35.2	not assigned.unknown	moderately similar to ( 231) AT2G41120 | Symbols: | unknown protein | chr2:17141454-17142419 REVERSEmoderately similar to ( 204) loc_os11g03580 12011.m04554 protein expressed protein PGSC0003DMT400050859
c101096_g1_i1	c101096_g1_i1	Necrotic leaves, late-season	0.4	0.29	Conserved gene of unknown function	Conserved gene of unknown function	PGSC0003DMT400010658	PGSC0003DMP400007447	PGSC0003DMG400004163	35.2	not assigned.unknown	weakly similar to ( 101) AT1G07330 | Symbols: | unknown protein | chr1:2251131-2253585 FORWARD PGSC0003DMT400010658
c101099_g1_i1	c101099_g1_i1	Necrotic leaves, late-season	0.4	0.52	DNA-binding protein S1FA	DNA-binding protein S1FA	PGSC0003DMT400004441	PGSC0003DMP400003167	PGSC0003DMG400001772	27.3.81	RNA.regulation of transcription.S1FA	S1FA PGSC0003DMT400004441
c101109_g1_i1	c101109_g1_i1	Necrotic leaves, late-season	0.47	0.47	Chlorophyll a/b-binding protein PS II-Type I	Chlorophyll a/b-binding protein PS II-Type I	PGSC0003DMT400019031	PGSC0003DMP400013055	PGSC0003DMG400007375	1.1.1.1	PS.lightreaction.photosystem II.LHC-II	moderately similar to ( 365) AT1G29930 | Symbols: CAB1, AB140, CAB140, LHCB1.3 | CAB1 (CHLOROPHYLL A/B BINDING PROTEIN 1); chlorophyll binding | chr1:10478071-10478874 FORWARDmoderately similar to ( 413) CB21_TOBAC Chlorophyll a-b binding protein 16, chloroplast precursor (LHCII type I CAB-16) (LHCP) - Nicotiana tabacum (Common tobacco)moderately similar to ( 371) loc_os01g41710 12001.m42672 prot…
c101115_g1_i1	c101115_g1_i1	Necrotic leaves, late-season	0.47	0.31	SAUR family protein	SAUR family protein	PGSC0003DMT400077708	PGSC0003DMP400052628	PGSC0003DMG400030231	17.2.3	hormone metabolism.auxin.induced-regulated-responsive-activated	very weakly similar to (94.4) AT2G46690 | Symbols: | auxin-responsive family protein | chr2:19180904-19181269 FORWARD PGSC0003DMT400077708
c101124_g2_i1	c101124_g2_i1	Necrotic leaves, late-season	0.28	0.29	Calcium/calmodulin-dependent protein kinase CaMK3	Calcium/calmodulin-dependent protein kinase CaMK3	PGSC0003DMT400026076	PGSC0003DMP400017807	PGSC0003DMG400010059	29.4	protein.postranslational modification	highly similar to ( 867) AT3G50530 | Symbols: CRK | CRK (CDPK-related kinase); ATP binding / calcium ion binding / calcium-dependent protein serine/threonine phosphatase/ kinase/ protein kinase/ protein serine/threonine kinase | chr3:18753833-18756487 FORWARDhighly similar to ( 866) CRK_DAUCA CDPK-related protein kinase (EC 2.7.11.1) (PK421) - Daucus carota (Carrot)highly similar to ( 770) loc_os…
c101124_g3_i1	c101124_g3_i1	Necrotic leaves, late-season	-0.067	-0.04	Calcium/calmodulin-dependent protein kinase CaMK3	Calcium/calmodulin-dependent protein kinase CaMK3	PGSC0003DMT400026076	PGSC0003DMP400017807	PGSC0003DMG400010059	29.4	protein.postranslational modification	highly similar to ( 867) AT3G50530 | Symbols: CRK | CRK (CDPK-related kinase); ATP binding / calcium ion binding / calcium-dependent protein serine/threonine phosphatase/ kinase/ protein kinase/ protein serine/threonine kinase | chr3:18753833-18756487 FORWARDhighly similar to ( 866) CRK_DAUCA CDPK-related protein kinase (EC 2.7.11.1) (PK421) - Daucus carota (Carrot)highly similar to ( 770) loc_os…
c101144_g1_i1	c101144_g1_i1	Necrotic leaves, late-season	-0.19	-0.16	50S ribosomal protein L20	50S ribosomal protein L20	PGSC0003DMT400054606	PGSC0003DMP400036739	PGSC0003DMG400021190	29.2.1.1.3.2.20	protein.synthesis.ribosomal protein.prokaryotic.unknown organellar.50S subunit.L20	weakly similar to ( 189) AT1G16740 | Symbols: | ribosomal protein L20 family protein | chr1:5727773-5728950 FORWARDvery weakly similar to (89.4) RK20_CHLVU Chloroplast 50S ribosomal protein L20 - Chlorella vulgaris (Green alga)weakly similar to ( 200) loc_os01g53280 12001.m150706 protein 50S ribosomal protein L20, putative, expressedrplT RplT rpl20 Ribosomal_L20 PGSC0003DMT400054606
c101156_g1_i1	c101156_g1_i1	Necrotic leaves, late-season	0.044	-0.0054	S-antigen protein	S-antigen protein	PGSC0003DMT400022524	PGSC0003DMP400015353	PGSC0003DMG400008731	35.2	not assigned.unknown	PGSC0003DMT400022524
c101189_g1_i1	c101189_g1_i1	Necrotic leaves, late-season	0.2	0.17	Conserved gene of unknown function	Conserved gene of unknown function	PGSC0003DMT400031033	PGSC0003DMP400021071	PGSC0003DMG400011888	35.2	not assigned.unknown	very weakly similar to (90.9) AT1G27435 | Symbols: | unknown protein | chr1:9527956-9528814 REVERSE PGSC0003DMT400031033
c101196_g2_i1	c101196_g2_i1	Necrotic leaves, late-season	-0.15	0.17	Acyl CoA reductase	Acyl CoA reductase	PGSC0003DMT400019126	PGSC0003DMP400013115	PGSC0003DMG400007405	11.9.4.13	lipid metabolism.lipid degradation.beta-oxidation.acyl CoA reductase	highly similar to ( 615) AT4G33790 | Symbols: CER4, G7, FAR3 | CER4 (ECERIFERUM 4); fatty acyl-CoA reductase (alcohol-forming)/ oxidoreductase, acting on the CH-CH group of donors | chr4:16204325-16207891 REVERSEhighly similar to ( 514) loc_os08g20200 12008.m06087 protein male sterility protein 2, putative, expressedNAD_binding_4 PGSC0003DMT400019126
c101212_g1_i1	c101212_g1_i1	Necrotic leaves, late-season	0.46	0.45	ATP binding protein	ATP binding protein	PGSC0003DMT400041332	PGSC0003DMP400028011	PGSC0003DMG400016007	35.2	not assigned.unknown	PGSC0003DMT400041332
c101230_g1_i1	c101230_g1_i1	Necrotic leaves, late-season	0.19	0.22	Serine-threonine protein kinase, plant-type	Serine-threonine protein kinase, plant-type	PGSC0003DMT400088826	PGSC0003DMP400060501	PGSC0003DMG400038397	30.2.17	signalling.receptor kinases.DUF 26	moderately similar to ( 333) AT1G56140 | Symbols: | leucine-rich repeat family protein / protein kinase family protein | chr1:21001708-21007725 REVERSEmoderately similar to ( 222) NORK_MEDTR Nodulation receptor kinase precursor (EC 2.7.11.1) (Does not make infections protein 2) (Symbiosis receptor-like kinase) (MtSYMRK) - Medicago truncatula (Barrel medic)moderately similar to ( 403) loc_os04g563…
c101234_g1_i1	c101234_g1_i1	Necrotic leaves, late-season	-0.1	-0.12	Minor histocompatibility antigen H13	Conserved gene of unknown function	PGSC0003DMT400016652	PGSC0003DMP400011532	PGSC0003DMG400006509	29.5	protein.degradation	moderately similar to ( 293) AT1G63690 | Symbols: | protease-associated (PA) domain-containing protein | chr1:23618490-23622082 FORWARDmoderately similar to ( 291) loc_os02g57710 12002.m10792 protein signal peptide peptidase-like 2B, putative, expressedPeptidase_A22B PSN PGSC0003DMT400016652
c101275_g1_i1	c101275_g1_i1	Necrotic leaves, late-season	-0.029	-0.049	Smad nuclear interacting protein	Smad nuclear interacting protein	PGSC0003DMT400003739	PGSC0003DMP400002673	PGSC0003DMG400001473	31.4	cell.vesicle transport	moderately similar to ( 495) AT5G38840 | Symbols: | forkhead-associated domain-containing protein / FHA domain-containing protein | chr5:15551329-15554846 FORWARDhighly similar to ( 503) loc_os06g16430 12006.m06356 protein FHA domain containing protein, expressedFHA FHA PGSC0003DMT400003739
c101287_g1_i1	c101287_g1_i1	Necrotic leaves, late-season	0.011	-0.11	Gene of unknown function	Gene of unknown function	PGSC0003DMT400084928	PGSC0003DMP400056603	PGSC0003DMG400034499	35.2	not assigned.unknown	PGSC0003DMT400084928
c101289_g1_i1	c101289_g1_i1	Necrotic leaves, late-season	0.035	0.1	40S ribosomal protein S15a-2	40S ribosomal protein S15a-2	PGSC0003DMT400006425	PGSC0003DMP400004439	PGSC0003DMG400002509	29.2.1.2.1.515	protein.synthesis.ribosomal protein.eukaryotic.40S subunit.S15A	moderately similar to ( 211) AT2G19720 | Symbols: rps15ab | rps15ab (ribosomal protein S15A B); structural constituent of ribosome | chr2:8510223-8511258 REVERSEweakly similar to ( 138) RS15A_DAUCA 40S ribosomal protein S15a - Daucus carota (Carrot)moderately similar to ( 206) loc_os02g15610 12002.m06804 protein 40S ribosomal protein S15a, putative, expressedrps8p RpsH Ribosomal_S8 PGSC0003DMT400…
c101330_g1_i1	c101330_g1_i1	Necrotic leaves, late-season	-0.1	-0.053	Tir-nbs-lrr resistance protein	Tir-nbs-lrr resistance protein	PGSC0003DMT400020005	PGSC0003DMP400013664	PGSC0003DMG400007743	20.1.7	stress.biotic.PR-proteins	moderately similar to ( 425) AT5G36930 | Symbols: | disease resistance protein (TIR-NBS-LRR class), putative | chr5:14567771-14571916 REVERSEweakly similar to ( 120) loc_os11g10550 12011.m05250 protein NBS-LRR disease resistance protein, putative, expressedNB-ARC TIR TIR PGSC0003DMT400020005
c101366_g1_i1	c101366_g1_i1	Necrotic leaves, late-season	0.008	0.092	Transporter	Transporter	PGSC0003DMT400077340	PGSC0003DMP400052388	PGSC0003DMG400030080	34.99	transport.misc	moderately similar to ( 397) AT3G22410 | Symbols: | FUNCTIONS IN: molecular_function unknown; INVOLVED IN: biological_process unknown; LOCATED IN: cellular_component unknown; CONTAINS InterPro DOMAIN/s: Cellular retinaldehyde-binding/triple function, C-terminal (InterPro:IPR001251), Phosphatidylinositol transfer protein-like, N-terminal (InterPro:IPR011074); BEST Arabidopsis thaliana protein matc…
c101429_g1_i1	c101429_g1_i1	Necrotic leaves, late-season	0.22	0.2	Conserved gene of unknown function	Conserved gene of unknown function	PGSC0003DMT400056455	PGSC0003DMP400037982	PGSC0003DMG400021933	35.2	not assigned.unknown	moderately similar to ( 202) AT1G18730 | Symbols: NDF6 | NDF6 (NDH DEPENDENT FLOW 6) | chr1:6460625-6461464 FORWARDweakly similar to ( 160) loc_os02g51020 12002.m10136 protein expressed protein PGSC0003DMT400056455
c101429_g1_i2	c101429_g1_i2	Necrotic leaves, late-season	0.068	0.072	Conserved gene of unknown function	Conserved gene of unknown function	PGSC0003DMT400056455	PGSC0003DMP400037982	PGSC0003DMG400021933	35.2	not assigned.unknown	moderately similar to ( 202) AT1G18730 | Symbols: NDF6 | NDF6 (NDH DEPENDENT FLOW 6) | chr1:6460625-6461464 FORWARDweakly similar to ( 160) loc_os02g51020 12002.m10136 protein expressed protein PGSC0003DMT400056455
c101469_g1_i1	c101469_g1_i1	Necrotic leaves, late-season	-0.33	-0.21	Conserved gene of unknown function	Conserved gene of unknown function	PGSC0003DMT400065034	PGSC0003DMP400043851	PGSC0003DMG400025266	35.2	not assigned.unknown	PGSC0003DMT400065034
c101485_g1_i1	c101485_g1_i1	Necrotic leaves, late-season	0.064	-0.035	MAP kinase	MAP kinase	PGSC0003DMT400077272	PGSC0003DMP400052344	PGSC0003DMG400030058	29.4	protein.postranslational modification	highly similar to ( 639) AT3G45640 | Symbols: ATMPK3, MPK3 | ATMPK3 (ARABIDOPSIS THALIANA MITOGEN-ACTIVATED PROTEIN KINASE 3); MAP kinase/ kinase/ protein binding / protein kinase | chr3:16756918-16758476 FORWARDhighly similar to ( 585) NTF4_TOBAC Mitogen-activated protein kinase homolog NTF4 (EC 2.7.11.24) (P45) - Nicotiana tabacum (Common tobacco)highly similar to ( 582) loc_os03g17700 12003.m0…
c101497_g1_i1	c101497_g1_i1	Necrotic leaves, late-season	0.27	0.072	Conserved gene of unknown function	Conserved gene of unknown function	PGSC0003DMT400039557	PGSC0003DMP400026821	PGSC0003DMG400015303	35.2	not assigned.unknown	PGSC0003DMT400039557
c101501_g1_i1	c101501_g1_i1	Necrotic leaves, late-season	0.019	-0.031	UDP-apiose/xylose synthase	UDP-apiose/xylose synthase	PGSC0003DMT400072137	PGSC0003DMP400048766	PGSC0003DMG400028069
c101528_g1_i1	c101528_g1_i1	Necrotic leaves, late-season	0.19	0.22	Methyl binding domain protein	Methyl binding domain protein	PGSC0003DMT400051836	PGSC0003DMP400034906	PGSC0003DMG402020117	27.3.59	RNA.regulation of transcription.Methyl binding domain proteins	weakly similar to ( 176) AT3G63030 | Symbols: MBD4 | MBD4; DNA binding / DNA demethylase/ methyl-CpG binding | chr3:23295394-23296425 FORWARDweakly similar to ( 148) loc_os05g33550 12005.m07587 protein methyl-binding domain protein MBD101, putative, expressed PGSC0003DMT400051836
c101546_g1_i1	c101546_g1_i1	Necrotic leaves, late-season	-0.027	-0.074	Catalytic/ oxidoreductase, acting on NADH or NADPH	Catalytic/ oxidoreductase, acting on NADH or NADPH	PGSC0003DMT400063376	PGSC0003DMP400042671	PGSC0003DMG400024653	35.2	not assigned.unknown	very weakly similar to (94.4) AT5G61220 | Symbols: | complex 1 family protein / LVR family protein | chr5:24626057-24626320 REVERSEvery weakly similar to (98.6) loc_os08g14070 12008.m05532 protein catalytic/ oxidoreductase, acting on NADH or NADPH, putative, expressed PGSC0003DMT400063376
c101546_g2_i1	c101546_g2_i1	Necrotic leaves, late-season	0.091	0.054	Conserved gene of unknown function	Conserved gene of unknown function	PGSC0003DMT400060715	PGSC0003DMP400040857	PGSC0003DMG400023613	30.2.11	signalling.receptor kinases.leucine rich repeat XI	moderately similar to ( 293) AT5G46330 | Symbols: FLS2 | FLS2 (FLAGELLIN-SENSITIVE 2); ATP binding / kinase/ protein binding / protein serine/threonine kinase/ transmembrane receptor protein serine/threonine kinase | chr5:18791802-18795407 FORWARDmoderately similar to ( 273) RPK1_IPONI Receptor-like protein kinase precursor (EC 2.7.11.1) - Ipomoea nil (Japanese morning glory) (Pharbitis nil)moder…
c101550_g1_i1	c101550_g1_i1	Necrotic leaves, late-season	-0.085	-0.047	Conserved gene of unknown function	Conserved gene of unknown function	PGSC0003DMT400057803	PGSC0003DMP400038916	PGSC0003DMG400022440	33.99	development.unspecified	weakly similar to ( 183) AT2G20740 | Symbols: | FUNCTIONS IN: molecular_function unknown; INVOLVED IN: biological_process unknown; LOCATED IN: endomembrane system, integral to membrane; EXPRESSED IN: 23 plant structures; EXPRESSED DURING: 15 growth stages; CONTAINS InterPro DOMAIN/s: Tetraspanin (InterPro:IPR018499); BEST Arabidopsis thaliana protein match is: unknown protein (TAIR:AT2G20230.1); …
c101550_g1_i2	c101550_g1_i2	Necrotic leaves, late-season	-0.1	-0.078	Conserved gene of unknown function	Conserved gene of unknown function	PGSC0003DMT400057803	PGSC0003DMP400038916	PGSC0003DMG400022440	33.99	development.unspecified	weakly similar to ( 183) AT2G20740 | Symbols: | FUNCTIONS IN: molecular_function unknown; INVOLVED IN: biological_process unknown; LOCATED IN: endomembrane system, integral to membrane; EXPRESSED IN: 23 plant structures; EXPRESSED DURING: 15 growth stages; CONTAINS InterPro DOMAIN/s: Tetraspanin (InterPro:IPR018499); BEST Arabidopsis thaliana protein match is: unknown protein (TAIR:AT2G20230.1); …
c101589_g1_i1	c101589_g1_i1	Necrotic leaves, late-season	-0.24	-0.27	Conserved gene of unknown function	Conserved gene of unknown function	PGSC0003DMT400083698	PGSC0003DMP400056018	PGSC0003DMG400033541	35.2	not assigned.unknown	very weakly similar to (84.0) AT3G01060 | Symbols: | unknown protein | chr3:16831-18782 REVERSEvery weakly similar to (86.3) loc_os05g43650 12005.m08492 protein expressed protein PGSC0003DMT400083698
c101627_g1_i1	c101627_g1_i1	Necrotic leaves, late-season	0.16	0.21	3-hydroxy-3-methylglutaryl coenzyme A synthase	3-hydroxy-3-methylglutaryl coenzyme A synthase	PGSC0003DMT400032619	PGSC0003DMP400022158	PGSC0003DMG400012522	16.1.2.2	secondary metabolism.isoprenoids.mevalonate pathway.HMG-CoA synthase	highly similar to ( 746) AT4G11820 | Symbols: MVA1 | MVA1; acetyl-CoA C-acetyltransferase/ hydroxymethylglutaryl-CoA synthase | chr4:7109124-7111901 REVERSEhighly similar to ( 717) loc_os09g34960 12009.m06496 protein hydroxymethylglutaryl-CoA synthase, putative, expressedHMG_CoA_synt_C PksG HMG_CoA_synt_N init_cond_enzymes PRK04262 PGSC0003DMT400032619
c101635_g1_i1	c101635_g1_i1	Necrotic leaves, late-season	0.34	0.31	Bile acid:Na+ symporter family protein	Bile acid:Na+ symporter family protein	PGSC0003DMT400074310	PGSC0003DMP400050321	PGSC0003DMG400028882	34.14	transport.unspecified cations	moderately similar to ( 442) AT3G25410 | Symbols: | bile acid:sodium symporter family protein | chr3:9214565-9216331 REVERSEmoderately similar to ( 396) loc_os02g27490 12002.m100209 protein bile acid sodium symporter, putative, expressedCOG0385 SBF PGSC0003DMT400074310
c101651_g1_i1	c101651_g1_i1	Necrotic leaves, late-season	-0.071	-0.046	UPA16	UPA16	PGSC0003DMT400081212	PGSC0003DMP400054950	PGSC0003DMG400031742	33.99	development.unspecified	moderately similar to ( 256) AT3G48740 | Symbols: | nodulin MtN3 family protein | chr3:18052814-18054663 REVERSEmoderately similar to ( 247) loc_os11g31190 12011.m07024 protein mtN3-like protein, putative, expressedMtN3_slv PGSC0003DMT400081212
c101698_g1_i1	c101698_g1_i1	Necrotic leaves, late-season	0.27	0.21	SAP domain-containing protein	SAP domain-containing protein	PGSC0003DMT400039414	PGSC0003DMP400026734	PGSC0003DMG400015243	28.99	DNA.unspecified	weakly similar to ( 143) AT5G63460 | Symbols: | SAP domain-containing protein | chr5:25413605-25415399 REVERSEweakly similar to ( 107) loc_os11g29340 12011.m06844 protein DNA binding protein, putative, expressed PGSC0003DMT400039414
c101754_g2_i1	c101754_g2_i1	Necrotic leaves, late-season	-0.14	-0.048	Acyl-CoA synthetase	Acyl-CoA synthetase	PGSC0003DMT400076909	PGSC0003DMP400052109	PGSC0003DMG400029915	11.1.8	lipid metabolism.FA synthesis and FA elongation.acyl coa ligase	highly similar to ( 739) AT3G48990 | Symbols: | AMP-dependent synthetase and ligase family protein | chr3:18159031-18161294 REVERSEweakly similar to ( 159) 4CL1_TOBAC 4-coumarate--CoA ligase 1 (EC 6.2.1.12) (4CL 1) (4-coumaroyl-CoA synthase 1) - Nicotiana tabacum (Common tobacco)highly similar to ( 602) loc_os04g58710 12004.m35525 protein peroxisomal-coenzyme A synthetase, putative, expressedCaiC…
c101756_g1_i1	c101756_g1_i1	Necrotic leaves, late-season	-0.11	-0.058	40S ribosomal protein S24	40S ribosomal protein S24	PGSC0003DMT400051640	PGSC0003DMP400034764	PGSC0003DMG401020055	29.2.1.2.1.24	protein.synthesis.ribosomal protein.eukaryotic.40S subunit.S24	weakly similar to ( 187) AT5G28060 | Symbols: | 40S ribosomal protein S24 (RPS24B) | chr5:10069791-10070792 REVERSEweakly similar to ( 173) loc_os02g13530 12002.m06599 protein 40S ribosomal protein S24, putative, expressedRPS24A Ribosomal_S24e PGSC0003DMT400051640
c101813_g1_i1	c101813_g1_i1	Necrotic leaves, late-season	0.1	0.15	ARF GTPase activator	ARF GTPase activator	PGSC0003DMT400078786	PGSC0003DMP400053401	PGSC0003DMG400030656	27.3.11	RNA.regulation of transcription.C2H2 zinc finger family	moderately similar to ( 227) AT1G73580 | Symbols: | C2 domain-containing protein | chr1:27654841-27655518 FORWARDweakly similar to ( 199) loc_os02g22130 12002.m07451 protein GTPase activating protein, putative, expressed PGSC0003DMT400078786
c101821_g1_i1	c101821_g1_i1	Necrotic leaves, late-season	-0.065	-0.051	60S ribosomal protein L9	60S ribosomal protein L9	PGSC0003DMT400064920	PGSC0003DMP400043765	PGSC0003DMG400025212	29.2.1.2.2.9	protein.synthesis.ribosomal protein.eukaryotic.60S subunit.L9	moderately similar to ( 315) AT1G33140 | Symbols: PGY2 | PGY2 (PIGGYBACK2); structural constituent of ribosome | chr1:12023360-12024502 FORWARDmoderately similar to ( 307) RL9_PEA 60S ribosomal protein L9 (Gibberellin-regulated protein GA) - Pisum sativum (Garden pea)moderately similar to ( 306) loc_os09g31180 12009.m060014 protein 60S ribosomal protein L9, putative, expressedrpl6p RplF PGSC0003D…
c101833_g1_i1	c101833_g1_i1	Necrotic leaves, late-season	0.024	-0.11	Nonspecific lipid transfer protein	Nonspecific lipid transfer protein	PGSC0003DMT400056028	PGSC0003DMP400037717	PGSC0003DMG400021763	26.21	misc.protease inhibitor/seed storage/lipid transfer protein (LTP) family protein	very weakly similar to (80.9) AT1G48750 | Symbols: | protease inhibitor/seed storage/lipid transfer protein (LTP) family protein | chr1:18036019-18036303 FORWARDnsLTP2 PGSC0003DMT400056028
c101857_g1_i1	c101857_g1_i1	Necrotic leaves, late-season	0.15	0.025	3-deoxy-d-manno-octulosonic-acid transferase	3-deoxy-d-manno-octulosonic-acid transferase	PGSC0003DMT400072409	PGSC0003DMP400048959	PGSC0003DMG400028176	3.5	minor CHO metabolism.others	moderately similar to ( 497) AT5G03770 | Symbols: | 3-deoxy-D-manno-octulosonic acid transferase-related | chr5:995191-997622 FORWARDmoderately similar to ( 438) loc_os01g63840 12001.m43282 protein 3-deoxy-D-manno-octulosonic-acid transferase, putative, expressedPRK05749 KdtA Glycos_transf_N PGSC0003DMT400072409
c101858_g2_i1	c101858_g2_i1	Necrotic leaves, late-season	0.075	0.094	Protein translocase	Protein translocase	PGSC0003DMT400024780	PGSC0003DMP400016933	PGSC0003DMG400009579	29.3.3	protein.targeting.chloroplast	nearly identical (1001) AT3G16620 | Symbols: ATTOC120, TOC120 | ATTOC120; GTP binding | chr3:5658469-5661738 REVERSEweakly similar to ( 130) TOC34_PEA Translocase of chloroplast 34 (EC 3.6.5.-) (34 kDa chloroplast outer envelope protein) (GTP-binding protein OEP34) (GTP-binding protein IAP34) - Pisum sativum (Garden pea)highly similar to ( 853) loc_os10g40110 12010.m06783 protein ATTOC132/TOC132,…
c101872_g1_i1	c101872_g1_i1	Necrotic leaves, late-season	0.19	0.1	Gene of unknown function	Gene of unknown function	PGSC0003DMT400059918	PGSC0003DMP400040295	PGSC0003DMG400023305	35.2	not assigned.unknown	PGSC0003DMT400059918
c101875_g1_i1	c101875_g1_i1	Necrotic leaves, late-season	-0.23	-0.089	Gibberellin receptor GID1	Gibberellin receptor GID1	PGSC0003DMT400066386	PGSC0003DMP400044752	PGSC0003DMG400025816	24	Biodegradation of Xenobiotics	moderately similar to ( 292) AT2G03550 | Symbols: | hydrolase | chr2:1077080-1078018 FORWARDweakly similar to ( 127) GID1_ORYSA Gibberellin receptor GID1 (EC 3.-.-.-) (Gibberellin-insensitive dwarf protein 1) (Protein GIBBERELLIN INSENSITIVE DWARF1) - Oryza sativa (Rice)moderately similar to ( 261) loc_os08g37060 12008.m07693 protein gibberellin receptor GID1L2, putative, expressedAbhydrolase_3 A…
c101917_g1_i1	c101917_g1_i1	Necrotic leaves, late-season	-0.086	0.055	Non-specific lipid-transfer protein	Non-specific lipid-transfer protein	PGSC0003DMT400031199	PGSC0003DMP400021166	PGSC0003DMG400011951	11.6	lipid metabolism.lipid transfer proteins etc	weakly similar to ( 140) NLTP2_TOBAC Nonspecific lipid-transfer protein 2 precursor (LTP 2) - Nicotiana tabacum (Common tobacco)nsLTP1 PGSC0003DMT400031199
c101917_g2_i1	c101917_g2_i1	Necrotic leaves, late-season	-0.0047	-0.037	Non-specific lipid-transfer protein 2	Non-specific lipid-transfer protein 2	PGSC0003DMT400031201	PGSC0003DMP400021168	PGSC0003DMG400011953	11.6	lipid metabolism.lipid transfer proteins etc	weakly similar to ( 124) NLTP2_TOBAC Nonspecific lipid-transfer protein 2 precursor (LTP 2) - Nicotiana tabacum (Common tobacco)nsLTP1 PGSC0003DMT400031201
c101946_g1_i1	c101946_g1_i1	Necrotic leaves, late-season	-0.038	-0.067	Gene of unknown function	Beta-ketoacyl-ACP synthase II	PGSC0003DMT400035343	PGSC0003DMP400024037	PGSC0003DMG400013579	35.2	not assigned.unknown	PGSC0003DMT400035343
c101999_g1_i1	c101999_g1_i1	Necrotic leaves, late-season	0.18	0.14	Proline-rich protein	Proline-rich protein	PGSC0003DMT400038473	PGSC0003DMP400026140	PGSC0003DMG400014850	26.21	misc.protease inhibitor/seed storage/lipid transfer protein (LTP) family protein	weakly similar to ( 118) AT2G45180 | Symbols: | protease inhibitor/seed storage/lipid transfer protein (LTP) family protein | chr2:18626377-18626781 FORWARDweakly similar to ( 106) 14KD_DAUCA 14 kDa proline-rich protein DC2.15 precursor - Daucus carota (Carrot)weakly similar to ( 105) loc_os03g01320 12003.m34972 protein NT16 polypeptide, putative, expressedHPS_like PGSC0003DMT400038473
c102001_g1_i1	c102001_g1_i1	Necrotic leaves, late-season	0.011	-0.077	Trans-2-enoyl CoA reductase	Trans-2-enoyl CoA reductase	PGSC0003DMT400075475	PGSC0003DMP400051117	PGSC0003DMG401029354	29.3.1	protein.targeting.nucleus	moderately similar to ( 314) AT3G45770 | Symbols: | oxidoreductase, zinc-binding dehydrogenase family protein | chr3:16805753-16807774 REVERSEmoderately similar to ( 282) loc_os11g01154 12011.m61736 protein trans-2-enoyl-CoA reductase, mitochondrial precursor, putative, expressedQor PGSC0003DMT400075475
c102001_g1_i2	c102001_g1_i2	Necrotic leaves, late-season	-0.096	-0.08	Trans-2-enoyl CoA reductase	Trans-2-enoyl CoA reductase	PGSC0003DMT400075475	PGSC0003DMP400051117	PGSC0003DMG401029354	29.3.1	protein.targeting.nucleus	moderately similar to ( 314) AT3G45770 | Symbols: | oxidoreductase, zinc-binding dehydrogenase family protein | chr3:16805753-16807774 REVERSEmoderately similar to ( 282) loc_os11g01154 12011.m61736 protein trans-2-enoyl-CoA reductase, mitochondrial precursor, putative, expressedQor PGSC0003DMT400075475
c102033_g1_i1	c102033_g1_i1	Necrotic leaves, late-season	-0.38	-0.38	BSD domain containing protein	BSD domain containing protein	PGSC0003DMT400063304	PGSC0003DMP400042620	PGSC0003DMG403024620	35.2	not assigned.unknown	weakly similar to ( 163) AT1G26300 | Symbols: | BSD domain-containing protein | chr1:9098937-9099746 REVERSEweakly similar to ( 196) loc_os02g49450 12002.m09979 protein BSD domain containing protein, expressed PGSC0003DMT400063304
c102036_g1_i1	c102036_g1_i1	Necrotic leaves, late-season	0.21	0.22	Conserved gene of unknown function	Conserved gene of unknown function	PGSC0003DMT400056039	PGSC0003DMP400037726	PGSC0003DMG400021769	35.2	not assigned.unknown	PGSC0003DMT400056039
c102042_g1_i1	c102042_g1_i1	Necrotic leaves, late-season	0.18	0.16	Basic 7S globulin 2 small subunit	Basic 7S globulin 2 small subunit	PGSC0003DMT400023190	PGSC0003DMP400015799	PGSC0003DMG400008982	29.5.4	protein.degradation.aspartate protease	moderately similar to ( 412) AT1G03220 | Symbols: | extracellular dermal glycoprotein, putative / EDGP, putative | chr1:787143-788444 FORWARDmoderately similar to ( 236) 7SB1_SOYBN Basic 7S globulin precursor (Bg) (SBg7S) [Contains: Basic 7S globulin high kDa subunit; Basic 7S globulin low kDa subunit] - Glycine max (Soybean)moderately similar to ( 391) loc_os05g33400 12005.m07572 protein basic 7…
c102084_g1_i1	c102084_g1_i1	Necrotic leaves, late-season	0.31	0.29	Gene of unknown function	Gene of unknown function	PGSC0003DMT400020038	PGSC0003DMP400013673	PGSC0003DMG400007752	35.2	not assigned.unknown	PGSC0003DMT400020038
c102121_g2_i1	c102121_g2_i1	Necrotic leaves, late-season	0.24	0.26	Translational initiation factor eIF1	Translational initiation factor eIF1	PGSC0003DMT400065815	PGSC0003DMP400044390	PGSC0003DMG400025619	29.2.3	protein.synthesis.initiation	weakly similar to ( 197) AT1G54290 | Symbols: | eukaryotic translation initiation factor SUI1, putative | chr1:20268710-20269390 REVERSEweakly similar to ( 198) SUI1_ORYSA Protein translation factor SUI1 homolog (Protein GOS2) (Translational initiation factor 1) (Protein eIF1) - Oryza sativa (Rice)weakly similar to ( 198) loc_os07g34589 12007.m29388 protein protein translation factor SUI1, putati…
c102152_g1_i1	c102152_g1_i1	Necrotic leaves, late-season	-0.026	-0.018	Gene of unknown function	Gene of unknown function	PGSC0003DMT400031461	PGSC0003DMP400021336	PGSC0003DMG400012065	35.2	not assigned.unknown	PGSC0003DMT400031461
c102162_g1_i1	c102162_g1_i1	Necrotic leaves, late-season	0.027	0.0084	Secretory carrier-associated membrane protein 1	Secretory carrier membrane protein	PGSC0003DMT400020330	PGSC0003DMP400013850	PGSC0003DMG400007861	34.99	transport.misc	moderately similar to ( 392) AT1G61250 | Symbols: SC3 | SC3 (SECRETORY CARRIER 3); transmembrane transporter | chr1:22586035-22588664 FORWARDmoderately similar to ( 381) loc_os07g37740 12007.m08024 protein SC3 protein, putative, expressedSCAMP PGSC0003DMT400020330
c102172_g1_i1	c102172_g1_i1	Necrotic leaves, late-season	0.063	0.15	Conserved gene of unknown function	Conserved gene of unknown function	PGSC0003DMT400067430	PGSC0003DMP400045490	PGSC0003DMG400026212	35.2	not assigned.unknown	PGSC0003DMT400067430
c102250_g2_i1	c102250_g2_i1	Necrotic leaves, late-season	0.25	0.26	Arsenical pump-driving atpase	Arsenical pump-driving atpase	PGSC0003DMT400026571	PGSC0003DMP400018135	PGSC0003DMG400010260	34.18.1	transport.unspecified anions.arsenite-transporting ATPase	highly similar to ( 536) AT1G01910 | Symbols: | anion-transporting ATPase, putative | chr1:313595-315644 REVERSEhighly similar to ( 518) loc_os09g34970 12009.m06497 protein arsenical pump-driving ATPase, putative, expressedArsA_ATPase ArsA_ATPase ArsA ArsA PGSC0003DMT400026571
c102266_g1_i1	c102266_g1_i1	Necrotic leaves, late-season	-0.094	-0.12	Histone H3.2	Histone H3.2	PGSC0003DMT400081769	PGSC0003DMP400055218	PGSC0003DMG400032112	28.1.3	DNA.synthesis/chromatin structure.histone	weakly similar to ( 189) AT4G40030 | Symbols: | histone H3.2 | chr4:18555840-18556417 REVERSEweakly similar to ( 180) H32_WHEAT Histone H3.2 - Triticum aestivum (Wheat)weakly similar to ( 186) loc_os06g06480 12006.m05373 protein core histone H2A/H2B/H3/H4 family protein, expressedH3 Histone HHT1 PGSC0003DMT400081769
c102266_g2_i1	c102266_g2_i1	Necrotic leaves, late-season	-0.0072	-0.013	Histone H3.2	Histone H3.2	PGSC0003DMT400081769	PGSC0003DMP400055218	PGSC0003DMG400032112	28.1.3	DNA.synthesis/chromatin structure.histone	weakly similar to ( 189) AT4G40030 | Symbols: | histone H3.2 | chr4:18555840-18556417 REVERSEweakly similar to ( 180) H32_WHEAT Histone H3.2 - Triticum aestivum (Wheat)weakly similar to ( 186) loc_os06g06480 12006.m05373 protein core histone H2A/H2B/H3/H4 family protein, expressedH3 Histone HHT1 PGSC0003DMT400081769
c102267_g1_i1	c102267_g1_i1	Necrotic leaves, late-season	-0.05	-0.097	Flavonol synthase/flavanone 3-hydroxylase	Flavonol synthase/flavanone 3-hydroxylase	PGSC0003DMT400001608	PGSC0003DMP400001199	PGSC0003DMG404000594	17.5.1	hormone metabolism.ethylene.synthesis-degradation	weakly similar to ( 145) AT3G19000 | Symbols: | oxidoreductase, 2OG-Fe(II) oxygenase family protein | chr3:6554004-6554987 REVERSEweakly similar to ( 140) ACCO2_MALDO 1-aminocyclopropane-1-carboxylate oxidase 2 (EC 1.14.17.4) (ACC oxidase 2) (Ethylene-forming enzyme) (EFE) - Malus domestica (Apple) (Malus sylvestris)moderately similar to ( 302) loc_os04g55070 12004.m10399 protein gibberellin 20 o…
c102293_g1_i1	c102293_g1_i1	Necrotic leaves, late-season	0.13	0.14	Non-imprinted in Prader-Willi/Angelman syndrome region protein	Non-imprinted in Prader-Willi/Angelman syndrome region protein	PGSC0003DMT400064075	PGSC0003DMP400043176	PGSC0003DMG401024899	34.1	transport.nucleotides	moderately similar to ( 469) AT1G71900 | Symbols: | FUNCTIONS IN: molecular_function unknown; INVOLVED IN: biological_process unknown; LOCATED IN: cellular_component unknown; EXPRESSED IN: 22 plant structures; EXPRESSED DURING: 13 growth stages; CONTAINS InterPro DOMAIN/s: Protein of unknown function DUF803 (InterPro:IPR008521); BEST Arabidopsis thaliana protein match is: permease-related (TAIR:A…
c102346_g1_i1	c102346_g1_i1	Necrotic leaves, late-season	-0.057	0.0054	Conserved gene of unknown function	Conserved gene of unknown function	PGSC0003DMT400068270	PGSC0003DMP400046118	PGSC0003DMG400026540	35.2	not assigned.unknown	weakly similar to ( 118) AT5G22580 | Symbols: | FUNCTIONS IN: molecular_function unknown; INVOLVED IN: biological_process unknown; LOCATED IN: chloroplast; EXPRESSED IN: 22 plant structures; EXPRESSED DURING: 13 growth stages; CONTAINS InterPro DOMAIN/s: Stress responsive alpha-beta barrel (InterPro:IPR013097), Dimeric alpha-beta barrel (InterPro:IPR011008); BEST Arabidopsis thaliana protein matc…
c102353_g1_i1	c102353_g1_i1	Necrotic leaves, late-season	-0.23	-0.2	1-aminocyclopropane-1-carboxylate oxidase	1-aminocyclopropane-1-carboxylate oxidase	PGSC0003DMT400043087	PGSC0003DMP400029229	PGSC0003DMG400016714	17.5.1	hormone metabolism.ethylene.synthesis-degradation	moderately similar to ( 454) AT1G05010 | Symbols: EFE, ACO4, EAT1 | EFE (ETHYLENE-FORMING ENZYME); 1-aminocyclopropane-1-carboxylate oxidase | chr1:1431419-1432695 REVERSEmoderately similar to ( 498) ACCO_ACTCH 1-aminocyclopropane-1-carboxylate oxidase (EC 1.14.17.4) (ACC oxidase) (Ethylene-forming enzyme) (EFE) - Actinidia chinensis (Kiwi) (Yangtao)moderately similar to ( 410) loc_os09g27820 120…
c102353_g2_i1	c102353_g2_i1	Necrotic leaves, late-season	0.12	0.2	1-aminocyclopropane-1-carboxylate oxidase	1-aminocyclopropane-1-carboxylate oxidase	PGSC0003DMT400043087	PGSC0003DMP400029229	PGSC0003DMG400016714	17.5.1	hormone metabolism.ethylene.synthesis-degradation	moderately similar to ( 454) AT1G05010 | Symbols: EFE, ACO4, EAT1 | EFE (ETHYLENE-FORMING ENZYME); 1-aminocyclopropane-1-carboxylate oxidase | chr1:1431419-1432695 REVERSEmoderately similar to ( 498) ACCO_ACTCH 1-aminocyclopropane-1-carboxylate oxidase (EC 1.14.17.4) (ACC oxidase) (Ethylene-forming enzyme) (EFE) - Actinidia chinensis (Kiwi) (Yangtao)moderately similar to ( 410) loc_os09g27820 120…
c102356_g1_i1	c102356_g1_i1	Necrotic leaves, late-season	-0.19	-0.19	60S ribosomal protein L30	60S ribosomal protein L30	PGSC0003DMT400070814	PGSC0003DMP400047878	PGSC0003DMG400027532	29.2.1.2.2.30	protein.synthesis.ribosomal protein.eukaryotic.60S subunit.L30	weakly similar to ( 191) AT1G77940 | Symbols: | 60S ribosomal protein L30 (RPL30B) | chr1:29304116-29305288 REVERSEweakly similar to ( 197) RL30_LUPLU 60S ribosomal protein L30 - Lupinus luteus (European yellow lupin)weakly similar to ( 174) loc_os05g41110 12005.m08287 protein 60S ribosomal protein L30, putative, expressedRPL30 PRK01018 Ribosomal_L7Ae PGSC0003DMT400070814
c102360_g1_i1	c102360_g1_i1	Necrotic leaves, late-season	0.058	-0.016	Zinc finger family protein	Zinc finger family protein	PGSC0003DMT400031790	PGSC0003DMP400021557	PGSC0003DMG400012196	29.5.11.4.2	protein.degradation.ubiquitin.E3.RING	weakly similar to ( 134) AT5G41350 | Symbols: | zinc finger (C3HC4-type RING finger) family protein | chr5:16542026-16543092 REVERSEweakly similar to ( 105) loc_os11g18947 12011.m28787 protein RHB1A, putative, expressed PGSC0003DMT400031790
c102391_g1_i1	c102391_g1_i1	Necrotic leaves, late-season	-0.35	-0.36	Ran GTPase binding protein	Ran GTPase binding protein	PGSC0003DMT400012396	PGSC0003DMP400008614	PGSC0003DMG401004858	31.2	cell.division	moderately similar to ( 384) AT1G54180 | Symbols: ATBRXL3, BRX-LIKE3 | BRX-LIKE3 (BREVIS RADIX-LIKE 3) | chr1:20227697-20229728 FORWARDmoderately similar to ( 348) loc_os08g36020 12008.m07591 protein water channel, putative, expressed PGSC0003DMT400012396
c102439_g2_i2	c102439_g2_i2	Necrotic leaves, late-season	0.092	0.014	Gene of unknown function	Gene of unknown function	PGSC0003DMT400035451	PGSC0003DMP400024103	PGSC0003DMG400013625	35.2	not assigned.unknown	PGSC0003DMT400035451
c102463_g1_i1	c102463_g1_i1	Necrotic leaves, late-season	0.12	0.15	Gip1	Gip1	PGSC0003DMT400083077	PGSC0003DMP400055795	PGSC0003DMG400033044	17.6.3	hormone metabolism.gibberelin.induced-regulated-responsive-activated	weakly similar to ( 108) AT1G74670 | Symbols: | gibberellin-responsive protein, putative | chr1:28053378-28053893 FORWARDvery weakly similar to ( 100) loc_os09g24840 12009.m22085 protein GAST1 protein precursor, putative, expressedGASA PGSC0003DMT400083077
c102463_g2_i1	c102463_g2_i1	Necrotic leaves, late-season	-0.0016	-0.066	Gip1	Gip1	PGSC0003DMT400050285	PGSC0003DMP400033943	PGSC0003DMG401019533	17.6.3	hormone metabolism.gibberelin.induced-regulated-responsive-activated	weakly similar to ( 117) AT1G74670 | Symbols: | gibberellin-responsive protein, putative | chr1:28053378-28053893 FORWARDweakly similar to ( 113) loc_os09g24840 12009.m22085 protein GAST1 protein precursor, putative, expressedGASA PGSC0003DMT400050285
c102473_g1_i1	c102473_g1_i1	Necrotic leaves, late-season	0.3	0.23	Conserved gene of unknown function	Conserved gene of unknown function	PGSC0003DMT400046124	PGSC0003DMP400031239	PGSC0003DMG400017905	35.2	not assigned.unknown	PGSC0003DMT400046124
c102474_g1_i1	c102474_g1_i1	Necrotic leaves, late-season	0.14	0.046	Gene of unknown function	Gene of unknown function	PGSC0003DMT400001732	PGSC0003DMP400001284	PGSC0003DMG400000648	35.2	not assigned.unknown	PGSC0003DMT400001732
c102508_g1_i1	c102508_g1_i1	Necrotic leaves, late-season	-0.06	-0.093	Receptor protein kinase CLAVATA1	Receptor protein kinase CLAVATA1	PGSC0003DMT400010618	PGSC0003DMP400007415	PGSC0003DMG400004146	30.2.11	signalling.receptor kinases.leucine rich repeat XI	nearly identical (1164) AT1G08590 | Symbols: | CLAVATA1 receptor kinase (CLV1) | chr1:2718859-2721948 FORWARDmoderately similar to ( 255) RPK1_IPONI Receptor-like protein kinase precursor (EC 2.7.11.1) - Ipomoea nil (Japanese morning glory) (Pharbitis nil)nearly identical (1053) loc_os02g02140 12002.m05564 protein receptor protein kinase CLAVATA1 precursor, putative, expressedS_TKc S_TKc Pkinase …
c102508_g2_i1	c102508_g2_i1	Necrotic leaves, late-season	0.16	0.061	Conserved gene of unknown function	Conserved gene of unknown function	PGSC0003DMT400009693	PGSC0003DMP400006756	PGSC0003DMG400003787	35.2	not assigned.unknown	PGSC0003DMT400009693
c102514_g1_i1	c102514_g1_i1	Necrotic leaves, late-season	0.36	0.31	Gibberellin-regulated protein 1	Gibberellin-regulated protein 1	PGSC0003DMT400023914	PGSC0003DMP400016314	PGSC0003DMG400009244	17.6.3	hormone metabolism.gibberelin.induced-regulated-responsive-activated	GASA PGSC0003DMT400023914
c102517_g1_i1	c102517_g1_i1	Necrotic leaves, late-season	-0.12	-0.085	Glycine-rich protein TomR2	Glycine-rich protein TomR2	PGSC0003DMT400045236	PGSC0003DMP400030651	PGSC0003DMG400017550	35.2	not assigned.unknown	PGSC0003DMT400045236
c102522_g1_i1	c102522_g1_i1	Necrotic leaves, late-season	0.33	0.31	Conserved gene of unknown function	Conserved gene of unknown function	PGSC0003DMT400068308	PGSC0003DMP400046151	PGSC0003DMG400026557	35.2	not assigned.unknown	moderately similar to ( 244) AT1G67170 | Symbols: | unknown protein | chr1:25127727-25129145 FORWARDweakly similar to ( 189) loc_os02g09890 12002.m77780 protein expressed protein PGSC0003DMT400068308
c102531_g1_i1	c102531_g1_i1	Necrotic leaves, late-season	-0.047	0.0097	Ubiquitin-protein ligase	Ubiquitin-protein ligase	PGSC0003DMT400007394	PGSC0003DMP400005142	PGSC0003DMG400002842	29.5.11.4.3.2	protein.degradation.ubiquitin.E3.SCF.FBOX	moderately similar to ( 305) AT1G13570 | Symbols: | F-box family protein | chr1:4642528-4643930 REVERSEweakly similar to ( 118) loc_os02g33400 12002.m08433 protein F-box domain containing protein, expressed PGSC0003DMT400007394
c102531_g3_i1	c102531_g3_i1	Necrotic leaves, late-season	-0.075	-0.13	Sn-1 protein	Sn-1 protein	PGSC0003DMT400020064	PGSC0003DMP400013690	PGSC0003DMG400007766	35.2	not assigned.unknown	PGSC0003DMT400020064
c102558_g1_i1	c102558_g1_i1	Necrotic leaves, late-season	-0.079	-0.12	Methyltransferase 1	MT-A70 family protein	PGSC0003DMT400059979	PGSC0003DMP400040341	PGSC0003DMG402023336	27.3.67	RNA.regulation of transcription.putative transcription regulator	moderately similar to ( 392) AT4G09980 | Symbols: EMB1691 | EMB1691 (EMBRYO DEFECTIVE 1691); S-adenosylmethionine-dependent methyltransferase/ methyltransferase/ nucleic acid binding | chr4:6249111-6252030 REVERSEvery weakly similar to (92.4) MTA70_MEDTR Putative N6-adenosine-methyltransferase MT-A70-like (EC 2.1.1.62) - Medicago truncatula (Barrel medic)moderately similar to ( 441) loc_os01g1618…
c102558_g2_i1	c102558_g2_i1	Necrotic leaves, late-season	-0.099	-0.13	MT-A70 family protein	MT-A70 family protein	PGSC0003DMT400059980	PGSC0003DMP400040342	PGSC0003DMG402023336	27.3.67	RNA.regulation of transcription.putative transcription regulator	highly similar to ( 543) AT4G09980 | Symbols: EMB1691 | EMB1691 (EMBRYO DEFECTIVE 1691); S-adenosylmethionine-dependent methyltransferase/ methyltransferase/ nucleic acid binding | chr4:6249111-6252030 REVERSEweakly similar to ( 125) MTA70_MEDTR Putative N6-adenosine-methyltransferase MT-A70-like (EC 2.1.1.62) - Medicago truncatula (Barrel medic)highly similar to ( 573) loc_os01g16180 12001.m1505…
c102593_g1_i1	c102593_g1_i1	Necrotic leaves, late-season	-0.31	-0.3	Molecular chaperone Hsp90-1	Molecular chaperone Hsp90-1	PGSC0003DMT400076601	PGSC0003DMP400051894	PGSC0003DMG400029787	20.2.1	stress.abiotic.heat	nearly identical (1049) AT5G56030 | Symbols: HSP81-2, ERD8, HSP90.2 | HSP81-2 (HEAT SHOCK PROTEIN 81-2); ATP binding | chr5:22686923-22689433 FORWARDnearly identical (1046) HSP81_ORYSA Heat shock protein 81-1 (HSP81-1) (Heat shock protein 82) - Oryza sativa (Rice)nearly identical (1046) loc_os08g39140 12008.m080203 protein heat shock protein 81-1, putative, expressedHSP90 PRK05218 HtpG PGSC0003DM…
c102593_g2_i1	c102593_g2_i1	Necrotic leaves, late-season	-0.037	-0.032	Molecular chaperone Hsp90-1	Molecular chaperone Hsp90-1	PGSC0003DMT400076601	PGSC0003DMP400051894	PGSC0003DMG400029787	20.2.1	stress.abiotic.heat	nearly identical (1049) AT5G56030 | Symbols: HSP81-2, ERD8, HSP90.2 | HSP81-2 (HEAT SHOCK PROTEIN 81-2); ATP binding | chr5:22686923-22689433 FORWARDnearly identical (1046) HSP81_ORYSA Heat shock protein 81-1 (HSP81-1) (Heat shock protein 82) - Oryza sativa (Rice)nearly identical (1046) loc_os08g39140 12008.m080203 protein heat shock protein 81-1, putative, expressedHSP90 PRK05218 HtpG PGSC0003DM…
c102603_g1_i1	c102603_g1_i1	Necrotic leaves, late-season	-0.033	0.022	Triosephosphate isomerase	Triosephosphate isomerase	PGSC0003DMT400071330	PGSC0003DMP400048247	PGSC0003DMG400027745
c102604_g1_i1	c102604_g1_i1	Necrotic leaves, late-season	0.096	0.095	Conserved gene of unknown function	Conserved gene of unknown function	PGSC0003DMT400057468	PGSC0003DMP400038669	PGSC0003DMG401022314	35.2	not assigned.unknown	moderately similar to ( 223) AT1G29040 | Symbols: | unknown protein | chr1:10134120-10135180 FORWARDmoderately similar to ( 201) loc_os01g42770 12001.m10541 protein type IIA topoisomerase, B subunit, putative, expressedLin0512_fam PGSC0003DMT400057468
c102621_g2_i1	c102621_g2_i1	Necrotic leaves, late-season	-0.079	-0.044	Threonine synthase, chloroplastic	Threonine synthase, chloroplastic	PGSC0003DMT400012522	PGSC0003DMP400008694	PGSC0003DMG400004886	13.1.3.2.1	amino acid metabolism.synthesis.aspartate family.threonine.threonine synthase	highly similar to ( 875) AT4G29840 | Symbols: MTO2, TS | MTO2 (METHIONINE OVER-ACCUMULATOR 2); threonine synthase | chr4:14599434-14601014 REVERSEhighly similar to ( 993) THRC_SOLTU Threonine synthase, chloroplast precursor (EC 4.2.3.1) (TS) - Solanum tuberosum (Potato)highly similar to ( 746) loc_os01g49890 12001.m11174 protein threonine synthase, chloroplast precursor, putative, expressedPRK062…
c102680_g1_i1	c102680_g1_i1	Necrotic leaves, late-season	0.055	0.044	Fiber protein Fb15	Fiber protein Fb15	PGSC0003DMT400073994	PGSC0003DMP400050091	PGSC0003DMG400028757	35.2	not assigned.unknown	PGSC0003DMT400073994
c102703_g1_i1	c102703_g1_i1	Necrotic leaves, late-season	0.21	0.36	Gene of unknown function	Gene of unknown function	PGSC0003DMT400074958	PGSC0003DMP400050762	PGSC0003DMG400029156	35.2	not assigned.unknown	PGSC0003DMT400074958
c102704_g1_i1	c102704_g1_i1	Necrotic leaves, late-season	-0.1	-0.1	Proton gradient regulation 5	Proton gradient regulation 5	PGSC0003DMT400044283	PGSC0003DMP400030037	PGSC0003DMG400017198	1.1.40	PS.lightreaction.cyclic electron flow-chlororespiration	weakly similar to ( 145) AT2G05620 | Symbols: PGR5 | PGR5 (proton gradient regulation 5); electron carrier | chr2:2081204-2081687 REVERSEweakly similar to ( 129) loc_os08g45190 12008.m08489 protein PGR5, putative, expressed PGSC0003DMT400044283
c102709_g1_i1	c102709_g1_i1	Necrotic leaves, late-season	-0.057	-0.0039	Sorting and assembly machinery (Sam50) protein	Sorting and assembly machinery (Sam50) protein	PGSC0003DMT400021030	PGSC0003DMP400014321	PGSC0003DMG400008142	29.3.3	protein.targeting.chloroplast	highly similar to ( 887) AT5G19620 | Symbols: OEP80, ATOEP80, TOC75 | OEP80 (OUTER ENVELOPE PROTEIN OF 80 KDA) | chr5:6623323-6627641 FORWARDweakly similar to ( 125) TOC75_PEA Protein TOC75, chloroplast precursor (75 kDa translocon at the outer-envelope-membrane of chloroplasts) (Import intermediate associated protein of 75 kDa) (75 kDa chloroplast outer envelope protein) - Pisum sativum (Garden …
c102712_g1_i1	c102712_g1_i1	Necrotic leaves, late-season	0.0083	-0.065	GNS1/SUR4 membrane protein	GNS1/SUR4 membrane protein	PGSC0003DMT400006218	PGSC0003DMP400004298	PGSC0003DMG400002420	11.8.1	lipid metabolism.''exotics'' (steroids, squalene etc).sphingolipids	weakly similar to ( 198) AT3G06470 | Symbols: | GNS1/SUR4 membrane family protein | chr3:1984206-1985042 FORWARDweakly similar to ( 168) loc_os03g49480 12003.m09947 protein elongation of fatty acids protein 2, putative, expressedELO PGSC0003DMT400006218
c102725_g2_i1	c102725_g2_i1	Necrotic leaves, late-season	-0.23	-0.18	Repetitive cell surface protein	Repetitive cell surface protein	PGSC0003DMT400091250	PGSC0003DMP400062925	PGSC0003DMG400040821	35.2	not assigned.unknown	PGSC0003DMT400091250
c102730_g2_i1	c102730_g2_i1	Necrotic leaves, late-season	0.22	0.17	Transcription regulator	Transcription regulator	PGSC0003DMT400079215	PGSC0003DMP400053706	PGSC0003DMG400030831	35.2	not assigned.unknown	DUF573 PGSC0003DMT400079215
c102773_g1_i3	c102773_g1_i3	Necrotic leaves, late-season	0.3	0.22	DNA/RNA binding protein	DNA/RNA binding protein	PGSC0003DMT400070655	PGSC0003DMP400047769	PGSC0003DMG400027466	35.2	not assigned.unknown	PGSC0003DMT400070655
c102778_g1_i2	c102778_g1_i2	Necrotic leaves, late-season	0.0038	-0.047	Xylem serine proteinase 1	Xylem serine proteinase 1	PGSC0003DMT400049250	PGSC0003DMP400033261	PGSC0003DMG400019147	29.5.1	protein.degradation.subtilases	moderately similar to ( 302) AT5G45650 | Symbols: | subtilase family protein | chr5:18513520-18518790 REVERSEmoderately similar to ( 282) loc_os01g52750 12001.m11448 protein subtilisin-like protease precursor, putative, expressed PGSC0003DMT400049250
c102787_g1_i1	c102787_g1_i1	Necrotic leaves, late-season	0.2	0.29	MATE transporter	MATE transporter	PGSC0003DMT400078716	PGSC0003DMP400053348	PGSC0003DMG400030631	34.99	transport.misc	moderately similar to ( 400) AT1G71140 | Symbols: | MATE efflux family protein | chr1:26824762-26826748 FORWARDmoderately similar to ( 411) loc_os01g49120 12001.m11100 protein transparent testa 12 protein, putative, expressedNorM PRK01766 PGSC0003DMT400078716
c102805_g1_i1	c102805_g1_i1	Necrotic leaves, late-season	0.11	0.097	NADH dehydrogenase	NADH dehydrogenase	PGSC0003DMT400065148	PGSC0003DMP400043927	PGSC0003DMG400025319	1.1.6	PS.lightreaction.NADH DH	moderately similar to ( 232) AT4G37925 | Symbols: NDH-M | NDH-M (subunit NDH-M of NAD(P)H:plastoquinone dehydrogenase complex) | chr4:17830748-17831485 REVERSEmoderately similar to ( 224) loc_os04g45600 12004.m09513 protein expressed protein PGSC0003DMT400065148
c102830_g1_i1	c102830_g1_i1	Necrotic leaves, late-season	0.04	0.096	Green flesh protein	Green flesh protein	PGSC0003DMT400058556	PGSC0003DMP400039434	PGSC0003DMG400022747	35.2	not assigned.unknown	moderately similar to ( 243) AT4G22920 | Symbols: ATNYE1, NYE1 | NYE1 (NON-YELLOWING 1) | chr4:12016776-12017969 REVERSEmoderately similar to ( 213) loc_os09g36200 12009.m06569 protein senescence-inducible chloroplast stay-green protein 1, putative, expressed PGSC0003DMT400058556
c102848_g1_i1	c102848_g1_i1	Necrotic leaves, late-season	-0.083	-0.12	Vacuolar ATPase subunit H protein	Vacuolar ATPase subunit H protein	PGSC0003DMT400020471	PGSC0003DMP400013951	PGSC0003DMG400007911	34.1.1.6	transport.p- and v-ATPases.H+-transporting two-sector ATPase.subunit H	highly similar to ( 694) AT3G42050 | Symbols: | vacuolar ATP synthase subunit H family protein | chr3:14228846-14232228 REVERSEhighly similar to ( 680) VATH_ORYSA Probable vacuolar ATP synthase subunit H (EC 3.6.3.14) (V-ATPase H subunit) (Vacuolar proton pump subunit H) - Oryza sativa (Rice)highly similar to ( 680) loc_os07g36470 12007.m79894 protein vacuolar ATPase subunit H protein, putative, …
c102850_g1_i1	c102850_g1_i1	Necrotic leaves, late-season	0.41	0.38	2-C-methyl-D-erythritol 2,4-cyclodiphosphate synthase, chloroplastic	2-C-methyl-D-erythritol 2,4-cyclodiphosphate synthase, chloroplastic	PGSC0003DMT400031768	PGSC0003DMP400021537	PGSC0003DMG400012185	16.1.1.5	secondary metabolism.isoprenoids.non-mevalonate pathway.MCS	moderately similar to ( 296) AT1G63970 | Symbols: ISPF, MECPS | ISPF; 2-C-methyl-D-erythritol 2,4-cyclodiphosphate synthase | chr1:23738923-23740336 REVERSEmoderately similar to ( 314) ISPF_CATRO 2-C-methyl-D-erythritol 2,4-cyclodiphosphate synthase, chloroplast precursor (EC 4.6.1.12) (MECPS) (MECDP-synthase) - Catharanthus roseus (Rosy periwinkle) (Madagascar periwinkle)moderately similar to ( …
c102889_g1_i1	c102889_g1_i1	Necrotic leaves, late-season	-0.13	-0.096	Ribosomal protein S26	Ribosomal protein S26	PGSC0003DMT400065105	PGSC0003DMP400043902	PGSC0003DMG400025305	29.2.1.2.1.26	protein.synthesis.ribosomal protein.eukaryotic.40S subunit.S26	weakly similar to ( 109) AT3G56340 | Symbols: | 40S ribosomal protein S26 (RPS26C) | chr3:20892309-20893343 REVERSEvery weakly similar to (99.4) RS26_ORYSA 40S ribosomal protein S26 (S31) - Oryza sativa (Rice)very weakly similar to (99.8) loc_os05g39960 12005.m27888 protein 40S ribosomal protein S26, putative, expressedRibosomal_S26e RPS26B PGSC0003DMT400065105
c102889_g1_i2	c102889_g1_i2	Necrotic leaves, late-season	-0.064	-0.041	Ribosomal protein S26	Ribosomal protein S26	PGSC0003DMT400053000	PGSC0003DMP400035737	PGSC0003DMG400020566	29.2.1.2.1.26	protein.synthesis.ribosomal protein.eukaryotic.40S subunit.S26	weakly similar to ( 109) AT3G56340 | Symbols: | 40S ribosomal protein S26 (RPS26C) | chr3:20892309-20893343 REVERSEweakly similar to ( 101) RS26_ORYSA 40S ribosomal protein S26 (S31) - Oryza sativa (Rice)weakly similar to ( 101) loc_os05g39960 12005.m27888 protein 40S ribosomal protein S26, putative, expressedRibosomal_S26e RPS26B PGSC0003DMT400053000
c102903_g1_i1	c102903_g1_i1	Necrotic leaves, late-season	0.29	0.27	ATPREP1	ATPREP1	PGSC0003DMT400066393	PGSC0003DMP400044756	PGSC0003DMG400025820	29.5.7	protein.degradation.metalloprotease	nearly identical (1583) AT3G19170 | Symbols: ATPREP1, ATZNMP | ATPREP1 (PRESEQUENCE PROTEASE 1); metalloendopeptidase | chr3:6625578-6631874 REVERSEnearly identical (1573) loc_os02g52390 12002.m77746 protein protein hypA, putative, expressedCOG1026 M16C_assoc PqqL Peptidase_M16_C PGSC0003DMT400066393
c102903_g1_i2	c102903_g1_i2	Necrotic leaves, late-season	0.1	0.13	ATPREP1	ATPREP1	PGSC0003DMT400066393	PGSC0003DMP400044756	PGSC0003DMG400025820	29.5.7	protein.degradation.metalloprotease	nearly identical (1583) AT3G19170 | Symbols: ATPREP1, ATZNMP | ATPREP1 (PRESEQUENCE PROTEASE 1); metalloendopeptidase | chr3:6625578-6631874 REVERSEnearly identical (1573) loc_os02g52390 12002.m77746 protein protein hypA, putative, expressedCOG1026 M16C_assoc PqqL Peptidase_M16_C PGSC0003DMT400066393
c102913_g1_i1	c102913_g1_i1	Necrotic leaves, late-season	0.19	0.28	Tau class glutathione transferase GSTU45	Tau class glutathione transferase GSTU45	PGSC0003DMT400030631	PGSC0003DMP400020800	PGSC0003DMG400011731	26.9	misc.glutathione S transferases	weakly similar to ( 195) AT3G09270 | Symbols: ATGSTU8 | ATGSTU8 (GLUTATHIONE S-TRANSFERASE TAU 8); glutathione transferase | chr3:2848407-2849226 REVERSEweakly similar to ( 186) GSTX1_TOBAC Probable glutathione S-transferase (EC 2.5.1.18) (Auxin-induced protein PGNT1/PCNT110) - Nicotiana tabacum (Common tobacco)weakly similar to ( 164) loc_os09g29200 12009.m06071 protein glutathione S-transferase…
c102916_g1_i1	c102916_g1_i1	Necrotic leaves, late-season	-0.068	-0.034	Gene of unknown function	Gene of unknown function	PGSC0003DMT400021806	PGSC0003DMP400014848	PGSC0003DMG400008466	35.2	not assigned.unknown	PGSC0003DMT400021806
c102921_g1_i1	c102921_g1_i1	Necrotic leaves, late-season	-0.19	-0.24	Isopentenyltransferase	Isopentenyltransferase	PGSC0003DMT400085022	PGSC0003DMP400056697	PGSC0003DMG400034593	17.4.1	hormone metabolism.cytokinin.synthesis-degradation	moderately similar to ( 290) AT5G19040 | Symbols: ATIPT5, IPT5 | IPT5; ATP binding / tRNA isopentenyltransferase/ transferase, transferring alkyl or aryl (other than methyl) groups | chr5:6362389-6363381 REVERSEmoderately similar to ( 245) loc_os03g59570 12003.m10854 protein cytokinin synthase, putative, expressedmiaA MiaA IPPT PGSC0003DMT400085022
c102940_g1_i1	c102940_g1_i1	Necrotic leaves, late-season	-0.16	-0.2	Heat shock 70 kDa protein	Heat shock 70 kDa protein	PGSC0003DMT400080581	PGSC0003DMP400054654	PGSC0003DMG401031379	20.2.1	stress.abiotic.heat	nearly identical (1214) AT1G79920 | Symbols: | ATP binding | chr1:30058935-30062224 REVERSEmoderately similar to ( 269) HSP7C_PETHY Heat shock cognate 70 kDa protein - Petunia hybrida (Petunia)nearly identical (1122) loc_os01g08560 12001.m150497 protein heat shock 70 kDa protein 4, putative, expressedHSP70 DnaK dnaK dnaK hscA hscA PGSC0003DMT400080581
c102957_g1_i1	c102957_g1_i1	Necrotic leaves, late-season	0.25	0.24	NTGP1	NTGP1	PGSC0003DMT400008281	PGSC0003DMP400005768	PGSC0003DMG400003194	31.4	cell.vesicle transport	moderately similar to ( 356) AT5G58060 | Symbols: YKT61, ATYKT61, ATGP1 | YKT61 | chr5:23498277-23500128 FORWARDmoderately similar to ( 300) loc_os01g73300 12001.m13359 protein VAMP-like protein YKT62, putative, expressedSNC1 PGSC0003DMT400008281
c102963_g1_i1	c102963_g1_i1	Necrotic leaves, late-season	-0.16	-0.17	60S ribosomal protein L22	60S ribosomal protein L22	PGSC0003DMT400063586	PGSC0003DMP400042806	PGSC0003DMG400024719	29.2.1.2.2.22	protein.synthesis.ribosomal protein.eukaryotic.60S subunit.L22	weakly similar to ( 145) AT3G05560 | Symbols: | 60S ribosomal protein L22-2 (RPL22B) | chr3:1614641-1615204 FORWARDweakly similar to ( 142) loc_os07g47710 12007.m08986 protein 60S ribosomal protein L22-2, putative, expressedRibosomal_L22e PGSC0003DMT400063586
c102965_g1_i1	c102965_g1_i1	Necrotic leaves, late-season	0.26	0.18	Gene of unknown function	Gene of unknown function	PGSC0003DMT400014585	PGSC0003DMP400010084	PGSC0003DMG402005707	35.2	not assigned.unknown	PGSC0003DMT400014585
c103007_g2_i1	c103007_g2_i1	Necrotic leaves, late-season	0.068	0.014	Beta-mannosidase 4	Beta-glucosidase 18	PGSC0003DMT400006303	PGSC0003DMP400004352	PGSC0003DMG400002462	26.3	misc.gluco-, galacto- and mannosidases	weakly similar to ( 182) AT1G61820 | Symbols: BGLU46 | BGLU46 (BETA GLUCOSIDASE 46); catalytic/ cation binding / hydrolase, hydrolyzing O-glycosyl compounds | chr1:22836707-22838444 FORWARDweakly similar to ( 117) BGLC_MAIZE Beta-glucosidase, chloroplast precursor (EC 3.2.1.21) (Gentiobiase) (Cellobiase) (Beta-D-glucoside glucohydrolase) - Zea mays (Maize)moderately similar to ( 207) loc_os04g434…
c103017_g1_i1	c103017_g1_i1	Necrotic leaves, late-season	0.1	0.067	Thioredoxin-like U5 small ribonucleoprotein particle protein	Thioredoxin-like U5 small ribonucleoprotein particle protein	PGSC0003DMT400017277	PGSC0003DMP400011903	PGSC0003DMG400006733	35.2	not assigned.unknown	moderately similar to ( 287) AT5G08290 | Symbols: YLS8 | YLS8; catalytic | chr5:2666043-2666936 FORWARDmoderately similar to ( 293) loc_os07g10256 12007.m079864 protein mitosis protein dim1, putative, expressedDIM1 DIM1 DLP PGSC0003DMT400017277
c103019_g1_i1	c103019_g1_i1	Necrotic leaves, late-season	-0.0033	-0.14	Conserved gene of unknown function	Conserved gene of unknown function	PGSC0003DMT400004281	PGSC0003DMP400003053	PGSC0003DMG400001700	35.2	not assigned.unknown	PGSC0003DMT400004281
c103072_g1_i1	c103072_g1_i1	Necrotic leaves, late-season	0.011	0.034	Gene of unknown function	Gene of unknown function	PGSC0003DMT400013566	PGSC0003DMP400009397	PGSC0003DMG400005299	35.2	not assigned.unknown	PGSC0003DMT400013566
c103091_g1_i1	c103091_g1_i1	Necrotic leaves, late-season	0.27	0.27	RNA polymerase sigma factor rpoD	RNA polymerase sigma factor rpoD	PGSC0003DMT400065481	PGSC0003DMP400044166	PGSC0003DMG400025465	27.2	RNA.transcription	moderately similar to ( 416) AT3G53920 | Symbols: SIGC, SIG3 | SIGC (RNA POLYMERASE SIGMA-SUBUNIT C); DNA binding / DNA-directed RNA polymerase/ sigma factor/ transcription factor | chr3:19961041-19963820 REVERSEmoderately similar to ( 278) loc_os05g51150 12005.m083832 protein RNA polymerase sigma factor rpoD, putative, expressedPRK07406 PRK05901 RpoD PRK07405 PRK05949 PRK07921 PRK09210 PRK07598 …
c103131_g1_i1	c103131_g1_i1	Necrotic leaves, late-season	0.045	0.016	Ubiquitin-protein ligase	Ubiquitin-protein ligase	PGSC0003DMT400064637	PGSC0003DMP400043580	PGSC0003DMG400025114	29.5.11.4.3.2	protein.degradation.ubiquitin.E3.SCF.FBOX	weakly similar to ( 181) AT1G13570 | Symbols: | F-box family protein | chr1:4642528-4643930 REVERSEvery weakly similar to (94.4) loc_os02g33400 12002.m08433 protein F-box domain containing protein, expressed PGSC0003DMT400064637
c103139_g4_i1	c103139_g4_i1	Necrotic leaves, late-season	0.18	0.12	Pumilio	Pumilio	PGSC0003DMT400016255	PGSC0003DMP400011267	PGSC0003DMG400006350	35.2	not assigned.unknown	highly similar to ( 875) AT2G29200 | Symbols: APUM1 | APUM1 (Arabidopsis Pumilio 1); RNA binding / binding | chr2:12549483-12553185 REVERSEhighly similar to ( 882) loc_os01g62650 12001.m43271 protein nucleic acid binding NABP, putative, expressedCOG5099 NABP PGSC0003DMT400016255
c103148_g1_i1	c103148_g1_i1	Necrotic leaves, late-season	-0.03	0.032	Conserved gene of unknown function	Conserved gene of unknown function	PGSC0003DMT400026018	PGSC0003DMP400017753	PGSC0003DMG400010040	27.3.67	RNA.regulation of transcription.putative transcription regulator	highly similar to ( 580) AT3G50780 | Symbols: | INVOLVED IN: biological_process unknown; LOCATED IN: cellular_component unknown; EXPRESSED IN: 22 plant structures; EXPRESSED DURING: 13 growth stages; BEST Arabidopsis thaliana protein match is: PRLI-interacting factor-related (TAIR:AT1G63850.1); Has 173 Blast hits to 173 proteins in 14 species: Archae - 0; Bacteria - 0; Metazoa - 8; Fungi - 0; Pla…
c103181_g1_i1	c103181_g1_i1	Necrotic leaves, late-season	-0.064	-0.041	Proline-rich protein	Proline-rich protein	PGSC0003DMT400083789	PGSC0003DMP400056081	PGSC0003DMG400033587	35.2	not assigned.unknown	PGSC0003DMT400083789
c103181_g1_i2	c103181_g1_i2	Necrotic leaves, late-season	-0.063	-0.011	Proline-rich protein	Proline-rich protein	PGSC0003DMT400083789	PGSC0003DMP400056081	PGSC0003DMG400033587	35.2	not assigned.unknown	PGSC0003DMT400083789
c103182_g1_i1	c103182_g1_i1	Necrotic leaves, late-season	0.17	0.16	Diacylglycerol pyrophosphate phosphatase	Diacylglycerol pyrophosphate phosphatase	PGSC0003DMT400080718	PGSC0003DMP400054731	PGSC0003DMG400031435	26.13	misc.acid and other phosphatases	moderately similar to ( 355) AT3G02600 | Symbols: LPP3, ATLPP3 | LPP3 (LIPID PHOSPHATE PHOSPHATASE 3); phosphatidate phosphatase | chr3:552937-554411 FORWARDmoderately similar to ( 352) loc_os08g27040 12008.m080042 protein lipid phosphate phosphatase 3, chloroplast precursor, putative, expressedPAP2_containing_1_like PAP2_wunen PAP2 PAP2_like PGSC0003DMT400080718
c103230_g1_i1	c103230_g1_i1	Necrotic leaves, late-season	0.17	0.19	Conserved gene of unknown function	Conserved gene of unknown function	PGSC0003DMT400015026	PGSC0003DMP400010396	PGSC0003DMG400005865	35.2	not assigned.unknown	weakly similar to ( 154) AT4G24130 | Symbols: | unknown protein | chr4:12527861-12528423 FORWARDweakly similar to ( 112) loc_os10g37400 12010.m06529 protein expressed proteinDUF538 PGSC0003DMT400015026
c103260_g1_i1	c103260_g1_i1	Necrotic leaves, late-season	0.34	0.3	Sugar transporter	Sugar transporter	PGSC0003DMT400035290	PGSC0003DMP400024002	PGSC0003DMG400013562	34.99	transport.misc	moderately similar to ( 434) AT3G13050 | Symbols: | transporter-related | chr3:4176866-4178868 FORWARDmoderately similar to ( 436) loc_os09g38690 12009.m22260 protein major Facilitator Superfamily protein, expressedSugar_tr PRK12307 PGSC0003DMT400035290
c103260_g2_i1	c103260_g2_i1	Necrotic leaves, late-season	0.0022	-0.013	Sugar transporter	Sugar transporter	PGSC0003DMT400035290	PGSC0003DMP400024002	PGSC0003DMG400013562	34.99	transport.misc	moderately similar to ( 434) AT3G13050 | Symbols: | transporter-related | chr3:4176866-4178868 FORWARDmoderately similar to ( 436) loc_os09g38690 12009.m22260 protein major Facilitator Superfamily protein, expressedSugar_tr PRK12307 PGSC0003DMT400035290
c103268_g1_i1	c103268_g1_i1	Necrotic leaves, late-season	-0.041	-0.04	Nitrate transporter	Nitrate transporter	PGSC0003DMT400032493	PGSC0003DMP400022078	PGSC0003DMG400012479	34.13	transport.peptides and oligopeptides	highly similar to ( 745) AT1G12110 | Symbols: NRT1.1, CHL1-1, NRT1, B-1, ATNRT1, CHL1 | NRT1.1; nitrate transmembrane transporter/ transporter | chr1:4105341-4109290 FORWARDhighly similar to ( 692) loc_os08g05910 12008.m26584 protein peptide transporter PTR2, putative, expressedPTR2 PTR2 PGSC0003DMT400032493
c103313_g1_i1	c103313_g1_i1	Necrotic leaves, late-season	-0.2	-0.14	26S protease regulatory subunit	26S protease regulatory subunit	PGSC0003DMT400055271	PGSC0003DMP400037192	PGSC0003DMG402021461	29.5.9	protein.degradation.AAA type	moderately similar to ( 213) AT4G04180 | Symbols: | AAA-type ATPase family protein | chr4:2020471-2023673 FORWARDmoderately similar to ( 222) loc_os02g50680 12002.m33861 protein ATP binding protein, putative, expressedAAA RPT1 SpoVK PRK03992 PGSC0003DMT400055271
c103327_g1_i2	c103327_g1_i2	Necrotic leaves, late-season	0.27	0.34	Gene of unknown function	Gene of unknown function	PGSC0003DMT400050432	PGSC0003DMP400034044	PGSC0003DMG401019602	35.2	not assigned.unknown	PGSC0003DMT400050432
c103327_g1_i3	c103327_g1_i3	Necrotic leaves, late-season	0.34	0.37	Gene of unknown function	Gene of unknown function	PGSC0003DMT400050432	PGSC0003DMP400034044	PGSC0003DMG401019602	35.2	not assigned.unknown	PGSC0003DMT400050432
c103337_g1_i1	c103337_g1_i1	Necrotic leaves, late-season	0.16	0.16	SLL2-S9-protein	SLL2-S9-protein	PGSC0003DMT400043060	PGSC0003DMP400029208	PGSC0003DMG400016698	35.2	not assigned.unknown	moderately similar to ( 423) AT1G66680 | Symbols: AR401 | AR401 | chr1:24866352-24868888 REVERSEmoderately similar to ( 295) loc_os01g03090 12001.m42844 protein SLL2, putative, expressed PGSC0003DMT400043060
c103339_g1_i1	c103339_g1_i1	Necrotic leaves, late-season	0.04	0.024	Endochitinase	Endochitinase	PGSC0003DMT400090746	PGSC0003DMP400062421	PGSC0003DMG400040317	20.1	stress.biotic	moderately similar to ( 270) AT3G12500 | Symbols: ATHCHIB, PR3, PR-3, CHI-B, B-CHI | ATHCHIB (ARABIDOPSIS THALIANA BASIC CHITINASE); chitinase | chr3:3962501-3963945 REVERSEmoderately similar to ( 330) CHIT_SOLTU Endochitinase precursor (EC 3.2.1.14) - Solanum tuberosum (Potato)moderately similar to ( 257) loc_os06g51050 12006.m09628 protein basic endochitinase 1 precursor, putative, expressedGly…
c103357_g1_i2	c103357_g1_i2	Necrotic leaves, late-season	0.13	0.14	Calcium ion binding protein	Subtilisin-like serine protease	PGSC0003DMT400043857	PGSC0003DMP400029747	PGSC0003DMG400017023	30.3	signalling.calcium	moderately similar to ( 372) AT4G32060 | Symbols: | calcium-binding EF hand family protein | chr4:15501134-15503302 FORWARDmoderately similar to ( 383) loc_os02g39950 12002.m09081 protein calcium binding atopy-related autoantigen 1, putative, expressed PGSC0003DMT400043857
c103362_g2_i1	c103362_g2_i1	Necrotic leaves, late-season	0.22	0.26	Amino acid transporter	Amino acid transporter	PGSC0003DMT400008751	PGSC0003DMP400006063	PGSC0003DMG400003397	34.3	transport.amino acids	moderately similar to ( 433) AT5G15240 | Symbols: | amino acid transporter family protein | chr5:4947762-4950211 FORWARDmoderately similar to ( 385) loc_os04g38680 12004.m08857 protein amino acid/polyamine transporter II, putative, expressedAa_trans SdaC PGSC0003DMT400008751
c103391_g1_i1	c103391_g1_i1	Necrotic leaves, late-season	0.15	0.052	Integrin-linked protein kinase	Integrin-linked protein kinase	PGSC0003DMT400072865	PGSC0003DMP400049296	PGSC0003DMG400028346	29.4	protein.postranslational modification	highly similar to ( 724) AT1G14000 | Symbols: VIK | VIK (VH1-INTERACTING KINASE); ATP binding / protein kinase/ protein serine/threonine/tyrosine kinase | chr1:4797606-4800043 FORWARDweakly similar to ( 115) PSKR_DAUCA Phytosulfokine receptor precursor (EC 2.7.11.1) (Phytosulfokine LRR receptor kinase) - Daucus carota (Carrot)highly similar to ( 684) loc_os07g43900 12007.m08614 protein mitogen-ac…
c103408_g1_i1	c103408_g1_i1	Necrotic leaves, late-season	-0.24	-0.32	Shikimate dehydrogenase	Shikimate dehydrogenase	PGSC0003DMT400061790	PGSC0003DMP400041585	PGSC0003DMG402024041	13.1.6.1.10	amino acid metabolism.synthesis.aromatic aa.chorismate.dehydroquinate/shikimate dehydrogenase	moderately similar to ( 384) AT3G06350 | Symbols: EMB3004, MEE32 | MEE32 (MATERNAL EFFECT EMBRYO ARREST 32); 3-dehydroquinate dehydratase/ NADP or NADPH binding / binding / catalytic/ shikimate 5-dehydrogenase | chr3:1924536-1927701 REVERSEmoderately similar to ( 377) loc_os12g34874 12012.m73984 protein shikimate dehydrogenase, putative, expressedAroE aroE PRK12548 aroDE PRK12549 PRK12749 PRK1255…
c103419_g1_i1	c103419_g1_i1	Necrotic leaves, late-season	0.21	0.19	Conserved gene of unknown function	Conserved gene of unknown function	PGSC0003DMT400050725	PGSC0003DMP400034232	PGSC0003DMG402019696	35.2	not assigned.unknown	PGSC0003DMT400050725
c103461_g1_i1	c103461_g1_i1	Necrotic leaves, late-season	0.21	0.22	Conserved gene of unknown function	Conserved gene of unknown function	PGSC0003DMT400042219	PGSC0003DMP400028626	PGSC0003DMG400016385	35.2	not assigned.unknown	very weakly similar to (87.4) AT2G36050 | Symbols: ATOFP15, OFP15 | OFP15 (ARABIDOPSIS THALIANA OVATE FAMILY PROTEIN 15) | chr2:15135852-15136637 REVERSEvery weakly similar to (87.4) loc_os04g58820 12004.m10762 protein plant-specific domain TIGR01568 family protein, expressedDUF623 PGSC0003DMT400042219
c103502_g1_i1	c103502_g1_i1	Necrotic leaves, late-season	0.12	0.08	Multicystatin	Multicystatin	PGSC0003DMT400069147	PGSC0003DMP400046693	PGSC0003DMG400026899	29.5.3	protein.degradation.cysteine protease	very weakly similar to (93.2) AT3G12490 | Symbols: ATCYSB | cysteine protease inhibitor, putative / cystatin, putative | chr3:3960523-3961777 REVERSEmoderately similar to ( 247) CYTM_SOLTU Multicystatin (MC) - Solanum tuberosum (Potato)very weakly similar to (95.1) loc_os01g16430 12001.m08239 protein multidomain cystatin, putative, expressed PGSC0003DMT400069147
c103508_g1_i1	c103508_g1_i1	Necrotic leaves, late-season	-0.088	-0.043	ATP binding protein	ATP binding protein	PGSC0003DMT400030785	PGSC0003DMP400020905	PGSC0003DMG400011792
c103512_g1_i1	c103512_g1_i1	Necrotic leaves, late-season	-0.24	-0.024	Gene of unknown function	Gene of unknown function	PGSC0003DMT400020302	PGSC0003DMP400013836	PGSC0003DMG400007850	35.2	not assigned.unknown	PGSC0003DMT400020302
c103525_g1_i1	c103525_g1_i1	Necrotic leaves, late-season	0.06	-0.045	Methylenetetrahydrofolate dehydrogenase	Methylenetetrahydrofolate dehydrogenase	PGSC0003DMT400000447	PGSC0003DMP400000338	PGSC0003DMG400000152	25.5	C1-metabolism.Methylenetetrahydrofolate dehydrogenase & Methenyltetrahydrofolate cyclohydrolase	highly similar to ( 504) AT4G00620 | Symbols: | tetrahydrofolate dehydrogenase/cyclohydrolase, putative | chr4:259265-260788 REVERSEmoderately similar to ( 460) loc_os02g02850 12002.m05635 protein C-1-tetrahydrofolate synthase, cytoplasmic, putative, expressedFolD PRK10792 THF_DHG_CYH_C THF_DHG_CYH PGSC0003DMT400000447
c103535_g1_i1	c103535_g1_i1	Necrotic leaves, late-season	0.11	0.099	Gene of unknown function	Gene of unknown function	PGSC0003DMT400027880	PGSC0003DMP400018987	PGSC0003DMG400010732	35.2	not assigned.unknown	PGSC0003DMT400027880
c103548_g1_i1	c103548_g1_i1	Necrotic leaves, late-season	0.072	0.16	Fructose-1,6-bisphosphatase, cytosolic	Fructose-1,6-bisphosphatase, cytosolic	PGSC0003DMT400027988	PGSC0003DMP400019067	PGSC0003DMG400010788	1.3.7	PS.calvin cycle.FBPase	highly similar to ( 605) AT1G43670 | Symbols: | fructose-1,6-bisphosphatase, putative / D-fructose-1,6-bisphosphate 1-phosphohydrolase, putative / FBPase, putative | chr1:16468184-16470347 FORWARDhighly similar to ( 642) F16P2_SOLTU Fructose-1,6-bisphosphatase, cytosolic (EC 3.1.3.11) (D-fructose-1,6-bisphosphate 1-phosphohydrolase) (FBPase) (CY-F1) - Solanum tuberosum (Potato)highly similar to (…
c103552_g1_i1	c103552_g1_i1	Necrotic leaves, late-season	-0.18	-0.13	60S acidic ribosomal protein	60S acidic ribosomal protein	PGSC0003DMT400030565	PGSC0003DMP400020748	PGSC0003DMG400011702	29.2.1.2.2.99	protein.synthesis.ribosomal protein.eukaryotic.60S subunit.unknown	very weakly similar to (83.6) loc_os05g37330 12005.m07913 protein 60S acidic ribosomal protein P2B, putative, expressed PGSC0003DMT400030565
c103576_g1_i1	c103576_g1_i1	Necrotic leaves, late-season	0.39	0.46	Rrm-containing protein	Rrm-containing protein	PGSC0003DMT400060171	PGSC0003DMP400040483	PGSC0003DMG400023407	27.4	RNA.RNA binding	moderately similar to ( 259) AT3G04500 | Symbols: | RNA recognition motif (RRM)-containing protein | chr3:1212065-1213795 REVERSEmoderately similar to ( 234) loc_os02g40900 12002.m09175 protein mgc10433l protein, putative, expressed PGSC0003DMT400060171
c103576_g1_i2	c103576_g1_i2	Necrotic leaves, late-season	-0.03	0.036	Rrm-containing protein	Rrm-containing protein	PGSC0003DMT400060171	PGSC0003DMP400040483	PGSC0003DMG400023407	27.4	RNA.RNA binding	moderately similar to ( 259) AT3G04500 | Symbols: | RNA recognition motif (RRM)-containing protein | chr3:1212065-1213795 REVERSEmoderately similar to ( 234) loc_os02g40900 12002.m09175 protein mgc10433l protein, putative, expressed PGSC0003DMT400060171
c103595_g1_i1	c103595_g1_i1	Necrotic leaves, late-season	0.00072	-0.044	Conserved gene of unknown function	Conserved gene of unknown function	PGSC0003DMT400024806	PGSC0003DMP400016948	PGSC0003DMG400009590	35.2	not assigned.unknown	weakly similar to ( 155) AT3G60780 | Symbols: | unknown protein | chr3:22462695-22463630 FORWARDvery weakly similar to (84.7) loc_os02g25780 12002.m07722 protein expressed proteinDUF1442 PGSC0003DMT400024806
c103626_g1_i1	c103626_g1_i1	Necrotic leaves, late-season	0.019	0.081	GNS1/SUR4 membrane family protein	GNS1/SUR4 membrane family protein	PGSC0003DMT400075012	PGSC0003DMP400050807	PGSC0003DMG400029174	11.8.1	lipid metabolism.''exotics'' (steroids, squalene etc).sphingolipids	moderately similar to ( 299) AT4G36830 | Symbols: | GNS1/SUR4 membrane family protein | chr4:17349511-17350380 FORWARDweakly similar to ( 200) loc_os12g43890 12012.m08161 protein GNS1/SUR4 membrane protein, putative, expressed PGSC0003DMT400075012
c103637_g1_i1	c103637_g1_i1	Necrotic leaves, late-season	-0.029	-0.03	Minor histocompatibility antigen H13	Minor histocompatibility antigen H13	PGSC0003DMT400058489	PGSC0003DMP400039389	PGSC0003DMG400022714	29.5	protein.degradation	moderately similar to ( 489) AT2G03120 | Symbols: ATSPP | ATSPP (ARABIDOPSIS SIGNAL PEPTIDE PEPTIDASE); aspartic-type endopeptidase | chr2:937554-940083 FORWARDmoderately similar to ( 470) loc_os02g02530 12002.m77764 protein minor histocompatibility antigen H13, putative, expressedPeptidase_A22B PSN PGSC0003DMT400058489
c103646_g1_i1	c103646_g1_i1	Necrotic leaves, late-season	-0.37	-0.49	Conserved gene of unknown function	Conserved gene of unknown function	PGSC0003DMT400022995	PGSC0003DMP400015660	PGSC0003DMG402008903	35.2	not assigned.unknown	PGSC0003DMT400022995
c103655_g1_i1	c103655_g1_i1	Necrotic leaves, late-season	-0.046	-0.079	Expansin	Expansin9	PGSC0003DMT400011244	PGSC0003DMP400007816	PGSC0003DMG400004404	10.7	cell wall.modification	moderately similar to ( 366) AT2G39700 | Symbols: ATEXPA4, ATEXP4, ATHEXP ALPHA 1.6 | ATEXPA4 (ARABIDOPSIS THALIANA EXPANSIN A4) | chr2:16544246-16545434 REVERSEmoderately similar to ( 363) EXPA7_ORYSA Expansin-A7 precursor (OsEXPA7) (Alpha-expansin-7) (OsEXP7) (OsaEXPa1.26) - Oryza sativa (Rice)moderately similar to ( 363) loc_os03g60720 12003.m10961 protein alpha-expansin 6 precursor, putative,…
c103735_g1_i1	c103735_g1_i1	Necrotic leaves, late-season	0.1	0.13	Pollen-specific kinase partner protein	Pollen-specific kinase partner protein	PGSC0003DMT400097197	PGSC0003DMP400068872	PGSC0003DMG400046768	30.5	signalling.G-proteins	highly similar to ( 549) AT1G79860 | Symbols: ATROPGEF12, ROPGEF12, MEE64 | ROPGEF12 (RHO GUANYL-NUCLEOTIDE EXCHANGE FACTOR 12); Rho guanyl-nucleotide exchange factor | chr1:30042172-30044092 REVERSEhighly similar to ( 527) loc_os02g17240 12002.m06967 protein pollen-specific kinase partner protein, putative, expressedPRONE PGSC0003DMT400097197
c103740_g1_i1	c103740_g1_i1	Necrotic leaves, late-season	-0.33	-0.25	DnaJ	DnaJ	PGSC0003DMT400060145	PGSC0003DMP400040462	PGSC0003DMG400023400	20.2.1	stress.abiotic.heat	highly similar to ( 513) AT3G44110 | Symbols: ATJ3, ATJ | ATJ3; protein binding | chr3:15869179-15871059 REVERSEhighly similar to ( 556) DNJH_CUCSA DnaJ protein homolog (DNAJ-1) - Cucumis sativus (Cucumber)highly similar to ( 555) loc_os03g44620 12003.m34900 protein dnaJ protein, putative, expressedDnaJ PRK10767 DnaJ_CXXCXGXG DnaJ PRK10266 DnaJ PGSC0003DMT400060145
c103846_g1_i1	c103846_g1_i1	Necrotic leaves, late-season	0.11	0.11	Serine protease	Serine protease	PGSC0003DMT400009992	PGSC0003DMP400006966	PGSC0003DMG400003913	29.5.1	protein.degradation.subtilases	highly similar to ( 506) AT1G04110 | Symbols: SDD1 | SDD1 (STOMATAL DENSITY AND DISTRIBUTION); serine-type endopeptidase | chr1:1061457-1063784 REVERSEhighly similar to ( 570) loc_os10g38080 12010.m06590 protein subtilisin-like protease precursor, putative, expressedPA_subtilisin_like Peptidase_S8 PA PGSC0003DMT400009992
c103861_g2_i1	c103861_g2_i1	Necrotic leaves, late-season	-0.16	-0.15	Hydrolase, hydrolyzing O-glycosyl compounds	Hydrolase, hydrolyzing O-glycosyl compounds	PGSC0003DMT400010655	PGSC0003DMP400007444	PGSC0003DMG400004162	10.6.1	cell wall.degradation.cellulases and beta -1,4-glucanases	highly similar to ( 744) AT3G47000 | Symbols: | glycosyl hydrolase family 3 protein | chr3:17313811-17316539 REVERSEhighly similar to ( 687) loc_os05g37700 12005.m07949 protein periplasmic beta-glucosidase precursor, putative, expressedBglX Glyco_hydro_3 Glyco_hydro_3_C PGSC0003DMT400010655
c103887_g1_i1	c103887_g1_i1	Necrotic leaves, late-season	0.041	0.084	VTC2	VTC2	PGSC0003DMT400078783	PGSC0003DMP400053399	PGSC0003DMG400030654	21.2.1.2	redox.ascorbate and glutathione.ascorbate.GDP-L-galactose-hexose-1-phosphate guanyltransferase	highly similar to ( 523) AT4G26850 | Symbols: VTC2 | VTC2 (vitamin c defective 2); GDP-D-glucose phosphorylase/ GDP-galactose:glucose-1-phosphate guanyltransferase/ GDP-galactose:mannose-1-phosphate guanyltransferase/ GDP-galactose:myoinositol-1-phosphate guanyltransferase/ galactose-1-phosphate guanylyltra | chr4:13499262-13501145 REVERSEhighly similar to ( 552) loc_os12g08810 12012.m04867 prote…
c103889_g1_i2	c103889_g1_i2	Necrotic leaves, late-season	0.31	0.27	Flavonol synthase/flavanone 3-hydroxylase	Flavonol synthase/flavanone 3-hydroxylase	PGSC0003DMT400008016	PGSC0003DMP400005572	PGSC0003DMG400003097	17.5.1	hormone metabolism.ethylene.synthesis-degradation	moderately similar to ( 202) AT4G25310 | Symbols: | oxidoreductase, 2OG-Fe(II) oxygenase family protein | chr4:12949753-12951138 FORWARDweakly similar to ( 106) GAOX2_ORYSA Gibberellin 20 oxidase 2 (EC 1.14.11.-) (Gibberellin C-20 oxidase 2) (GA 20-oxidase 2) (Os20ox2) (Semidwarf-1 protein) - Oryza sativa (Rice)weakly similar to ( 154) loc_os01g24980 12001.m43008 protein naringenin,2-oxoglutarate…
c103891_g1_i1	c103891_g1_i1	Necrotic leaves, late-season	0.41	0.43	Conserved gene of unknown function	Conserved gene of unknown function	PGSC0003DMT400047085	PGSC0003DMP400031855	PGSC0003DMG400018282	35.2	not assigned.unknown	PGSC0003DMT400047085
c103904_g2_i1	c103904_g2_i1	Necrotic leaves, late-season	0.31	0.39	Conserved gene of unknown function	Gene of unknown function	PGSC0003DMT400069118	PGSC0003DMP400046675	PGSC0003DMG400026883	35.2	not assigned.unknown	PGSC0003DMT400069118
c103965_g1_i1	c103965_g1_i1	Necrotic leaves, late-season	-0.24	-0.34	40S ribosomal protein S23	40S ribosomal protein S23	PGSC0003DMT400065339	PGSC0003DMP400044057	PGSC0003DMG400025398	29.2.1.2.1.23	protein.synthesis.ribosomal protein.eukaryotic.40S subunit.S23	moderately similar to ( 243) AT5G02960 | Symbols: | 40S ribosomal protein S23 (RPS23B) | chr5:693280-694396 REVERSEmoderately similar to ( 250) RS23_FRAAN 40S ribosomal protein S23 (S12) - Fragaria ananassa (Strawberry)moderately similar to ( 249) loc_os03g60400 12003.m10930 protein 40S ribosomal protein S23, putative, expressedRibosomal_S23 rps12P Ribosomal_S12_like RpsL Ribosomal_S12 PGSC0003DM…
c103977_g1_i1	c103977_g1_i1	Necrotic leaves, late-season	0.015	0.064	Cytochrome P450	Cytochrome P450	PGSC0003DMT400080923	PGSC0003DMP400054852	PGSC0003DMG401031520	26.1	misc.cytochrome P450	moderately similar to ( 218) AT4G31500 | Symbols: CYP83B1, SUR2, RNT1, RED1, ATR4 | CYP83B1 (CYTOCHROME P450 MONOOXYGENASE 83B1); oxidoreductase, acting on paired donors, with incorporation or reduction of molecular oxygen, NADH or NADPH as one donor, and incorporation of one atom of oxygen / oxygen binding | chr4:15273677-15275271 REVERSEweakly similar to ( 180) C71A9_SOYBN Cytochrome P450 71A9 …
c103997_g1_i1	c103997_g1_i1	Necrotic leaves, late-season	-0.19	-0.0066	Metallocarboxypeptidase inhibitor	Metallocarboxypeptidase inhibitor	PGSC0003DMT400078972	PGSC0003DMP400053527	PGSC0003DMG400030731	35.2	not assigned.unknown	PGSC0003DMT400078972
c104031_g1_i1	c104031_g1_i1	Necrotic leaves, late-season	0.23	0.19	Conserved gene of unknown function	Conserved gene of unknown function	PGSC0003DMT400006494	PGSC0003DMP400004494	PGSC0003DMG400002533	35.2	not assigned.unknown	PGSC0003DMT400006494
c104076_g3_i1	c104076_g3_i1	Necrotic leaves, late-season	0.27	0.28	Cytochrome P450	Cytochrome P450	PGSC0003DMT400014505	PGSC0003DMP400010023	PGSC0003DMG402005679	26.1	misc.cytochrome P450	moderately similar to ( 345) AT3G26310 | Symbols: CYP71B35 | CYP71B35; electron carrier/ heme binding / iron ion binding / monooxygenase/ oxygen binding | chr3:9641089-9642779 REVERSEmoderately similar to ( 476) C71D8_SOYBN Cytochrome P450 71D8 (EC 1.14.-.-) (P450 CP7) - Glycine max (Soybean)moderately similar to ( 384) loc_os09g10340 12009.m04299 protein cytochrome P450 71D7, putative, expressed…
c104076_g4_i1	c104076_g4_i1	Necrotic leaves, late-season	0.17	0.067	Cytochrome P450	Cytochrome P450	PGSC0003DMT400014501	PGSC0003DMP400010021	PGSC0003DMG402005679	26.1	misc.cytochrome P450	moderately similar to ( 237) AT3G26320 | Symbols: CYP71B36 | CYP71B36; electron carrier/ heme binding / iron ion binding / monooxygenase/ oxygen binding | chr3:9644383-9646064 REVERSEmoderately similar to ( 333) C71D8_SOYBN Cytochrome P450 71D8 (EC 1.14.-.-) (P450 CP7) - Glycine max (Soybean)moderately similar to ( 265) loc_os09g10340 12009.m04299 protein cytochrome P450 71D7, putative, expressed…
c104081_g1_i1	c104081_g1_i1	Necrotic leaves, late-season	0.093	0.059	ATP-dependent Clp protease ATP-binding subunit clpA homolog CD4A, chloroplastic	ATP-dependent Clp protease ATP-binding subunit clpA homolog CD4A, chloroplastic	PGSC0003DMT400036961	PGSC0003DMP400025093	PGSC0003DMG400014248	29.5.5	protein.degradation.serine protease	nearly identical (1313) AT5G50920 | Symbols: CLPC, ATHSP93-V, HSP93-V, DCA1, CLPC1 | CLPC1; ATP binding / ATP-dependent peptidase/ ATPase | chr5:20715710-20719800 REVERSEnearly identical (1341) CLPC_PEA ATP-dependent Clp protease ATP-binding subunit clpC homolog, chloroplast precursor - Pisum sativum (Garden pea)nearly identical (1294) loc_os04g32560 12004.m101433 protein ATP-dependent Clp protea…
c104102_g1_i1	c104102_g1_i1	Necrotic leaves, late-season	0.083	0.12	EMB1895	EMB1895	PGSC0003DMT400008600	PGSC0003DMP400005967	PGSC0003DMG400003329	35.2	not assigned.unknown	moderately similar to ( 353) AT4G20060 | Symbols: EMB1895 | EMB1895 (EMBRYO DEFECTIVE 1895); binding | chr4:10854790-10859330 REVERSEweakly similar to ( 124) loc_os01g09310 12001.m07556 protein EMB1895, putative, expressed PGSC0003DMT400008600
c104109_g1_i1	c104109_g1_i1	Necrotic leaves, late-season	-0.33	-0.27	Heat shock cognate 70 kDa protein 2	Heat shock cognate 70 kDa protein 2	PGSC0003DMT400049441	PGSC0003DMP400033372	PGSC0003DMG400019208	20.2.1	stress.abiotic.heat	nearly identical (1093) AT3G12580 | Symbols: HSP70 | HSP70 (heat shock protein 70); ATP binding | chr3:3991487-3993689 REVERSEnearly identical (1094) HSP7C_PETHY Heat shock cognate 70 kDa protein - Petunia hybrida (Petunia)nearly identical (1112) loc_os11g47760 12011.m080070 protein heat shock cognate 70 kDa protein 2, putative, expressedHSP70 dnaK DnaK dnaK hscA hscA PGSC0003DMT400049441
c104161_g1_i1	c104161_g1_i1	Necrotic leaves, late-season	0.24	0.2	Conserved gene of unknown function	Conserved gene of unknown function	PGSC0003DMT400032175	PGSC0003DMP400021863	PGSC0003DMG400012355	35.2	not assigned.unknown	weakly similar to ( 105) AT1G64065 | Symbols: | FUNCTIONS IN: molecular_function unknown; INVOLVED IN: biological_process unknown; LOCATED IN: membrane; CONTAINS InterPro DOMAIN/s: Harpin-induced 1 (InterPro:IPR010847); BEST Arabidopsis thaliana protein match is: unknown protein (TAIR:AT2G44000.1); Has 69 Blast hits to 69 proteins in 10 species: Archae - 0; Bacteria - 0; Metazoa - 0; Fungi - 0; P…
c104178_g1_i1	c104178_g1_i1	Necrotic leaves, late-season	-0.42	-0.45	Gene of unknown function	Gene of unknown function	PGSC0003DMT400081177	PGSC0003DMP400054921	PGSC0003DMG400031728	35.2	not assigned.unknown	PGSC0003DMT400081177
c104218_g2_i1	c104218_g2_i1	Necrotic leaves, late-season	0.25	0.12	Gene of unknown function	Gene of unknown function	PGSC0003DMT400087312	PGSC0003DMP400058987	PGSC0003DMG400036883	35.2	not assigned.unknown	PGSC0003DMT400087312
c104236_g1_i1	c104236_g1_i1	Necrotic leaves, late-season	-0.15	-0.14	Conserved gene of unknown function	Conserved gene of unknown function	PGSC0003DMT400062463	PGSC0003DMP400042057	PGSC0003DMG400024310	35.2	not assigned.unknown	weakly similar to ( 194) AT3G56290 | Symbols: | unknown protein | chr3:20878743-20879541 REVERSEweakly similar to ( 186) loc_os01g60830 12001.m12211 protein expressed protein PGSC0003DMT400062463
c104257_g1_i1	c104257_g1_i1	Necrotic leaves, late-season	-0.15	-0.18	Phytosulfokine peptide	Phytosulfokine peptide	PGSC0003DMT400006915	PGSC0003DMP400004799	PGSC0003DMG400002682	35.2	not assigned.unknown	PGSC0003DMT400006915
c104344_g1_i1	c104344_g1_i1	Necrotic leaves, late-season	-0.16	-0.15	Small nuclear ribonucleoprotein f	Small nuclear ribonucleoprotein f	PGSC0003DMT400072262	PGSC0003DMP400048858	PGSC0003DMG401028122	27.1	RNA.processing	weakly similar to ( 150) AT4G30220 | Symbols: RUXF | RUXF (SMALL NUCLEAR RIBONUCLEOPROTEIN F) | chr4:14803100-14804259 REVERSEweakly similar to ( 150) loc_os11g43620 12011.m28864 protein small nuclear ribonucleoprotein F, putative, expressedSm_F PGSC0003DMT400072262
c104355_g1_i1	c104355_g1_i1	Necrotic leaves, late-season	0.16	0.14	Retroelement pol polyprotein	Retroelement pol polyprotein	PGSC0003DMT400090152	PGSC0003DMP400061827	PGSC0003DMG400039723	35.2	not assigned.unknown	PGSC0003DMT400090152
c104361_g1_i1	c104361_g1_i1	Necrotic leaves, late-season	-0.25	-0.23	Gene of unknown function	Gene of unknown function	PGSC0003DMT400092494	PGSC0003DMP400064169	PGSC0003DMG400042065	35.2	not assigned.unknown	PGSC0003DMT400092494
c104417_g1_i1	c104417_g1_i1	Necrotic leaves, late-season	0.22	0.13	Neoxanthin synthase, chloroplastic	Neoxanthin synthase, chloroplastic	PGSC0003DMT400015066	PGSC0003DMP400010427	PGSC0003DMG400005886	16.1.4.5	secondary metabolism.isoprenoids.carotenoids.lycopene beta cyclase	highly similar to ( 521) AT3G10230 | Symbols: LYC | LYC (LYCOPENE CYCLASE); lycopene beta cyclase | chr3:3164340-3165449 REVERSEhighly similar to ( 865) CCS_CAPAN Capsanthin/capsorubin synthase, chloroplast precursor (EC 5.3.99.8) - Capsicum annuum (Bell pepper)moderately similar to ( 489) loc_os02g09750 12002.m06272 protein lycopene beta cyclase, chloroplast precursor, putative, expressedLycopen…
c104426_g1_i1	c104426_g1_i1	Necrotic leaves, late-season	0.22	0.14	Conserved gene of unknown function	Conserved gene of unknown function	PGSC0003DMT400057110	PGSC0003DMP400038399	PGSC0003DMG400022186	35.2	not assigned.unknown	weakly similar to ( 157) AT4G16450 | Symbols: | unknown protein | chr4:9280132-9280541 FORWARDweakly similar to ( 170) loc_os08g33460 12008.m07336 protein expressed protein PGSC0003DMT400057110
c104430_g1_i1	c104430_g1_i1	Necrotic leaves, late-season	0.052	0.19	Proteasome subunit alpha type	Proteasome subunit alpha type	PGSC0003DMT400052656	PGSC0003DMP400035505	PGSC0003DMG400020441	29.5.11.20	protein.degradation.ubiquitin.proteasom	moderately similar to ( 369) AT1G16470 | Symbols: PAB1 | PAB1 (PROTEASOME SUBUNIT PAB1); endopeptidase/ peptidase/ threonine-type endopeptidase | chr1:5623122-5625439 FORWARDmoderately similar to ( 365) PSA2_ORYSA Proteasome subunit alpha type 2 (EC 3.4.25.1) (20S proteasome alpha subunit B) (20S proteasome subunit alpha-2) - Oryza sativa (Rice)moderately similar to ( 366) loc_os02g42320 12002.m0…
c104495_g1_i1	c104495_g1_i1	Necrotic leaves, late-season	0.024	0.017	40S ribosomal protein S17	40S ribosomal protein S17	PGSC0003DMT400060127	PGSC0003DMP400040452	PGSC0003DMG400023394	29.2.1.2.1.17	protein.synthesis.ribosomal protein.eukaryotic.40S subunit.S17	moderately similar to ( 202) AT5G04800 | Symbols: | 40S ribosomal protein S17 (RPS17D) | chr5:1389217-1389642 FORWARDweakly similar to ( 191) loc_os03g01900 12003.m05734 protein 40S ribosomal protein S17, putative, expressedRibosomal_S17e RPS17A PGSC0003DMT400060127
c104495_g2_i1	c104495_g2_i1	Necrotic leaves, late-season	0.063	0.098	40S ribosomal protein S17	40S ribosomal protein S17	PGSC0003DMT400072583	PGSC0003DMP400049096	PGSC0003DMG400028243	29.2.1.2.1.17	protein.synthesis.ribosomal protein.eukaryotic.40S subunit.S17	weakly similar to ( 189) AT5G04800 | Symbols: | 40S ribosomal protein S17 (RPS17D) | chr5:1389217-1389642 FORWARDweakly similar to ( 181) loc_os03g01900 12003.m05734 protein 40S ribosomal protein S17, putative, expressedRibosomal_S17e RPS17A PGSC0003DMT400072583
c104622_g1_i1	c104622_g1_i1	Necrotic leaves, late-season	-0.29	-0.26	Conserved gene of unknown function	Conserved gene of unknown function	PGSC0003DMT400017744	PGSC0003DMP400012196	PGSC0003DMG400006890	35.2	not assigned.unknown	PGSC0003DMT400017744
c104644_g1_i1	c104644_g1_i1	Necrotic leaves, late-season	0.026	-0.024	Gene of unknown function	Gene of unknown function	PGSC0003DMT400090825	PGSC0003DMP400062500	PGSC0003DMG400040396	35.2	not assigned.unknown	PGSC0003DMT400090825
c104698_g1_i1	c104698_g1_i1	Necrotic leaves, late-season	0.25	0.097	BURP domain-containing protein	BURP domain-containing protein	PGSC0003DMT400097503	PGSC0003DMP400069178	PGSC0003DMG400047074	10.6.3	cell wall.degradation.pectate lyases and polygalacturonases	weakly similar to ( 180) AT5G25610 | Symbols: RD22 | RD22; nutrient reservoir | chr5:8914498-8916684 REVERSEweakly similar to ( 121) EA30_VICFA Embryonic abundant protein VF30.1 precursor - Vicia faba (Broad bean)weakly similar to ( 189) loc_os01g53240 12001.m11493 protein dehydration-induced protein RD22-like protein 2, putative, expressedBURP PGSC0003DMT400097503
c104710_g1_i1	c104710_g1_i1	Necrotic leaves, late-season	0.064	0.17	Histone H2B	Histone H2B	PGSC0003DMT400043578	PGSC0003DMP400029566	PGSC0003DMG400016921	28.1.3	DNA.synthesis/chromatin structure.histone	weakly similar to ( 156) AT5G22880 | Symbols: H2B, HTB2 | HTB2; DNA binding | chr5:7652130-7652567 REVERSEweakly similar to ( 160) H2B_GOSHI Histone H2B - Gossypium hirsutum (Upland cotton)weakly similar to ( 174) loc_os01g05970 12001.m07228 protein core histone H2A/H2B/H3/H4 family protein, expressedH2B PGSC0003DMT400043578
c104727_g1_i1	c104727_g1_i1	Necrotic leaves, late-season	0.077	0.12	Conserved gene of unknown function	Conserved gene of unknown function	PGSC0003DMT400000789	PGSC0003DMP400000584	PGSC0003DMG400000292	35.2	not assigned.unknown	PGSC0003DMT400000789
c104752_g1_i1	c104752_g1_i1	Necrotic leaves, late-season	0.14	0.062	Conserved gene of unknown function	Conserved gene of unknown function	PGSC0003DMT400016873	PGSC0003DMP400011660	PGSC0003DMG402006600	35.2	not assigned.unknown	PGSC0003DMT400016873
c104803_g1_i1	c104803_g1_i1	Necrotic leaves, late-season	0.14	0.09	LysM domain GPI-anchored protein 1	LysM domain GPI-anchored protein 1	PGSC0003DMT400014360	PGSC0003DMP400009916	PGSC0003DMG400005632	35.2	not assigned.unknown	moderately similar to ( 246) AT1G21880 | Symbols: LYM1 | LYM1 (LYSM DOMAIN GPI-ANCHORED PROTEIN 1 PRECURSOR) | chr1:7680689-7682526 FORWARDmoderately similar to ( 220) loc_os06g10660 12006.m05784 protein erwinia induced protein 1, putative, expressed PGSC0003DMT400014360
c104852_g1_i1	c104852_g1_i1	Necrotic leaves, late-season	-0.14	-0.12	Zinc finger family protein	Zinc finger family protein	PGSC0003DMT400062949	PGSC0003DMP400042367	PGSC0003DMG400024497	29.5.11.4.2	protein.degradation.ubiquitin.E3.RING	highly similar to ( 547) AT3G47990 | Symbols: | zinc finger (C3HC4-type RING finger) family protein | chr3:17713367-17716051 REVERSEhighly similar to ( 550) loc_os05g05280 12005.m05055 protein protein binding protein, putative, expressed PGSC0003DMT400062949
c104895_g1_i1	c104895_g1_i1	Necrotic leaves, late-season	-0.049	-0.11	FAD binding domain containing protein	FAD binding domain containing protein	PGSC0003DMT400061679	PGSC0003DMP400041508	PGSC0003DMG400024003	26.7	misc.oxidases - copper, flavone etc.	highly similar to ( 698) AT2G46760 | Symbols: | FAD-binding domain-containing protein | chr2:19213028-19215166 REVERSEhighly similar to ( 610) loc_os03g36530 12003.m08772 protein FAD binding domain containing protein, putative, expressedGlcD FAD_binding_4 PGSC0003DMT400061679
c104923_g1_i1	c104923_g1_i1	Necrotic leaves, late-season	0.14	0.037	Conserved gene of unknown function	Conserved gene of unknown function	PGSC0003DMT400051465	PGSC0003DMP400034691	PGSC0003DMG400019989	35.2	not assigned.unknown	PGSC0003DMT400051465
c104947_g1_i1	c104947_g1_i1	Necrotic leaves, late-season	0.37	0.47	Mitochondrial carnitine/acylcarnitine carrier protein	Mitochondrial carnitine/acylcarnitine carrier protein	PGSC0003DMT400003719	PGSC0003DMP400002655	PGSC0003DMG400001464	34.9	transport.metabolite transporters at the mitochondrial membrane	moderately similar to ( 337) AT5G15640 | Symbols: | mitochondrial substrate carrier family protein | chr5:5087590-5089677 FORWARDmoderately similar to ( 323) loc_os03g54760 12003.m10393 protein mitochondrial aspartate-glutamate transporter AGC1, putative, expressedMito_carr PGSC0003DMT400003719
c104967_g1_i1	c104967_g1_i1	Necrotic leaves, late-season	0.07	0.17	60s acidic ribosomal protein	60s acidic ribosomal protein	PGSC0003DMT400018333	PGSC0003DMP400012614	PGSC0003DMG400007119
c104967_g2_i1	c104967_g2_i1	Necrotic leaves, late-season	-0.095	-0.055	Acidic ribosomal protein P1a	Acidic ribosomal protein P1a	PGSC0003DMT400081989	PGSC0003DMP400055389	PGSC0003DMG400032190	29.2.1.2.2.81	protein.synthesis.ribosomal protein.eukaryotic.60S subunit.P1	very weakly similar to (89.0) AT5G24510 | Symbols: | 60s acidic ribosomal protein P1, putative | chr5:8369295-8369866 REVERSEvery weakly similar to (86.7) RLA1_MAIZE 60S acidic ribosomal protein P1 (L12) - Zea mays (Maize)very weakly similar to (87.0) loc_os08g02340 12008.m080029 protein 60S acidic ribosomal protein P1, putative, expressed PGSC0003DMT400081989
c104990_g1_i1	c104990_g1_i1	Necrotic leaves, late-season	-0.11	-0.055	Esterase	Esterase	PGSC0003DMT400011187	PGSC0003DMP400007778	PGSC0003DMG400004379	26.28	misc.GDSL-motif lipase	moderately similar to ( 346) AT5G45910 | Symbols: | GDSL-motif lipase/hydrolase family protein | chr5:18620420-18622264 REVERSEweakly similar to ( 145) EST_HEVBR Esterase precursor (EC 3.1.1.-) (Early nodule-specific protein homolog) (Latex allergen Hev b 13) - Hevea brasiliensis (Para rubber tree)moderately similar to ( 366) loc_os01g11710 12001.m07788 protein esterase precursor, putative, expre…
c105024_g1_i1	c105024_g1_i1	Necrotic leaves, late-season	0.087	0.12	F-box family protein	F-box family protein	PGSC0003DMT400076213	PGSC0003DMP400051615	PGSC0003DMG403029631	31.1	cell.organisation	weakly similar to ( 150) AT1G09155 | Symbols: AtPP2-B15 | AtPP2-B15 (Phloem protein 2-B15); carbohydrate binding | chr1:2949831-2950842 REVERSEweakly similar to ( 141) loc_os12g03740 12012.m04371 protein ATPP2-B10, putative, expressed PGSC0003DMT400076213
c105026_g1_i1	c105026_g1_i1	Necrotic leaves, late-season	-0.074	-0.088	50S ribosomal protein L28, chloroplastic	50S ribosomal protein L28, chloroplastic	PGSC0003DMT400044202	PGSC0003DMP400029972	PGSC0003DMG400017161	29.2.1.1.1.2.28	protein.synthesis.ribosomal protein.prokaryotic.chloroplast.50S subunit.L28	weakly similar to ( 149) AT2G33450 | Symbols: | 50S ribosomal protein L28, chloroplast (CL28) | chr2:14173620-14174380 FORWARDmoderately similar to ( 202) RK28_TOBAC 50S ribosomal protein L28, chloroplast precursor (CL28) - Nicotiana tabacum (Common tobacco)weakly similar to ( 132) loc_os05g01110 12005.m04651 protein 50S ribosomal protein L28, chloroplast precursor, putative, expressedrpmB PGSC00…
c105033_g1_i1	c105033_g1_i1	Necrotic leaves, late-season	0.023	-0.0045	Cyclin A3	Cyclin A3	PGSC0003DMT400056625	PGSC0003DMP400038083	PGSC0003DMG400022017	31.3	cell.cycle	moderately similar to ( 323) AT1G47230 | Symbols: CYCA3;4 | cyclin, putative | chr1:17306752-17308587 FORWARDmoderately similar to ( 318) CCNAL_DAUCA G2/mitotic-specific cyclin C13-1 (A-like cyclin) (Fragment) - Daucus carota (Carrot)moderately similar to ( 303) loc_os12g39210 12012.m07706 protein cyclin-A2, putative, expressedCyclin_N COG5024 Cyclin_C PGSC0003DMT400056625
c105106_g1_i1	c105106_g1_i1	Necrotic leaves, late-season	0.23	0.22	Ubiquitin fusion protein	Ubiquitin fusion protein	PGSC0003DMT400047686	PGSC0003DMP400032298	PGSC0003DMG400018533	29.5.11.1	protein.degradation.ubiquitin.ubiquitin	moderately similar to ( 233) AT3G52590 | Symbols: UBQ1, EMB2167, ERD16, HAP4 | UBQ1 (UBIQUITIN EXTENSION PROTEIN 1); protein binding / structural constituent of ribosome | chr3:19505668-19506681 FORWARDweakly similar to ( 144) UBIQ_WHEAT Ubiquitin - Triticum aestivum (Wheat)moderately similar to ( 232) loc_os09g39500 12009.m60242 protein ubiquitin fusion protein, putative, expressedUbiquitin UBQ …
c105106_g1_i2	c105106_g1_i2	Necrotic leaves, late-season	-0.13	-0.2	NEDD8 RUB2	NEDD8 RUB2	PGSC0003DMT400029234	PGSC0003DMP400019895	PGSC0003DMG400011242	29.5.11.1	protein.degradation.ubiquitin.ubiquitin	moderately similar to ( 237) AT1G31340 | Symbols: RUB1, NEDD8, ATRUB1 | RUB1 (RELATED TO UBIQUITIN 1); protein binding | chr1:11218076-11219417 REVERSEweakly similar to ( 136) UBIQ_WHEAT Ubiquitin - Triticum aestivum (Wheat)moderately similar to ( 236) loc_os09g25320 12009.m05684 protein polyubiquitin 2, putative, expressedUbiquitin Nedd8 UBQ ubiquitin UBL PGSC0003DMT400029234
c105121_g1_i1	c105121_g1_i1	Necrotic leaves, late-season	-0.044	0.034	42kDa chitin-binding protein	42kDa chitin-binding protein	PGSC0003DMT400050290	PGSC0003DMP400033948	PGSC0003DMG400019538	20.1	stress.biotic	weakly similar to ( 121) LECT_SOLTU Chitin-binding lectin 1 precursor (PL-I) - Solanum tuberosum (Potato)PRK07764 PRK05648 DUF605 PGSC0003DMT400050290
c105121_g1_i2	c105121_g1_i2	Necrotic leaves, late-season	-0.077	0.064	Chitin-binding lectin 1	Chitin-binding lectin 1	PGSC0003DMT400050249	PGSC0003DMP400033919	PGSC0003DMG400019517	20.1	stress.biotic	weakly similar to ( 167) LECT_SOLTU Chitin-binding lectin 1 precursor (PL-I) - Solanum tuberosum (Potato) PGSC0003DMT400050249
c105123_g1_i1	c105123_g1_i1	Necrotic leaves, late-season	-0.075	-0.067	Prolyl-tRNA synthetase	Prolyl-tRNA synthetase	PGSC0003DMT400036645	PGSC0003DMP400024845	PGSC0003DMG400014136	29.1.40	protein.aa activation.bifunctional aminoacyl-tRNA synthetase	highly similar to ( 827) AT3G62120 | Symbols: | tRNA synthetase class II (G, H, P and S) family protein | chr3:23001227-23003849 REVERSEhighly similar to ( 802) loc_os12g25710 12012.m073824 protein bifunctional aminoacyl-tRNA synthetase, putative, expressedPRK08661 ProRS_core_arch_euk ProS ProRS_anticodon_zinc ProRS_core Gly_His_Pro_Ser_Thr_tRS_core PRK09194 tRNA-synt_2b ProRS-C_1 ThrS PGSC0003DM…
c105134_g1_i1	c105134_g1_i1	Necrotic leaves, late-season	-0.43	-0.48	Dicer	ATP binding protein	PGSC0003DMT400042919	PGSC0003DMP400029105	PGSC0003DMG400016641	27.1.20	RNA.processing.degradation dicer	moderately similar to ( 489) AT3G03300 | Symbols: DCL2 | DCL2 (DICER-LIKE 2); ATP binding / ATP-dependent helicase/ RNA binding / double-stranded RNA binding / helicase/ nucleic acid binding / ribonuclease III | chr3:768020-774525 REVERSEmoderately similar to ( 393) loc_os03g38740 12003.m08967 protein type III restriction enzyme, res subunit family protein, expressedRnc RIBOc rnc RIBOc Ribonuclea…
c105140_g1_i1	c105140_g1_i1	Necrotic leaves, late-season	0.2	0.22	Ef-hand calcium binding protein	Ef-hand calcium binding protein	PGSC0003DMT400033117	PGSC0003DMP400022527	PGSC0003DMG400012715	30.3	signalling.calcium	moderately similar to ( 284) AT3G10300 | Symbols: | calcium-binding EF hand family protein | chr3:3186436-3188075 FORWARDmoderately similar to ( 298) loc_os12g04240 12012.m26827 protein grancalcin, putative, expressed PGSC0003DMT400033117
c105140_g2_i1	c105140_g2_i1	Necrotic leaves, late-season	-0.0086	-0.12	Ef-hand calcium binding protein	Ef-hand calcium binding protein	PGSC0003DMT400033117	PGSC0003DMP400022527	PGSC0003DMG400012715	30.3	signalling.calcium	moderately similar to ( 284) AT3G10300 | Symbols: | calcium-binding EF hand family protein | chr3:3186436-3188075 FORWARDmoderately similar to ( 298) loc_os12g04240 12012.m26827 protein grancalcin, putative, expressed PGSC0003DMT400033117
c105140_g3_i1	c105140_g3_i1	Necrotic leaves, late-season	0.035	0.05	Ef-hand calcium binding protein	Ef-hand calcium binding protein	PGSC0003DMT400033117	PGSC0003DMP400022527	PGSC0003DMG400012715	30.3	signalling.calcium	moderately similar to ( 284) AT3G10300 | Symbols: | calcium-binding EF hand family protein | chr3:3186436-3188075 FORWARDmoderately similar to ( 298) loc_os12g04240 12012.m26827 protein grancalcin, putative, expressed PGSC0003DMT400033117
c105144_g1_i1	c105144_g1_i1	Necrotic leaves, late-season	0.26	0.21	Ring finger protein	Ring finger protein	PGSC0003DMT400087291	PGSC0003DMP400058966	PGSC0003DMG400036862
c105155_g1_i1	c105155_g1_i1	Necrotic leaves, late-season	-0.043	-0.015	Heterogeneous nuclear ribonucleoprotein 27C	Heterogeneous nuclear ribonucleoprotein 27C	PGSC0003DMT400060554	PGSC0003DMP400040772	PGSC0003DMG400023557	27.4	RNA.RNA binding	moderately similar to ( 363) AT3G07810 | Symbols: | heterogeneous nuclear ribonucleoprotein, putative / hnRNP, putative | chr3:2492875-2495102 FORWARDvery weakly similar to (88.2) ROC1_NICSY 29 kDa ribonucleoprotein A, chloroplast precursor (CP29A) - Nicotiana sylvestris (Wood tobacco)moderately similar to ( 375) loc_os11g41890 12011.m08027 protein RNA binding protein, putative, expressed PGSC000…
c105169_g1_i1	c105169_g1_i1	Necrotic leaves, late-season	0.074	-0.038	Conserved gene of unknown function	Conserved gene of unknown function	PGSC0003DMT400063249	PGSC0003DMP400042579	PGSC0003DMG400024600	20.2.3	stress.abiotic.drought/salt	moderately similar to ( 232) AT5G62520 | Symbols: SRO5 | SRO5 (SIMILAR TO RCD ONE 5); NAD+ ADP-ribosyltransferase | chr5:25098071-25099264 FORWARDweakly similar to ( 156) loc_os03g12820 12003.m35107 protein ATP8, putative, expressed PGSC0003DMT400063249
c105210_g1_i1	c105210_g1_i1	Necrotic leaves, late-season	0.14	0.13	Lysosomal Pro-X carboxypeptidase	Lysosomal Pro-X carboxypeptidase	PGSC0003DMT400055141	PGSC0003DMP400037088	PGSC0003DMG400021399	29.5	protein.degradation	highly similar to ( 720) AT5G65760 | Symbols: | serine carboxypeptidase S28 family protein | chr5:26308289-26310891 FORWARDhighly similar to ( 618) loc_os01g56150 12001.m11771 protein lysosomal Pro-X carboxypeptidase precursor, putative, expressedPeptidase_S28 PGSC0003DMT400055141
c105217_g1_i1	c105217_g1_i1	Necrotic leaves, late-season	0.23	0.25	High-affinity nitrate transporter	High-affinity nitrate transporter	PGSC0003DMT400040689	PGSC0003DMP400027591	PGSC0003DMG400015734	34.4	transport.nitrate	highly similar to ( 654) AT5G60770 | Symbols: ATNRT2.4, NRT2.4 | ATNRT2.4; nitrate transmembrane transporter | chr5:24444396-24447026 FORWARDhighly similar to ( 620) loc_os02g02190 12002.m05569 protein high affinity nitrate transporter, putative, expressedNarK PGSC0003DMT400040689
c105237_g1_i2	c105237_g1_i2	Necrotic leaves, late-season	0.21	0.084	Galactose-1-phosphate uridylyltransferase	Galactose-1-phosphate uridylyltransferase	PGSC0003DMT400021306	PGSC0003DMP400014490	PGSC0003DMG400008259	2.1.2.60	major CHO metabolism.synthesis.starch.ADP Glucose Phosphorylase	moderately similar to ( 382) AT5G18200 | Symbols: | UTP:galactose-1-phosphate uridylyltransferase/ ribose-5-phosphate adenylyltransferase | chr5:6015270-6016555 FORWARDmoderately similar to ( 334) loc_os07g07550 12007.m05214 protein galactose-1-phosphate uridyl transferase-like protein, putative, expressedGalT GalT PRK11720 PGSC0003DMT400021306
c105310_g1_i1	c105310_g1_i1	Necrotic leaves, late-season	0.066	0.1	Sesquiterpene synthase	Sesquiterpene synthase	PGSC0003DMT400053285	PGSC0003DMP400035946	PGSC0003DMG400020680	16.1.5	secondary metabolism.isoprenoids.terpenoids	moderately similar to ( 339) AT5G23960 | Symbols: ATTPS21, TPS21 | TPS21 (TERPENE SYNTHASE 21); (-)-E-beta-caryophyllene synthase/ alpha-humulene synthase | chr5:8092969-8095128 FORWARDmoderately similar to ( 413) DCS1_GOSHI (+)-delta-cadinene synthase (EC 4.2.3.13) (D-cadinene synthase) - Gossypium hirsutum (Upland cotton)moderately similar to ( 327) loc_os08g04500 12008.m04593 protein terpene s…
c105335_g1_i1	c105335_g1_i1	Necrotic leaves, late-season	0.16	0.21	Gene of unknown function	Gene of unknown function	PGSC0003DMT400056515	PGSC0003DMP400038021	PGSC0003DMG400021963	35.2	not assigned.unknown	PGSC0003DMT400056515
c105406_g1_i1	c105406_g1_i1	Necrotic leaves, late-season	0.081	0.06	Conserved gene of unknown function	Conserved gene of unknown function	PGSC0003DMT400021605	PGSC0003DMP400014708	PGSC0003DMG400008382	35.2	not assigned.unknown	PGSC0003DMT400021605
c105414_g1_i1	c105414_g1_i1	Necrotic leaves, late-season	0.16	0.18	Carboxy-lyase	Carboxy-lyase	PGSC0003DMT400081828	PGSC0003DMP400055262	PGSC0003DMG400032129	13.2.3.5	amino acid metabolism.degradation.aspartate family.lysine	moderately similar to ( 300) AT5G11950 | Symbols: | protein homodimerization | chr5:3855072-3856815 FORWARDmoderately similar to ( 292) loc_os01g51210 12001.m11302 protein lysine decarboxylase-like protein, putative, expressedLysine_decarbox COG1611 PGSC0003DMT400081828
c105426_g1_i1	c105426_g1_i1	Necrotic leaves, late-season	0.12	0.17	Ubiquitin-protein ligase	Ubiquitin-protein ligase	PGSC0003DMT400046214	PGSC0003DMP400031287	PGSC0003DMG400017941	29.5.11.4.3.2	protein.degradation.ubiquitin.E3.SCF.FBOX	very weakly similar to (84.3) AT5G53840 | Symbols: | F-box family protein (FBL13) | chr5:21859148-21860672 REVERSEweakly similar to ( 109) loc_os07g06900 12007.m05150 protein F-box domain containing protein PGSC0003DMT400046214
c105432_g1_i1	c105432_g1_i1	Necrotic leaves, late-season	-0.07	-0.24	Conserved gene of unknown function	Conserved gene of unknown function	PGSC0003DMT400059544	PGSC0003DMP400040074	PGSC0003DMG400023132	35.2	not assigned.unknown	PGSC0003DMT400059544
c105454_g2_i1	c105454_g2_i1	Necrotic leaves, late-season	-0.17	-0.13	DNA binding protein	DNA binding protein	PGSC0003DMT400010462	PGSC0003DMP400007304	PGSC0003DMG400004087	27.3.6	RNA.regulation of transcription.bHLH,Basic Helix-Loop-Helix family	weakly similar to ( 108) AT4G29930 | Symbols: | basic helix-loop-helix (bHLH) family protein | chr4:14644108-14645168 FORWARDvery weakly similar to (84.3) loc_os04g23440 12004.m07488 protein helix-loop-helix DNA-binding domain containing protein PGSC0003DMT400010462
c105456_g1_i1	c105456_g1_i1	Necrotic leaves, late-season	-0.14	-0.014	Zinc finger protein	Zinc finger protein	PGSC0003DMT400036885	PGSC0003DMP400025028	PGSC0003DMG400014222	29.5.11.4.2	protein.degradation.ubiquitin.E3.RING	weakly similar to ( 113) AT3G14250 | Symbols: | protein binding / zinc ion binding | chr3:4745963-4746958 REVERSEweakly similar to ( 122) loc_os08g35060 12008.m07495 protein ubiquitin-conjugating enzyme 7-interacting protein 4, putative, expressed PGSC0003DMT400036885
c105544_g1_i1	c105544_g1_i1	Necrotic leaves, late-season	-0.016	-0.034	Armadillo repeat-containing protein	Armadillo repeat-containing protein	PGSC0003DMT400002187	PGSC0003DMP400001592	PGSC0003DMG400000837	29.5.11.4.2	protein.degradation.ubiquitin.E3.RING	very weakly similar to (98.2) AT1G20780 | Symbols: PUB44, ATPUB44, SAUL1 | SAUL1 (SENESCENCE-ASSOCIATED E3 UBIQUITIN LIGASE 1); ubiquitin-protein ligase | chr1:7217812-7220609 FORWARDmoderately similar to ( 327) loc_os01g72000 12001.m13238 protein armadillo repeat-containing protein, putative, expressed PGSC0003DMT400002187
c105544_g2_i1	c105544_g2_i1	Necrotic leaves, late-season	-0.025	-0.092	Conserved gene of unknown function	P21-rho-binding domain-containing protein	PGSC0003DMT400029284	PGSC0003DMP400019924	PGSC0003DMG400011255	35.2	not assigned.unknown	PGSC0003DMT400029284
c105556_g1_i1	c105556_g1_i1	Necrotic leaves, late-season	0.17	0.093	Metallothionein	Metallothionein	PGSC0003DMT400023015	PGSC0003DMP400015673	PGSC0003DMG402008909	15.2	metal handling.binding, chelation and storage	PGSC0003DMT400023015
c105601_g1_i1	c105601_g1_i1	Necrotic leaves, late-season	-0.021	-0.043	ATP synthase subunit d	ATP synthase subunit d	PGSC0003DMT400074548	PGSC0003DMP400050495	PGSC0003DMG400028976	34.1.1.3	transport.p- and v-ATPases.H+-transporting two-sector ATPase.subunit D	moderately similar to ( 373) AT3G58730 | Symbols: | vacuolar ATP synthase subunit D (VATD) / V-ATPase D subunit / vacuolar proton pump D subunit (VATPD) | chr3:21718495-21719280 REVERSEmoderately similar to ( 350) loc_os04g55040 12004.m35212 protein vacuolar ATP synthase subunit D 1, putative, expressedATP-synt_D NtpD PRK00373 PGSC0003DMT400074548
c105617_g1_i1	c105617_g1_i1	Necrotic leaves, late-season	0.17	0.067	Cyanate hydratase	Cyanate hydratase	PGSC0003DMT400044200	PGSC0003DMP400029970	PGSC0003DMG400017160	16.4.3	secondary metabolism.N misc.cyanogenic glycosides	moderately similar to ( 213) AT3G23490 | Symbols: CYN | CYN (CYANASE); DNA binding / cyanate hydratase/ hydro-lyase | chr3:8423238-8424415 REVERSEmoderately similar to ( 202) CYNS_ORYSA Cyanate hydratase (EC 4.2.1.104) (Cyanase) (Cyanate lyase) (Cyanate hydrolase) - Oryza sativa (Rice)moderately similar to ( 202) loc_os10g33270 12010.m06157 protein cyanate hydratase, putative, expressedCyanate_ly…
c105652_g1_i1	c105652_g1_i1	Necrotic leaves, late-season	-0.12	-0.086	Cinnamoyl-CoA reductase	Cinnamoyl-CoA reductase	PGSC0003DMT400065107	PGSC0003DMP400043904	PGSC0003DMG400025307	16.8.3	secondary metabolism.flavonoids.dihydroflavonols	moderately similar to ( 476) AT4G35420 | Symbols: | dihydroflavonol 4-reductase family / dihydrokaempferol 4-reductase family | chr4:16834091-16835611 REVERSEmoderately similar to ( 234) DFRA_VITVI Dihydroflavonol-4-reductase (EC 1.1.1.219) (DFR) (Dihydrokaempferol 4-reductase) - Vitis vinifera (Grape)moderately similar to ( 353) loc_os08g40440 12008.m08023 protein dihydroflavonol-4-reductase, pu…
c105653_g2_i1	c105653_g2_i1	Necrotic leaves, late-season	0.15	0.22	Serine-threonine protein kinase, plant-type	Serine-threonine protein kinase, plant-type	PGSC0003DMT400070665	PGSC0003DMP400047772	PGSC0003DMG400027469	29.4.1.57	protein.postranslational modification.kinase.receptor like cytoplasmatic kinase VII	moderately similar to ( 223) AT5G48380 | Symbols: | leucine-rich repeat family protein / protein kinase family protein | chr5:19604584-19606532 REVERSEweakly similar to ( 155) PSKR_DAUCA Phytosulfokine receptor precursor (EC 2.7.11.1) (Phytosulfokine LRR receptor kinase) - Daucus carota (Carrot)moderately similar to ( 225) loc_os11g14420 12011.m05578 protein brassinosteroid LRR receptor kinase pr…
c105687_g1_i1	c105687_g1_i1	Necrotic leaves, late-season	0.014	0.09	26S proteasome subunit	26S proteasome subunit	PGSC0003DMT400069954	PGSC0003DMP400047279	PGSC0003DMG400027201	29.5.11.20	protein.degradation.ubiquitin.proteasom	highly similar to ( 598) AT4G19006 | Symbols: | 26S proteasome regulatory subunit, putative (RPN9) | chr4:10409349-10411347 REVERSEhighly similar to ( 572) loc_os01g32800 12001.m43033 protein 26S proteasome non-ATPase regulatory subunit 13, putative, expressed PGSC0003DMT400069954
c105707_g1_i1	c105707_g1_i1	Necrotic leaves, late-season	-0.077	-0.095	Gene of unknown function	Gene of unknown function	PGSC0003DMT400006719	PGSC0003DMP400004668	PGSC0003DMG400002611	35.2	not assigned.unknown	PGSC0003DMT400006719
c105759_g1_i1	c105759_g1_i1	Necrotic leaves, late-season	-0.04	0.021	Protein arginine N-methyltransferase 1	Protein arginine n-methyltransferase 1	PGSC0003DMT400021728	PGSC0003DMP400014799	PGSC0003DMG400008431	26.6	misc.O-methyl transferases	moderately similar to ( 301) AT4G29510 | Symbols: ATPRMT11, PRMT11, ATPRMT1B, PRMT1B | PRMT11 (ARGININE METHYLTRANSFERASE 11); protein-arginine N-methyltransferase | chr4:14491739-14493752 FORWARDmoderately similar to ( 307) loc_os09g19560 12009.m05164 protein protein arginine N-methyltransferase 1, putative, expressed PGSC0003DMT400021728
c105826_g1_i1	c105826_g1_i1	Necrotic leaves, late-season	-0.32	-0.32	Kinase	Kinase	PGSC0003DMT400076840	PGSC0003DMP400052063	PGSC0003DMG400029885	29.4.1.57	protein.postranslational modification.kinase.receptor like cytoplasmatic kinase VII	nearly identical (1236) AT3G51550 | Symbols: FER | FER (FERONIA); kinase/ protein kinase | chr3:19117877-19120564 REVERSEmoderately similar to ( 261) NORK_MEDTR Nodulation receptor kinase precursor (EC 2.7.11.1) (Does not make infections protein 2) (Symbiosis receptor-like kinase) (MtSYMRK) - Medicago truncatula (Barrel medic)nearly identical (1089) loc_os01g56330 12001.m11789 protein protein kin…
c105883_g1_i1	c105883_g1_i1	Necrotic leaves, late-season	0.00076	-0.056	Branched-chain-amino-acid aminotransferase	Branched-chain-amino-acid aminotransferase	PGSC0003DMT400055202	PGSC0003DMP400037134	PGSC0003DMG400021425	13.1.4.1.4	amino acid metabolism.synthesis.branched chain group.common.branched-chain amino acid aminotransferase	highly similar to ( 566) AT5G65780 | Symbols: ATBCAT-5 | ATBCAT-5; branched-chain-amino-acid transaminase/ catalytic | chr5:26316418-26318585 FORWARDhighly similar to ( 540) loc_os05g48450 12005.m083809 protein branched-chain-amino-acid aminotransferase, putative, expressedPRK06606 BCAT_beta_family Aminotran_4 PLPDE_IV IlvE D-AAT_like PRK08320 PRK07544 ADCL_like PRK07849 PRK06680 PRK06092 PRK1247…
c105883_g1_i2	c105883_g1_i2	Necrotic leaves, late-season	0.022	0.011	Branched-chain-amino-acid aminotransferase	Branched-chain-amino-acid aminotransferase	PGSC0003DMT400055202	PGSC0003DMP400037134	PGSC0003DMG400021425	13.1.4.1.4	amino acid metabolism.synthesis.branched chain group.common.branched-chain amino acid aminotransferase	highly similar to ( 566) AT5G65780 | Symbols: ATBCAT-5 | ATBCAT-5; branched-chain-amino-acid transaminase/ catalytic | chr5:26316418-26318585 FORWARDhighly similar to ( 540) loc_os05g48450 12005.m083809 protein branched-chain-amino-acid aminotransferase, putative, expressedPRK06606 BCAT_beta_family Aminotran_4 PLPDE_IV IlvE D-AAT_like PRK08320 PRK07544 ADCL_like PRK07849 PRK06680 PRK06092 PRK1247…
c105911_g1_i1	c105911_g1_i1	Necrotic leaves, late-season	-0.11	-0.18	Ubiquitin carrier protein	Ubiquitin carrier protein	PGSC0003DMT400032059	PGSC0003DMP400021775	PGSC0003DMG400012306	29.5.11.3	protein.degradation.ubiquitin.E2	moderately similar to ( 286) AT4G27960 | Symbols: UBC9 | UBC9 (UBIQUITIN CONJUGATING ENZYME 9); ubiquitin-protein ligase | chr4:13916065-13917293 REVERSEweakly similar to ( 137) UBC2_WHEAT Ubiquitin-conjugating enzyme E2-17 kDa (EC 6.3.2.19) (Ubiquitin-protein ligase) (Ubiquitin carrier protein) - Triticum aestivum (Wheat)moderately similar to ( 274) loc_os04g57220 12004.m101686 protein ubiquitin…
c105915_g1_i1	c105915_g1_i1	Necrotic leaves, late-season	-0.065	0.09	UDP-glucuronosyltransferase	UDP-glucuronosyltransferase	PGSC0003DMT400032758	PGSC0003DMP400022273	PGSC0003DMG400012578	26.2	misc.UDP glucosyl and glucoronyl transferases	highly similar to ( 571) AT1G22340 | Symbols: AtUGT85A7 | AtUGT85A7 (UDP-glucosyl transferase 85A7); UDP-glycosyltransferase/ glucuronosyltransferase/ transferase, transferring glycosyl groups | chr1:7890464-7892090 REVERSEweakly similar to ( 175) IAAG_MAIZE Indole-3-acetate beta-glucosyltransferase (EC 2.4.1.121) (IAA-Glu synthetase) ((Uridine 5'-diphosphate-glucose:indol-3-ylacetyl)-beta-D-gluc…
c105932_g1_i1	c105932_g1_i1	Necrotic leaves, late-season	-0.0024	0.045	Protein GAST1	Protein GAST1	PGSC0003DMT400003510	PGSC0003DMP400002503	PGSC0003DMG401001384	17.6.3	hormone metabolism.gibberelin.induced-regulated-responsive-activated	very weakly similar to (92.8) AT1G74670 | Symbols: | gibberellin-responsive protein, putative | chr1:28053378-28053893 FORWARDweakly similar to ( 105) loc_os05g31280 12005.m07361 protein GAST1 protein precursor, putative, expressedGASA PGSC0003DMT400003510
c105947_g1_i1	c105947_g1_i1	Necrotic leaves, late-season	0.17	0.15	Phospholipase A2	Phospholipase A2	PGSC0003DMT400077045	PGSC0003DMP400052213	PGSC0003DMG400029964	11.9.3.4	lipid metabolism.lipid degradation.lysophospholipases.phospholipase A2	weakly similar to ( 152) AT2G06925 | Symbols: ATSPLA2-ALPHA, PLA2-ALPHA | PLA2-ALPHA; phospholipase A2 | chr2:2842475-2843212 REVERSEweakly similar to ( 122) loc_os03g50030 12003.m09999 protein phospholipase A2, putative, expressedPLA2_plant PGSC0003DMT400077045
c105956_g1_i1	c105956_g1_i1	Necrotic leaves, late-season	0.14	0.16	DNA ligase	DNA ligase	PGSC0003DMT400083248	PGSC0003DMP400055925	PGSC0003DMG400033140	35.2	not assigned.unknown	moderately similar to ( 271) AT1G12790 | Symbols: | INVOLVED IN: biological_process unknown; LOCATED IN: cellular_component unknown; EXPRESSED IN: 23 plant structures; EXPRESSED DURING: 13 growth stages; CONTAINS InterPro DOMAIN/s: RuvA domain 2-like (InterPro:IPR010994); Has 10 Blast hits to 10 proteins in 3 species: Archae - 0; Bacteria - 0; Metazoa - 0; Fungi - 0; Plants - 10; Viruses - 0; Oth…
c105965_g1_i1	c105965_g1_i1	Necrotic leaves, late-season	-0.18	-0.068	Ribosomal protein S27	Ribosomal protein S27	PGSC0003DMT400074452	PGSC0003DMP400050424	PGSC0003DMG401028933	29.2.1.2.1.27	protein.synthesis.ribosomal protein.eukaryotic.40S subunit.S27	weakly similar to ( 133) AT3G61110 | Symbols: ARS27A | ARS27A (ARABIDOPSIS RIBOSOMAL PROTEIN S27); structural constituent of ribosome | chr3:22611710-22612632 FORWARDweakly similar to ( 118) RS27_CHLRE 40S ribosomal protein S27 - Chlamydomonas reinhardtiiweakly similar to ( 117) loc_os02g27769 12002.m100798 protein 40S ribosomal protein S27, putative, expressed PGSC0003DMT400074452
c105965_g2_i1	c105965_g2_i1	Necrotic leaves, late-season	0.08	0.051	Ribosomal protein S27	Ribosomal protein S27	PGSC0003DMT400074452	PGSC0003DMP400050424	PGSC0003DMG401028933	29.2.1.2.1.27	protein.synthesis.ribosomal protein.eukaryotic.40S subunit.S27	weakly similar to ( 133) AT3G61110 | Symbols: ARS27A | ARS27A (ARABIDOPSIS RIBOSOMAL PROTEIN S27); structural constituent of ribosome | chr3:22611710-22612632 FORWARDweakly similar to ( 118) RS27_CHLRE 40S ribosomal protein S27 - Chlamydomonas reinhardtiiweakly similar to ( 117) loc_os02g27769 12002.m100798 protein 40S ribosomal protein S27, putative, expressed PGSC0003DMT400074452
c106000_g1_i1	c106000_g1_i1	Necrotic leaves, late-season	0.16	0.087	Stress-induced receptor-like kinase	Stress-induced receptor-like kinase	PGSC0003DMT400074902	PGSC0003DMP400050728	PGSC0003DMG400029129	35.2	not assigned.unknown	PGSC0003DMT400074902
c106006_g1_i1	c106006_g1_i1	Necrotic leaves, late-season	0.16	0.1	Conserved gene of unknown function	Conserved gene of unknown function	PGSC0003DMT400074005	PGSC0003DMP400050099	PGSC0003DMG400028766	35.2	not assigned.unknown	weakly similar to ( 119) AT2G44360 | Symbols: | unknown protein | chr2:18320855-18321584 REVERSEweakly similar to ( 113) loc_os09g38080 12009.m06755 protein expressed protein PGSC0003DMT400074005
c106006_g1_i3	c106006_g1_i3	Necrotic leaves, late-season	0.41	0.36	Conserved gene of unknown function	Conserved gene of unknown function	PGSC0003DMT400074005	PGSC0003DMP400050099	PGSC0003DMG400028766	35.2	not assigned.unknown	weakly similar to ( 119) AT2G44360 | Symbols: | unknown protein | chr2:18320855-18321584 REVERSEweakly similar to ( 113) loc_os09g38080 12009.m06755 protein expressed protein PGSC0003DMT400074005
c106008_g1_i2	c106008_g1_i2	Necrotic leaves, late-season	0.44	0.48	Potyviral capsid protein interacting protein 1	Potyviral capsid protein interacting protein 1	PGSC0003DMT400007445	PGSC0003DMP400005178	PGSC0003DMG400002867	20.2.1	stress.abiotic.heat	moderately similar to ( 344) AT1G59725 | Symbols: | DNAJ heat shock protein, putative | chr1:21950738-21952210 FORWARDvery weakly similar to ( 100) DNJH_CUCSA DnaJ protein homolog (DNAJ-1) - Cucumis sativus (Cucumber)moderately similar to ( 329) loc_os08g06460 12008.m080091 protein dnaJ homolog subfamily B member 4, putative, expressedDnaJ PRK10767 PRK10266 DnaJ CbpA DnaJ_C DnaJ PGSC0003DMT400007…
c106032_g1_i1	c106032_g1_i1	Necrotic leaves, late-season	0.32	0.27	Chlorophyll a/b-binding protein (cab-12)	Chlorophyll a/b-binding protein (cab-12)	PGSC0003DMT400083158	PGSC0003DMP400055858	PGSC0003DMG400033084	1.1.1.1	PS.lightreaction.photosystem II.LHC-II	moderately similar to ( 437) AT3G47470 | Symbols: LHCA4, CAB4 | LHCA4 (LIGHT-HARVESTING CHLOROPHYLL-PROTEIN COMPLEX I SUBUNIT A4); chlorophyll binding | chr3:17493622-17494773 REVERSEmoderately similar to ( 226) CB12_PETHY Chlorophyll a-b binding protein, chloroplast precursor (LHCI type II CAB) - Petunia hybrida (Petunia)moderately similar to ( 387) loc_os08g33820 12008.m080044 protein chlorophy…
c106033_g1_i1	c106033_g1_i1	Necrotic leaves, late-season	0.16	0.1	Transferase, transferring glycosyl groups	Transferase, transferring glycosyl groups	PGSC0003DMT400045083	PGSC0003DMP400030537	PGSC0003DMG400017482	35.2	not assigned.unknown	very weakly similar to (90.5) AT3G07170 | Symbols: | sterile alpha motif (SAM) domain-containing protein | chr3:2280428-2282097 FORWARDvery weakly similar to (95.1) loc_os04g30910 12004.m35282 protein SAM domain family protein, expressed PGSC0003DMT400045083
c106034_g1_i1	c106034_g1_i1	Necrotic leaves, late-season	0.17	0.21	Transketolase 1	Transketolase 1	PGSC0003DMT400018062	PGSC0003DMP400012430	PGSC0003DMG400007019	1.3.8	PS.calvin cycle.transketolase	nearly identical (1177) AT2G45290 | Symbols: | transketolase, putative | chr2:18672737-18675589 FORWARDnearly identical (1262) TKTC_SOLTU Transketolase, chloroplast precursor (EC 2.2.1.1) (TK) - Solanum tuberosum (Potato)nearly identical (1202) loc_os06g04270 12006.m05156 protein transketolase, chloroplast precursor, putative, expressedTktA PRK05899 PRK12753 PRK12754 Transketolase_N TPP_TK COG395…
c106034_g2_i1	c106034_g2_i1	Necrotic leaves, late-season	0.14	0.17	Inositol-1,4,5-triphosphate-5-phosphatase	Inositol-1,4,5-triphosphate-5-phosphatase	PGSC0003DMT400042058	PGSC0003DMP400028504	PGSC0003DMG400016311	28.1	DNA.synthesis/chromatin structure	highly similar to ( 726) AT2G32010 | Symbols: | endonuclease/exonuclease/phosphatase family protein | chr2:13625344-13628081 FORWARDhighly similar to ( 599) loc_os07g07950 12007.m29082 protein type I inositol-1,4,5-trisphosphate 5-phosphatase CVP2, putative, expressedIPPc COG5411 Exo_endo_phos PGSC0003DMT400042058
c106034_g3_i1	c106034_g3_i1	Necrotic leaves, late-season	0.15	0.13	Transketolase 1	Transketolase 1	PGSC0003DMT400018062	PGSC0003DMP400012430	PGSC0003DMG400007019	1.3.8	PS.calvin cycle.transketolase	nearly identical (1177) AT2G45290 | Symbols: | transketolase, putative | chr2:18672737-18675589 FORWARDnearly identical (1262) TKTC_SOLTU Transketolase, chloroplast precursor (EC 2.2.1.1) (TK) - Solanum tuberosum (Potato)nearly identical (1202) loc_os06g04270 12006.m05156 protein transketolase, chloroplast precursor, putative, expressedTktA PRK05899 PRK12753 PRK12754 Transketolase_N TPP_TK COG395…
c106040_g1_i1	c106040_g1_i1	Necrotic leaves, late-season	-0.17	-0.17	Conserved gene of unknown function	Conserved gene of unknown function	PGSC0003DMT400027956	PGSC0003DMP400019051	PGSC0003DMG400010772	31.1	cell.organisation	highly similar to ( 787) AT1G13180 | Symbols: DIS1, ARP3, ATARP3 | DIS1 (DISTORTED TRICHOMES 1); ATP binding / actin binding / protein binding / structural constituent of cytoskeleton | chr1:4495394-4498204 FORWARDmoderately similar to ( 247) ACT_VOLCA Actin - Volvox carterihighly similar to ( 805) loc_os02g38340 12002.m08922 protein actin-like protein 3, putative, expressedACTIN ACTIN Actin COG5…
c106049_g1_i1	c106049_g1_i1	Necrotic leaves, late-season	0.21	0.19	MAPKKK19	MAPKKK19	PGSC0003DMT400096893	PGSC0003DMP400068568	PGSC0003DMG400046464	35.2	not assigned.unknown	PGSC0003DMT400096893
c106050_g1_i1	c106050_g1_i1	Necrotic leaves, late-season	0.35	0.35	60S ribosomal protein L18a, plant	60S ribosomal protein L18a, plant	PGSC0003DMT400021361	PGSC0003DMP400014533	PGSC0003DMG400008284	29.2.1.2.2.518	protein.synthesis.ribosomal protein.eukaryotic.60S subunit.L18A	weakly similar to ( 123) AT1G17080 | Symbols: | unknown protein | chr1:5840458-5841536 REVERSEvery weakly similar to (98.6) loc_os01g14070 12001.m08013 protein 60S ribosomal protein L18A, putative, expressed PGSC0003DMT400021361
c106053_g1_i1	c106053_g1_i1	Necrotic leaves, late-season	-0.064	-0.14	Conserved gene of unknown function	Conserved gene of unknown function	PGSC0003DMT400044579	PGSC0003DMP400030239	PGSC0003DMG400017304	35.2	not assigned.unknown	weakly similar to ( 172) AT2G42975 | Symbols: | unknown protein | chr2:17873998-17874820 FORWARDweakly similar to ( 116) loc_os01g47630 12001.m10957 protein expressed protein PGSC0003DMT400044579
c106066_g1_i1	c106066_g1_i1	Necrotic leaves, late-season	0.33	0.31	Ubiquitin ligase SINAT2	Ubiquitin ligase SINAT2	PGSC0003DMT400010948	PGSC0003DMP400007630	PGSC0003DMG400004288	33.99	development.unspecified	moderately similar to ( 476) AT3G58040 | Symbols: SINAT2 | SINAT2 (SEVEN IN ABSENTIA OF ARABIDOPSIS 2); protein binding / ubiquitin-protein ligase/ zinc ion binding | chr3:21489612-21491085 FORWARDweakly similar to ( 168) SINAL_DROME Probable E3 ubiquitin-protein ligase sina-like CG13030 (EC 6.3.2.-) - Drosophila melanogaster (Fruit fly)moderately similar to ( 437) loc_os02g19140 12002.m07157 pro…
c106068_g1_i1	c106068_g1_i1	Necrotic leaves, late-season	-0.0025	0.13	Amsh	Amsh	PGSC0003DMT400014388	PGSC0003DMP400009940	PGSC0003DMG400005643	35.2	not assigned.unknown	highly similar to ( 565) AT1G48790 | Symbols: | mov34 family protein | chr1:18043925-18047427 REVERSEmoderately similar to ( 419) loc_os01g31470 12001.m09478 protein mov34/MPN/PAD-1 family protein, expressedMov34 PGSC0003DMT400014388
c106083_g2_i1	c106083_g2_i1	Necrotic leaves, late-season	0.18	0.18	Harpin-induced family protein	Harpin-induced family protein	PGSC0003DMT400050538	PGSC0003DMP400034123	PGSC0003DMG400019639	20.1	stress.biotic	moderately similar to ( 243) AT3G44220 | Symbols: | harpin-induced family protein / HIN1 family protein / harpin-responsive family protein | chr3:15928216-15929645 FORWARDweakly similar to ( 199) loc_os12g06260 12012.m04617 protein VAMP protein SEC22, putative, expressedHin1 PGSC0003DMT400050538
c106095_g1_i1	c106095_g1_i1	Necrotic leaves, late-season	-0.15	-0.099	Acyl-[acyl-carrier-protein] desaturase, chloroplastic	Acyl-[acyl-carrier-protein] desaturase, chloroplastic	PGSC0003DMT400042118	PGSC0003DMP400028549	PGSC0003DMG400016331	11.1.15	lipid metabolism.FA synthesis and FA elongation.ACP desaturase	highly similar to ( 676) AT2G43710 | Symbols: SSI2, FAB2 | SSI2; acyl-[acyl-carrier-protein] desaturase/ stearoyl-CoA 9-desaturase | chr2:18120107-18122495 FORWARDhighly similar to ( 714) STAD_RICCO Acyl-[acyl-carrier-protein] desaturase, chloroplast precursor (EC 1.14.19.2) (Stearoyl-ACP desaturase) (Delta(9) stearoyl-acyl carrier protein desaturase) - Ricinus communis (Castor bean)highly simila…
c106106_g1_i1	c106106_g1_i1	Necrotic leaves, late-season	0.076	0.094	Pollen ole e 1 allergen and extensin family protein	Pollen ole e 1 allergen and extensin family protein	PGSC0003DMT400002817	PGSC0003DMP400002040	PGSC0003DMG400001097	20.2.99	stress.abiotic.unspecified	moderately similar to ( 212) AT5G54855 | Symbols: | pollen Ole e 1 allergen and extensin family protein | chr5:22282902-22284251 FORWARDweakly similar to ( 199) loc_os02g21280 12002.m07368 protein expressed protein PGSC0003DMT400002817
c106126_g1_i1	c106126_g1_i1	Necrotic leaves, late-season	0.063	0.063	Structural molecule	Structural molecule	PGSC0003DMT400047310	PGSC0003DMP400032020	PGSC0003DMG400018374	31.4	cell.vesicle transport	moderately similar to ( 290) AT4G21450 | Symbols: | vesicle-associated membrane family protein / VAMP family protein | chr4:11426136-11428125 FORWARDmoderately similar to ( 265) loc_os08g04620 12008.m04605 protein structural molecule, putative, expressedMotile_Sperm PGSC0003DMT400047310
c106166_g1_i1	c106166_g1_i1	Necrotic leaves, late-season	-0.043	-0.14	VIRB2-interacting protein 2	VIRB2-interacting protein 2	PGSC0003DMT400032086	PGSC0003DMP400021793	PGSC0003DMG402012314	20.1	stress.biotic	moderately similar to ( 315) AT4G11220 | Symbols: BTI2 | BTI2 (VIRB2-INTERACTING PROTEIN 2) | chr4:6838176-6839578 REVERSEmoderately similar to ( 315) loc_os05g45050 12005.m083785 protein seed maturation protein, putative, expressedReticulon PGSC0003DMT400032086
c106176_g1_i1	c106176_g1_i1	Necrotic leaves, late-season	-0.038	-0.058	Gene of unknown function	Gene of unknown function	PGSC0003DMT400092094	PGSC0003DMP400063769	PGSC0003DMG400041665	35.2	not assigned.unknown	PGSC0003DMT400092094
c106203_g1_i1	c106203_g1_i1	Necrotic leaves, late-season	-0.2	-0.19	Outer envelope membrane protein	Outer envelope membrane protein	PGSC0003DMT400003018	PGSC0003DMP400002181	PGSC0003DMG400001195	35.2	not assigned.unknown	PGSC0003DMT400003018
c106213_g1_i1	c106213_g1_i1	Necrotic leaves, late-season	0.27	0.11	Photosystem I reaction center subunit X psaK	Photosystem I reaction center subunit X psaK	PGSC0003DMT400052829	PGSC0003DMP400035620	PGSC0003DMG400020505	1.1.2.2	PS.lightreaction.photosystem I.PSI polypeptide subunits	weakly similar to ( 170) AT1G30380 | Symbols: PSAK | PSAK (photosystem I subunit K) | chr1:10722325-10723013 FORWARDweakly similar to ( 156) PSAK_MEDSA Photosystem I reaction center subunit psaK, chloroplast precursor (Photosystem I subunit X) (PSI-K) - Medicago sativa (Alfalfa)weakly similar to ( 124) loc_os07g05480 12007.m079603 protein photosystem I reaction center subunit psaK, chloroplast pr…
c106219_g1_i1	c106219_g1_i1	Necrotic leaves, late-season	0.04	0.11	ATCUL3/ATCUL3A/CUL3/CUL3A	ATCUL3/ATCUL3A/CUL3/CUL3A	PGSC0003DMT400003338	PGSC0003DMP400002371	PGSC0003DMG400001321	29.5.11.4.3.3	protein.degradation.ubiquitin.E3.SCF.cullin	nearly identical (1201) AT1G26830 | Symbols: CUL3A, ATCUL3A, ATCUL3, CUL3 | ATCUL3 (ARABIDOPSIS THALIANA CULLIN 3); protein binding / ubiquitin-protein ligase | chr1:9296063-9298374 FORWARDnearly identical (1218) loc_os02g51180 12002.m10152 protein cullin-4B, putative, expressedCOG5647 Cullin CULLIN PGSC0003DMT400003338
c106224_g1_i1	c106224_g1_i1	Necrotic leaves, late-season	-0.03	-0.065	Density-regulated protein	Density-regulated protein	PGSC0003DMT400000888	PGSC0003DMP400000654	PGSC0003DMG400000336	29.2.3	protein.synthesis.initiation	moderately similar to ( 258) AT5G11900 | Symbols: | eukaryotic translation initiation factor SUI1 family protein | chr5:3834154-3836023 FORWARDmoderately similar to ( 238) loc_os01g09890 12001.m07613 protein density-regulated protein, putative, expressed PGSC0003DMT400000888
c106225_g1_i1	c106225_g1_i1	Necrotic leaves, late-season	-0.022	-0.034	Cytoplasmic ribosomal protein S13	Cytoplasmic ribosomal protein S13	PGSC0003DMT400070434	PGSC0003DMP400047618	PGSC0003DMG400027383	29.2.1.2.1.13	protein.synthesis.ribosomal protein.eukaryotic.40S subunit.S13	moderately similar to ( 257) AT4G00100 | Symbols: ATRPS13A, RPS13, PFL2 | ATRPS13A (ARABIDOPSIS THALIANA RIBOSOMAL PROTEIN S13A); structural constituent of ribosome | chr4:37172-38123 FORWARDmoderately similar to ( 267) RS13_SOYBN 40S ribosomal protein S13 - Glycine max (Soybean)moderately similar to ( 240) loc_os08g02410 12008.m04385 protein 40S ribosomal protein S13, putative, expressedrps15p R…
c106229_g1_i1	c106229_g1_i1	Necrotic leaves, late-season	-0.28	-0.31	Gene of unknown function	Gene of unknown function	PGSC0003DMT400075653	PGSC0003DMP400051244	PGSC0003DMG400029427	35.2	not assigned.unknown	PGSC0003DMT400075653
c106230_g1_i1	c106230_g1_i1	Necrotic leaves, late-season	-0.17	-0.16	LRR receptor-like serine/threonine-protein kinase FLS2	LRR receptor-like serine/threonine-protein kinase FLS2	PGSC0003DMT400021384	PGSC0003DMP400014552	PGSC0003DMG400008296	30.2.11	signalling.receptor kinases.leucine rich repeat XI	nearly identical (1135) AT5G46330 | Symbols: FLS2 | FLS2 (FLAGELLIN-SENSITIVE 2); ATP binding / kinase/ protein binding / protein serine/threonine kinase/ transmembrane receptor protein serine/threonine kinase | chr5:18791802-18795407 FORWARDmoderately similar to ( 481) RPK1_IPONI Receptor-like protein kinase precursor (EC 2.7.11.1) - Ipomoea nil (Japanese morning glory) (Pharbitis nil)nearly ide…
c106241_g1_i1	c106241_g1_i1	Necrotic leaves, late-season	0.16	0.15	PHAP2A protein	PHAP2A protein	PGSC0003DMT400010231	PGSC0003DMP400007140	PGSC0003DMG400004006	27.3.3	RNA.regulation of transcription.AP2/EREBP, APETALA2/Ethylene-responsive element binding protein family	moderately similar to ( 324) AT4G36920 | Symbols: AP2, FLO2, FL1 | AP2 (APETALA 2); transcription factor | chr4:17400998-17403140 FORWARDweakly similar to ( 144) BBM1_BRANA Protein BABY BOOM 1 (BnBBM1) - Brassica napus (Rape)moderately similar to ( 298) loc_os04g55560 12004.m35488 protein AP2 domain containing protein, expressedAP2 AP2 PGSC0003DMT400010231
c106245_g1_i1	c106245_g1_i1	Necrotic leaves, late-season	-0.07	-0.092	Cucumisin	Cucumisin	PGSC0003DMT400085430	PGSC0003DMP400057105	PGSC0003DMG400035001	29.5.1	protein.degradation.subtilases	nearly identical (1026) AT1G04110 | Symbols: SDD1 | SDD1 (STOMATAL DENSITY AND DISTRIBUTION); serine-type endopeptidase | chr1:1061457-1063784 REVERSEhighly similar to ( 922) loc_os03g04950 12003.m06021 protein subtilisin-like protease precursor, putativePA_subtilisin_like Peptidase_S8 PGSC0003DMT400085430
c106251_g1_i1	c106251_g1_i1	Necrotic leaves, late-season	0.25	0.23	AP3-complex subunit beta-A	AP3-complex subunit beta-A	PGSC0003DMT400076344	PGSC0003DMP400051708	PGSC0003DMG400029682	31.4	cell.vesicle transport	highly similar to ( 544) AT3G55480 | Symbols: | adaptin family protein | chr3:20566372-20571171 REVERSEmoderately similar to ( 478) loc_os01g74180 12001.m13445 protein AP3-complex beta-3A adaptin subunit, putative, expressedAdaptin_N PGSC0003DMT400076344
c106276_g1_i1	c106276_g1_i1	Necrotic leaves, late-season	0.2	0.21	Prenylated Rab acceptor protein	Prenylated Rab acceptor protein	PGSC0003DMT400034320	PGSC0003DMP400023339	PGSC0003DMG400013196	30.5	signalling.G-proteins	weakly similar to ( 196) AT2G38360 | Symbols: PRA1.B4 | PRA1.B4 (PRENYLATED RAB ACCEPTOR 1.B4) | chr2:16069840-16070502 REVERSEweakly similar to ( 146) loc_os05g39670 12005.m08145 protein prenylated Rab receptor 2, putative, expressedPRA1 PGSC0003DMT400034320
c106288_g1_i1	c106288_g1_i1	Necrotic leaves, late-season	-0.21	-0.23	Ribosomal protein S14	Ribosomal protein S14	PGSC0003DMT400072364	PGSC0003DMP400048925	PGSC0003DMG400028162	29.2.1.2.1.14	protein.synthesis.ribosomal protein.eukaryotic.40S subunit.S14	moderately similar to ( 214) AT3G52580 | Symbols: | 40S ribosomal protein S14 (RPS14C) | chr3:19503324-19504701 FORWARDmoderately similar to ( 213) RS141_MAIZE 40S ribosomal protein S14 (Clone MCH1) - Zea mays (Maize)moderately similar to ( 219) loc_os02g06700 12002.m06018 protein 40S ribosomal protein S14, putative, expressedrps11p RpsK Ribosomal_S11 PRK05309 PGSC0003DMT400072364
c106288_g1_i2	c106288_g1_i2	Necrotic leaves, late-season	-0.14	-0.15	Ribosomal protein S14	Ribosomal protein S14	PGSC0003DMT400072364	PGSC0003DMP400048925	PGSC0003DMG400028162	29.2.1.2.1.14	protein.synthesis.ribosomal protein.eukaryotic.40S subunit.S14	moderately similar to ( 214) AT3G52580 | Symbols: | 40S ribosomal protein S14 (RPS14C) | chr3:19503324-19504701 FORWARDmoderately similar to ( 213) RS141_MAIZE 40S ribosomal protein S14 (Clone MCH1) - Zea mays (Maize)moderately similar to ( 219) loc_os02g06700 12002.m06018 protein 40S ribosomal protein S14, putative, expressedrps11p RpsK Ribosomal_S11 PRK05309 PGSC0003DMT400072364
c106302_g1_i1	c106302_g1_i1	Necrotic leaves, late-season	-0.016	0.096	U4/U6 small nuclear ribonucleoprotein Prp4	U4/U6 small nuclear ribonucleoprotein Prp4	PGSC0003DMT400033081	PGSC0003DMP400022510	PGSC0003DMG400012703	27.1	RNA.processing	highly similar to ( 579) AT2G41500 | Symbols: LIS, EMB2776 | EMB2776; nucleotide binding | chr2:17304319-17306855 REVERSEweakly similar to ( 127) PF20_CHLRE Flagellar WD repeat protein PF20 - Chlamydomonas reinhardtiihighly similar to ( 543) loc_os03g23929 12003.m07739 protein vegetatible incompatibility protein HET-E-1, putative, expressedWD40 COG2319 PGSC0003DMT400033081
c106305_g1_i1	c106305_g1_i1	Necrotic leaves, late-season	0.29	0.2	Lipid transfer protein	Lipid transfer protein	PGSC0003DMT400014686	PGSC0003DMP400010171	PGSC0003DMG400005731	35.2	not assigned.unknown	nsLTP2 PGSC0003DMT400014686
c106316_g1_i1	c106316_g1_i1	Necrotic leaves, late-season	-0.089	-0.15	Conserved gene of unknown function	Conserved gene of unknown function	PGSC0003DMT400055205	PGSC0003DMP400037137	PGSC0003DMG400021427	35.2	not assigned.unknown	moderately similar to ( 325) AT3G49720 | Symbols: | unknown protein | chr3:18440192-18441655 REVERSEmoderately similar to ( 318) loc_os01g05070 12001.m42860 protein expressed protein PGSC0003DMT400055205
c106326_g1_i1	c106326_g1_i1	Necrotic leaves, late-season	0.19	0.13	Actin-depolymerizing factor	Actin-depolymerizing factor	PGSC0003DMT400026657	PGSC0003DMP400018194	PGSC0003DMG400010300	31.1	cell.organisation	moderately similar to ( 223) AT2G31200 | Symbols: ADF6, ATADF6 | ADF6 (ACTIN DEPOLYMERIZING FACTOR 6); actin binding | chr2:13294171-13294948 FORWARDmoderately similar to ( 226) ADF_VITVI Actin-depolymerizing factor (ADF) - Vitis vinifera (Grape)moderately similar to ( 212) loc_os03g56790 12003.m10595 protein actin-depolymerizing factor 6, putative, expressedADF ADF Cofilin_ADF PGSC0003DMT4000266…
c106349_g1_i1	c106349_g1_i1	Necrotic leaves, late-season	-0.06	0.013	DEAD-box protein abstrakt	DEAD-box protein abstrakt	PGSC0003DMT400036663	PGSC0003DMP400024856	PGSC0003DMG400014141	27.1.2	RNA.processing.RNA helicase	nearly identical (1016) AT5G51280 | Symbols: | DEAD-box protein abstrakt, putative | chr5:20841456-20843645 FORWARDmoderately similar to ( 280) DB10_NICSY ATP-dependent RNA helicase-like protein DB10 (EC 3.6.1.-) - Nicotiana sylvestris (Wood tobacco)highly similar to ( 931) loc_os02g05660 12002.m05914 protein ATP-dependent RNA helicase DDX41, putative, expressedSrmB PRK11776 PRK10590 PRK11192 DEA…
c106395_g1_i1	c106395_g1_i1	Necrotic leaves, late-season	0.11	0.17	Transcription factor	Transcription factor	PGSC0003DMT400057590	PGSC0003DMP400038753	PGSC0003DMG400022362	27.3.1	RNA.regulation of transcription.ABI3/VP1-related B3-domain-containing transcription factor family	weakly similar to ( 150) AT4G32010 | Symbols: HSL1, HSI2-L1, VAL2 | HSL1 (HSI2-LIKE 1); transcription factor | chr4:15481231-15484897 FORWARDweakly similar to ( 198) loc_os07g37610 12007.m08011 protein HSI2, putative, expressed PGSC0003DMT400057590
c106401_g1_i1	c106401_g1_i1	Necrotic leaves, late-season	-0.082	-0.0062	60s acidic ribosomal protein	60s acidic ribosomal protein	PGSC0003DMT400019150	PGSC0003DMP400013127	PGSC0003DMG400007410	29.2.1.2.2.99	protein.synthesis.ribosomal protein.eukaryotic.60S subunit.unknown	very weakly similar to (84.3) loc_os05g37330 12005.m07913 protein 60S acidic ribosomal protein P2B, putative, expressed PGSC0003DMT400019150
c106404_g1_i1	c106404_g1_i1	Necrotic leaves, late-season	0.087	0.08	Thioredoxin H-type 2	Thioredoxin H-type 2	PGSC0003DMT400009306	PGSC0003DMP400006459	PGSC0003DMG400003615	21.1	redox.thioredoxin	weakly similar to ( 171) AT3G51030 | Symbols: ATTRX1, ATTRX H1 | ATTRX1; oxidoreductase, acting on sulfur group of donors, disulfide as acceptor | chr3:18951123-18951955 REVERSEmoderately similar to ( 205) TRXH2_TOBAC Thioredoxin H-type 2 (TRX-H2) - Nicotiana tabacum (Common tobacco)weakly similar to ( 138) loc_os07g08840 12007.m079626 protein thioredoxin H-type, putative, expressedThioredoxin TR…
c106419_g1_i1	c106419_g1_i1	Necrotic leaves, late-season	-0.26	-0.17	Iron-sulfer cluster scaffold protein ISU1	Iron-sulfer cluster scaffold protein ISU1	PGSC0003DMT400035008	PGSC0003DMP400023814	PGSC0003DMG400013462	35.2	not assigned.unknown	PGSC0003DMT400035008
c106429_g1_i1	c106429_g1_i1	Necrotic leaves, late-season	0.17	0.2	RNA binding protein	RNA binding protein	PGSC0003DMT400049607	PGSC0003DMP400033484	PGSC0003DMG400019271	27.4	RNA.RNA binding	weakly similar to ( 147) AT5G54580 | Symbols: | RNA recognition motif (RRM)-containing protein | chr5:22171332-22172656 FORWARDweakly similar to ( 142) loc_os08g04440 12008.m26808 protein nucleolin, putative, expressed PGSC0003DMT400049607
c106429_g1_i2	c106429_g1_i2	Necrotic leaves, late-season	-0.14	-0.013	RNA binding protein	RNA binding protein	PGSC0003DMT400049607	PGSC0003DMP400033484	PGSC0003DMG400019271	27.4	RNA.RNA binding	weakly similar to ( 147) AT5G54580 | Symbols: | RNA recognition motif (RRM)-containing protein | chr5:22171332-22172656 FORWARDweakly similar to ( 142) loc_os08g04440 12008.m26808 protein nucleolin, putative, expressed PGSC0003DMT400049607
c106437_g1_i1	c106437_g1_i1	Necrotic leaves, late-season	-0.11	-0.038	Ubiquitin carrier protein	Ubiquitin carrier protein	PGSC0003DMT400083067	PGSC0003DMP400055790	PGSC0003DMG400033039	29.5.11.3	protein.degradation.ubiquitin.E2	moderately similar to ( 293) AT2G02760 | Symbols: ATUBC2, UBC2 | ATUBC2 (UBIQUITING-CONJUGATING ENZYME 2); ubiquitin-protein ligase | chr2:774271-775149 FORWARDmoderately similar to ( 295) UBC2_MEDSA Ubiquitin-conjugating enzyme E2-17 kDa (EC 6.3.2.19) (Ubiquitin-protein ligase) (Ubiquitin carrier protein) - Medicago sativa (Alfalfa)moderately similar to ( 294) loc_os07g07240 12007.m05183 protein…
c106477_g1_i1	c106477_g1_i1	Necrotic leaves, late-season	-0.11	-0.078	Peroxidase 19	Peroxidase 19	PGSC0003DMT400059099	PGSC0003DMP400039806	PGSC0003DMG400022955	26.12	misc.peroxidases	moderately similar to ( 313) AT2G34060 | Symbols: | peroxidase, putative | chr2:14384914-14386530 FORWARDweakly similar to ( 178) PER2_ARAHY Cationic peroxidase 2 precursor (EC 1.11.1.7) (PNPC2) - Arachis hypogaea (Peanut)weakly similar to ( 200) loc_os03g55410 12003.m10456 protein peroxidase 51 precursor, putative, expressedsecretory_peroxidase plant_peroxidase peroxidase PGSC0003DMT400059099
c106478_g1_i1	c106478_g1_i1	Necrotic leaves, late-season	-0.18	-0.18	Gene of unknown function	Gene of unknown function	PGSC0003DMT400027943	PGSC0003DMP400019038	PGSC0003DMG400010759	35.2	not assigned.unknown	PGSC0003DMT400027943
c106489_g1_i1	c106489_g1_i1	Necrotic leaves, late-season	-0.13	-0.094	Membrane bound O-acyl transferase family protein	Membrane bound O-acyl transferase family protein	PGSC0003DMT400058589	PGSC0003DMP400039461	PGSC0003DMG400022761	35.2	not assigned.unknown	highly similar to ( 670) AT1G12640 | Symbols: | membrane bound O-acyl transferase (MBOAT) family protein | chr1:4303586-4305666 REVERSEhighly similar to ( 643) loc_os02g45344 12002.m09571 protein acyltransferase, putative, expressedCOG5202 MBOAT PGSC0003DMT400058589
c106537_g1_i1	c106537_g1_i1	Necrotic leaves, late-season	-0.00076	0.047	Thaliana 60S ribosomal protein L7	Thaliana 60S ribosomal protein L7	PGSC0003DMT400053653	PGSC0003DMP400036181	PGSC0003DMG400020813	29.2.1.2.2.7	protein.synthesis.ribosomal protein.eukaryotic.60S subunit.L7	moderately similar to ( 392) AT2G44120 | Symbols: | 60S ribosomal protein L7 (RPL7C) | chr2:18249227-18250417 REVERSEmoderately similar to ( 359) loc_os04g51630 12004.m35453 protein 60S ribosomal protein L7-2, putative, expressedRibosomal_L7 rpl30p PGSC0003DMT400053653
c106540_g1_i1	c106540_g1_i1	Necrotic leaves, late-season	-0.0082	-0.054	Protein disulfide isomerase L-2	Protein disulfide isomerase L-2	PGSC0003DMT400033517	PGSC0003DMP400022802	PGSC0003DMG400012875	21.1	redox.thioredoxin	highly similar to ( 637) AT3G54960 | Symbols: ATPDIL1-3 | ATPDIL1-3 (PDI-LIKE 1-3); protein disulfide isomerase | chr3:20363895-20366822 REVERSEmoderately similar to ( 206) PDI_RICCO Protein disulfide-isomerase precursor (EC 5.3.4.1) (PDI) - Ricinus communis (Castor bean)highly similar to ( 586) loc_os02g01010 12002.m05451 protein OsPDIL1-4 - Oryza sativa protein disulfide isomerase, expressedPDI…
c106542_g1_i1	c106542_g1_i1	Necrotic leaves, late-season	0.054	0.071	WD-repeat protein	WD-repeat protein	PGSC0003DMT400043378	PGSC0003DMP400029423	PGSC0003DMG400016841	30.5	signalling.G-proteins	moderately similar to ( 369) AT2G26060 | Symbols: emb1345 | emb1345 (embryo defective 1345); nucleotide binding | chr2:11102400-11105081 FORWARDvery weakly similar to (84.7) PF20_CHLRE Flagellar WD repeat protein PF20 - Chlamydomonas reinhardtiimoderately similar to ( 335) loc_os07g14830 12007.m05927 protein WD-repeat protein 39, putative, expressedWD40 COG2319 PGSC0003DMT400043378
c106554_g1_i1	c106554_g1_i1	Necrotic leaves, late-season	0.099	0.22	UDP-sulfoquinovose synthase	UDP-sulfoquinovose synthase	PGSC0003DMT400049056	PGSC0003DMP400033144	PGSC0003DMG400019063	11.10.3	lipid metabolism.glycolipid synthesis.UDP-sulfoquinovose synthase	highly similar to ( 756) AT4G33030 | Symbols: SQD1 | SQD1; UDPsulfoquinovose synthase/ sulfotransferase | chr4:15936051-15937566 FORWARDhighly similar to ( 780) SQD1_SPIOL UDP-sulfoquinovose synthase, chloroplast precursor (EC 3.13.1.1) (Sulfite:UDP-glucose sulfotransferase) (Sulfolipid biosynthesis protein) (SoSQD1) - Spinacia oleracea (Spinach)highly similar to ( 769) loc_os05g32140 12005.m0744…
c106585_g1_i1	c106585_g1_i1	Necrotic leaves, late-season	0.35	0.34	Conserved gene of unknown function	Conserved gene of unknown function	PGSC0003DMT400033518	PGSC0003DMP400022803	PGSC0003DMG400012876	35.2	not assigned.unknown	PGSC0003DMT400033518
c106592_g1_i1	c106592_g1_i1	Necrotic leaves, late-season	0.12	0.12	Ccd1	Ccd1	PGSC0003DMT400057519	PGSC0003DMP400038709	PGSC0003DMG400022340	30.3	signalling.calcium	weakly similar to ( 112) AT4G27280 | Symbols: | calcium-binding EF hand family protein | chr4:13663770-13664162 REVERSEweakly similar to ( 115) loc_os06g46950 12006.m09221 protein EF-hand Ca2+-binding protein CCD1, putative, expressed PGSC0003DMT400057519
c106595_g1_i1	c106595_g1_i1	Necrotic leaves, late-season	-0.066	0.13	Metal ion binding protein	Metal ion binding protein	PGSC0003DMT400024481	PGSC0003DMP400016737	PGSC0003DMG400009467	15.2	metal handling.binding, chelation and storage	weakly similar to ( 169) AT4G08570 | Symbols: | heavy-metal-associated domain-containing protein / copper chaperone (CCH)-related | chr4:5455123-5455975 REVERSEweakly similar to ( 151) loc_os03g26650 12003.m35252 protein metal ion binding protein, putative, expressed PGSC0003DMT400024481
c106602_g1_i1	c106602_g1_i1	Necrotic leaves, late-season	0.22	0.29	Gene of unknown function	Gene of unknown function	PGSC0003DMT400022815	PGSC0003DMP400015539	PGSC0003DMG400008851	35.2	not assigned.unknown	PGSC0003DMT400022815
c106617_g1_i1	c106617_g1_i1	Necrotic leaves, late-season	-0.34	-0.33	Zinc finger protein	Zinc finger protein	PGSC0003DMT400050270	PGSC0003DMP400033933	PGSC0003DMG400019526	29.5.11.4.2	protein.degradation.ubiquitin.E3.RING	weakly similar to ( 181) AT3G14250 | Symbols: | protein binding / zinc ion binding | chr3:4745963-4746958 REVERSEweakly similar to ( 186) loc_os08g35060 12008.m07495 protein ubiquitin-conjugating enzyme 7-interacting protein 4, putative, expressed PGSC0003DMT400050270
c106621_g1_i1	c106621_g1_i1	Necrotic leaves, late-season	-0.045	-0.12	Ribonuclease H	Ribonuclease H	PGSC0003DMT400096855	PGSC0003DMP400068530	PGSC0003DMG400046426	35.2	not assigned.unknown	PGSC0003DMT400096855
c106623_g1_i1	c106623_g1_i1	Necrotic leaves, late-season	0.054	0.032	Zinc finger protein	Zinc finger protein	PGSC0003DMT400026178	PGSC0003DMP400017882	PGSC0003DMG400010089	29.5.11.4.2	protein.degradation.ubiquitin.E3.RING	weakly similar to ( 174) AT2G23780 | Symbols: | zinc finger (C3HC4-type RING finger) family protein | chr2:10123551-10124234 REVERSEweakly similar to ( 168) loc_os12g43930 12012.m08164 protein RING finger protein 5, putative, expressed PGSC0003DMT400026178
c106625_g1_i1	c106625_g1_i1	Necrotic leaves, late-season	-0.14	-0.1	Protein cbxX, chromosomal	Protein cbxX, chromosomal	PGSC0003DMT400000836	PGSC0003DMP400000621	PGSC0003DMG400000311	31.1	cell.organisation	highly similar to ( 724) AT3G24530 | Symbols: | AAA-type ATPase family protein / ankyrin repeat family protein | chr3:8945678-8947786 REVERSEhighly similar to ( 684) loc_os02g16660 12002.m33635 protein protein cbxX, chromosomal, putative, expressedANK PGSC0003DMT400000836
c106633_g1_i1	c106633_g1_i1	Necrotic leaves, late-season	0.074	0.046	Beta-tubulin	Beta-tubulin	PGSC0003DMT400025739	PGSC0003DMP400017551	PGSC0003DMG400009938	31.1	cell.organisation	highly similar to ( 840) AT1G75780 | Symbols: TUB1 | TUB1; GTP binding / GTPase/ structural molecule | chr1:28451378-28453602 REVERSEhighly similar to ( 858) TBB2_SOLTU Tubulin beta-2 chain (Beta-2 tubulin) - Solanum tuberosum (Potato)highly similar to ( 834) loc_os06g46000 12006.m31916 protein tubulin beta-3 chain, putative, expressedbeta_tubulin COG5023 Tubulin_FtsZ alpha_tubulin gamma_tubulin …
c106637_g1_i1	c106637_g1_i1	Necrotic leaves, late-season	0.005	-0.026	Translation initiation factor eIF-1A	Translation initiation factor eIF-1A	PGSC0003DMT400000264	PGSC0003DMP400000199	PGSC0003DMG400000086	29.2.3	protein.synthesis.initiation	weakly similar to ( 190) AT2G04520 | Symbols: | eukaryotic translation initiation factor 1A, putative / eIF-1A, putative / eIF-4C, putative | chr2:1574802-1575239 REVERSEweakly similar to ( 179) IF1A_WHEAT Eukaryotic translation initiation factor 1A (EIF-1A) (EIF-4C) - Triticum aestivum (Wheat)weakly similar to ( 181) loc_os02g19770 12002.m07219 protein eukaryotic translation initiation factor 1A…
c106637_g1_i2	c106637_g1_i2	Necrotic leaves, late-season	0.036	0.069	Eif-1a	Eif-1a	PGSC0003DMT400084202	PGSC0003DMP400056249	PGSC0003DMG400033875	29.2.3	protein.synthesis.initiation	weakly similar to ( 186) AT2G04520 | Symbols: | eukaryotic translation initiation factor 1A, putative / eIF-1A, putative / eIF-4C, putative | chr2:1574802-1575239 REVERSEweakly similar to ( 175) IF1A_WHEAT Eukaryotic translation initiation factor 1A (EIF-1A) (EIF-4C) - Triticum aestivum (Wheat)weakly similar to ( 177) loc_os02g19770 12002.m07219 protein eukaryotic translation initiation factor 1A…
c106637_g1_i3	c106637_g1_i3	Necrotic leaves, late-season	-0.019	0.041	Translation initiation factor eIF-1A	Translation initiation factor eIF-1A	PGSC0003DMT400000264	PGSC0003DMP400000199	PGSC0003DMG400000086	29.2.3	protein.synthesis.initiation	weakly similar to ( 190) AT2G04520 | Symbols: | eukaryotic translation initiation factor 1A, putative / eIF-1A, putative / eIF-4C, putative | chr2:1574802-1575239 REVERSEweakly similar to ( 179) IF1A_WHEAT Eukaryotic translation initiation factor 1A (EIF-1A) (EIF-4C) - Triticum aestivum (Wheat)weakly similar to ( 181) loc_os02g19770 12002.m07219 protein eukaryotic translation initiation factor 1A…
c106651_g1_i1	c106651_g1_i1	Necrotic leaves, late-season	0.068	0.14	Pre-mRNA-splicing factor isy-1	Pre-mRNA-splicing factor isy-1	PGSC0003DMT400017978	PGSC0003DMP400012374	PGSC0003DMG400006987	35.2	not assigned.unknown	moderately similar to ( 317) AT3G18790 | Symbols: | FUNCTIONS IN: molecular_function unknown; INVOLVED IN: biological_process unknown; LOCATED IN: chloroplast; EXPRESSED IN: 22 plant structures; EXPRESSED DURING: 13 growth stages; CONTAINS InterPro DOMAIN/s: Isy1-like splicing (InterPro:IPR009360); Has 1075 Blast hits to 879 proteins in 176 species: Archae - 8; Bacteria - 11; Metazoa - 379; Fungi…
c106664_g1_i1	c106664_g1_i1	Necrotic leaves, late-season	0.09	0.3	Photosystem II 10 kDa polypeptide, chloroplastic	Photosystem II 10 kDa polypeptide, chloroplastic	PGSC0003DMT400057257	PGSC0003DMP400038514	PGSC0003DMG400022241	1.1.1.2	PS.lightreaction.photosystem II.PSII polypeptide subunits	weakly similar to ( 166) AT1G79040 | Symbols: PSBR | PSBR (photosystem II subunit R) | chr1:29736085-29736781 FORWARDmoderately similar to ( 206) PSBR_SOLTU Photosystem II 10 kDa polypeptide, chloroplast precursor (Light-inducible tissue-specific ST-LS1 protein) - Solanum tuberosum (Potato)weakly similar to ( 127) loc_os08g10020 12008.m26609 protein photosystem II 10 kDa polypeptide, chloroplast …
c106673_g1_i1	c106673_g1_i1	Necrotic leaves, late-season	-0.03	-0.027	Tetratricopeptide repeat-containing protein	Tetratricopeptide repeat-containing protein	PGSC0003DMT400026006	PGSC0003DMP400017744	PGSC0003DMG400010033	35.2	not assigned.unknown	moderately similar to ( 324) AT4G37210 | Symbols: | tetratricopeptide repeat (TPR)-containing protein | chr4:17512376-17514421 FORWARDmoderately similar to ( 257) loc_os07g03070 12007.m04778 protein TPR Domain containing protein, expressed PGSC0003DMT400026006
c106675_g1_i1	c106675_g1_i1	Necrotic leaves, late-season	-0.023	0.13	Heat-and acid-stable phosphoprotein	Heat-and acid-stable phosphoprotein	PGSC0003DMT400027853	PGSC0003DMP400018966	PGSC0003DMG400010727	35.2	not assigned.unknown	very weakly similar to (93.2) AT5G46020 | Symbols: | unknown protein | chr5:18663075-18664629 REVERSEweakly similar to ( 103) loc_os01g54920 12001.m150439 protein heat- and acid-stable phosphoprotein, putative, expressed PGSC0003DMT400027853
c106685_g1_i1	c106685_g1_i1	Necrotic leaves, late-season	-0.031	-0.03	WD-repeat protein	WD-repeat protein	PGSC0003DMT400067694	PGSC0003DMP400045702	PGSC0003DMG400026328	33.99	development.unspecified	highly similar to ( 603) AT2G43770 | Symbols: | transducin family protein / WD-40 repeat family protein | chr2:18134272-18135303 REVERSEvery weakly similar to (99.0) PF20_CHLRE Flagellar WD repeat protein PF20 - Chlamydomonas reinhardtiihighly similar to ( 566) loc_os06g44370 12006.m08965 protein WD-repeat protein 57, putative, expressedWD40 COG2319 PGSC0003DMT400067694
c106687_g1_i1	c106687_g1_i1	Necrotic leaves, late-season	0.14	0.16	Transposon MuDR mudrA	Transposon MuDR mudrA	PGSC0003DMT400087075	PGSC0003DMP400058750	PGSC0003DMG400036646	35.2	not assigned.unknown	PGSC0003DMT400087075
c106710_g1_i1	c106710_g1_i1	Necrotic leaves, late-season	0.22	0.12	Peptidyl-prolyl cis-trans isomerase	Peptidyl-prolyl cis-trans isomerase	PGSC0003DMT400016955	PGSC0003DMP400011718	PGSC0003DMG400006624	31.3.1	cell.cycle.peptidylprolyl isomerase	moderately similar to ( 276) AT2G29960 | Symbols: CYP5, ATCYP5, CYP19-4 | CYP5 (CYCLOPHILIN 5); peptidyl-prolyl cis-trans isomerase | chr2:12769183-12770528 REVERSEmoderately similar to ( 213) CYPH_CATRO Peptidyl-prolyl cis-trans isomerase (EC 5.2.1.8) (PPIase) (Rotamase) (Cyclophilin) (Cyclosporin A-binding protein) - Catharanthus roseus (Rosy periwinkle) (Madagascar periwinkle)moderately simila…
c106744_g1_i1	c106744_g1_i1	Necrotic leaves, late-season	-0.027	-0.027	Nt-rab7c protein	Nt-rab7c protein	PGSC0003DMT400079981	PGSC0003DMP400054258	PGSC0003DMG400031141	30.5	signalling.G-proteins	moderately similar to ( 338) AT4G09720 | Symbols: ATRABG3A | Ras-related GTP-binding protein, putative | chr4:6133101-6134959 FORWARDmoderately similar to ( 361) RAB7_SOYBN Ras-related protein Rab7 - Glycine max (Soybean)moderately similar to ( 324) loc_os01g51700 12001.m150698 protein ras-related protein Rab7, putative, expressedRab7 RAB Rab Ras Rab9 Rab32_Rab38 Rab8_Rab10_Rab13_like Rab11_like …
c106748_g1_i1	c106748_g1_i1	Necrotic leaves, late-season	-0.29	-0.28	BRASSINOSTEROID INSENSITIVE 1-associated receptor kinase 1	BRASSINOSTEROID INSENSITIVE 1-associated receptor kinase 1	PGSC0003DMT400000186	PGSC0003DMP400000138	PGSC0003DMG401000056	29.4.1.57	protein.postranslational modification.kinase.receptor like cytoplasmatic kinase VII	highly similar to ( 675) AT1G01540 | Symbols: | protein kinase family protein | chr1:195980-198383 FORWARDmoderately similar to ( 252) PSKR_DAUCA Phytosulfokine receptor precursor (EC 2.7.11.1) (Phytosulfokine LRR receptor kinase) - Daucus carota (Carrot)highly similar to ( 542) loc_os05g36050 12005.m07835 protein BRASSINOSTEROID INSENSITIVE 1-associated receptor kinase 1 precursor, putative, exp…
c106755_g1_i1	c106755_g1_i1	Necrotic leaves, late-season	0.33	0.28	Superoxide dismutase [Cu-Zn]	Superoxide dismutase [Cu-Zn]	PGSC0003DMT400059417	PGSC0003DMP400039993	PGSC0003DMG400023086	21.6	redox.dismutases and catalases	moderately similar to ( 206) AT5G18100 | Symbols: CSD3 | CSD3 (copper/zinc superoxide dismutase 3); superoxide dismutase | chr5:5987221-5988436 FORWARDmoderately similar to ( 229) SODC2_MESCR Superoxide dismutase [Cu-Zn] 2 (EC 1.15.1.1) - Mesembryanthemum crystallinum (Common ice plant)moderately similar to ( 202) loc_os03g22810 12003.m35223 protein superoxide dismutase 1, putative, expressedSod_…
c106756_g1_i1	c106756_g1_i1	Necrotic leaves, late-season	0.077	0.026	Conserved gene of unknown function	Conserved gene of unknown function	PGSC0003DMT400057580	PGSC0003DMP400038744	PGSC0003DMG400022358	35.2	not assigned.unknown	moderately similar to ( 259) AT3G04950 | Symbols: | unknown protein | chr3:1371786-1373300 FORWARDmoderately similar to ( 226) loc_os06g19480 12006.m06607 protein expressed protein PGSC0003DMT400057580
c106772_g1_i1	c106772_g1_i1	Necrotic leaves, late-season	0.078	0.08	Tropinone reductase I	Tropinone reductase I	PGSC0003DMT400072533	PGSC0003DMP400049052	PGSC0003DMG400028221	26.8	misc.nitrilases, *nitrile lyases, berberine bridge enzymes, reticuline oxidases, troponine reductases	moderately similar to ( 302) AT2G29260 | Symbols: | tropinone reductase, putative / tropine dehydrogenase, putative | chr2:12582523-12583954 FORWARDweakly similar to ( 111) GRDH_ORYSA Glucose and ribitol dehydrogenase homolog (EC 1.1.1.-) - Oryza sativa (Rice)moderately similar to ( 279) loc_os03g16220 12003.m101290 protein tropinone reductase, putative, expressedPRK09242 fabG fabG PRK12826 PRK12…
c106785_g1_i1	c106785_g1_i1	Necrotic leaves, late-season	0.2	0.25	DNA binding protein	DNA binding protein	PGSC0003DMT400068533	PGSC0003DMP400046304	PGSC0003DMG400026658	27.3.11	RNA.regulation of transcription.C2H2 zinc finger family	moderately similar to ( 490) AT3G07940 | Symbols: | zinc finger and C2 domain protein, putative | chr3:2529542-2531368 FORWARDmoderately similar to ( 431) loc_os01g72230 12001.m13258 protein GTPase activating protein, putative, expressedArfGap ArfGap COG5347 C2 C2 PGSC0003DMT400068533
c106797_g1_i1	c106797_g1_i1	Necrotic leaves, late-season	-0.045	-0.0098	Conserved gene of unknown function	Conserved gene of unknown function	PGSC0003DMT400047168	PGSC0003DMP400031901	PGSC0003DMG400018306	35.2	not assigned.unknown	PGSC0003DMT400047168
c106819_g1_i1	c106819_g1_i1	Necrotic leaves, late-season	0.14	0.12	Aldo/keto reductase	Aldo/keto reductase	PGSC0003DMT400041157	PGSC0003DMP400027898	PGSC0003DMG402015926	3.5	minor CHO metabolism.others	highly similar to ( 582) AT1G06690 | Symbols: | aldo/keto reductase family protein | chr1:2049742-2052039 REVERSEvery weakly similar to (82.4) A115_TOBAC Auxin-induced protein PCNT115 - Nicotiana tabacum (Common tobacco)highly similar to ( 565) loc_os07g05000 12007.m04966 protein aldo-keto reductase yakc, putative, expressedTas Aldo_ket_red ARA1 PRK09912 PRK10625 COG4989 PGSC0003DMT400041157
c106821_g1_i1	c106821_g1_i1	Necrotic leaves, late-season	-0.02	-0.017	Flavonol synthase/flavanone 3-hydroxylase	Flavonol synthase/flavanone 3-hydroxylase	PGSC0003DMT400001600	PGSC0003DMP400001193	PGSC0003DMG402000594	17.5.1	hormone metabolism.ethylene.synthesis-degradation	weakly similar to ( 108) AT5G24530 | Symbols: DMR6 | DMR6 (DOWNY MILDEW RESISTANT 6); oxidoreductase/ oxidoreductase, acting on paired donors, with incorporation or reduction of molecular oxygen, 2-oxoglutarate as one donor, and incorporation of one atom each of oxygen into both donors | chr5:8378964-8383154 FORWARDweakly similar to ( 101) DV4H_CATRO Desacetoxyvindoline 4-hydroxylase (EC 1.14.11.…
c106821_g2_i1	c106821_g2_i1	Necrotic leaves, late-season	0.067	-0.054	Gibberellin 7-oxidase	Flavonol synthase/flavanone 3-hydroxylase	PGSC0003DMT400001607	PGSC0003DMP400001198	PGSC0003DMG404000594	35.2	not assigned.unknown	PGSC0003DMT400001607
c106830_g1_i1	c106830_g1_i1	Necrotic leaves, late-season	-0.3	-0.19	Signal recognition particle GTPase, FtsY	Signal recognition particle GTPase, FtsY	PGSC0003DMT400046075	PGSC0003DMP400031210	PGSC0003DMG400017880	35.2	not assigned.unknown	PGSC0003DMT400046075
c106830_g1_i2	c106830_g1_i2	Necrotic leaves, late-season	-0.33	-0.24	Signal recognition particle GTPase, FtsY	Signal recognition particle GTPase, FtsY	PGSC0003DMT400046075	PGSC0003DMP400031210	PGSC0003DMG400017880	35.2	not assigned.unknown	PGSC0003DMT400046075
c106858_g1_i1	c106858_g1_i1	Necrotic leaves, late-season	0.066	-0.048	Nutrient reservoir	Nutrient reservoir	PGSC0003DMT400078648	PGSC0003DMP400053301	PGSC0003DMG400030606	35.2	not assigned.unknown	PGSC0003DMT400078648
c106859_g1_i1	c106859_g1_i1	Necrotic leaves, late-season	0.03	0.13	Gene of unknown function	Gene of unknown function	PGSC0003DMT400028908	PGSC0003DMP400019648	PGSC0003DMG400011125	35.2	not assigned.unknown	PGSC0003DMT400028908
c106869_g2_i1	c106869_g2_i1	Necrotic leaves, late-season	-0.061	-0.018	Thioredoxin	Thioredoxin	PGSC0003DMT400013827	PGSC0003DMP400009569	PGSC0003DMG400005407	21.1	redox.thioredoxin	moderately similar to ( 214) AT3G06730 | Symbols: | thioredoxin family protein | chr3:2124276-2125845 FORWARDmoderately similar to ( 206) loc_os08g29110 12008.m06915 protein thioredoxin, putative, expressedThioredoxin TRX_family PGSC0003DMT400013827
c106912_g1_i1	c106912_g1_i1	Necrotic leaves, late-season	0.0058	0.017	Conserved gene of unknown function	Conserved gene of unknown function	PGSC0003DMT400060957	PGSC0003DMP400041031	PGSC0003DMG400023710	27.3.12	RNA.regulation of transcription.C3H zinc finger family	weakly similar to ( 174) AT5G06770 | Symbols: | KH domain-containing protein / zinc finger (CCCH type) family protein | chr5:2090937-2092787 REVERSEmoderately similar to ( 269) loc_os02g10080 12002.m33595 protein zinc finger C-x8-C-x5-C-x3-H type family protein, expressed PGSC0003DMT400060957
c107003_g1_i1	c107003_g1_i1	Necrotic leaves, late-season	-0.058	-0.11	Gene of unknown function	Gene of unknown function	PGSC0003DMT400040392	PGSC0003DMP400027398	PGSC0003DMG400015641	29.2.1.1.1.2.3	protein.synthesis.ribosomal protein.prokaryotic.chloroplast.50S subunit.L3	moderately similar to ( 342) AT2G43030 | Symbols: | ribosomal protein L3 family protein | chr2:17894898-17895713 FORWARDmoderately similar to ( 382) RK3_TOBAC 50S ribosomal protein L3, chloroplast precursor (Fragment) - Nicotiana tabacum (Common tobacco)moderately similar to ( 333) loc_os02g04460 12002.m05795 protein 50S ribosomal protein L3, chloroplast precursor, putative, expressedrplC rpl3 Rp…
c107043_g1_i1	c107043_g1_i1	Necrotic leaves, late-season	-0.11	-0.044	40S ribosomal protein S8	40S ribosomal protein S8	PGSC0003DMT400051810	PGSC0003DMP400034882	PGSC0003DMG400020108	29.2.1.2.1.8	protein.synthesis.ribosomal protein.eukaryotic.40S subunit.S8	moderately similar to ( 261) AT5G20290 | Symbols: | 40S ribosomal protein S8 (RPS8A) | chr5:6851695-6853012 REVERSEmoderately similar to ( 267) RS8_MAIZE 40S ribosomal protein S8 - Zea mays (Maize)moderately similar to ( 266) loc_os04g28180 12004.m07935 protein 40S ribosomal protein S8, putative, expressedRibosomal_S8e RPS8A PGSC0003DMT400051810
c107077_g1_i1	c107077_g1_i1	Necrotic leaves, late-season	-0.001	0.019	Soluble inorganic pyrophosphatase	Soluble inorganic pyrophosphatase	PGSC0003DMT400012843	PGSC0003DMP400008917	PGSC0003DMG400004999	23.4.99	nucleotide metabolism.phosphotransfer and pyrophosphatases.misc	moderately similar to ( 366) AT1G01050 | Symbols: AtPPa1 | AtPPa1 (Arabidopsis thaliana pyrophosphorylase 1); inorganic diphosphatase | chr1:31382-32670 REVERSEmoderately similar to ( 410) IPYR_SOLTU Soluble inorganic pyrophosphatase (EC 3.6.1.1) (Pyrophosphate phospho-hydrolase) (PPase) - Solanum tuberosum (Potato)moderately similar to ( 353) loc_os04g59040 12004.m101703 protein soluble inorgani…
c107117_g1_i1	c107117_g1_i1	Necrotic leaves, late-season	0.013	0.019	Nuclear transport factor	Nuclear transport factor	PGSC0003DMT400077621	PGSC0003DMP400052572	PGSC0003DMG400030196	29.3.1	protein.targeting.nucleus	weakly similar to ( 162) AT1G27310 | Symbols: NTF2A | NTF2A (NUCLEAR TRANSPORT FACTOR 2A); Ran GTPase binding / protein transporter | chr1:9484615-9485790 REVERSEweakly similar to ( 134) NTF2_ORYSA Nuclear transport factor 2 (NTF-2) - Oryza sativa (Rice)weakly similar to ( 134) loc_os08g42000 12008.m08178 protein nuclear transport factor 2, putative, expressedNTF2 NTF2 PGSC0003DMT400077621
c107142_g1_i1	c107142_g1_i1	Necrotic leaves, late-season	0.15	0.14	Protein COBRA	Protein COBRA	PGSC0003DMT400002674	PGSC0003DMP400001940	PGSC0003DMG400001031	10.2.2	cell wall.cellulose synthesis.COBRA	highly similar to ( 715) AT5G15630 | Symbols: COBL4, IRX6 | IRX6 | chr5:5084842-5086545 FORWARDhighly similar to ( 653) COBL5_ORYSA COBRA-like 5 protein precursor (Protein BRITTLE CULM1) - Oryza sativa (Rice)highly similar to ( 653) loc_os03g30250 12003.m08287 protein phytochelatin synthetase-like conserved region family protein, expressedPhytochel_synth PGSC0003DMT400002674
c107146_g1_i1	c107146_g1_i1	Necrotic leaves, late-season	0.27	0.34	DNA-damage-repair/toleration protein DRT111, chloroplastic	DNA-damage-repair/toleration protein DRT111, chloroplastic	PGSC0003DMT400054608	PGSC0003DMP400036740	PGSC0003DMG400021191	28.2	DNA.repair	moderately similar to ( 290) AT1G30480 | Symbols: DRT111 | DRT111; nucleic acid binding / nucleotide binding | chr1:10790315-10792423 FORWARDmoderately similar to ( 292) loc_os01g34190 12001.m09727 protein splicing factor 45, putative, expressed PGSC0003DMT400054608
c107157_g1_i1	c107157_g1_i1	Necrotic leaves, late-season	0.072	0.23	Basic blue copper protein	Basic blue copper protein	PGSC0003DMT400061040	PGSC0003DMP400041097	PGSC0003DMG400023751	26.19	misc.plastocyanin-like	weakly similar to ( 139) AT2G02850 | Symbols: ARPN | ARPN (PLANTACYANIN); copper ion binding / electron carrier | chr2:826630-827720 REVERSEweakly similar to ( 137) BABL_CUCSA Basic blue protein (Cusacyanin) (Plantacyanin) (CBP) - Cucumis sativus (Cucumber)weakly similar to ( 142) loc_os03g50160 12003.m10011 protein chemocyanin precursor, putative, expressedCu_bind_like PGSC0003DMT400061040
c107161_g2_i1	c107161_g2_i1	Necrotic leaves, late-season	0.19	0.19	Conserved gene of unknown function	Conserved gene of unknown function	PGSC0003DMT400016703	PGSC0003DMP400011556	PGSC0003DMG400006528	17.5.2	hormone metabolism.ethylene.signal transduction	weakly similar to ( 170) AT3G50140 | Symbols: | unknown protein | chr3:18592472-18594562 REVERSEweakly similar to ( 175) loc_os01g38190 12001.m10104 protein expressed proteinDUF247 PGSC0003DMT400016703
c107173_g1_i1	c107173_g1_i1	Necrotic leaves, late-season	-0.059	-0.052	Pyruvate dehydrogenase E1 component subunit alpha, mitochondrial	Pyruvate dehydrogenase E1 component subunit alpha, mitochondrial	PGSC0003DMT400004851	PGSC0003DMP400003438	PGSC0003DMG400001927	8.1.1.1	TCA / org. transformation.TCA.pyruvate DH.E1	highly similar to ( 639) AT1G59900 | Symbols: AT-E1 ALPHA | AT-E1 ALPHA; oxidoreductase, acting on the aldehyde or oxo group of donors, disulfide as acceptor / pyruvate dehydrogenase (acetyl-transferring) | chr1:22051368-22053660 FORWARDhighly similar to ( 709) ODPA_SOLTU Pyruvate dehydrogenase E1 component subunit alpha, mitochondrial precursor (EC 1.2.4.1) (PDHE1-A) - Solanum tuberosum (Potato)…
c107183_g1_i1	c107183_g1_i1	Necrotic leaves, late-season	-0.0093	0.0049	Homeodomain	Homeodomain	PGSC0003DMT400007060	PGSC0003DMP400004904	PGSC0003DMG400002728	27.3.30	RNA.regulation of transcription.Trihelix, Triple-Helix transcription factor family	weakly similar to ( 192) AT3G10040 | Symbols: | transcription factor | chr3:3096580-3097875 REVERSEweakly similar to ( 117) loc_os01g21590 12001.m08643 protein expressed protein PGSC0003DMT400007060
c107195_g1_i1	c107195_g1_i1	Necrotic leaves, late-season	-0.09	-0.019	Microsomal glutathione s-transferase	Microsomal glutathione s-transferase	PGSC0003DMT400050791	PGSC0003DMP400034285	PGSC0003DMG400019728	26.9	misc.glutathione S transferases	moderately similar to ( 203) AT1G65820 | Symbols: | microsomal glutathione s-transferase, putative | chr1:24485213-24486682 FORWARDweakly similar to ( 198) loc_os03g50130 12003.m35389 protein microsomal glutathione S-transferase 3, putative, expressedMAPEG PGSC0003DMT400050791
c107200_g1_i1	c107200_g1_i1	Necrotic leaves, late-season	0.093	0.019	NRC1	NRC1	PGSC0003DMT400019304	PGSC0003DMP400013230	PGSC0003DMG400007462	20.1	stress.biotic	moderately similar to ( 238) AT5G35450 | Symbols: | disease resistance protein (CC-NBS-LRR class), putative | chr5:13667809-13670685 FORWARDweakly similar to ( 199) loc_os08g28600 12008.m06866 protein resistance protein, putativeNB-ARC PGSC0003DMT400019304
c107214_g1_i2	c107214_g1_i2	Necrotic leaves, late-season	0.15	0.078	Gene of unknown function	Gene of unknown function	PGSC0003DMT400033396	PGSC0003DMP400022720	PGSC0003DMG400012831	35.2	not assigned.unknown	PGSC0003DMT400033396
c107214_g1_i3	c107214_g1_i3	Necrotic leaves, late-season	0.12	0.13	Gene of unknown function	Gene of unknown function	PGSC0003DMT400033396	PGSC0003DMP400022720	PGSC0003DMG400012831	35.2	not assigned.unknown	PGSC0003DMT400033396
c107221_g1_i1	c107221_g1_i1	Necrotic leaves, late-season	0.34	0.34	Zinc finger protein	Zinc finger protein	PGSC0003DMT400066761	PGSC0003DMP400045015	PGSC0003DMG400025956	27.3.99	RNA.regulation of transcription.unclassified	moderately similar to ( 378) AT3G60800 | Symbols: | zinc finger (DHHC type) family protein | chr3:22467486-22469273 REVERSEmoderately similar to ( 360) loc_os03g58960 12003.m35468 protein palmitoyltransferase ZDHHC20, putative, expressedCOG5273 zf-DHHC PGSC0003DMT400066761
c107230_g1_i1	c107230_g1_i1	Necrotic leaves, late-season	-0.076	-0.12	ATP synthase subunit alpha, mitochondrial	ATP synthase subunit alpha, mitochondrial	PGSC0003DMT400057252	PGSC0003DMP400038511	PGSC0003DMG401022238	1.1.4	PS.lightreaction.ATP synthase	moderately similar to ( 423) AT2G07698 | Symbols: | ATP synthase alpha chain, mitochondrial, putative | chr2:3361474-3364028 FORWARDmoderately similar to ( 442) ATPAM_NICPL ATP synthase subunit alpha, mitochondrial (EC 3.6.3.14) - Nicotiana plumbaginifolia (Leadwort-leaved tobacco)moderately similar to ( 402) loc_osm1g00580 11706.m00050 protein ATP synthase F0 subunit 1PRK09281 AtpA atpA F1_ATPas…
c107230_g1_i2	c107230_g1_i2	Necrotic leaves, late-season	-0.12	-0.17	ATP synthase subunit alpha, mitochondrial	ATP synthase subunit alpha, mitochondrial	PGSC0003DMT400057252	PGSC0003DMP400038511	PGSC0003DMG401022238	1.1.4	PS.lightreaction.ATP synthase	moderately similar to ( 423) AT2G07698 | Symbols: | ATP synthase alpha chain, mitochondrial, putative | chr2:3361474-3364028 FORWARDmoderately similar to ( 442) ATPAM_NICPL ATP synthase subunit alpha, mitochondrial (EC 3.6.3.14) - Nicotiana plumbaginifolia (Leadwort-leaved tobacco)moderately similar to ( 402) loc_osm1g00580 11706.m00050 protein ATP synthase F0 subunit 1PRK09281 AtpA atpA F1_ATPas…
c107230_g2_i1	c107230_g2_i1	Necrotic leaves, late-season	0.15	0.12	30S ribosomal protein S2, chloroplastic	30S ribosomal protein S2, chloroplastic	PGSC0003DMT400045540	PGSC0003DMP400030864	PGSC0003DMG403017663	29.2.1.1.1.1.2	protein.synthesis.ribosomal protein.prokaryotic.chloroplast.30S subunit.S2	weakly similar to ( 195) ATCG00160 | Symbols: RPS2 | Chloroplast ribosomal protein S2 | chrC:15013-15723 REVERSEmoderately similar to ( 212) RR2_TOBAC Chloroplast 30S ribosomal protein S2 - Nicotiana tabacum (Common tobacco)weakly similar to ( 178) loc_os02g24612 12002.m100735 protein chloroplast 30S ribosomal protein S2, putative, expressedrps2 Ribosomal_S2 rpsB RpsB rpsB atpI PGSC0003DMT4000455…
c107234_g1_i1	c107234_g1_i1	Necrotic leaves, late-season	0.21	0.14	Conserved gene of unknown function	Conserved gene of unknown function	PGSC0003DMT400028621	PGSC0003DMP400019454	PGSC0003DMG400011014	26.13	misc.acid and other phosphatases	moderately similar to ( 499) AT3G54020 | Symbols: | phosphatidic acid phosphatase-related / PAP2-related | chr3:20006098-20008020 FORWARDmoderately similar to ( 453) loc_os01g63060 12001.m12424 protein expressed protein PGSC0003DMT400028621
c107255_g1_i1	c107255_g1_i1	Necrotic leaves, late-season	0.12	-0.069	Cytochrome P450	Cytochrome P450	PGSC0003DMT400001446	PGSC0003DMP400001075	PGSC0003DMG400000534	26.1	misc.cytochrome P450	moderately similar to ( 469) AT1G64940 | Symbols: CYP89A6 | CYP89A6; electron carrier/ heme binding / iron ion binding / monooxygenase/ oxygen binding | chr1:24123789-24125324 FORWARDmoderately similar to ( 317) C77A1_SOLME Cytochrome P450 77A1 (EC 1.14.-.-) (CYPLXXVIIA1) (P-450EG6) (Fragment) - Solanum melongena (Eggplant) (Aubergine)moderately similar to ( 434) loc_os08g05620 12008.m04705 prote…
c107318_g1_i1	c107318_g1_i1	Necrotic leaves, late-season	0.18	0.21	Reverse transcriptase	Reverse transcriptase	PGSC0003DMT400056326	PGSC0003DMP400037901	PGSC0003DMG400021883	35.2	not assigned.unknown	PGSC0003DMT400056326
c107321_g1_i1	c107321_g1_i1	Necrotic leaves, late-season	0.019	0.032	Histone H2A	Histone H2A	PGSC0003DMT400056131	PGSC0003DMP400037778	PGSC0003DMG400021806	28.1.3	DNA.synthesis/chromatin structure.histone	weakly similar to ( 180) AT1G51060 | Symbols: HTA10 | HTA10; DNA binding | chr1:18926948-18927443 FORWARDweakly similar to ( 164) H2A7_WHEAT Protein H2A.7 (wcH2A-4) (wcH2A-10) - Triticum aestivum (Wheat)weakly similar to ( 161) loc_os07g36140 12007.m079709 protein histone H2A.3, putative, expressedH2A H2A HTA1 Histone PGSC0003DMT400056131
c107325_g1_i1	c107325_g1_i1	Necrotic leaves, late-season	0.03	0.024	SNI1	SNI1	PGSC0003DMT400027843	PGSC0003DMP400018959	PGSC0003DMG400010721	20.1	stress.biotic	moderately similar to ( 329) AT4G18470 | Symbols: SNI1 | SNI1; transcription repressor | chr4:10192984-10195511 FORWARDmoderately similar to ( 299) loc_os02g20870 12002.m33660 protein RNA helicase like protein, putative, expressed PGSC0003DMT400027843
c107329_g1_i1	c107329_g1_i1	Necrotic leaves, late-season	-0.28	-0.29	Calcium-binding allergen Ole e	Calcium-binding allergen Ole e	PGSC0003DMT400021079	PGSC0003DMP400014356	PGSC0003DMG400008163	30.3	signalling.calcium	weakly similar to ( 154) AT3G10190 | Symbols: | calmodulin, putative | chr3:3155309-3155938 FORWARDvery weakly similar to (83.2) CALM3_PETHY Calmodulin-related protein - Petunia hybrida (Petunia)weakly similar to ( 109) loc_os01g72100 12001.m13246 protein polcalcin Jun o 2, putative, expressedFRQ1 PGSC0003DMT400021079
c107358_g1_i1	c107358_g1_i1	Necrotic leaves, late-season	-0.32	-0.32	Ring finger protein	Ring finger protein	PGSC0003DMT400031680	PGSC0003DMP400021473	PGSC0003DMG400012151	29.5.11.4.2	protein.degradation.ubiquitin.E3.RING	weakly similar to ( 177) AT2G46495 | Symbols: | zinc finger (C3HC4-type RING finger) family protein | chr2:19080254-19085704 REVERSE PGSC0003DMT400031680
c107446_g1_i1	c107446_g1_i1	Necrotic leaves, late-season	-0.12	-0.062	Fructose-bisphosphate aldolase	Fructose-bisphosphate aldolase	PGSC0003DMT400009126	PGSC0003DMP400006333	PGSC0003DMG400003548	1.3.6	PS.calvin cycle.aldolase	highly similar to ( 501) AT4G38970 | Symbols: | fructose-bisphosphate aldolase, putative | chr4:18163769-18165659 REVERSEmoderately similar to ( 473) ALFC_PEA Fructose-bisphosphate aldolase 1, chloroplast precursor (EC 4.1.2.13) (Fragment) - Pisum sativum (Garden pea)moderately similar to ( 436) loc_os01g02880 12001.m06927 protein fructose-bisphosphate aldolase, chloroplast precursor, putative, e…
c107446_g2_i1	c107446_g2_i1	Necrotic leaves, late-season	-0.17	-0.2	Fructose-bisphosphate aldolase	Fructose-bisphosphate aldolase	PGSC0003DMT400031351	PGSC0003DMP400021255	PGSC0003DMG400012012	1.3.6	PS.calvin cycle.aldolase	highly similar to ( 672) AT4G38970 | Symbols: | fructose-bisphosphate aldolase, putative | chr4:18163769-18165659 REVERSEhighly similar to ( 647) ALFC_ORYSA Fructose-bisphosphate aldolase, chloroplast precursor (EC 4.1.2.13) (ALDP) - Oryza sativa (Rice)highly similar to ( 647) loc_os11g07020 12011.m28744 protein fructose-bisphosphate aldolase, chloroplast precursor, putative, expressedGlycolytic …
c107457_g1_i1	c107457_g1_i1	Necrotic leaves, late-season	0.24	0.21	Calcium-binding protein CML23	Calcium-binding protein CML23	PGSC0003DMT400026987	PGSC0003DMP400018400	PGSC0003DMG400010410	30.3	signalling.calcium	weakly similar to ( 150) AT1G18210 | Symbols: | calcium-binding protein, putative | chr1:6268273-6268785 REVERSEvery weakly similar to ( 100) CALM_CHLRE Calmodulin (CaM) - Chlamydomonas reinhardtiiweakly similar to ( 149) loc_os05g13580 12005.m05773 protein calmodulin-related protein 2, touch-induced, putative, expressedFRQ1 PGSC0003DMT400026987
c107577_g1_i1	c107577_g1_i1	Necrotic leaves, late-season	-0.093	-0.13	Tropinone reductase 1	Tropinone reductase 1	PGSC0003DMT400022974	PGSC0003DMP400015649	PGSC0003DMG402008895	26.8	misc.nitrilases, *nitrile lyases, berberine bridge enzymes, reticuline oxidases, troponine reductases	moderately similar to ( 306) AT1G07440 | Symbols: | tropinone reductase, putative / tropine dehydrogenase, putative | chr1:2286700-2287665 REVERSEvery weakly similar to ( 100) GRDH_ORYSA Glucose and ribitol dehydrogenase homolog (EC 1.1.1.-) - Oryza sativa (Rice)moderately similar to ( 290) loc_os03g16220 12003.m101290 protein tropinone reductase, putative, expressedPRK09242 fabG fabG fabG PRK128…
c107629_g1_i1	c107629_g1_i1	Necrotic leaves, late-season	-0.033	-0.13	Mitotic checkpoint protein bub3	Mitotic checkpoint protein bub3	PGSC0003DMT400066160	PGSC0003DMP400044593	PGSC0003DMG400025750	31.2	cell.division	highly similar to ( 578) AT3G19590 | Symbols: | WD-40 repeat family protein / mitotic checkpoint protein, putative | chr3:6805798-6808374 FORWARDhighly similar to ( 576) loc_os03g33580 12003.m35290 protein mitotic checkpoint protein BUB3, putative, expressedWD40 COG2319 PGSC0003DMT400066160
c107662_g1_i1	c107662_g1_i1	Necrotic leaves, late-season	0.066	0.024	PSI-H	PSI-H	PGSC0003DMT400042546	PGSC0003DMP400028862	PGSC0003DMG400016504	1.1.2.2	PS.lightreaction.photosystem I.PSI polypeptide subunits	weakly similar to ( 154) AT1G52230 | Symbols: PSAH2, PSAH-2, PSI-H | PSAH2 (PHOTOSYSTEM I SUBUNIT H2) | chr1:19454902-19455508 FORWARDweakly similar to ( 154) PSAH_BRARA Photosystem I reaction center subunit VI, chloroplast precursor (PSI-H) (Light-harvesting complex I 11 kDa protein) - Brassica rapa (Turnip)weakly similar to ( 137) loc_os05g48630 12005.m08934 protein expressed proteinPSI_PsaH PG…
c107662_g2_i1	c107662_g2_i1	Necrotic leaves, late-season	0.24	0.19	PSI-H	PSI-H	PGSC0003DMT400019583	PGSC0003DMP400013391	PGSC0003DMG400007571	1.1.2.2	PS.lightreaction.photosystem I.PSI polypeptide subunits	weakly similar to ( 149) AT1G52230 | Symbols: PSAH2, PSAH-2, PSI-H | PSAH2 (PHOTOSYSTEM I SUBUNIT H2) | chr1:19454902-19455508 FORWARDweakly similar to ( 153) PSAH_SPIOL Photosystem I reaction center subunit VI, chloroplast precursor (PSI-H) (Light-harvesting complex I 11 kDa protein) - Spinacia oleracea (Spinach)weakly similar to ( 133) loc_os05g48630 12005.m08934 protein expressed proteinPSI_Ps…
c107681_g1_i1	c107681_g1_i1	Necrotic leaves, late-season	0.029	0.14	Extensin-3	Extensin-3	PGSC0003DMT400024011	PGSC0003DMP400016382	PGSC0003DMG400009290	20.2.3	stress.abiotic.drought/salt	highly similar to ( 846) AT1G32090 | Symbols: | early-responsive to dehydration protein-related / ERD protein-related | chr1:11540244-11544041 REVERSEhighly similar to ( 811) loc_os10g42820 12010.m065352 protein RXW8, putative, expressedDUF221 COG5594 PGSC0003DMT400024011
c107701_g2_i1	c107701_g2_i1	Necrotic leaves, late-season	-0.39	-0.36	Gene of unknown function	Gene of unknown function	PGSC0003DMT400009433	PGSC0003DMP400006556	PGSC0003DMG400003667	35.2	not assigned.unknown	PGSC0003DMT400009433
c107717_g1_i1	c107717_g1_i1	Necrotic leaves, late-season	-0.093	-0.097	Chloroplast chlorophyll a-b binding protein	Chlorophyll a-b binding protein 13, chloroplastic	PGSC0003DMT400049551	PGSC0003DMP400033446	PGSC0003DMG400019248	1.1.1.1	PS.lightreaction.photosystem II.LHC-II	moderately similar to ( 308) AT5G54270 | Symbols: LHCB3, LHCB3*1 | LHCB3 (LIGHT-HARVESTING CHLOROPHYLL B-BINDING PROTEIN 3); structural molecule | chr5:22038424-22039383 FORWARDmoderately similar to ( 298) CB23_HORVU Chlorophyll a-b binding protein of LHCII type III, chloroplast precursor (CAB) - Hordeum vulgare (Barley)moderately similar to ( 311) loc_os07g37550 12007.m079717 protein chlorophyll…
c107733_g1_i1	c107733_g1_i1	Necrotic leaves, late-season	-0.061	0.045	Disease resistance protein BS2	Disease resistance protein BS2	PGSC0003DMT400005013	PGSC0003DMP400003561	PGSC0003DMG400001983	20.1	stress.biotic	moderately similar to ( 244) AT3G46530 | Symbols: RPP13 | RPP13 (RECOGNITION OF PERONOSPORA PARASITICA 13); ATP binding | chr3:17130739-17133246 REVERSEweakly similar to ( 199) loc_os11g41540 12011.m080051 protein disease resistance RPP8-like protein 3, putative, expressedNB-ARC PGSC0003DMT400005013
c107734_g1_i1	c107734_g1_i1	Necrotic leaves, late-season	0.22	0.14	Conserved gene of unknown function	Conserved gene of unknown function	PGSC0003DMT400034171	PGSC0003DMP400023248	PGSC0003DMG400013132	35.2	not assigned.unknown	weakly similar to ( 121) AT5G20935 | Symbols: | unknown protein | chr5:7103487-7103945 FORWARDvery weakly similar to (99.4) loc_os07g06990 12007.m05159 protein expressed protein PGSC0003DMT400034171
c107760_g1_i1	c107760_g1_i1	Necrotic leaves, late-season	0.28	0.32	V-type proton ATPase 16 kDa proteolipid subunit	V-type proton ATPase 16 kDa proteolipid subunit	PGSC0003DMT400011294	PGSC0003DMP400007848	PGSC0003DMG400004422	34.1.1	transport.p- and v-ATPases.H+-transporting two-sector ATPase	weakly similar to ( 180) AT4G34720 | Symbols: AVA-P1, VHA-C1, ATVHA-C1 | AVA-P1; ATPase/ proton-transporting ATPase, rotational mechanism | chr4:16568223-16569165 REVERSEweakly similar to ( 181) VATL_TOBAC Vacuolar ATP synthase 16 kDa proteolipid subunit (EC 3.6.3.14) - Nicotiana tabacum (Common tobacco)weakly similar to ( 175) loc_os05g01560 12005.m083595 protein vacuolar ATP synthase 16 kDa pro…
c107761_g1_i1	c107761_g1_i1	Necrotic leaves, late-season	0.24	0.17	Conserved gene of unknown function	Conserved gene of unknown function	PGSC0003DMT400083176	PGSC0003DMP400055872	PGSC0003DMG400033096	35.2	not assigned.unknown	PGSC0003DMT400083176
c107761_g1_i2	c107761_g1_i2	Necrotic leaves, late-season	0.14	0.044	Conserved gene of unknown function	Conserved gene of unknown function	PGSC0003DMT400083176	PGSC0003DMP400055872	PGSC0003DMG400033096	35.2	not assigned.unknown	PGSC0003DMT400083176
c107791_g1_i1	c107791_g1_i1	Necrotic leaves, late-season	0.19	0.21	Gene of unknown function	Gene of unknown function	PGSC0003DMT400029671	PGSC0003DMP400020211	PGSC0003DMG400011404	35.2	not assigned.unknown	PGSC0003DMT400029671
c107811_g1_i1	c107811_g1_i1	Necrotic leaves, late-season	0.077	0.03	Ubiquinol-cytochrome c reductase complex 6.7 kDa protein	Ubiquinol-cytochrome c reductase complex 6.7 kDa protein	PGSC0003DMT400053106	PGSC0003DMP400035803	PGSC0003DMG400020601	35.2	not assigned.unknown	PGSC0003DMT400053106
c107844_g1_i1	c107844_g1_i1	Necrotic leaves, late-season	0.11	0.11	Metal ion binding protein	Metal ion binding protein	PGSC0003DMT400069249	PGSC0003DMP400046760	PGSC0003DMG400026938	15.2	metal handling.binding, chelation and storage	weakly similar to ( 164) AT5G50740 | Symbols: | metal ion binding | chr5:20635983-20637970 REVERSEweakly similar to ( 165) loc_os04g32030 12004.m08302 protein ATFP3, putative, expressed PGSC0003DMT400069249
c107844_g2_i1	c107844_g2_i1	Necrotic leaves, late-season	0.029	0.096	Glycine-rich cell wall structural protein 1.8	Glycine-rich cell wall structural protein 1.8	PGSC0003DMT400045205	PGSC0003DMP400030627	PGSC0003DMG400017536	35.2	not assigned.unknown	PGSC0003DMT400045205
c107860_g1_i1	c107860_g1_i1	Necrotic leaves, late-season	-0.1	-0.28	Conserved gene of unknown function	Conserved gene of unknown function	PGSC0003DMT400007053	PGSC0003DMP400004897	PGSC0003DMG400002724	35.2	not assigned.unknown	weakly similar to ( 102) AT3G10020 | Symbols: | unknown protein | chr3:3091131-3091674 REVERSE PGSC0003DMT400007053
c107878_g1_i1	c107878_g1_i1	Necrotic leaves, late-season	0.29	0.29	Dimethylmenaquinone methyltransferase	Dimethylmenaquinone methyltransferase	PGSC0003DMT400075872	PGSC0003DMP400051386	PGSC0003DMG400029499	25	C1-metabolism	moderately similar to ( 289) AT5G16450 | Symbols: | dimethylmenaquinone methyltransferase family protein | chr5:5374357-5375342 FORWARDmoderately similar to ( 296) loc_os01g52460 12001.m11420 protein regulator of ribonuclease activity A, putative, expressedPRK09372 PRK12487 MenG Methyltransf_6 PRK06201 PGSC0003DMT400075872
c107918_g1_i1	c107918_g1_i1	Necrotic leaves, late-season	0.17	0.13	Transketolase 1	Transketolase 1	PGSC0003DMT400018062	PGSC0003DMP400012430	PGSC0003DMG400007019	1.3.8	PS.calvin cycle.transketolase	nearly identical (1177) AT2G45290 | Symbols: | transketolase, putative | chr2:18672737-18675589 FORWARDnearly identical (1262) TKTC_SOLTU Transketolase, chloroplast precursor (EC 2.2.1.1) (TK) - Solanum tuberosum (Potato)nearly identical (1202) loc_os06g04270 12006.m05156 protein transketolase, chloroplast precursor, putative, expressedTktA PRK05899 PRK12753 PRK12754 Transketolase_N TPP_TK COG395…
c107918_g2_i1	c107918_g2_i1	Necrotic leaves, late-season	0.12	0.19	Transketolase 1	Transketolase 1	PGSC0003DMT400018062	PGSC0003DMP400012430	PGSC0003DMG400007019	1.3.8	PS.calvin cycle.transketolase	nearly identical (1177) AT2G45290 | Symbols: | transketolase, putative | chr2:18672737-18675589 FORWARDnearly identical (1262) TKTC_SOLTU Transketolase, chloroplast precursor (EC 2.2.1.1) (TK) - Solanum tuberosum (Potato)nearly identical (1202) loc_os06g04270 12006.m05156 protein transketolase, chloroplast precursor, putative, expressedTktA PRK05899 PRK12753 PRK12754 Transketolase_N TPP_TK COG395…
c107941_g1_i1	c107941_g1_i1	Necrotic leaves, late-season	0.15	0.18	Conserved gene of unknown function	Conserved gene of unknown function	PGSC0003DMT400000348	PGSC0003DMP400000265	PGSC0003DMG400000119	35.2	not assigned.unknown	very weakly similar to (81.3) AT4G27810 | Symbols: | unknown protein | chr4:13854641-13855671 REVERSE PGSC0003DMT400000348
c107965_g1_i1	c107965_g1_i1	Necrotic leaves, late-season	0.16	0.11	S-adenosylmethionine synthase	S-adenosylmethionine synthase	PGSC0003DMT400072701	PGSC0003DMP400049183	PGSC0003DMG400028287	13.1.3.4	amino acid metabolism.synthesis.aspartate family.methionine	highly similar to ( 727) AT2G36880 | Symbols: MAT3 | MAT3 (methionine adenosyltransferase 3); methionine adenosyltransferase | chr2:15479721-15480893 REVERSEhighly similar to ( 741) METK_PETHY S-adenosylmethionine synthetase (EC 2.5.1.6) (Methionine adenosyltransferase) (AdoMet synthetase) - Petunia hybrida (Petunia)highly similar to ( 685) loc_os01g18860 12001.m150558 protein S-adenosylmethionin…
c107972_g1_i1	c107972_g1_i1	Necrotic leaves, late-season	0.32	0.26	High mobility group protein	High mobility group protein	PGSC0003DMT400003983	PGSC0003DMP400002842	PGSC0003DMG400001567	27.3.62	RNA.regulation of transcription.Nucleosome/chromatin assembly factor group	very weakly similar to (82.8) AT1G20696 | Symbols: HMGB3, NFD3, NFD03 | HMGB3 (HIGH MOBILITY GROUP B 3); DNA binding / chromatin binding / structural constituent of chromatin / transcription factor | chr1:7179825-7181170 FORWARDvery weakly similar to (83.2) HMGL_IPONI HMG1/2-like protein - Ipomoea nil (Japanese morning glory) (Pharbitis nil)very weakly similar to (80.1) loc_os09g37910 12009.m2218…
c107973_g1_i1	c107973_g1_i1	Necrotic leaves, late-season	-0.0099	-0.015	Major latex	Major latex	PGSC0003DMT400068521	PGSC0003DMP400046294	PGSC0003DMG400026652	20.2.99	stress.abiotic.unspecified	very weakly similar to (82.0) AT1G70840 | Symbols: MLP31 | MLP31 (MLP-LIKE PROTEIN 31) | chr1:26713170-26714014 REVERSEBet_v_I PGSC0003DMT400068521
c107978_g1_i1	c107978_g1_i1	Necrotic leaves, late-season	0.019	0.14	STY-L protein	STY-L protein	PGSC0003DMT400051772	PGSC0003DMP400034861	PGSC0003DMG400020093	33.99	development.unspecified	highly similar to ( 846) AT2G32700 | Symbols: LUH | WD-40 repeat family protein | chr2:13867235-13871844 FORWARDvery weakly similar to (82.4) PF20_CHLRE Flagellar WD repeat protein PF20 - Chlamydomonas reinhardtiihighly similar to ( 861) loc_os02g56880 12002.m10710 protein transcriptional corepressor LEUNIG, putative, expressedWD40 COG2319 PGSC0003DMT400051772
c107983_g1_i1	c107983_g1_i1	Necrotic leaves, late-season	0.052	0.035	Conserved gene of unknown function	Conserved gene of unknown function	PGSC0003DMT400052536	PGSC0003DMP400035414	PGSC0003DMG400020384	35.2	not assigned.unknown	PGSC0003DMT400052536
c107985_g1_i1	c107985_g1_i1	Necrotic leaves, late-season	-0.085	-0.13	Delta TIP	Delta TIP	PGSC0003DMT400006558	PGSC0003DMP400004546	PGSC0003DMG400002552	34.19.2	transport.Major Intrinsic Proteins.TIP	moderately similar to ( 301) AT3G16240 | Symbols: DELTA-TIP, TIP2;1, DELTA-TIP1, AQP1, ATTIP2;1 | DELTA-TIP; ammonia transporter/ methylammonium transmembrane transporter/ water channel | chr3:5505534-5506788 FORWARDmoderately similar to ( 286) TIP22_ORYSA Probable aquaporin TIP2.2 (Tonoplast intrinsic protein 2.2) (OsTIP2.2) - Oryza sativa (Rice)moderately similar to ( 286) loc_os06g22960 12006.…
c107991_g1_i1	c107991_g1_i1	Necrotic leaves, late-season	0.3	0.31	Elongation factor Ts	Elongation factor Ts	PGSC0003DMT400008133	PGSC0003DMP400005664	PGSC0003DMG400003138	29.2.4	protein.synthesis.elongation	highly similar to ( 875) AT4G29060 | Symbols: emb2726 | emb2726 (embryo defective 2726); RNA binding / translation elongation factor | chr4:14317744-14321315 FORWARDhighly similar to ( 756) loc_os12g35630 12012.m073905 protein elongation factor TS family protein, expressedtsf tsf tsf Tsf EF_TS RpsA rpsA rpsA Tex PGSC0003DMT400008133
c107991_g2_i1	c107991_g2_i1	Necrotic leaves, late-season	-0.1	-0.13	Conserved gene of unknown function	Conserved gene of unknown function	PGSC0003DMT400054187	PGSC0003DMP400036468	PGSC0003DMG400021015	35.2	not assigned.unknown	moderately similar to ( 476) AT2G15730 | Symbols: | unknown protein | chr2:6849797-6851881 FORWARDmoderately similar to ( 417) loc_os03g27760 12003.m08100 protein expressed protein PGSC0003DMT400054187
c107993_g1_i1	c107993_g1_i1	Necrotic leaves, late-season	-0.038	0.043	Protein translocase	Protein translocase	PGSC0003DMT400029747	PGSC0003DMP400020251	PGSC0003DMG400011432	29.3.2	protein.targeting.mitochondria	moderately similar to ( 204) AT2G42210 | Symbols: ATOEP16-3, OEP16-3 | mitochondrial import inner membrane translocase subunit Tim17/Tim22/Tim23 family protein | chr2:17590642-17591591 FORWARDweakly similar to ( 162) loc_os02g48610 12002.m77845 protein protein translocase/ protein transporter, putative, expressed PGSC0003DMT400029747
c107996_g2_i1	c107996_g2_i1	Necrotic leaves, late-season	-0.16	-0.16	Ubiquitin fusion protein	Ubiquitin fusion protein	PGSC0003DMT400047686	PGSC0003DMP400032298	PGSC0003DMG400018533	29.5.11.1	protein.degradation.ubiquitin.ubiquitin	moderately similar to ( 233) AT3G52590 | Symbols: UBQ1, EMB2167, ERD16, HAP4 | UBQ1 (UBIQUITIN EXTENSION PROTEIN 1); protein binding / structural constituent of ribosome | chr3:19505668-19506681 FORWARDweakly similar to ( 144) UBIQ_WHEAT Ubiquitin - Triticum aestivum (Wheat)moderately similar to ( 232) loc_os09g39500 12009.m60242 protein ubiquitin fusion protein, putative, expressedUbiquitin UBQ …
c107996_g2_i2	c107996_g2_i2	Necrotic leaves, late-season	0.11	0.062	Ubiquitin fusion protein	Ubiquitin fusion protein	PGSC0003DMT400047686	PGSC0003DMP400032298	PGSC0003DMG400018533	29.5.11.1	protein.degradation.ubiquitin.ubiquitin	moderately similar to ( 233) AT3G52590 | Symbols: UBQ1, EMB2167, ERD16, HAP4 | UBQ1 (UBIQUITIN EXTENSION PROTEIN 1); protein binding / structural constituent of ribosome | chr3:19505668-19506681 FORWARDweakly similar to ( 144) UBIQ_WHEAT Ubiquitin - Triticum aestivum (Wheat)moderately similar to ( 232) loc_os09g39500 12009.m60242 protein ubiquitin fusion protein, putative, expressedUbiquitin UBQ …
c108005_g1_i1	c108005_g1_i1	Necrotic leaves, late-season	0.13	0.16	Gene of unknown function	Gene of unknown function	PGSC0003DMT400000313	PGSC0003DMP400000238	PGSC0003DMG402000105	35.2	not assigned.unknown	PGSC0003DMT400000313
c108007_g1_i1	c108007_g1_i1	Necrotic leaves, late-season	-0.0013	0.025	Conserved gene of unknown function	Conserved gene of unknown function	PGSC0003DMT400069598	PGSC0003DMP400046987	PGSC0003DMG400027059	35.2	not assigned.unknown	very weakly similar to (96.7) AT3G05070 | Symbols: | FUNCTIONS IN: molecular_function unknown; INVOLVED IN: biological_process unknown; LOCATED IN: cellular_component unknown; EXPRESSED IN: 22 plant structures; EXPRESSED DURING: 13 growth stages; CONTAINS InterPro DOMAIN/s: mRNA splicing factor, Cwf18 (InterPro:IPR013169); Has 221 Blast hits to 221 proteins in 113 species: Archae - 0; Bacteria - …
c108013_g1_i1	c108013_g1_i1	Necrotic leaves, late-season	-0.19	-0.26	NRC1	NRC1	PGSC0003DMT400075885	PGSC0003DMP400051395	PGSC0003DMG400029505	20.1	stress.biotic	moderately similar to ( 237) AT1G50180 | Symbols: | disease resistance protein (CC-NBS-LRR class), putative | chr1:18584235-18587136 FORWARDmoderately similar to ( 229) loc_os07g08890 12007.m05345 protein disease resistance protein RPM1, putative, expressedNB-ARC PGSC0003DMT400075885
c108013_g2_i1	c108013_g2_i1	Necrotic leaves, late-season	-0.29	-0.29	NRC1	NRC1	PGSC0003DMT400075885	PGSC0003DMP400051395	PGSC0003DMG400029505	20.1	stress.biotic	moderately similar to ( 237) AT1G50180 | Symbols: | disease resistance protein (CC-NBS-LRR class), putative | chr1:18584235-18587136 FORWARDmoderately similar to ( 229) loc_os07g08890 12007.m05345 protein disease resistance protein RPM1, putative, expressedNB-ARC PGSC0003DMT400075885
c108021_g1_i1	c108021_g1_i1	Necrotic leaves, late-season	0.19	0.15	Osmotin	Osmotin	PGSC0003DMT400007905	PGSC0003DMP400005490	PGSC0003DMG400003057	20.1	stress.biotic	moderately similar to ( 262) AT4G11650 | Symbols: ATOSM34 | ATOSM34 (osmotin 34) | chr4:7025127-7026113 REVERSEmoderately similar to ( 435) OLPA_TOBAC Osmotin-like protein precursor (Pathogenesis-related protein PR-5d) - Nicotiana tabacum (Common tobacco)moderately similar to ( 207) loc_os03g46070 12003.m09627 protein protein P21, putative, expressedTHN Thaumatin PGSC0003DMT400007905
c108035_g1_i1	c108035_g1_i1	Necrotic leaves, late-season	-0.02	-0.05	NAD(P)H-quinone oxidoreductase subunit K, chloroplastic	NAD(P)H-quinone oxidoreductase subunit K, chloroplastic	PGSC0003DMT400017976	PGSC0003DMP400012373	PGSC0003DMG400006986	1.1.6	PS.lightreaction.NADH DH	moderately similar to ( 372) ATCG00430 | Symbols: PSBG | Encodes a protein which was originally thought to be part of photosystem II but its wheat homolog was later shown to encode for subunit K of NADH dehydrogenase. | chrC:49257-49934 REVERSEmoderately similar to ( 396) NDHK_TOBAC NAD(P)H-quinone oxidoreductase chain K, chloroplast (EC 1.6.5.-) (NAD(P)H dehydrogenase, chain K) (NADH-plastoquino…
c108044_g1_i1	c108044_g1_i1	Necrotic leaves, late-season	-0.029	0.022	DNA/RNA binding protein	DNA/RNA binding protein	PGSC0003DMT400070655	PGSC0003DMP400047769	PGSC0003DMG400027466	35.2	not assigned.unknown	PGSC0003DMT400070655
c108047_g1_i1	c108047_g1_i1	Necrotic leaves, late-season	0.015	0.0021	Chlorophyll a/b-binding protein (cab-12)	Chlorophyll a/b-binding protein (cab-12)	PGSC0003DMT400083158	PGSC0003DMP400055858	PGSC0003DMG400033084	1.1.1.1	PS.lightreaction.photosystem II.LHC-II	moderately similar to ( 437) AT3G47470 | Symbols: LHCA4, CAB4 | LHCA4 (LIGHT-HARVESTING CHLOROPHYLL-PROTEIN COMPLEX I SUBUNIT A4); chlorophyll binding | chr3:17493622-17494773 REVERSEmoderately similar to ( 226) CB12_PETHY Chlorophyll a-b binding protein, chloroplast precursor (LHCI type II CAB) - Petunia hybrida (Petunia)moderately similar to ( 387) loc_os08g33820 12008.m080044 protein chlorophy…
c108049_g1_i2	c108049_g1_i2	Necrotic leaves, late-season	-0.29	-0.27	Amino acid transporter	Amino acid transporter	PGSC0003DMT400036271	PGSC0003DMP400024602	PGSC0003DMG400013962	34.3	transport.amino acids	weakly similar to ( 123) AT2G39130 | Symbols: | amino acid transporter family protein | chr2:16323171-16326744 REVERSEweakly similar to ( 108) loc_os02g01100 12002.m100064 protein amino acid permease, putative, expressed PGSC0003DMT400036271
c108049_g1_i3	c108049_g1_i3	Necrotic leaves, late-season	-0.25	-0.23	Amino acid transporter	Amino acid transporter	PGSC0003DMT400036271	PGSC0003DMP400024602	PGSC0003DMG400013962	34.3	transport.amino acids	weakly similar to ( 123) AT2G39130 | Symbols: | amino acid transporter family protein | chr2:16323171-16326744 REVERSEweakly similar to ( 108) loc_os02g01100 12002.m100064 protein amino acid permease, putative, expressed PGSC0003DMT400036271
c108082_g2_i1	c108082_g2_i1	Necrotic leaves, late-season	0.12	0.06	DNA binding protein	DNA binding protein	PGSC0003DMT400005965	PGSC0003DMP400004136	PGSC0003DMG400002318	35.2	not assigned.unknown	moderately similar to ( 247) AT3G08670 | Symbols: | unknown protein | chr3:2633946-2636536 FORWARDweakly similar to ( 136) loc_os01g60309 12001.m150908 protein transposon protein, putative, CACTA, En/Spm sub-class, expressed PGSC0003DMT400005965
c108087_g1_i1	c108087_g1_i1	Necrotic leaves, late-season	0.32	0.33	Conserved gene of unknown function	Conserved gene of unknown function	PGSC0003DMT400075914	PGSC0003DMP400051413	PGSC0003DMG400029516	35.2	not assigned.unknown	PGSC0003DMT400075914
c108093_g1_i1	c108093_g1_i1	Necrotic leaves, late-season	-0.018	-0.011	Triose phosphate/phosphate translocator, non-green plastid, chloroplast	Triose phosphate/phosphate translocator, non-green plastid, chloroplast	PGSC0003DMT400040993	PGSC0003DMP400027797	PGSC0003DMG400015857	34.8	transport.metabolite transporters at the envelope membrane	moderately similar to ( 467) AT2G25520 | Symbols: | phosphate translocator-related | chr2:10860950-10861993 FORWARDmoderately similar to ( 409) loc_os05g41480 12005.m27616 protein plastidic phosphate translocator-like protein1, putative, expressedTPT PGSC0003DMT400040993
c108097_g1_i1	c108097_g1_i1	Necrotic leaves, late-season	0.074	0.16	Disease resistance protein R3a	Disease resistance protein R3a	PGSC0003DMT400024448	PGSC0003DMP400016717	PGSC0003DMG400009455	20.1	stress.biotic	highly similar to ( 568) AT3G14470 | Symbols: | disease resistance protein (NBS-LRR class), putative | chr3:4857940-4861104 FORWARDmoderately similar to ( 440) loc_os05g41290 12005.m08304 protein disease resistance RPP13-like protein 1, putative, expressedNB-ARC PGSC0003DMT400024448
c108106_g1_i1	c108106_g1_i1	Necrotic leaves, late-season	-0.019	0.031	Kinase	Kinase	PGSC0003DMT400022983	PGSC0003DMP400015651	PGSC0003DMG400008897	26.16	misc.myrosinases-lectin-jacalin	highly similar to ( 730) AT3G53810 | Symbols: | lectin protein kinase, putative | chr3:19933153-19935186 REVERSEmoderately similar to ( 203) PSKR_DAUCA Phytosulfokine receptor precursor (EC 2.7.11.1) (Phytosulfokine LRR receptor kinase) - Daucus carota (Carrot)highly similar to ( 728) loc_os04g44900 12004.m09446 protein lectin-like receptor kinase 7, putative, expressedLectin_legB Pkinase S_TKc P…
c108129_g1_i1	c108129_g1_i1	Necrotic leaves, late-season	-0.035	-0.055	Leucine-rich repeat family protein	Leucine-rich repeat family protein	PGSC0003DMT400094671	PGSC0003DMP400066346	PGSC0003DMG400044242	30.2.11	signalling.receptor kinases.leucine rich repeat XI	moderately similar to ( 311) AT3G17640 | Symbols: | leucine-rich repeat family protein | chr3:6032393-6033583 FORWARDvery weakly similar to (89.7) RPK1_IPONI Receptor-like protein kinase precursor (EC 2.7.11.1) - Ipomoea nil (Japanese morning glory) (Pharbitis nil)moderately similar to ( 241) loc_os06g28480 12006.m07392 protein polygalacturonase inhibitor 1 precursor, putative, expressed PGSC0003…
c108149_g1_i1	c108149_g1_i1	Necrotic leaves, late-season	-0.085	-0.041	Protein SKIP34	Protein SKIP34	PGSC0003DMT400041764	PGSC0003DMP400028297	PGSC0003DMG402016199	35.2	not assigned.unknown	PGSC0003DMT400041764
c108161_g1_i1	c108161_g1_i1	Necrotic leaves, late-season	0.24	0.22	PQ-loop repeat family protein	PQ-loop repeat family protein	PGSC0003DMT400034946	PGSC0003DMP400023775	PGSC0003DMG400013431	35.2	not assigned.unknown	moderately similar to ( 367) AT5G40670 | Symbols: | PQ-loop repeat family protein / transmembrane family protein | chr5:16285968-16287591 FORWARDmoderately similar to ( 357) loc_os12g18110 12012.m073812 protein cystinosin, putative, expressed PGSC0003DMT400034946
c108170_g1_i1	c108170_g1_i1	Necrotic leaves, late-season	-0.3	-0.31	BZIP transcription factor	BZIP transcription factor	PGSC0003DMT400050096	PGSC0003DMP400033825	PGSC0003DMG400019455	27.3.35	RNA.regulation of transcription.bZIP transcription factor family	weakly similar to ( 173) AT5G28770 | Symbols: BZO2H3 | BZO2H3; DNA binding / protein heterodimerization/ transcription factor | chr5:10796907-10798147 REVERSEmoderately similar to ( 301) CPRF2_PETCR Light-inducible protein CPRF-2 - Petroselinum crispum (Parsley) (Petroselinum hortense)weakly similar to ( 173) loc_os03g58250 12003.m35458 protein regulatory protein opaque-2, putative, expressed PGS…
c108175_g1_i1	c108175_g1_i1	Necrotic leaves, late-season	-0.099	-0.15	Conserved gene of unknown function	Conserved gene of unknown function	PGSC0003DMT400048290	PGSC0003DMP400032702	PGSC0003DMG400018763	35.2	not assigned.unknown	moderately similar to ( 311) AT5G15880 | Symbols: | unknown protein | chr5:5185788-5187461 FORWARDmoderately similar to ( 228) loc_os09g02130 12009.m03587 protein expressed protein PGSC0003DMT400048290
c108180_g1_i1	c108180_g1_i1	Necrotic leaves, late-season	0.19	0.18	Cleavage and polyadenylation specificity factor	Cleavage and polyadenylation specificity factor	PGSC0003DMT400071379	PGSC0003DMP400048284	PGSC0003DMG400027772	29.5.11.4.2	protein.degradation.ubiquitin.E3.RING	moderately similar to ( 387) AT4G11680 | Symbols: | zinc finger (C3HC4-type RING finger) family protein | chr4:7053737-7055516 REVERSEmoderately similar to ( 386) loc_os02g45240 12002.m09563 protein protein binding protein, putative, expressed PGSC0003DMT400071379
c108186_g1_i1	c108186_g1_i1	Necrotic leaves, late-season	0.26	0.26	Conserved gene of unknown function	Conserved gene of unknown function	PGSC0003DMT400038131	PGSC0003DMP400025908	PGSC0003DMG400014703	35.2	not assigned.unknown	weakly similar to ( 124) AT4G13220 | Symbols: | unknown protein | chr4:7674431-7675275 REVERSEweakly similar to ( 118) loc_os12g17830 12012.m073811 protein expressed protein PGSC0003DMT400038131
c108193_g1_i1	c108193_g1_i1	Necrotic leaves, late-season	-0.022	-0.046	Multicopper oxidase	Multicopper oxidase	PGSC0003DMT400048000	PGSC0003DMP400032499	PGSC0003DMG400018650	26.7	misc.oxidases - copper, flavone etc.	highly similar to ( 825) AT1G76160 | Symbols: sks5 | sks5 (SKU5 Similar 5); copper ion binding / oxidoreductase | chr1:28578211-28581020 REVERSEhighly similar to ( 577) NTP3_TOBAC Pollen-specific protein NTP303 precursor - Nicotiana tabacum (Common tobacco)highly similar to ( 754) loc_os06g46500 12006.m09176 protein L-ascorbate oxidase homolog precursor, putative, expressedCu-oxidase Cu-oxidase_3…
c108202_g1_i1	c108202_g1_i1	Necrotic leaves, late-season	-0.22	-0.14	RPM1 interacting protein 4 transcript 2	RIN4c protein	PGSC0003DMT400071828	PGSC0003DMP400048580	PGSC0003DMG400027945	30.1	signalling.in sugar and nutrient physiology	very weakly similar to (92.0) AT3G25070 | Symbols: RIN4 | RIN4 (RPM1 INTERACTING PROTEIN 4); protein binding | chr3:9132458-9133747 FORWARDvery weakly similar to (89.7) loc_os03g63140 12003.m35534 protein nitrate-induced NOI protein, expressed PGSC0003DMT400071828
c108216_g1_i1	c108216_g1_i1	Necrotic leaves, late-season	0.094	0.04	Calcineurin B 02	Calcineurin B 02	PGSC0003DMT400076653	PGSC0003DMP400051933	PGSC0003DMG400029807	30.3	signalling.calcium	moderately similar to ( 373) AT5G55990 | Symbols: CBL2, ATCBL2 | CBL2 (CALCINEURIN B-LIKE 2); calcium ion binding | chr5:22672189-22673579 FORWARDmoderately similar to ( 383) loc_os03g42840 12003.m09335 protein calcineurin B-like protein 3, putative, expressed PGSC0003DMT400076653
c108221_g1_i2	c108221_g1_i2	Necrotic leaves, late-season	-0.14	-0.19	Conserved gene of unknown function	Conserved gene of unknown function	PGSC0003DMT400006935	PGSC0003DMP400004812	PGSC0003DMG402002685	35.2	not assigned.unknown	weakly similar to ( 156) AT2G36540 | Symbols: | NLI interacting factor (NIF) family protein | chr2:15325237-15326449 FORWARDweakly similar to ( 194) loc_os07g01850 12007.m04663 protein NLI interacting factor-like phosphatase family protein, expressed PGSC0003DMT400006935
c108246_g1_i1	c108246_g1_i1	Necrotic leaves, late-season	-0.17	-0.21	Conserved gene of unknown function	Conserved gene of unknown function	PGSC0003DMT400064481	PGSC0003DMP400043471	PGSC0003DMG400025056	35.2	not assigned.unknown	weakly similar to ( 125) AT1G71730 | Symbols: | unknown protein | chr1:26986298-26986831 REVERSEvery weakly similar to (81.3) loc_os05g08920 12005.m05406 protein late embryogenesis abundant protein, putative, expressed PGSC0003DMT400064481
c108260_g1_i1	c108260_g1_i1	Necrotic leaves, late-season	0.087	0.11	Conserved gene of unknown function	Conserved gene of unknown function	PGSC0003DMT400015820	PGSC0003DMP400010965	PGSC0003DMG400006181	35.2	not assigned.unknown	moderately similar to ( 246) AT2G20930 | Symbols: | FUNCTIONS IN: molecular_function unknown; INVOLVED IN: transport, ER to Golgi vesicle-mediated transport; LOCATED IN: intracellular; EXPRESSED IN: 24 plant structures; EXPRESSED DURING: 15 growth stages; CONTAINS InterPro DOMAIN/s: Sedlin (InterPro:IPR006722), Longin-like (InterPro:IPR011012); Has 370 Blast hits to 370 proteins in 116 species: A…
c108270_g1_i1	c108270_g1_i1	Necrotic leaves, late-season	-0.31	-0.27	Gene of unknown function	Gene of unknown function	PGSC0003DMT400056203	PGSC0003DMP400037829	PGSC0003DMG400021838	35.2	not assigned.unknown	PGSC0003DMT400056203
c108272_g1_i1	c108272_g1_i1	Necrotic leaves, late-season	0.22	0.14	Acyl-CoA thioesterase	Acyl-CoA thioesterase	PGSC0003DMT400013729	PGSC0003DMP400009507	PGSC0003DMG400005371	35.2	not assigned.unknown	highly similar to ( 517) AT2G30720 | Symbols: | thioesterase family protein | chr2:13089604-13091538 REVERSEhighly similar to ( 524) loc_os09g34190 12009.m06468 protein acyl-coenzyme A thioesterase 9, mitochondrial precursor., putative, expressedBFIT_BACH COG1607 PGSC0003DMT400013729
c108272_g1_i2	c108272_g1_i2	Necrotic leaves, late-season	-0.028	-0.062	Acyl-CoA thioesterase	Acyl-CoA thioesterase	PGSC0003DMT400013729	PGSC0003DMP400009507	PGSC0003DMG400005371	35.2	not assigned.unknown	highly similar to ( 517) AT2G30720 | Symbols: | thioesterase family protein | chr2:13089604-13091538 REVERSEhighly similar to ( 524) loc_os09g34190 12009.m06468 protein acyl-coenzyme A thioesterase 9, mitochondrial precursor., putative, expressedBFIT_BACH COG1607 PGSC0003DMT400013729
c108288_g1_i1	c108288_g1_i1	Necrotic leaves, late-season	0.0011	0.12	Gamma interferon inducible lysosomal thiol reductase family protein	Gamma interferon inducible lysosomal thiol reductase family protein	PGSC0003DMT400052984	PGSC0003DMP400035726	PGSC0003DMG400020559	35.2	not assigned.unknown	moderately similar to ( 223) AT1G07080 | Symbols: | gamma interferon responsive lysosomal thiol reductase family protein / GILT family protein | chr1:2170069-2171861 FORWARDweakly similar to ( 196) loc_os03g18454 12003.m35570 protein gamma-interferon-inducible lysosomal thiol reductase precursor, putative, expressed PGSC0003DMT400052984
c108290_g1_i1	c108290_g1_i1	Necrotic leaves, late-season	0.079	0.12	Polygalacturonase-1 non-catalytic subunit beta	Polygalacturonase-1 non-catalytic subunit beta	PGSC0003DMT400069500	PGSC0003DMP400046917	PGSC0003DMG400027019	10.6.3	cell wall.degradation.pectate lyases and polygalacturonases	weakly similar to ( 140) AT1G70370 | Symbols: | BURP domain-containing protein / polygalacturonase, putative | chr1:26513003-26514998 REVERSEweakly similar to ( 132) loc_os10g26940 12010.m05630 protein polygalacturonase-1 non-catalytic beta subunit precursor, putative, expressedBURP PGSC0003DMT400069500
c108304_g1_i1	c108304_g1_i1	Necrotic leaves, late-season	0.058	-0.042	Actin depolymerizing factor 6	Actin depolymerizing factor 6	PGSC0003DMT400044218	PGSC0003DMP400029984	PGSC0003DMG400017171	31.1	cell.organisation	moderately similar to ( 221) AT2G31200 | Symbols: ADF6, ATADF6 | ADF6 (ACTIN DEPOLYMERIZING FACTOR 6); actin binding | chr2:13294171-13294948 FORWARDmoderately similar to ( 218) ADF_VITVI Actin-depolymerizing factor (ADF) - Vitis vinifera (Grape)moderately similar to ( 208) loc_os12g43340 12012.m08108 protein actin-depolymerizing factor, putative, expressedADF ADF Cofilin_ADF PGSC0003DMT400044218
c108307_g1_i1	c108307_g1_i1	Necrotic leaves, late-season	0.25	0.21	NADPH quinone oxidoreductase	NADPH quinone oxidoreductase	PGSC0003DMT400057744	PGSC0003DMP400038870	PGSC0003DMG400022418
c108320_g1_i1	c108320_g1_i1	Necrotic leaves, late-season	-0.028	-0.058	EMB514	EMB514	PGSC0003DMT400050280	PGSC0003DMP400033939	PGSC0003DMG400019531	35.2	not assigned.unknown	weakly similar to ( 145) AT5G62440 | Symbols: | Encodes a protein DOMINO1 that belongs to a plant-specific gene family sharing a common motif present in the tomato DEFECTIVE CHLOROPLASTS AND LEAVES (LeDCL) protein. DOMINO1 is located in the nucleus. Arabidopsis embryos carrying the domino1 mutation grow slowly in comparison with wild type embryos and reach only the globular stage at desiccation. …
c108320_g1_i2	c108320_g1_i2	Necrotic leaves, late-season	0.033	0.14	EMB514	EMB514	PGSC0003DMT400050280	PGSC0003DMP400033939	PGSC0003DMG400019531	35.2	not assigned.unknown	weakly similar to ( 145) AT5G62440 | Symbols: | Encodes a protein DOMINO1 that belongs to a plant-specific gene family sharing a common motif present in the tomato DEFECTIVE CHLOROPLASTS AND LEAVES (LeDCL) protein. DOMINO1 is located in the nucleus. Arabidopsis embryos carrying the domino1 mutation grow slowly in comparison with wild type embryos and reach only the globular stage at desiccation. …
c108330_g1_i1	c108330_g1_i1	Necrotic leaves, late-season	0.029	0.06	Small nuclear ribonucleoprotein sm d1	Small nuclear ribonucleoprotein sm d1	PGSC0003DMT400051883	PGSC0003DMP400034940	PGSC0003DMG400020134	27.1	RNA.processing	weakly similar to ( 161) AT4G02840 | Symbols: | small nuclear ribonucleoprotein D1, putative / snRNP core protein D1, putative / Sm protein D1, putative | chr4:1264726-1266253 FORWARDweakly similar to ( 157) loc_os04g39444 12004.m101729 protein small nuclear ribonucleoprotein Sm D1, putative, expressedSm_D1 PGSC0003DMT400051883
c108337_g1_i1	c108337_g1_i1	Necrotic leaves, late-season	-0.15	-0.14	Gene of unknown function	Gene of unknown function	PGSC0003DMT400081531	PGSC0003DMP400055174	PGSC0003DMG400031908	35.2	not assigned.unknown	PGSC0003DMT400081531
c108348_g1_i1	c108348_g1_i1	Necrotic leaves, late-season	0.17	0.11	Conserved gene of unknown function	Conserved gene of unknown function	PGSC0003DMT400074969	PGSC0003DMP400050772	PGSC0003DMG400029159	35.2	not assigned.unknown	PGSC0003DMT400074969
c108354_g1_i1	c108354_g1_i1	Necrotic leaves, late-season	0.02	-0.053	ATP synthase subunit O, mitochondrial	ATP synthase subunit O, mitochondrial	PGSC0003DMT400017710	PGSC0003DMP400012170	PGSC0003DMG400006869	9.9	mitochondrial electron transport / ATP synthesis.F1-ATPase	moderately similar to ( 202) AT5G13450 | Symbols: | ATP synthase delta chain, mitochondrial, putative / H(+)-transporting two-sector ATPase, delta (OSCP) subunit, putative | chr5:4310558-4311941 REVERSEmoderately similar to ( 265) ATPO_IPOBA ATP synthase delta chain, mitochondrial precursor (EC 3.6.3.14) (Oligomycin sensitivity conferral protein) (OSCP) - Ipomoea batatas (Sweet potato) (Batate)mo…
c108357_g1_i1	c108357_g1_i1	Necrotic leaves, late-season	-0.015	-0.011	Phosphoenolpyruvate carboxykinase	Phosphoenolpyruvate carboxykinase	PGSC0003DMT400005163	PGSC0003DMP400003654	PGSC0003DMG400002041	6.4	gluconeogenese/ glyoxylate cycle.PEPCK	nearly identical (1024) AT4G37870 | Symbols: PCK1, PEPCK | PCK1 (PHOSPHOENOLPYRUVATE CARBOXYKINASE 1); ATP binding / phosphoenolpyruvate carboxykinase (ATP)/ phosphoenolpyruvate carboxykinase/ purine nucleotide binding | chr4:17802974-17806332 REVERSEnearly identical (1009) PEPCK_CUCSA Phosphoenolpyruvate carboxykinase [ATP] (EC 4.1.1.49) (PEP carboxykinase) (Phosphoenolpyruvate carboxylase) (PEP…
c108357_g2_i1	c108357_g2_i1	Necrotic leaves, late-season	-0.023	-0.054	Phosphoenolpyruvate carboxykinase	Phosphoenolpyruvate carboxykinase	PGSC0003DMT400016354	PGSC0003DMP400011337	PGSC0003DMG400006391	6.4	gluconeogenese/ glyoxylate cycle.PEPCK	nearly identical (1050) AT4G37870 | Symbols: PCK1, PEPCK | PCK1 (PHOSPHOENOLPYRUVATE CARBOXYKINASE 1); ATP binding / phosphoenolpyruvate carboxykinase (ATP)/ phosphoenolpyruvate carboxykinase/ purine nucleotide binding | chr4:17802974-17806332 REVERSEnearly identical (1025) PEPCK_CUCSA Phosphoenolpyruvate carboxykinase [ATP] (EC 4.1.1.49) (PEP carboxykinase) (Phosphoenolpyruvate carboxylase) (PEP…
c10836_g1_i1	c10836_g1_i1	Necrotic leaves, late-season	-0.17	-0.16	117M18_4	117M18_4	PGSC0003DMT400033705	PGSC0003DMP400022929	PGSC0003DMG400012949	35.2	not assigned.unknown	moderately similar to ( 357) AT5G10010 | Symbols: | unknown protein | chr5:3128098-3131452 FORWARDmoderately similar to ( 312) loc_os04g56590 12004.m35061 protein ATP/GTP binding protein, putative, expressed PGSC0003DMT400033705
c10836_g1_i2	c10836_g1_i2	Necrotic leaves, late-season	-0.17	-0.17	117M18_4	117M18_4	PGSC0003DMT400033705	PGSC0003DMP400022929	PGSC0003DMG400012949	35.2	not assigned.unknown	moderately similar to ( 357) AT5G10010 | Symbols: | unknown protein | chr5:3128098-3131452 FORWARDmoderately similar to ( 312) loc_os04g56590 12004.m35061 protein ATP/GTP binding protein, putative, expressed PGSC0003DMT400033705
c108382_g1_i1	c108382_g1_i1	Necrotic leaves, late-season	0.19	0.19	NC domain-containing protein	NC domain-containing protein	PGSC0003DMT400045756	PGSC0003DMP400031012	PGSC0003DMG400017742	35.2	not assigned.unknown	moderately similar to ( 308) AT3G02700 | Symbols: | NC domain-containing protein | chr3:581727-582813 REVERSEmoderately similar to ( 307) loc_os05g24560 12005.m06750 protein NC domain containing protein, expressed PGSC0003DMT400045756
c108389_g1_i1	c108389_g1_i1	Necrotic leaves, late-season	-0.038	-0.075	Eukaryotic initiation factor 4A-3	Eukaryotic initiation factor 4A-3	PGSC0003DMT400019783	PGSC0003DMP400013527	PGSC0003DMG400007646
c108393_g1_i1	c108393_g1_i1	Necrotic leaves, late-season	0.017	-0.1	Conserved gene of unknown function	Conserved gene of unknown function	PGSC0003DMT400003882	PGSC0003DMP400002761	PGSC0003DMG401001531	35.2	not assigned.unknown	very weakly similar to (92.4) AT2G38320 | Symbols: | unknown protein | chr2:16055488-16057874 FORWARDvery weakly similar to (84.3) loc_os11g01570 12011.m04360 protein expressed protein PGSC0003DMT400003882
c108398_g1_i1	c108398_g1_i1	Necrotic leaves, late-season	0.12	0.019	APE1	APE1	PGSC0003DMT400050379	PGSC0003DMP400034000	PGSC0003DMG400019582	1	PS	moderately similar to ( 301) AT5G38660 | Symbols: APE1 | APE1 (ACCLIMATION OF PHOTOSYNTHESIS TO ENVIRONMENT) | chr5:15473285-15475497 REVERSEmoderately similar to ( 315) loc_os08g27010 12008.m06714 protein APE1, putative, expressed PGSC0003DMT400050379
c108417_g1_i2	c108417_g1_i2	Necrotic leaves, late-season	0.44	0.43	Phosphopentothenoylcysteine decarboxylase	Phosphopentothenoylcysteine decarboxylase	PGSC0003DMT400012763	PGSC0003DMP400008866	PGSC0003DMG400004975	20.2.3	stress.abiotic.drought/salt	moderately similar to ( 315) AT3G18030 | Symbols: ATHAL3A, HAL3A, HAL3, ATHAL3 | ATHAL3A; FMN binding / phosphopantothenoylcysteine decarboxylase | chr3:6167883-6168629 REVERSEmoderately similar to ( 291) loc_os06g09910 12006.m32008 protein phosphopantothenoylcysteine decarboxylase, putative, expressedPRK05579 PRK07313 Flavoprotein Dfp PGSC0003DMT400012763
c108426_g1_i1	c108426_g1_i1	Necrotic leaves, late-season	-0.028	0.032	GRAS family transcription factor	GRAS family transcription factor	PGSC0003DMT400033037	PGSC0003DMP400022481	PGSC0003DMG400012683
c108441_g2_i1	c108441_g2_i1	Necrotic leaves, late-season	0.3	0.32	Conserved gene of unknown function	Conserved gene of unknown function	PGSC0003DMT400039048	PGSC0003DMP400026513	PGSC0003DMG400015096	35.2	not assigned.unknown	PGSC0003DMT400039048
c108441_g2_i2	c108441_g2_i2	Necrotic leaves, late-season	0.19	0.16	Conserved gene of unknown function	Conserved gene of unknown function	PGSC0003DMT400039048	PGSC0003DMP400026513	PGSC0003DMG400015096	35.2	not assigned.unknown	PGSC0003DMT400039048
c108469_g1_i1	c108469_g1_i1	Necrotic leaves, late-season	-0.24	-0.23	Gene of unknown function	Gene of unknown function	PGSC0003DMT400037789	PGSC0003DMP400025685	PGSC0003DMG400014581	35.2	not assigned.unknown	PGSC0003DMT400037789
c108488_g1_i1	c108488_g1_i1	Necrotic leaves, late-season	-0.079	-0.069	Protein kinase family protein	Protein kinase family protein	PGSC0003DMT400013990	PGSC0003DMP400009671	PGSC0003DMG400005484	29.4.1.57	protein.postranslational modification.kinase.receptor like cytoplasmatic kinase VII	highly similar to ( 502) AT2G18890 | Symbols: | protein kinase family protein | chr2:8184027-8185673 FORWARDweakly similar to ( 199) NORK_MEDTR Nodulation receptor kinase precursor (EC 2.7.11.1) (Does not make infections protein 2) (Symbiosis receptor-like kinase) (MtSYMRK) - Medicago truncatula (Barrel medic)moderately similar to ( 459) loc_os04g56060 12004.m10497 protein BRASSINOSTEROID INSENSI…
c108491_g1_i1	c108491_g1_i1	Necrotic leaves, late-season	0.14	0.11	Synaptotagmin	Synaptotagmin	PGSC0003DMT400046026	PGSC0003DMP400031183	PGSC0003DMG400017857	13.1.6.5	amino acid metabolism.synthesis.aromatic aa.tryptophan	nearly identical (1217) AT5G48060 | Symbols: | C2 domain-containing protein | chr5:19475296-19478878 FORWARDnearly identical (1151) loc_os06g41090 12006.m08644 protein anthranilate phosphoribosyltransferase-like protein, putative, expressedPRT_C C2 C2 PGSC0003DMT400046026
c108491_g1_i2	c108491_g1_i2	Necrotic leaves, late-season	0.19	0.19	Synaptotagmin	Synaptotagmin	PGSC0003DMT400046026	PGSC0003DMP400031183	PGSC0003DMG400017857	13.1.6.5	amino acid metabolism.synthesis.aromatic aa.tryptophan	nearly identical (1217) AT5G48060 | Symbols: | C2 domain-containing protein | chr5:19475296-19478878 FORWARDnearly identical (1151) loc_os06g41090 12006.m08644 protein anthranilate phosphoribosyltransferase-like protein, putative, expressedPRT_C C2 C2 PGSC0003DMT400046026
c108508_g1_i1	c108508_g1_i1	Necrotic leaves, late-season	0.24	0.14	Protein kinase CK2 alpha subunit	Protein kinase CK2 alpha subunit	PGSC0003DMT400064191	PGSC0003DMP400043268	PGSC0003DMG400024939	29.4	protein.postranslational modification	highly similar to ( 611) AT3G50000 | Symbols: CKA2, ATCKA2 | CKA2 (CASEIN KINASE II, ALPHA CHAIN 2); kinase | chr3:18534487-18536743 FORWARDhighly similar to ( 584) CSK2A_MAIZE Casein kinase II subunit alpha (EC 2.7.11.1) (CK II) (CK2-alpha) - Zea mays (Maize)highly similar to ( 594) loc_os07g02350 12007.m04707 protein casein kinase II subunit alpha-2, putative, expressedPkinase S_TKc S_TKc SPS1 …
c108512_g1_i1	c108512_g1_i1	Necrotic leaves, late-season	0.0048	0.003	Histone H2A	Histone H2A	PGSC0003DMT400040218	PGSC0003DMP400027282	PGSC0003DMG400015565	28.1.3	DNA.synthesis/chromatin structure.histone	weakly similar to ( 140) AT5G02560 | Symbols: HTA12 | HTA12; DNA binding | chr5:575437-576456 FORWARDweakly similar to ( 147) H2A3_MEDTR Probable histone H2A.3 - Medicago truncatula (Barrel medic)weakly similar to ( 145) loc_os05g38640 12005.m08043 protein histone H2A, putative, expressedH2A H2A HTA1 Histone PGSC0003DMT400040218
c108513_g1_i1	c108513_g1_i1	Necrotic leaves, late-season	0.2	0.17	Unknow protein	Unknow protein	PGSC0003DMT400052301	PGSC0003DMP400035256	PGSC0003DMG400020295	35.2	not assigned.unknown	PGSC0003DMT400052301
c108513_g2_i1	c108513_g2_i1	Necrotic leaves, late-season	0.11	0.09	Gene of unknown function	Gene of unknown function	PGSC0003DMT400059557	PGSC0003DMP400040082	PGSC0003DMG400023137	35.2	not assigned.unknown	PGSC0003DMT400059557
c108513_g3_i1	c108513_g3_i1	Necrotic leaves, late-season	-0.17	-0.032	Unknow protein	Unknow protein	PGSC0003DMT400086496	PGSC0003DMP400058171	PGSC0003DMG400036067	29.2.1.1.1.1.12	protein.synthesis.ribosomal protein.prokaryotic.chloroplast.30S subunit.S12	weakly similar to ( 148) ATCG00905 | Symbols: RPS12C, RPS12 | chloroplast gene encoding ribosomal protein s12. The gene is located in three distinct loci on the chloroplast genome and is transpliced to make one transcript. | chrC:97999-98793 REVERSEweakly similar to ( 150) RR12_PANGI Chloroplast 30S ribosomal protein S12 - Panax ginseng (Korean ginseng)weakly similar to ( 139) loc_osp1g01040 1156…
c108521_g1_i1	c108521_g1_i1	Necrotic leaves, late-season	-0.18	-0.2	Nitrate transporter	LATD/NIP	PGSC0003DMT400074794	PGSC0003DMP400050658	PGSC0003DMG400029084	34.13	transport.peptides and oligopeptides	moderately similar to ( 431) AT1G52190 | Symbols: | proton-dependent oligopeptide transport (POT) family protein | chr1:19434671-19438673 FORWARDmoderately similar to ( 322) loc_os11g23890 12011.m06314 protein peptide transporter PTR2, putativePTR2 PGSC0003DMT400074794
c108526_g1_i1	c108526_g1_i1	Necrotic leaves, late-season	0.091	0.12	Bipolar kinesin KRP-130	Bipolar kinesin KRP-130	PGSC0003DMT400005132	PGSC0003DMP400003632	PGSC0003DMG400002026	31.1	cell.organisation	highly similar to ( 782) AT3G45850 | Symbols: | kinesin motor protein-related | chr3:16855814-16860950 REVERSEhighly similar to ( 619) K125_TOBAC 125 kDa kinesin-related protein - Nicotiana tabacum (Common tobacco)highly similar to ( 759) loc_os05g02670 12005.m083602 protein kinesin-related protein, putative, expressedKISc_BimC_Eg5 Kinesin KISc KISc KISc_KIF3 KISc_KIF4 KISc_C_terminal KISc_CENP_E…
c108527_g1_i1	c108527_g1_i1	Necrotic leaves, late-season	0.3	0.32	RBX1	RBX1	PGSC0003DMT400012415	PGSC0003DMP400008628	PGSC0003DMG400004861	29.5.11.4.3.4	protein.degradation.ubiquitin.E3.SCF.RBX	weakly similar to ( 174) AT5G20570 | Symbols: ROC1, RBX1, HRT1, ATRBX1 | RBX1 (RING-BOX 1); protein binding | chr5:6956905-6958221 REVERSEweakly similar to ( 184) loc_os02g47870 12002.m09821 protein RING-box protein 1a, putative, expressedAPC11 PGSC0003DMT400012415
c108530_g1_i1	c108530_g1_i1	Necrotic leaves, late-season	0.02	0.11	Conserved gene of unknown function	Conserved gene of unknown function	PGSC0003DMT400012570	PGSC0003DMP400008730	PGSC0003DMG400004914	35.2	not assigned.unknown	PGSC0003DMT400012570
c108541_g1_i1	c108541_g1_i1	Necrotic leaves, late-season	-0.14	-0.17	SBT1 protein	SBT1 protein	PGSC0003DMT400055410	PGSC0003DMP400037294	PGSC0003DMG400021513	29.5.1	protein.degradation.subtilases	highly similar to ( 924) AT5G67360 | Symbols: ARA12 | ARA12; serine-type endopeptidase | chr5:26872192-26874465 REVERSEhighly similar to ( 885) loc_os03g55350 12003.m10450 protein subtilisin-like protease precursor, putative, expressedPA_subtilisin_like PA PGSC0003DMT400055410
c108542_g1_i1	c108542_g1_i1	Necrotic leaves, late-season	-0.061	-0.12	Primary amine oxidase	Primary amine oxidase	PGSC0003DMT400010041	PGSC0003DMP400007005	PGSC0003DMG400003936	26.7	misc.oxidases - copper, flavone etc.	highly similar to ( 538) AT4G12290 | Symbols: | amine oxidase/ copper ion binding / quinone binding | chr4:7304434-7306973 FORWARDmoderately similar to ( 270) AMO_PEA Amine oxidase [copper-containing] precursor (EC 1.4.3.6) - Pisum sativum (Garden pea)moderately similar to ( 303) loc_os06g23140 12006.m06966 protein amine oxidase precursor, putativetynA Cu_amine_oxid TynA Cu_amine_oxidN3 PGSC0003D…
c108564_g1_i1	c108564_g1_i1	Necrotic leaves, late-season	-0.51	-0.45	Heat shock cognate 70 kDa protein 1	Heat shock cognate 70 kDa protein 1	PGSC0003DMT400078163	PGSC0003DMP400052917	PGSC0003DMG400030405	20.2.1	stress.abiotic.heat	nearly identical (1097) AT5G02500 | Symbols: HSC70-1, HSP70-1, AT-HSC70-1, HSC70 | HSC70-1 (HEAT SHOCK COGNATE PROTEIN 70-1); ATP binding | chr5:554055-556334 REVERSEnearly identical (1121) HSP7C_PETHY Heat shock cognate 70 kDa protein - Petunia hybrida (Petunia)nearly identical (1132) loc_os11g47760 12011.m080070 protein heat shock cognate 70 kDa protein 2, putative, expressedHSP70 dnaK DnaK dna…
c10858_g1_i1	c10858_g1_i1	Necrotic leaves, late-season	0.029	-0.097	2-oxoglutarate-dependent dioxygenase	2-oxoglutarate-dependent dioxygenase	PGSC0003DMT400042660	PGSC0003DMP400028941	PGSC0003DMG400016546	17.6.1.11	hormone metabolism.gibberelin.synthesis-degradation.GA20 oxidase	moderately similar to ( 228) AT1G52820 | Symbols: | 2-oxoglutarate-dependent dioxygenase, putative | chr1:19669216-19670321 FORWARDvery weakly similar to (94.0) G2OX2_PEA Gibberellin 2-beta-dioxygenase 2 (EC 1.14.11.13) (Gibberellin 2-beta-hydroxylase 2) (Gibberellin 2-oxidase 2) (GA 2-oxidase 2) - Pisum sativum (Garden pea)weakly similar to ( 139) loc_os05g50090 12005.m09078 protein oxidoreducta…
c108595_g1_i1	c108595_g1_i1	Necrotic leaves, late-season	0.38	0.35	Zinc finger family protein	Zinc finger family protein	PGSC0003DMT400078982	PGSC0003DMP400053535	PGSC0003DMG400030735	29.5.11.4.2	protein.degradation.ubiquitin.E3.RING	very weakly similar to (89.7) AT2G15580 | Symbols: | zinc finger (C3HC4-type RING finger) family protein | chr2:6797687-6798815 FORWARD PGSC0003DMT400078982
c108624_g1_i1	c108624_g1_i1	Necrotic leaves, late-season	0.058	0.041	Conserved gene of unknown function	Conserved gene of unknown function	PGSC0003DMT400078861	PGSC0003DMP400053452	PGSC0003DMG400030692	35.2	not assigned.unknown	moderately similar to ( 303) AT2G47910 | Symbols: CRR6 | CRR6 (chlororespiratory reduction 6) | chr2:19614963-19615559 FORWARDmoderately similar to ( 279) loc_os08g07060 12008.m04844 protein expressed proteinDUF1817 COG5474 PGSC0003DMT400078861
c108629_g1_i1	c108629_g1_i1	Necrotic leaves, late-season	0.04	0.063	CTR1 kinase	CTR1 kinase	PGSC0003DMT400021614	PGSC0003DMP400014717	PGSC0003DMG400008384	29.4	protein.postranslational modification	weakly similar to ( 162) AT5G03730 | Symbols: CTR1, SIS1 | CTR1 (CONSTITUTIVE TRIPLE RESPONSE 1); kinase/ protein binding / protein serine/threonine kinase/ protein serine/threonine/tyrosine kinase | chr5:974958-979660 REVERSEweakly similar to ( 147) loc_os02g32610 12002.m33705 protein protein kinase domain containing protein, expressedPTKc TyrKc Pkinase_Tyr PGSC0003DMT400021614
c108665_g1_i1	c108665_g1_i1	Necrotic leaves, late-season	0.022	-0.04	Cytochrome b-c1 complex subunit 9	Cytochrome b-c1 complex subunit 9	PGSC0003DMT400067733	PGSC0003DMP400045729	PGSC0003DMG400026342	9.5	mitochondrial electron transport / ATP synthesis.cytochrome c reductase	weakly similar to ( 110) AT3G52730 | Symbols: | ubiquinol-cytochrome C reductase UQCRX/QCR9-like family protein | chr3:19543146-19544167 REVERSEweakly similar to ( 133) UCR10_SOLTU Ubiquinol-cytochrome c reductase complex 8.0 kDa protein (EC 1.10.2.2) - Solanum tuberosum (Potato)very weakly similar to (88.6) loc_os05g33210 12005.m83959 protein ubiquinol-cytochrome c reductase complex 8.0 kDa prot…
c108708_g2_i1	c108708_g2_i1	Necrotic leaves, late-season	-0.24	-0.19	Transducin family protein	Nucleotide binding protein	PGSC0003DMT400030157	PGSC0003DMP400020491	PGSC0003DMG400011543
c108716_g1_i1	c108716_g1_i1	Necrotic leaves, late-season	-0.22	-0.22	(Di)nucleoside polyphosphate hydrolase	(Di)nucleoside polyphosphate hydrolase	PGSC0003DMT400078319	PGSC0003DMP400053048	PGSC0003DMG400030491	30.4.3	signalling.phosphinositides.bis(5''-nucleosyl)-tetraphosphatase	moderately similar to ( 241) AT1G30110 | Symbols: ATNUDX25 | ATNUDX25 (ARABIDOPSIS THALIANA NUDIX HYDROLASE HOMOLOG 25); bis(5'-nucleosyl)-tetraphosphatase (asymmetrical) | chr1:10582700-10583821 FORWARDweakly similar to ( 166) loc_os04g58900 12004.m10770 protein expressed proteinAp4A_hydrolase_plant_like PRK00714 PGSC0003DMT400078319
c108727_g2_i1	c108727_g2_i1	Necrotic leaves, late-season	0.27	0.3	Glutaredoxin	Glutaredoxin	PGSC0003DMT400049116	PGSC0003DMP400033182	PGSC0003DMG400019088	21.4	redox.glutaredoxins	weakly similar to ( 160) AT5G40370 | Symbols: | glutaredoxin, putative | chr5:16147826-16148900 REVERSEweakly similar to ( 156) GLRX_ORYSA Glutaredoxin - Oryza sativa (Rice)weakly similar to ( 155) loc_os04g42930 12004.m101575 protein OsGrx_C2.2 - glutaredoxin subgroup I, expressedGRX_GRXh_1_2_like GRX_family GrxC Glutaredoxin PGSC0003DMT400049116
c108738_g1_i1	c108738_g1_i1	Necrotic leaves, late-season	0.14	0.21	C2H2L domain class transcription factor	C2H2L domain class transcription factor	PGSC0003DMT400033039	PGSC0003DMP400022483	PGSC0003DMG400012684	27.3.11	RNA.regulation of transcription.C2H2 zinc finger family	moderately similar to ( 361) AT5G66730 | Symbols: | zinc finger (C2H2 type) family protein | chr5:26641914-26643883 REVERSEmoderately similar to ( 280) loc_os01g14010 12001.m08007 protein zinc finger, C2H2 type family protein, expressed PGSC0003DMT400033039
c108738_g2_i1	c108738_g2_i1	Necrotic leaves, late-season	0.077	0.097	C2H2L domain class transcription factor	C2H2L domain class transcription factor	PGSC0003DMT400033038	PGSC0003DMP400022482	PGSC0003DMG400012684	27.3.11	RNA.regulation of transcription.C2H2 zinc finger family	weakly similar to ( 109) AT3G50700 | Symbols: AtIDD2 | AtIDD2 (Arabidopsis thaliana Indeterminate(ID)-Domain 2); nucleic acid binding / transcription factor/ zinc ion binding | chr3:18840945-18842829 FORWARD PGSC0003DMT400033038
c108738_g3_i1	c108738_g3_i1	Necrotic leaves, late-season	0.042	0.066	C2H2L domain class transcription factor	C2H2L domain class transcription factor	PGSC0003DMT400033039	PGSC0003DMP400022483	PGSC0003DMG400012684	27.3.11	RNA.regulation of transcription.C2H2 zinc finger family	moderately similar to ( 361) AT5G66730 | Symbols: | zinc finger (C2H2 type) family protein | chr5:26641914-26643883 REVERSEmoderately similar to ( 280) loc_os01g14010 12001.m08007 protein zinc finger, C2H2 type family protein, expressed PGSC0003DMT400033039
c108742_g1_i1	c108742_g1_i1	Necrotic leaves, late-season	0.24	0.19	Mitochondrial ATP synthase g subunit family protein	Mitochondrial ATP synthase g subunit family protein	PGSC0003DMT400000775	PGSC0003DMP400000573	PGSC0003DMG400000285	9.9	mitochondrial electron transport / ATP synthesis.F1-ATPase	moderately similar to ( 208) AT4G26210 | Symbols: | mitochondrial ATP synthase g subunit family protein | chr4:13282370-13283118 FORWARDweakly similar to ( 187) loc_os01g41610 12001.m43082 protein hydrogen-transporting ATP synthase, rotational mechanism, putative, expressedATP-synt_G PGSC0003DMT400000775
c108743_g2_i1	c108743_g2_i1	Necrotic leaves, late-season	0.034	0.088	Wound-induced protein 1	Wound-induced protein 1	PGSC0003DMT400046104	PGSC0003DMP400031225	PGSC0003DMG400017895	20.2.4	stress.abiotic.touch/wounding	weakly similar to ( 121) AT3G10985 | Symbols: SAG20, WI12, ATWI-12 | SAG20 (SENESCENCE ASSOCIATED GENE 20) | chr3:3442776-3443108 FORWARDweakly similar to ( 154) WUN1_SOLTU Wound-induced protein 1 - Solanum tuberosum (Potato)very weakly similar to (95.9) loc_os03g18770 12003.m07298 protein wound-induced protein 1, putative, expressedWI12 PGSC0003DMT400046104
c108743_g2_i2	c108743_g2_i2	Necrotic leaves, late-season	0.14	0.069	Wound-induced protein 1	Wound-induced protein 1	PGSC0003DMT400046104	PGSC0003DMP400031225	PGSC0003DMG400017895	20.2.4	stress.abiotic.touch/wounding	weakly similar to ( 121) AT3G10985 | Symbols: SAG20, WI12, ATWI-12 | SAG20 (SENESCENCE ASSOCIATED GENE 20) | chr3:3442776-3443108 FORWARDweakly similar to ( 154) WUN1_SOLTU Wound-induced protein 1 - Solanum tuberosum (Potato)very weakly similar to (95.9) loc_os03g18770 12003.m07298 protein wound-induced protein 1, putative, expressedWI12 PGSC0003DMT400046104
c108754_g1_i1	c108754_g1_i1	Necrotic leaves, late-season	0.37	0.37	Ubiquitin carboxyl-terminal hydrolase isozyme L5	Ubiquitin carboxyl-terminal hydrolase isozyme L5	PGSC0003DMT400026908	PGSC0003DMP400018348	PGSC0003DMG400010378	29.5.11	protein.degradation.ubiquitin	weakly similar to ( 164) AT1G65650 | Symbols: UCH2 | UCH2; ubiquitin thiolesterase/ ubiquitin-specific protease | chr1:24415172-24417466 REVERSEweakly similar to ( 145) loc_os02g57630 12002.m33483 protein ubiquitin carboxyl-terminal hydrolase isozyme L5, putative, expressedPeptidase_C12 PGSC0003DMT400026908
c108761_g1_i1	c108761_g1_i1	Necrotic leaves, late-season	0.062	-0.011	Nuclear RNA binding protein	Nuclear RNA binding protein	PGSC0003DMT400066877	PGSC0003DMP400045099	PGSC0003DMG400025998	27.4	RNA.RNA binding	very weakly similar to (98.6) AT4G16830 | Symbols: | nuclear RNA-binding protein (RGGA) | chr4:9470652-9472308 FORWARD PGSC0003DMT400066877
c108764_g1_i1	c108764_g1_i1	Necrotic leaves, late-season	-0.27	-0.28	40S ribosomal protein S19	40S ribosomal protein S19	PGSC0003DMT400063101	PGSC0003DMP400042471	PGSC0003DMG400024546	29.2.1.2.1.19	protein.synthesis.ribosomal protein.eukaryotic.40S subunit.S19	moderately similar to ( 210) AT5G61170 | Symbols: | 40S ribosomal protein S19 (RPS19C) | chr5:24611158-24612202 FORWARDweakly similar to ( 186) RS19_ORYSA 40S ribosomal protein S19 - Oryza sativa (Rice)weakly similar to ( 197) loc_os03g31134 12003.m08364 protein retrotransposon protein, putative, Ty1-copia subclassRibosomal_S19e RPS19A PRK09333 PGSC0003DMT400063101
c108787_g1_i1	c108787_g1_i1	Necrotic leaves, late-season	0.074	0.055	Histone H2B	Histone H2B	PGSC0003DMT400022074	PGSC0003DMP400015037	PGSC0003DMG401008565	28.1.3	DNA.synthesis/chromatin structure.histone	weakly similar to ( 159) AT5G22880 | Symbols: H2B, HTB2 | HTB2; DNA binding | chr5:7652130-7652567 REVERSEweakly similar to ( 162) H2B_GOSHI Histone H2B - Gossypium hirsutum (Upland cotton)weakly similar to ( 171) loc_os01g05970 12001.m07228 protein core histone H2A/H2B/H3/H4 family protein, expressedH2B PGSC0003DMT400022074
c108787_g2_i1	c108787_g2_i1	Necrotic leaves, late-season	0.36	0.36	SET domain protein	SET domain protein	PGSC0003DMT400067504	PGSC0003DMP400045555	PGSC0003DMG400026247	27.3.69	RNA.regulation of transcription.SET-domain transcriptional regulator family	highly similar to ( 612) AT2G35160 | Symbols: SUVH5, SGD9 | SUVH5 (SU(VAR)3-9 HOMOLOG 5); histone methyltransferase | chr2:14823562-14825946 FORWARDhighly similar to ( 535) loc_os09g19830 12009.m05190 protein YDG/SRA domain containing protein, expressedSRA YDG_SRA SET SET Pre-SET PreSET PGSC0003DMT400067504
c108791_g1_i1	c108791_g1_i1	Necrotic leaves, late-season	-0.11	-0.045	Conserved gene of unknown function	Conserved gene of unknown function	PGSC0003DMT400033320	PGSC0003DMP400022664	PGSC0003DMG400012798	35.2	not assigned.unknown	PGSC0003DMT400033320
c108797_g1_i1	c108797_g1_i1	Necrotic leaves, late-season	0.19	0.28	C2 domain-containing protein	C2 domain-containing protein	PGSC0003DMT400059720	PGSC0003DMP400040179	PGSC0003DMG400023218	27.3.11	RNA.regulation of transcription.C2H2 zinc finger family	weakly similar to ( 181) AT1G70810 | Symbols: | C2 domain-containing protein | chr1:26704207-26705091 FORWARDweakly similar to ( 147) loc_os07g01780 12007.m28916 protein GTPase activating protein, putative, expressed PGSC0003DMT400059720
c108853_g1_i1	c108853_g1_i1	Necrotic leaves, late-season	0.079	0.072	E3 ubiquitin-protein ligase ARI7	E3 ubiquitin-protein ligase ARI7	PGSC0003DMT400069483	PGSC0003DMP400046902	PGSC0003DMG400027011	29.5.11.4.2	protein.degradation.ubiquitin.E3.RING	highly similar to ( 773) AT2G31510 | Symbols: | IBR domain-containing protein / ARIADNE-like protein ARI7 (ARI7) | chr2:13416991-13421170 REVERSEhighly similar to ( 762) loc_os04g41470 12004.m35358 protein protein ariadne-1, putative, expressed PGSC0003DMT400069483
c108860_g1_i1	c108860_g1_i1	Necrotic leaves, late-season	-0.027	0.046	60S ribosomal protein L39-3	60S ribosomal protein L39-3	PGSC0003DMT400030916	PGSC0003DMP400021003	PGSC0003DMG400011840	29.2.1.99.2.39	protein.synthesis.ribosomal protein.unknown.large subunit.L39	PGSC0003DMT400030916
c108862_g1_i1	c108862_g1_i1	Necrotic leaves, late-season	0.15	0.1	Snrnp sm protein	Snrnp sm protein	PGSC0003DMT400010183	PGSC0003DMP400007109	PGSC0003DMG400003988	27.1	RNA.processing	weakly similar to ( 149) AT1G76860 | Symbols: | small nuclear ribonucleoprotein, putative / snRNP, putative / Sm protein, putative | chr1:28854594-28855637 REVERSEweakly similar to ( 149) loc_os01g64690 12001.m12583 protein U6 snRNA-associated Sm-like protein LSm3, putative, expressedLSm3 PGSC0003DMT400010183
c108875_g1_i1	c108875_g1_i1	Necrotic leaves, late-season	-0.15	-0.18	Conserved gene of unknown function	Conserved gene of unknown function	PGSC0003DMT400033995	PGSC0003DMP400023143	PGSC0003DMG400013069
c108882_g1_i1	c108882_g1_i1	Necrotic leaves, late-season	0.16	0.25	RAD23	RAD23	PGSC0003DMT400062159	PGSC0003DMP400041835	PGSC0003DMG400024190	28.2	DNA.repair	moderately similar to ( 423) AT3G02540 | Symbols: RAD23-3 | RAD23-3 (PUTATIVE DNA REPAIR PROTEIN RAD23-3) | chr3:533906-536151 REVERSEmoderately similar to ( 357) RAD23_ORYSA Probable DNA repair protein RAD23 (OsRAD23) - Oryza sativa (Rice)moderately similar to ( 358) loc_os06g15360 12006.m091670 protein DNA repair protein RAD23, putative, expressedRAD23_N XPC-binding PGSC0003DMT400062159
c108882_g2_i1	c108882_g2_i1	Necrotic leaves, late-season	0.015	0.078	RAD23 protein	RAD23 protein	PGSC0003DMT400032939	PGSC0003DMP400022412	PGSC0003DMG400012654	28.2	DNA.repair	moderately similar to ( 430) AT3G02540 | Symbols: RAD23-3 | RAD23-3 (PUTATIVE DNA REPAIR PROTEIN RAD23-3) | chr3:533906-536151 REVERSEmoderately similar to ( 369) RAD23_ORYSA Probable DNA repair protein RAD23 (OsRAD23) - Oryza sativa (Rice)moderately similar to ( 369) loc_os09g24200 12009.m05576 protein DNA repair protein RAD23, putative, expressedRAD23_N XPC-binding PGSC0003DMT400032939
c108882_g3_i1	c108882_g3_i1	Necrotic leaves, late-season	-0.021	-0.00091	RAD23 protein	RAD23 protein	PGSC0003DMT400032939	PGSC0003DMP400022412	PGSC0003DMG400012654	28.2	DNA.repair	moderately similar to ( 430) AT3G02540 | Symbols: RAD23-3 | RAD23-3 (PUTATIVE DNA REPAIR PROTEIN RAD23-3) | chr3:533906-536151 REVERSEmoderately similar to ( 369) RAD23_ORYSA Probable DNA repair protein RAD23 (OsRAD23) - Oryza sativa (Rice)moderately similar to ( 369) loc_os09g24200 12009.m05576 protein DNA repair protein RAD23, putative, expressedRAD23_N XPC-binding PGSC0003DMT400032939
c108885_g1_i1	c108885_g1_i1	Necrotic leaves, late-season	-0.062	-0.12	Auxin/indole-3-acetic acid	Auxin/indole-3-acetic acid	PGSC0003DMT400041976	PGSC0003DMP400028445	PGSC0003DMG400016280	27.3.40	RNA.regulation of transcription.Aux/IAA family	moderately similar to ( 288) AT4G14550 | Symbols: IAA14, SLR | IAA14 (INDOLE-3-ACETIC ACID INDUCIBLE 14); protein binding / transcription factor/ transcription repressor | chr4:8348521-8349923 REVERSEmoderately similar to ( 258) AUX28_SOYBN Auxin-induced protein AUX28 - Glycine max (Soybean)moderately similar to ( 225) loc_os12g40890 12012.m07872 protein OsIAA30 - Auxin-responsive Aux/IAA gene fa…
c108897_g1_i1	c108897_g1_i1	Necrotic leaves, late-season	0.18	0.18	Conserved gene of unknown function	Conserved gene of unknown function	PGSC0003DMT400039813	PGSC0003DMP400026984	PGSC0003DMG400015388	20.1	stress.biotic	moderately similar to ( 335) AT1G78780 | Symbols: | pathogenesis-related family protein | chr1:29621447-29622431 REVERSEweakly similar to ( 199) PRPX_HORVU Pathogen-related protein - Hordeum vulgare (Barley)moderately similar to ( 284) loc_os01g53110 12001.m11480 protein pathogen-related protein, putative PGSC0003DMT400039813
c108916_g1_i1	c108916_g1_i1	Necrotic leaves, late-season	0.4	0.4	Conserved gene of unknown function	Conserved gene of unknown function	PGSC0003DMT400077098	PGSC0003DMP400052244	PGSC0003DMG400029987	35.2	not assigned.unknown	PGSC0003DMT400077098
c108919_g1_i1	c108919_g1_i1	Necrotic leaves, late-season	0.072	0.028	NADH-ubiquinone oxidoreductase 19 kDa subunit	NADH-ubiquinone oxidoreductase 19 kDa subunit	PGSC0003DMT400058536	PGSC0003DMP400039423	PGSC0003DMG400022739	9.1.2	mitochondrial electron transport / ATP synthesis.NADH-DH.localisation not clear	weakly similar to ( 156) AT3G06310 | Symbols: | NADH-ubiquinone oxidoreductase 19 kDa subunit (NDUFA8) family protein | chr3:1913926-1914174 REVERSEweakly similar to ( 151) loc_os03g18420 12003.m07265 protein NADH-ubiquinone oxidoreductase 19 kDa subunit, putative, expressed PGSC0003DMT400058536
c108930_g1_i1	c108930_g1_i1	Necrotic leaves, late-season	-0.087	-0.052	60S ribosomal protein L39-3	60S ribosomal protein L39-3	PGSC0003DMT400030916	PGSC0003DMP400021003	PGSC0003DMG400011840	29.2.1.99.2.39	protein.synthesis.ribosomal protein.unknown.large subunit.L39	PGSC0003DMT400030916
c108931_g1_i1	c108931_g1_i1	Necrotic leaves, late-season	-0.15	-0.13	Transcription cofactor	Transcription cofactor	PGSC0003DMT400040304	PGSC0003DMP400027341	PGSC0003DMG400015604	27.3.54	RNA.regulation of transcription.Histone acetyltransferases	highly similar to ( 654) AT3G12980 | Symbols: HAC5, ATHPCAT4 | HAC5; H3/H4 histone acetyltransferase/ histone acetyltransferase | chr3:4146919-4154495 FORWARDhighly similar to ( 630) loc_os02g04490 12002.m05798 protein HAC1, putative, expressedDUF906 PGSC0003DMT400040304
[truncated: 292,494+ more rows]
