# Supplementary material for: Linking crop traits to transcriptome differences in a progeny population of tetraploid potato
Source: BMC Plant Biol. 2020 Mar 18;20:120. doi: 10.1186/s12870-020-2305-x (PMC7079428; doi:10.1186/s12870-020-2305-x)
Supplement: Supplementary file 9 — Additional file 9. Enriched gene ontology (GO) terms for transcripts associated by Pearson correlation to traits Tuber Blight Score (TBS), Alternaria infection volume (AIV), Number of Tubers (NoT), Height (H) and Growth Rate (GR). [file 12870_2020_2305_MOESM9_ESM.xlsx]

## Sheet: Tuber Blight Score (TBS)
GOID	Ontology	Term	Level	q	m	t	k	probes	annotations	log_odds_ratio	p
GO:0009719	biological_process	response to endogenous stimulus	1	9	1254	29494	38	PGSC0003DMP400040554 // PGSC0003DMP400027224 // PGSC0003DMP400027224 // PGSC0003DMP400035817 // PGSC0003DMP400057747 // PGSC0003DMP400049656 // PGSC0003DMP400016838 // PGSC0003DMP400016838 // PGSC0003DMP400047223	Calcium dependent protein kinase // MYB1-2 // MYB1-2 // DNA-binding protein 3 // Drought-induced protein SDi // WRKY transcription factor 1 // WRKY transcription factor 3 // WRKY transcription factor 3 // Transcription factor	2.47780972987644	0.00723560428676028
GO:0010033	biological_process	response to organic substance	1	9	1602	29494	38	PGSC0003DMP400040554 // PGSC0003DMP400027224 // PGSC0003DMP400027224 // PGSC0003DMP400035817 // PGSC0003DMP400057747 // PGSC0003DMP400049656 // PGSC0003DMP400016838 // PGSC0003DMP400016838 // PGSC0003DMP400047223	Calcium dependent protein kinase // MYB1-2 // MYB1-2 // DNA-binding protein 3 // Drought-induced protein SDi // WRKY transcription factor 1 // WRKY transcription factor 3 // WRKY transcription factor 3 // Transcription factor	2.12447293026977	0.030343017065904
GO:1901700	biological_process	response to oxygen-containing compound	1	9	1234	29494	38	PGSC0003DMP400040554 // PGSC0003DMP400027224 // PGSC0003DMP400027224 // PGSC0003DMP400035817 // PGSC0003DMP400057747 // PGSC0003DMP400049656 // PGSC0003DMP400016838 // PGSC0003DMP400016838 // PGSC0003DMP400047223	Calcium dependent protein kinase // MYB1-2 // MYB1-2 // DNA-binding protein 3 // Drought-induced protein SDi // WRKY transcription factor 1 // WRKY transcription factor 3 // WRKY transcription factor 3 // Transcription factor	2.50100468352906	0.00717642762730874
GO:0009751	biological_process	response to salicylic acid	3	4	154	29494	38	PGSC0003DMP400027224 // PGSC0003DMP400027224 // PGSC0003DMP400035817 // PGSC0003DMP400049656	MYB1-2 // MYB1-2 // DNA-binding protein 3 // WRKY transcription factor 1	4.33341982054126	0.0120975868509945
GO:0001071	molecular_function	nucleic acid binding transcription factor activity	1	9	1459	29494	38	PGSC0003DMP400027224 // PGSC0003DMP400027224 // PGSC0003DMP400012190 // PGSC0003DMP400035817 // PGSC0003DMP400049656 // PGSC0003DMP400016838 // PGSC0003DMP400016838 // PGSC0003DMP400030812 // PGSC0003DMP400047223	MYB1-2 // MYB1-2 // 23S rRNA methyltransferase // DNA-binding protein 3 // WRKY transcription factor 1 // WRKY transcription factor 3 // WRKY transcription factor 3 // Homeobox protein // Transcription factor	2.25936719476059	0.0176105954407722
GO:0003700	molecular_function	transcription factor activity, sequence-specific DNA binding	1	9	1459	29494	38	PGSC0003DMP400027224 // PGSC0003DMP400027224 // PGSC0003DMP400012190 // PGSC0003DMP400035817 // PGSC0003DMP400049656 // PGSC0003DMP400016838 // PGSC0003DMP400016838 // PGSC0003DMP400030812 // PGSC0003DMP400047223	MYB1-2 // MYB1-2 // 23S rRNA methyltransferase // DNA-binding protein 3 // WRKY transcription factor 1 // WRKY transcription factor 3 // WRKY transcription factor 3 // Homeobox protein // Transcription factor	2.25936719476059	0.0176105954407722
GO:0009605	biological_process	response to external stimulus	1	10	1170	29494	38	PGSC0003DMP400012190 // PGSC0003DMP400035817 // PGSC0003DMP400048254 // PGSC0003DMP400057747 // PGSC0003DMP400049656 // PGSC0003DMP400016838 // PGSC0003DMP400016838 // PGSC0003DMP400028730 // PGSC0003DMP400046512 // PGSC0003DMP400047223	23S rRNA methyltransferase // DNA-binding protein 3 // Actin-depolymerizing factor 2 // Drought-induced protein SDi // WRKY transcription factor 1 // WRKY transcription factor 3 // WRKY transcription factor 3 // VAMP protein SEC22 // Conserved gene of unknown function // Transcription factor	2.72984164165276	0.000838296070706334
GO:0043565	molecular_function	sequence-specific DNA binding	2	6	583	29494	38	PGSC0003DMP400010071 // PGSC0003DMP400035817 // PGSC0003DMP400049656 // PGSC0003DMP400016838 // PGSC0003DMP400016838 // PGSC0003DMP400030812	Transcription initiation factor IIE alpha subunit family protein // DNA-binding protein 3 // WRKY transcription factor 1 // WRKY transcription factor 3 // WRKY transcription factor 3 // Homeobox protein	2.99781678875683	0.0191912250421089
GO:0010200	biological_process	response to chitin	4	5	122	29494	38	PGSC0003DMP400035817 // PGSC0003DMP400049656 // PGSC0003DMP400016838 // PGSC0003DMP400016838 // PGSC0003DMP400047223	DNA-binding protein 3 // WRKY transcription factor 1 // WRKY transcription factor 3 // WRKY transcription factor 3 // Transcription factor	4.99139711856064	0.000838296070706334
GO:0010243	biological_process	response to organonitrogen compound	3	5	153	29494	38	PGSC0003DMP400035817 // PGSC0003DMP400049656 // PGSC0003DMP400016838 // PGSC0003DMP400016838 // PGSC0003DMP400047223	DNA-binding protein 3 // WRKY transcription factor 1 // WRKY transcription factor 3 // WRKY transcription factor 3 // Transcription factor	4.66474661343088	0.000838296070706334
GO:1901698	biological_process	response to nitrogen compound	1	5	263	29494	38	PGSC0003DMP400035817 // PGSC0003DMP400049656 // PGSC0003DMP400016838 // PGSC0003DMP400016838 // PGSC0003DMP400047223	DNA-binding protein 3 // WRKY transcription factor 1 // WRKY transcription factor 3 // WRKY transcription factor 3 // Transcription factor	3.88321546683123	0.00717642762730874
GO:0006952	biological_process	defense response	1	9	1470	29494	38	PGSC0003DMP400035817 // PGSC0003DMP400048254 // PGSC0003DMP400049656 // PGSC0003DMP400016838 // PGSC0003DMP400016838 // PGSC0003DMP400028730 // PGSC0003DMP400046512 // PGSC0003DMP400003399 // PGSC0003DMP400047223	DNA-binding protein 3 // Actin-depolymerizing factor 2 // WRKY transcription factor 1 // WRKY transcription factor 3 // WRKY transcription factor 3 // VAMP protein SEC22 // Conserved gene of unknown function // Conserved gene of unknown function // Transcription factor	2.24853092295475	0.0176105954407722
GO:0009607	biological_process	response to biotic stimulus	1	9	1012	29494	38	PGSC0003DMP400035817 // PGSC0003DMP400048254 // PGSC0003DMP400057747 // PGSC0003DMP400049656 // PGSC0003DMP400016838 // PGSC0003DMP400016838 // PGSC0003DMP400028730 // PGSC0003DMP400046512 // PGSC0003DMP400047223	DNA-binding protein 3 // Actin-depolymerizing factor 2 // Drought-induced protein SDi // WRKY transcription factor 1 // WRKY transcription factor 3 // WRKY transcription factor 3 // VAMP protein SEC22 // Conserved gene of unknown function // Transcription factor	2.78713778798417	0.00194903130427199
GO:0043207	biological_process	response to external biotic stimulus	2	9	873	29494	38	PGSC0003DMP400035817 // PGSC0003DMP400048254 // PGSC0003DMP400057747 // PGSC0003DMP400049656 // PGSC0003DMP400016838 // PGSC0003DMP400016838 // PGSC0003DMP400028730 // PGSC0003DMP400046512 // PGSC0003DMP400047223	DNA-binding protein 3 // Actin-depolymerizing factor 2 // Drought-induced protein SDi // WRKY transcription factor 1 // WRKY transcription factor 3 // WRKY transcription factor 3 // VAMP protein SEC22 // Conserved gene of unknown function // Transcription factor	3.00029351904904	0.000838296070706334
GO:0051704	biological_process	multi-organism process	1	9	1315	29494	38	PGSC0003DMP400035817 // PGSC0003DMP400048254 // PGSC0003DMP400057747 // PGSC0003DMP400049656 // PGSC0003DMP400016838 // PGSC0003DMP400016838 // PGSC0003DMP400028730 // PGSC0003DMP400046512 // PGSC0003DMP400047223	DNA-binding protein 3 // Actin-depolymerizing factor 2 // Drought-induced protein SDi // WRKY transcription factor 1 // WRKY transcription factor 3 // WRKY transcription factor 3 // VAMP protein SEC22 // Conserved gene of unknown function // Transcription factor	2.40928427849881	0.00970179940998225
GO:0051707	biological_process	response to other organism	2	9	873	29494	38	PGSC0003DMP400035817 // PGSC0003DMP400048254 // PGSC0003DMP400057747 // PGSC0003DMP400049656 // PGSC0003DMP400016838 // PGSC0003DMP400016838 // PGSC0003DMP400028730 // PGSC0003DMP400046512 // PGSC0003DMP400047223	DNA-binding protein 3 // Actin-depolymerizing factor 2 // Drought-induced protein SDi // WRKY transcription factor 1 // WRKY transcription factor 3 // WRKY transcription factor 3 // VAMP protein SEC22 // Conserved gene of unknown function // Transcription factor	3.00029351904904	0.000838296070706334
GO:0098542	biological_process	defense response to other organism	3	8	614	29494	38	PGSC0003DMP400035817 // PGSC0003DMP400048254 // PGSC0003DMP400049656 // PGSC0003DMP400016838 // PGSC0003DMP400016838 // PGSC0003DMP400028730 // PGSC0003DMP400046512 // PGSC0003DMP400047223	DNA-binding protein 3 // Actin-depolymerizing factor 2 // WRKY transcription factor 1 // WRKY transcription factor 3 // WRKY transcription factor 3 // VAMP protein SEC22 // Conserved gene of unknown function // Transcription factor	3.33811151586599	0.000838296070706334
GO:0002376	biological_process	immune system process	1	5	445	29494	38	PGSC0003DMP400035817 // PGSC0003DMP400048254 // PGSC0003DMP400028730 // PGSC0003DMP400046512 // PGSC0003DMP400003399	DNA-binding protein 3 // Actin-depolymerizing factor 2 // VAMP protein SEC22 // Conserved gene of unknown function // Conserved gene of unknown function	3.12447293026977	0.0469176859260918
GO:0002682	biological_process	regulation of immune system process	2	3	101	29494	38	PGSC0003DMP400035817 // PGSC0003DMP400048254 // PGSC0003DMP400049656	DNA-binding protein 3 // Actin-depolymerizing factor 2 // WRKY transcription factor 1	4.52695737920553	0.05289781731331
GO:0009617	biological_process	response to bacterium	2	7	448	29494	38	PGSC0003DMP400035817 // PGSC0003DMP400048254 // PGSC0003DMP400057747 // PGSC0003DMP400049656 // PGSC0003DMP400016838 // PGSC0003DMP400016838 // PGSC0003DMP400046512	DNA-binding protein 3 // Actin-depolymerizing factor 2 // Drought-induced protein SDi // WRKY transcription factor 1 // WRKY transcription factor 3 // WRKY transcription factor 3 // Conserved gene of unknown function	3.60020636123617	0.000838296070706334
GO:0042742	biological_process	defense response to bacterium	3	6	365	29494	38	PGSC0003DMP400035817 // PGSC0003DMP400048254 // PGSC0003DMP400049656 // PGSC0003DMP400016838 // PGSC0003DMP400016838 // PGSC0003DMP400046512	DNA-binding protein 3 // Actin-depolymerizing factor 2 // WRKY transcription factor 1 // WRKY transcription factor 3 // WRKY transcription factor 3 // Conserved gene of unknown function	3.67341620818994	0.0027901650077623

## Sheet: Alternaria Infection Vol. (AIV)
GOID	Ontology	Term	Level	q	m	t	k	probes	annotations	log_odds_ratio	p
GO:0006081	biological_process	cellular aldehyde metabolic process	4	15	229	29494	255	PGSC0003DMP400014047 // PGSC0003DMP400042639 // PGSC0003DMP400000273 // PGSC0003DMP400048774 // PGSC0003DMP400041249 // PGSC0003DMP400044868 // PGSC0003DMP400025082 // PGSC0003DMP400055295 // PGSC0003DMP400015875 // PGSC0003DMP400053745 // PGSC0003DMP400053745 // PGSC0003DMP400051930 // PGSC0003DMP400000759 // PGSC0003DMP400041550 // PGSC0003DMP400041550	Heme oxygenase 2 // Conserved gene of unknown function // Conserved gene of unknown function // Metalloendopeptidase // EMB2394 (EMBRYO DEFECTIVE 2394) // Stress-enhanced protein 1 // S-adenosyl-L-methionine Mg-protoporphyrin IX methyltranserase // Conserved gene of unknown function // Glucose-1-phosphate adenylyltransferase // ATP-dependent Clp protease proteolytic subunit // ATP-dependent Clp p…	2.92146724533247	5.30555867236643e-07
GO:0006082	biological_process	organic acid metabolic process	5	30	1531	29494	255	PGSC0003DMP400014047 // PGSC0003DMP400047990 // PGSC0003DMP400034927 // PGSC0003DMP400026753 // PGSC0003DMP400026753 // PGSC0003DMP400000273 // PGSC0003DMP400048774 // PGSC0003DMP400044922 // PGSC0003DMP400052039 // PGSC0003DMP400041249 // PGSC0003DMP400044868 // PGSC0003DMP400025082 // PGSC0003DMP400032734 // PGSC0003DMP400055295 // PGSC0003DMP400000754 // PGSC0003DMP400053745 // PGSC0003DMP4000…	Heme oxygenase 2 // Abc transporter // Chalcone isomerase // Glyceraldehyde-3-phosphate dehydrogenase // Glyceraldehyde-3-phosphate dehydrogenase // Conserved gene of unknown function // Metalloendopeptidase // Serine/threonine-protein kinase SAPK10 // Ornithine aminotransferase // EMB2394 (EMBRYO DEFECTIVE 2394) // Stress-enhanced protein 1 // S-adenosyl-L-methionine Mg-protoporphyrin IX methylt…	1.18041246592962	0.00338076869436546
GO:0006090	biological_process	pyruvate metabolic process	5	14	223	29494	255	PGSC0003DMP400014047 // PGSC0003DMP400026753 // PGSC0003DMP400026753 // PGSC0003DMP400000273 // PGSC0003DMP400048774 // PGSC0003DMP400041249 // PGSC0003DMP400044868 // PGSC0003DMP400025082 // PGSC0003DMP400055295 // PGSC0003DMP400053745 // PGSC0003DMP400053745 // PGSC0003DMP400000759 // PGSC0003DMP400041550 // PGSC0003DMP400041550	Heme oxygenase 2 // Glyceraldehyde-3-phosphate dehydrogenase // Glyceraldehyde-3-phosphate dehydrogenase // Conserved gene of unknown function // Metalloendopeptidase // EMB2394 (EMBRYO DEFECTIVE 2394) // Stress-enhanced protein 1 // S-adenosyl-L-methionine Mg-protoporphyrin IX methyltranserase // Conserved gene of unknown function // ATP-dependent Clp protease proteolytic subunit // ATP-dependen…	2.86023545995819	2.99826114000823e-06
GO:0006644	biological_process	phospholipid metabolic process	6	13	328	29494	255	PGSC0003DMP400014047 // PGSC0003DMP400029561 // PGSC0003DMP400000273 // PGSC0003DMP400048774 // PGSC0003DMP400041249 // PGSC0003DMP400044868 // PGSC0003DMP400025082 // PGSC0003DMP400055295 // PGSC0003DMP400053745 // PGSC0003DMP400053745 // PGSC0003DMP400000759 // PGSC0003DMP400041550 // PGSC0003DMP400041550	Heme oxygenase 2 // Phytol kinase // Conserved gene of unknown function // Metalloendopeptidase // EMB2394 (EMBRYO DEFECTIVE 2394) // Stress-enhanced protein 1 // S-adenosyl-L-methionine Mg-protoporphyrin IX methyltranserase // Conserved gene of unknown function // ATP-dependent Clp protease proteolytic subunit // ATP-dependent Clp protease proteolytic subunit // Mrp protein // Serine endopeptida…	2.1966681513439	0.000963764431507933
GO:0006720	biological_process	isoprenoid metabolic process	5	14	380	29494	255	PGSC0003DMP400014047 // PGSC0003DMP400000273 // PGSC0003DMP400048774 // PGSC0003DMP400015187 // PGSC0003DMP400041249 // PGSC0003DMP400044868 // PGSC0003DMP400025082 // PGSC0003DMP400008110 // PGSC0003DMP400055295 // PGSC0003DMP400053745 // PGSC0003DMP400053745 // PGSC0003DMP400000759 // PGSC0003DMP400041550 // PGSC0003DMP400041550	Heme oxygenase 2 // Conserved gene of unknown function // Metalloendopeptidase // Prenyltransferase // EMB2394 (EMBRYO DEFECTIVE 2394) // Stress-enhanced protein 1 // S-adenosyl-L-methionine Mg-protoporphyrin IX methyltranserase // Conserved gene of unknown function // Conserved gene of unknown function // ATP-dependent Clp protease proteolytic subunit // ATP-dependent Clp protease proteolytic su…	2.09127975154755	0.000968032183440211
GO:0008299	biological_process	isoprenoid biosynthetic process	7	14	360	29494	255	PGSC0003DMP400014047 // PGSC0003DMP400000273 // PGSC0003DMP400048774 // PGSC0003DMP400015187 // PGSC0003DMP400041249 // PGSC0003DMP400044868 // PGSC0003DMP400025082 // PGSC0003DMP400008110 // PGSC0003DMP400055295 // PGSC0003DMP400053745 // PGSC0003DMP400053745 // PGSC0003DMP400000759 // PGSC0003DMP400041550 // PGSC0003DMP400041550	Heme oxygenase 2 // Conserved gene of unknown function // Metalloendopeptidase // Prenyltransferase // EMB2394 (EMBRYO DEFECTIVE 2394) // Stress-enhanced protein 1 // S-adenosyl-L-methionine Mg-protoporphyrin IX methyltranserase // Conserved gene of unknown function // Conserved gene of unknown function // ATP-dependent Clp protease proteolytic subunit // ATP-dependent Clp protease proteolytic su…	2.16928226354882	0.000576135348638503
GO:0008654	biological_process	phospholipid biosynthetic process	8	13	253	29494	255	PGSC0003DMP400014047 // PGSC0003DMP400029561 // PGSC0003DMP400000273 // PGSC0003DMP400048774 // PGSC0003DMP400041249 // PGSC0003DMP400044868 // PGSC0003DMP400025082 // PGSC0003DMP400055295 // PGSC0003DMP400053745 // PGSC0003DMP400053745 // PGSC0003DMP400000759 // PGSC0003DMP400041550 // PGSC0003DMP400041550	Heme oxygenase 2 // Phytol kinase // Conserved gene of unknown function // Metalloendopeptidase // EMB2394 (EMBRYO DEFECTIVE 2394) // Stress-enhanced protein 1 // S-adenosyl-L-methionine Mg-protoporphyrin IX methyltranserase // Conserved gene of unknown function // ATP-dependent Clp protease proteolytic subunit // ATP-dependent Clp protease proteolytic subunit // Mrp protein // Serine endopeptida…	2.57122658126768	8.34070797775767e-05
GO:0009240	biological_process	isopentenyl diphosphate biosynthetic process	9	12	119	29494	255	PGSC0003DMP400014047 // PGSC0003DMP400000273 // PGSC0003DMP400048774 // PGSC0003DMP400041249 // PGSC0003DMP400044868 // PGSC0003DMP400025082 // PGSC0003DMP400055295 // PGSC0003DMP400053745 // PGSC0003DMP400053745 // PGSC0003DMP400000759 // PGSC0003DMP400041550 // PGSC0003DMP400041550	Heme oxygenase 2 // Conserved gene of unknown function // Metalloendopeptidase // EMB2394 (EMBRYO DEFECTIVE 2394) // Stress-enhanced protein 1 // S-adenosyl-L-methionine Mg-protoporphyrin IX methyltranserase // Conserved gene of unknown function // ATP-dependent Clp protease proteolytic subunit // ATP-dependent Clp protease proteolytic subunit // Mrp protein // Serine endopeptidase degp2 // Serin…	3.54392517523411	1.96815795467708e-07
GO:0019288	biological_process	isopentenyl diphosphate biosynthetic process, methylerythritol 4-phosphate pathway	10	12	113	29494	255	PGSC0003DMP400014047 // PGSC0003DMP400000273 // PGSC0003DMP400048774 // PGSC0003DMP400041249 // PGSC0003DMP400044868 // PGSC0003DMP400025082 // PGSC0003DMP400055295 // PGSC0003DMP400053745 // PGSC0003DMP400053745 // PGSC0003DMP400000759 // PGSC0003DMP400041550 // PGSC0003DMP400041550	Heme oxygenase 2 // Conserved gene of unknown function // Metalloendopeptidase // EMB2394 (EMBRYO DEFECTIVE 2394) // Stress-enhanced protein 1 // S-adenosyl-L-methionine Mg-protoporphyrin IX methyltranserase // Conserved gene of unknown function // ATP-dependent Clp protease proteolytic subunit // ATP-dependent Clp protease proteolytic subunit // Mrp protein // Serine endopeptidase degp2 // Serin…	3.61856397612686	1.16767900797217e-07
GO:0019637	biological_process	organophosphate metabolic process	2	19	916	29494	255	PGSC0003DMP400014047 // PGSC0003DMP400042639 // PGSC0003DMP400029561 // PGSC0003DMP400026753 // PGSC0003DMP400026753 // PGSC0003DMP400000273 // PGSC0003DMP400048774 // PGSC0003DMP400041249 // PGSC0003DMP400044868 // PGSC0003DMP400025082 // PGSC0003DMP400055295 // PGSC0003DMP400015875 // PGSC0003DMP400053745 // PGSC0003DMP400053745 // PGSC0003DMP400000759 // PGSC0003DMP400031622 // PGSC0003DMP4000…	Heme oxygenase 2 // Conserved gene of unknown function // Phytol kinase // Glyceraldehyde-3-phosphate dehydrogenase // Glyceraldehyde-3-phosphate dehydrogenase // Conserved gene of unknown function // Metalloendopeptidase // EMB2394 (EMBRYO DEFECTIVE 2394) // Stress-enhanced protein 1 // S-adenosyl-L-methionine Mg-protoporphyrin IX methyltranserase // Conserved gene of unknown function // Glucose…	1.26250416316754	0.0310289842465029
GO:0019682	biological_process	glyceraldehyde-3-phosphate metabolic process	6	14	190	29494	255	PGSC0003DMP400014047 // PGSC0003DMP400042639 // PGSC0003DMP400000273 // PGSC0003DMP400048774 // PGSC0003DMP400041249 // PGSC0003DMP400044868 // PGSC0003DMP400025082 // PGSC0003DMP400055295 // PGSC0003DMP400015875 // PGSC0003DMP400053745 // PGSC0003DMP400053745 // PGSC0003DMP400000759 // PGSC0003DMP400041550 // PGSC0003DMP400041550	Heme oxygenase 2 // Conserved gene of unknown function // Conserved gene of unknown function // Metalloendopeptidase // EMB2394 (EMBRYO DEFECTIVE 2394) // Stress-enhanced protein 1 // S-adenosyl-L-methionine Mg-protoporphyrin IX methyltranserase // Conserved gene of unknown function // Glucose-1-phosphate adenylyltransferase // ATP-dependent Clp protease proteolytic subunit // ATP-dependent Clp p…	3.09127975154755	4.17852943345255e-07
GO:0019752	biological_process	carboxylic acid metabolic process	5	29	1308	29494	255	PGSC0003DMP400014047 // PGSC0003DMP400047990 // PGSC0003DMP400034927 // PGSC0003DMP400026753 // PGSC0003DMP400026753 // PGSC0003DMP400000273 // PGSC0003DMP400048774 // PGSC0003DMP400044922 // PGSC0003DMP400052039 // PGSC0003DMP400041249 // PGSC0003DMP400044868 // PGSC0003DMP400025082 // PGSC0003DMP400032734 // PGSC0003DMP400055295 // PGSC0003DMP400053745 // PGSC0003DMP400053745 // PGSC0003DMP4000…	Heme oxygenase 2 // Abc transporter // Chalcone isomerase // Glyceraldehyde-3-phosphate dehydrogenase // Glyceraldehyde-3-phosphate dehydrogenase // Conserved gene of unknown function // Metalloendopeptidase // Serine/threonine-protein kinase SAPK10 // Ornithine aminotransferase // EMB2394 (EMBRYO DEFECTIVE 2394) // Stress-enhanced protein 1 // S-adenosyl-L-methionine Mg-protoporphyrin IX methylt…	1.35861460745038	0.000586866017694103
GO:0032787	biological_process	monocarboxylic acid metabolic process	5	26	752	29494	255	PGSC0003DMP400014047 // PGSC0003DMP400047990 // PGSC0003DMP400034927 // PGSC0003DMP400026753 // PGSC0003DMP400026753 // PGSC0003DMP400000273 // PGSC0003DMP400048774 // PGSC0003DMP400044922 // PGSC0003DMP400041249 // PGSC0003DMP400044868 // PGSC0003DMP400025082 // PGSC0003DMP400055295 // PGSC0003DMP400053745 // PGSC0003DMP400053745 // PGSC0003DMP400009601 // PGSC0003DMP400013728 // PGSC0003DMP4000…	Heme oxygenase 2 // Abc transporter // Chalcone isomerase // Glyceraldehyde-3-phosphate dehydrogenase // Glyceraldehyde-3-phosphate dehydrogenase // Conserved gene of unknown function // Metalloendopeptidase // Serine/threonine-protein kinase SAPK10 // EMB2394 (EMBRYO DEFECTIVE 2394) // Stress-enhanced protein 1 // S-adenosyl-L-methionine Mg-protoporphyrin IX methyltranserase // Conserved gene of…	1.99963130428435	7.21707941477648e-07
GO:0043436	biological_process	oxoacid metabolic process	5	30	1382	29494	255	PGSC0003DMP400014047 // PGSC0003DMP400047990 // PGSC0003DMP400034927 // PGSC0003DMP400026753 // PGSC0003DMP400026753 // PGSC0003DMP400000273 // PGSC0003DMP400048774 // PGSC0003DMP400044922 // PGSC0003DMP400052039 // PGSC0003DMP400041249 // PGSC0003DMP400044868 // PGSC0003DMP400025082 // PGSC0003DMP400032734 // PGSC0003DMP400055295 // PGSC0003DMP400000754 // PGSC0003DMP400053745 // PGSC0003DMP4000…	Heme oxygenase 2 // Abc transporter // Chalcone isomerase // Glyceraldehyde-3-phosphate dehydrogenase // Glyceraldehyde-3-phosphate dehydrogenase // Conserved gene of unknown function // Metalloendopeptidase // Serine/threonine-protein kinase SAPK10 // Ornithine aminotransferase // EMB2394 (EMBRYO DEFECTIVE 2394) // Stress-enhanced protein 1 // S-adenosyl-L-methionine Mg-protoporphyrin IX methylt…	1.32812913304115	0.00059169330783953
GO:0044255	biological_process	cellular lipid metabolic process	5	20	1056	29494	255	PGSC0003DMP400014047 // PGSC0003DMP400029561 // PGSC0003DMP400034927 // PGSC0003DMP400000273 // PGSC0003DMP400048774 // PGSC0003DMP400015187 // PGSC0003DMP400044922 // PGSC0003DMP400041249 // PGSC0003DMP400044868 // PGSC0003DMP400025082 // PGSC0003DMP400008110 // PGSC0003DMP400055295 // PGSC0003DMP400053745 // PGSC0003DMP400053745 // PGSC0003DMP400009601 // PGSC0003DMP400013728 // PGSC0003DMP4000…	Heme oxygenase 2 // Phytol kinase // Chalcone isomerase // Conserved gene of unknown function // Metalloendopeptidase // Prenyltransferase // Serine/threonine-protein kinase SAPK10 // EMB2394 (EMBRYO DEFECTIVE 2394) // Stress-enhanced protein 1 // S-adenosyl-L-methionine Mg-protoporphyrin IX methyltranserase // Conserved gene of unknown function // Conserved gene of unknown function // ATP-depend…	1.1313144133498	0.0589996573880648
GO:0044281	biological_process	small molecule metabolic process	2	40	2294	29494	255	PGSC0003DMP400014047 // PGSC0003DMP400042639 // PGSC0003DMP400002363 // PGSC0003DMP400047990 // PGSC0003DMP400029561 // PGSC0003DMP400034927 // PGSC0003DMP400026753 // PGSC0003DMP400026753 // PGSC0003DMP400000273 // PGSC0003DMP400048774 // PGSC0003DMP400015187 // PGSC0003DMP400044922 // PGSC0003DMP400052039 // PGSC0003DMP400026927 // PGSC0003DMP400046726 // PGSC0003DMP400041249 // PGSC0003DMP4000…	Heme oxygenase 2 // Conserved gene of unknown function // Aldose-1-epimerase // Abc transporter // Phytol kinase // Chalcone isomerase // Glyceraldehyde-3-phosphate dehydrogenase // Glyceraldehyde-3-phosphate dehydrogenase // Conserved gene of unknown function // Metalloendopeptidase // Prenyltransferase // Serine/threonine-protein kinase SAPK10 // Ornithine aminotransferase // Thioredoxin m(Mito…	1.01205885669243	0.00221736585894878
GO:0044711	biological_process	single-organism biosynthetic process	3	35	2197	29494	255	PGSC0003DMP400014047 // PGSC0003DMP400042639 // PGSC0003DMP400047990 // PGSC0003DMP400029561 // PGSC0003DMP400000273 // PGSC0003DMP400048774 // PGSC0003DMP400056215 // PGSC0003DMP400015187 // PGSC0003DMP400044922 // PGSC0003DMP400052039 // PGSC0003DMP400046726 // PGSC0003DMP400041249 // PGSC0003DMP400044868 // PGSC0003DMP400038057 // PGSC0003DMP400025082 // PGSC0003DMP400000926 // PGSC0003DMP4000…	Heme oxygenase 2 // Conserved gene of unknown function // Abc transporter // Phytol kinase // Conserved gene of unknown function // Metalloendopeptidase // MAPKK // Prenyltransferase // Serine/threonine-protein kinase SAPK10 // Ornithine aminotransferase // Fructokinase // EMB2394 (EMBRYO DEFECTIVE 2394) // Stress-enhanced protein 1 // GID1-like gibberellin receptor // S-adenosyl-L-methionine Mg-…	0.881744300342584	0.0257879874379841
GO:0046490	biological_process	isopentenyl diphosphate metabolic process	6	12	119	29494	255	PGSC0003DMP400014047 // PGSC0003DMP400000273 // PGSC0003DMP400048774 // PGSC0003DMP400041249 // PGSC0003DMP400044868 // PGSC0003DMP400025082 // PGSC0003DMP400055295 // PGSC0003DMP400053745 // PGSC0003DMP400053745 // PGSC0003DMP400000759 // PGSC0003DMP400041550 // PGSC0003DMP400041550	Heme oxygenase 2 // Conserved gene of unknown function // Metalloendopeptidase // EMB2394 (EMBRYO DEFECTIVE 2394) // Stress-enhanced protein 1 // S-adenosyl-L-methionine Mg-protoporphyrin IX methyltranserase // Conserved gene of unknown function // ATP-dependent Clp protease proteolytic subunit // ATP-dependent Clp protease proteolytic subunit // Mrp protein // Serine endopeptidase degp2 // Serin…	3.54392517523411	1.96815795467708e-07
GO:0090407	biological_process	organophosphate biosynthetic process	3	15	531	29494	255	PGSC0003DMP400014047 // PGSC0003DMP400029561 // PGSC0003DMP400000273 // PGSC0003DMP400048774 // PGSC0003DMP400041249 // PGSC0003DMP400044868 // PGSC0003DMP400025082 // PGSC0003DMP400055295 // PGSC0003DMP400053745 // PGSC0003DMP400053745 // PGSC0003DMP400000759 // PGSC0003DMP400031622 // PGSC0003DMP400031620 // PGSC0003DMP400041550 // PGSC0003DMP400041550	Heme oxygenase 2 // Phytol kinase // Conserved gene of unknown function // Metalloendopeptidase // EMB2394 (EMBRYO DEFECTIVE 2394) // Stress-enhanced protein 1 // S-adenosyl-L-methionine Mg-protoporphyrin IX methyltranserase // Conserved gene of unknown function // ATP-dependent Clp protease proteolytic subunit // ATP-dependent Clp protease proteolytic subunit // Mrp protein // "ATPANK2 (PANTOTHE…	1.70810298262526	0.00697472008626251
GO:1901135	biological_process	carbohydrate derivative metabolic process	1	20	945	29494	255	PGSC0003DMP400014047 // PGSC0003DMP400042639 // PGSC0003DMP400026753 // PGSC0003DMP400026753 // PGSC0003DMP400000273 // PGSC0003DMP400048774 // PGSC0003DMP400041249 // PGSC0003DMP400044868 // PGSC0003DMP400025082 // PGSC0003DMP400055295 // PGSC0003DMP400015875 // PGSC0003DMP400053745 // PGSC0003DMP400053745 // PGSC0003DMP400000759 // PGSC0003DMP400031622 // PGSC0003DMP400031620 // PGSC0003DMP4000…	Heme oxygenase 2 // Conserved gene of unknown function // Glyceraldehyde-3-phosphate dehydrogenase // Glyceraldehyde-3-phosphate dehydrogenase // Conserved gene of unknown function // Metalloendopeptidase // EMB2394 (EMBRYO DEFECTIVE 2394) // Stress-enhanced protein 1 // S-adenosyl-L-methionine Mg-protoporphyrin IX methyltranserase // Conserved gene of unknown function // Glucose-1-phosphate aden…	1.29153801359982	0.0196787082704424
GO:0015979	biological_process	photosynthesis	2	23	331	29494	255	PGSC0003DMP400014047 // PGSC0003DMP400022228 // PGSC0003DMP400042639 // PGSC0003DMP400047990 // PGSC0003DMP400030162 // PGSC0003DMP400000273 // PGSC0003DMP400031997 // PGSC0003DMP400041249 // PGSC0003DMP400044868 // PGSC0003DMP400025082 // PGSC0003DMP400036658 // PGSC0003DMP400055295 // PGSC0003DMP400010262 // PGSC0003DMP400000754 // PGSC0003DMP400033051 // PGSC0003DMP400015875 // PGSC0003DMP4000…	Heme oxygenase 2 // Copper-transporting atpase paa1 // Conserved gene of unknown function // Abc transporter // Photosystem II D2 protein // Conserved gene of unknown function // Photosystem II 11 kDa protein // EMB2394 (EMBRYO DEFECTIVE 2394) // Stress-enhanced protein 1 // S-adenosyl-L-methionine Mg-protoporphyrin IX methyltranserase // CbbY protein // Conserved gene of unknown function // Cons…	3.00665498707069	1.81601583398408e-11
GO:0006778	biological_process	porphyrin-containing compound metabolic process	5	8	138	29494	255	PGSC0003DMP400014047 // PGSC0003DMP400042639 // PGSC0003DMP400000273 // PGSC0003DMP400019590 // PGSC0003DMP400044868 // PGSC0003DMP400025082 // PGSC0003DMP400055295 // PGSC0003DMP400000759	Heme oxygenase 2 // Conserved gene of unknown function // Conserved gene of unknown function // Zinc finger family protein // Stress-enhanced protein 1 // S-adenosyl-L-methionine Mg-protoporphyrin IX methyltranserase // Conserved gene of unknown function // Mrp protein	2.74525598104272	0.00347002185895907
GO:0009056	biological_process	catabolic process	1	23	1307	29494	255	PGSC0003DMP400014047 // PGSC0003DMP400047990 // PGSC0003DMP400026753 // PGSC0003DMP400026753 // PGSC0003DMP400019590 // PGSC0003DMP400044922 // PGSC0003DMP400052039 // PGSC0003DMP400055295 // PGSC0003DMP400002371 // PGSC0003DMP400049991 // PGSC0003DMP400013728 // PGSC0003DMP400014762 // PGSC0003DMP400027526 // PGSC0003DMP400027526 // PGSC0003DMP400051930 // PGSC0003DMP400015725 // PGSC0003DMP4000…	Heme oxygenase 2 // Abc transporter // Glyceraldehyde-3-phosphate dehydrogenase // Glyceraldehyde-3-phosphate dehydrogenase // Zinc finger family protein // Serine/threonine-protein kinase SAPK10 // Ornithine aminotransferase // Conserved gene of unknown function // ATCUL3/ATCUL3A/CUL3/CUL3A // Zinc finger protein // Citrate synthase // Zinc finger protein // Dehydroascorbate reductase // Dehydro…	1.02529896808247	0.0652381678193873
GO:0019439	biological_process	aromatic compound catabolic process	3	6	133	29494	255	PGSC0003DMP400014047 // PGSC0003DMP400047990 // PGSC0003DMP400019590 // PGSC0003DMP400015725 // PGSC0003DMP400003337 // PGSC0003DMP400003337	Heme oxygenase 2 // Abc transporter // Zinc finger family protein // UDP-N-acetylglucosamine--peptide N-acetylglucosaminyltransferase SPINDLY // Nonsense-mediated mRNA decay protein // Nonsense-mediated mRNA decay protein	2.38346050304086	0.0665079322148256
GO:0033013	biological_process	tetrapyrrole metabolic process	5	9	148	29494	255	PGSC0003DMP400014047 // PGSC0003DMP400042639 // PGSC0003DMP400000273 // PGSC0003DMP400019590 // PGSC0003DMP400044868 // PGSC0003DMP400025082 // PGSC0003DMP400000926 // PGSC0003DMP400055295 // PGSC0003DMP400000759	Heme oxygenase 2 // Conserved gene of unknown function // Conserved gene of unknown function // Zinc finger family protein // Stress-enhanced protein 1 // S-adenosyl-L-methionine Mg-protoporphyrin IX methyltranserase // Sirohydrochlorin ferrochelatase // Conserved gene of unknown function // Mrp protein	2.81425207363426	0.000929199803839956
GO:0042440	biological_process	pigment metabolic process	2	9	223	29494	255	PGSC0003DMP400014047 // PGSC0003DMP400042639 // PGSC0003DMP400000273 // PGSC0003DMP400015187 // PGSC0003DMP400019590 // PGSC0003DMP400044868 // PGSC0003DMP400025082 // PGSC0003DMP400055295 // PGSC0003DMP400000759	Heme oxygenase 2 // Conserved gene of unknown function // Conserved gene of unknown function // Prenyltransferase // Zinc finger family protein // Stress-enhanced protein 1 // S-adenosyl-L-methionine Mg-protoporphyrin IX methyltranserase // Conserved gene of unknown function // Mrp protein	2.2228055393429	0.013821960315928
GO:0044270	biological_process	cellular nitrogen compound catabolic process	4	6	118	29494	255	PGSC0003DMP400014047 // PGSC0003DMP400047990 // PGSC0003DMP400019590 // PGSC0003DMP400015725 // PGSC0003DMP400003337 // PGSC0003DMP400003337	Heme oxygenase 2 // Abc transporter // Zinc finger family protein // UDP-N-acetylglucosamine--peptide N-acetylglucosaminyltransferase SPINDLY // Nonsense-mediated mRNA decay protein // Nonsense-mediated mRNA decay protein	2.55609988918021	0.0393405378295722
GO:0046483	biological_process	heterocycle metabolic process	2	43	3053	29494	255	PGSC0003DMP400014047 // PGSC0003DMP400042639 // PGSC0003DMP400047990 // PGSC0003DMP400029561 // PGSC0003DMP400026753 // PGSC0003DMP400026753 // PGSC0003DMP400000273 // PGSC0003DMP400031997 // PGSC0003DMP400015860 // PGSC0003DMP400056215 // PGSC0003DMP400020274 // PGSC0003DMP400015187 // PGSC0003DMP400019590 // PGSC0003DMP400041249 // PGSC0003DMP400044868 // PGSC0003DMP400054447 // PGSC0003DMP4000…	Heme oxygenase 2 // Conserved gene of unknown function // Abc transporter // Phytol kinase // Glyceraldehyde-3-phosphate dehydrogenase // Glyceraldehyde-3-phosphate dehydrogenase // Conserved gene of unknown function // Photosystem II 11 kDa protein // ATP-dependent RNA helicase // MAPKK // DNA-directed RNA polymerase // Prenyltransferase // Zinc finger family protein // EMB2394 (EMBRYO DEFECTIVE…	0.704033318316212	0.0589996573880648
GO:0046700	biological_process	heterocycle catabolic process	3	6	116	29494	255	PGSC0003DMP400014047 // PGSC0003DMP400047990 // PGSC0003DMP400019590 // PGSC0003DMP400015725 // PGSC0003DMP400003337 // PGSC0003DMP400003337	Heme oxygenase 2 // Abc transporter // Zinc finger family protein // UDP-N-acetylglucosamine--peptide N-acetylglucosaminyltransferase SPINDLY // Nonsense-mediated mRNA decay protein // Nonsense-mediated mRNA decay protein	2.58076194341448	0.0373104748955717
GO:0051186	biological_process	cofactor metabolic process	2	19	578	29494	255	PGSC0003DMP400014047 // PGSC0003DMP400000362 // PGSC0003DMP400042639 // PGSC0003DMP400047990 // PGSC0003DMP400026753 // PGSC0003DMP400026753 // PGSC0003DMP400000273 // PGSC0003DMP400048774 // PGSC0003DMP400015187 // PGSC0003DMP400019590 // PGSC0003DMP400041249 // PGSC0003DMP400044868 // PGSC0003DMP400025082 // PGSC0003DMP400055295 // PGSC0003DMP400015875 // PGSC0003DMP400051930 // PGSC0003DMP4000…	Heme oxygenase 2 // Acyl-CoA thioesterase // Conserved gene of unknown function // Abc transporter // Glyceraldehyde-3-phosphate dehydrogenase // Glyceraldehyde-3-phosphate dehydrogenase // Conserved gene of unknown function // Metalloendopeptidase // Prenyltransferase // Zinc finger family protein // EMB2394 (EMBRYO DEFECTIVE 2394) // Stress-enhanced protein 1 // S-adenosyl-L-methionine Mg-proto…	1.9267822687638	0.000176356736204935
GO:1901360	biological_process	organic cyclic compound metabolic process	1	45	3310	29494	255	PGSC0003DMP400014047 // PGSC0003DMP400042639 // PGSC0003DMP400047990 // PGSC0003DMP400029561 // PGSC0003DMP400026753 // PGSC0003DMP400026753 // PGSC0003DMP400000273 // PGSC0003DMP400031997 // PGSC0003DMP400015860 // PGSC0003DMP400056215 // PGSC0003DMP400020274 // PGSC0003DMP400015187 // PGSC0003DMP400019590 // PGSC0003DMP400041249 // PGSC0003DMP400044868 // PGSC0003DMP400054447 // PGSC0003DMP4000…	Heme oxygenase 2 // Conserved gene of unknown function // Abc transporter // Phytol kinase // Glyceraldehyde-3-phosphate dehydrogenase // Glyceraldehyde-3-phosphate dehydrogenase // Conserved gene of unknown function // Photosystem II 11 kDa protein // ATP-dependent RNA helicase // MAPKK // DNA-directed RNA polymerase // Prenyltransferase // Zinc finger family protein // EMB2394 (EMBRYO DEFECTIVE…	0.653018032455988	0.0830786493132497
GO:1901361	biological_process	organic cyclic compound catabolic process	2	6	139	29494	255	PGSC0003DMP400014047 // PGSC0003DMP400047990 // PGSC0003DMP400019590 // PGSC0003DMP400015725 // PGSC0003DMP400003337 // PGSC0003DMP400003337	Heme oxygenase 2 // Abc transporter // Zinc finger family protein // UDP-N-acetylglucosamine--peptide N-acetylglucosaminyltransferase SPINDLY // Nonsense-mediated mRNA decay protein // Nonsense-mediated mRNA decay protein	2.31980186581854	0.0800561122205053
GO:0018130	biological_process	heterocycle biosynthetic process	4	24	1117	29494	255	PGSC0003DMP400014047 // PGSC0003DMP400042639 // PGSC0003DMP400047990 // PGSC0003DMP400029561 // PGSC0003DMP400000273 // PGSC0003DMP400056215 // PGSC0003DMP400020274 // PGSC0003DMP400015187 // PGSC0003DMP400041249 // PGSC0003DMP400044868 // PGSC0003DMP400025082 // PGSC0003DMP400000926 // PGSC0003DMP400055295 // PGSC0003DMP400033685 // PGSC0003DMP400000754 // PGSC0003DMP400053745 // PGSC0003DMP4000…	Heme oxygenase 2 // Conserved gene of unknown function // Abc transporter // Phytol kinase // Conserved gene of unknown function // MAPKK // DNA-directed RNA polymerase // Prenyltransferase // EMB2394 (EMBRYO DEFECTIVE 2394) // Stress-enhanced protein 1 // S-adenosyl-L-methionine Mg-protoporphyrin IX methyltranserase // Sirohydrochlorin ferrochelatase // Conserved gene of unknown function // Endo…	1.31332946805874	0.00477154044350059
GO:0019438	biological_process	aromatic compound biosynthetic process	4	24	1187	29494	255	PGSC0003DMP400014047 // PGSC0003DMP400042639 // PGSC0003DMP400047990 // PGSC0003DMP400000273 // PGSC0003DMP400056215 // PGSC0003DMP400020274 // PGSC0003DMP400041249 // PGSC0003DMP400044868 // PGSC0003DMP400025082 // PGSC0003DMP400000926 // PGSC0003DMP400055295 // PGSC0003DMP400033685 // PGSC0003DMP400000754 // PGSC0003DMP400053745 // PGSC0003DMP400053745 // PGSC0003DMP400051930 // PGSC0003DMP4000…	Heme oxygenase 2 // Conserved gene of unknown function // Abc transporter // Conserved gene of unknown function // MAPKK // DNA-directed RNA polymerase // EMB2394 (EMBRYO DEFECTIVE 2394) // Stress-enhanced protein 1 // S-adenosyl-L-methionine Mg-protoporphyrin IX methyltranserase // Sirohydrochlorin ferrochelatase // Conserved gene of unknown function // Endonuclease-reverse transcriptase HmRTE-e…	1.22563871890014	0.0104682275581582
GO:0033014	biological_process	tetrapyrrole biosynthetic process	8	8	104	29494	255	PGSC0003DMP400014047 // PGSC0003DMP400042639 // PGSC0003DMP400000273 // PGSC0003DMP400044868 // PGSC0003DMP400025082 // PGSC0003DMP400000926 // PGSC0003DMP400055295 // PGSC0003DMP400000759	Heme oxygenase 2 // Conserved gene of unknown function // Conserved gene of unknown function // Stress-enhanced protein 1 // S-adenosyl-L-methionine Mg-protoporphyrin IX methyltranserase // Sirohydrochlorin ferrochelatase // Conserved gene of unknown function // Mrp protein	3.1533407196798	0.000576135348638503
GO:0044271	biological_process	cellular nitrogen compound biosynthetic process	4	29	1737	29494	255	PGSC0003DMP400014047 // PGSC0003DMP400027398 // PGSC0003DMP400021624 // PGSC0003DMP400042639 // PGSC0003DMP400042494 // PGSC0003DMP400047990 // PGSC0003DMP400000273 // PGSC0003DMP400004525 // PGSC0003DMP400056215 // PGSC0003DMP400020274 // PGSC0003DMP400052004 // PGSC0003DMP400041249 // PGSC0003DMP400044868 // PGSC0003DMP400025082 // PGSC0003DMP400000926 // PGSC0003DMP400055295 // PGSC0003DMP4000…	Heme oxygenase 2 // Gene of unknown function // PRPL11 (PLASTID RIBOSOMAL PROTEIN L11) // Conserved gene of unknown function // Eukaryotic translation initiation factor 5A-5 // Abc transporter // Conserved gene of unknown function // 30S ribosomal protein S17 // MAPKK // DNA-directed RNA polymerase // Peptide chain release factor // EMB2394 (EMBRYO DEFECTIVE 2394) // Stress-enhanced protein 1 // …	0.949379394238073	0.0382116232026432
GO:0051188	biological_process	cofactor biosynthetic process	3	13	292	29494	255	PGSC0003DMP400014047 // PGSC0003DMP400042639 // PGSC0003DMP400047990 // PGSC0003DMP400000273 // PGSC0003DMP400048774 // PGSC0003DMP400015187 // PGSC0003DMP400044868 // PGSC0003DMP400025082 // PGSC0003DMP400055295 // PGSC0003DMP400051930 // PGSC0003DMP400000759 // PGSC0003DMP400031622 // PGSC0003DMP400031620	Heme oxygenase 2 // Conserved gene of unknown function // Abc transporter // Conserved gene of unknown function // Metalloendopeptidase // Prenyltransferase // Stress-enhanced protein 1 // S-adenosyl-L-methionine Mg-protoporphyrin IX methyltranserase // Conserved gene of unknown function // UV-induced protein uvi31 // Mrp protein // "ATPANK2 (PANTOTHENATE KINASE 2); pantothenate kinase" // "ATPAN…	2.36439559708197	0.000338269622612357
GO:1901362	biological_process	organic cyclic compound biosynthetic process	3	26	1350	29494	255	PGSC0003DMP400014047 // PGSC0003DMP400042639 // PGSC0003DMP400047990 // PGSC0003DMP400029561 // PGSC0003DMP400000273 // PGSC0003DMP400056215 // PGSC0003DMP400020274 // PGSC0003DMP400015187 // PGSC0003DMP400041249 // PGSC0003DMP400044868 // PGSC0003DMP400025082 // PGSC0003DMP400000926 // PGSC0003DMP400055295 // PGSC0003DMP400033685 // PGSC0003DMP400000754 // PGSC0003DMP400053745 // PGSC0003DMP4000…	Heme oxygenase 2 // Conserved gene of unknown function // Abc transporter // Phytol kinase // Conserved gene of unknown function // MAPKK // DNA-directed RNA polymerase // Prenyltransferase // EMB2394 (EMBRYO DEFECTIVE 2394) // Stress-enhanced protein 1 // S-adenosyl-L-methionine Mg-protoporphyrin IX methyltranserase // Sirohydrochlorin ferrochelatase // Conserved gene of unknown function // Endo…	1.15547646402379	0.0115931363255757
GO:0005575	cellular_component	cellular_component	0	206	17953	29494	255	PGSC0003DMP400014047 // PGSC0003DMP400022228 // PGSC0003DMP400011532 // PGSC0003DMP400013664 // PGSC0003DMP400027398 // PGSC0003DMP400046987 // PGSC0003DMP400055990 // PGSC0003DMP400009695 // PGSC0003DMP400037598 // PGSC0003DMP400021624 // PGSC0003DMP400056123 // PGSC0003DMP400000362 // PGSC0003DMP400054569 // PGSC0003DMP400054413 // PGSC0003DMP400011933 // PGSC0003DMP400044439 // PGSC0003DMP4000…	Heme oxygenase 2 // Copper-transporting atpase paa1 // Conserved gene of unknown function // Tir-nbs-lrr resistance protein // Gene of unknown function // Conserved gene of unknown function // Root border cell-specific protein // GTP binding protein // Beta-expansin 3 // PRPL11 (PLASTID RIBOSOMAL PROTEIN L11) // Nonclathrin coat protein zeta2-COP // Acyl-CoA thioesterase // Endomembrane protein e…	0.408343642604969	2.87862566004529e-09
GO:0005622	cellular_component	intracellular	2	175	13307	29494	255	PGSC0003DMP400014047 // PGSC0003DMP400022228 // PGSC0003DMP400013664 // PGSC0003DMP400027398 // PGSC0003DMP400046987 // PGSC0003DMP400055990 // PGSC0003DMP400009695 // PGSC0003DMP400021624 // PGSC0003DMP400056123 // PGSC0003DMP400000362 // PGSC0003DMP400054413 // PGSC0003DMP400011933 // PGSC0003DMP400044439 // PGSC0003DMP400042639 // PGSC0003DMP400042494 // PGSC0003DMP400047990 // PGSC0003DMP4000…	Heme oxygenase 2 // Copper-transporting atpase paa1 // Tir-nbs-lrr resistance protein // Gene of unknown function // Conserved gene of unknown function // Root border cell-specific protein // GTP binding protein // PRPL11 (PLASTID RIBOSOMAL PROTEIN L11) // Nonclathrin coat protein zeta2-COP // Acyl-CoA thioesterase // Lung seven transmembrane receptor family protein // Conserved gene of unknown f…	0.605093810947066	2.05332689052614e-11
GO:0005623	cellular_component	cell	1	193	15277	29494	255	PGSC0003DMP400014047 // PGSC0003DMP400022228 // PGSC0003DMP400013664 // PGSC0003DMP400027398 // PGSC0003DMP400046987 // PGSC0003DMP400055990 // PGSC0003DMP400009695 // PGSC0003DMP400021624 // PGSC0003DMP400056123 // PGSC0003DMP400000362 // PGSC0003DMP400054413 // PGSC0003DMP400011933 // PGSC0003DMP400044439 // PGSC0003DMP400042639 // PGSC0003DMP400020595 // PGSC0003DMP400042494 // PGSC0003DMP4000…	Heme oxygenase 2 // Copper-transporting atpase paa1 // Tir-nbs-lrr resistance protein // Gene of unknown function // Conserved gene of unknown function // Root border cell-specific protein // GTP binding protein // PRPL11 (PLASTID RIBOSOMAL PROTEIN L11) // Nonclathrin coat protein zeta2-COP // Acyl-CoA thioesterase // Lung seven transmembrane receptor family protein // Conserved gene of unknown f…	0.547163831619774	3.48722795283914e-12
GO:0005737	cellular_component	cytoplasm	3	141	9020	29494	255	PGSC0003DMP400014047 // PGSC0003DMP400022228 // PGSC0003DMP400013664 // PGSC0003DMP400027398 // PGSC0003DMP400055990 // PGSC0003DMP400009695 // PGSC0003DMP400021624 // PGSC0003DMP400056123 // PGSC0003DMP400000362 // PGSC0003DMP400054413 // PGSC0003DMP400011933 // PGSC0003DMP400044439 // PGSC0003DMP400042639 // PGSC0003DMP400047990 // PGSC0003DMP400029561 // PGSC0003DMP400034927 // PGSC0003DMP4000…	Heme oxygenase 2 // Copper-transporting atpase paa1 // Tir-nbs-lrr resistance protein // Gene of unknown function // Root border cell-specific protein // GTP binding protein // PRPL11 (PLASTID RIBOSOMAL PROTEIN L11) // Nonclathrin coat protein zeta2-COP // Acyl-CoA thioesterase // Lung seven transmembrane receptor family protein // Conserved gene of unknown function // Hydrolase // Conserved gene…	0.854420072076944	2.66873110716033e-13
GO:0009507	cellular_component	chloroplast	5	77	2583	29494	255	PGSC0003DMP400014047 // PGSC0003DMP400022228 // PGSC0003DMP400027398 // PGSC0003DMP400055990 // PGSC0003DMP400009695 // PGSC0003DMP400021624 // PGSC0003DMP400044439 // PGSC0003DMP400042639 // PGSC0003DMP400047990 // PGSC0003DMP400029561 // PGSC0003DMP400034927 // PGSC0003DMP400030162 // PGSC0003DMP400000273 // PGSC0003DMP400048774 // PGSC0003DMP400031997 // PGSC0003DMP400004525 // PGSC0003DMP4000…	Heme oxygenase 2 // Copper-transporting atpase paa1 // Gene of unknown function // Root border cell-specific protein // GTP binding protein // PRPL11 (PLASTID RIBOSOMAL PROTEIN L11) // Hydrolase // Conserved gene of unknown function // Abc transporter // Phytol kinase // Chalcone isomerase // Photosystem II D2 protein // Conserved gene of unknown function // Metalloendopeptidase // Photosystem II…	1.78573505039779	2.43775568530119e-19
GO:0009536	cellular_component	plastid	5	78	2706	29494	255	PGSC0003DMP400014047 // PGSC0003DMP400022228 // PGSC0003DMP400027398 // PGSC0003DMP400055990 // PGSC0003DMP400009695 // PGSC0003DMP400021624 // PGSC0003DMP400011933 // PGSC0003DMP400044439 // PGSC0003DMP400042639 // PGSC0003DMP400047990 // PGSC0003DMP400029561 // PGSC0003DMP400034927 // PGSC0003DMP400030162 // PGSC0003DMP400000273 // PGSC0003DMP400048774 // PGSC0003DMP400031997 // PGSC0003DMP4000…	Heme oxygenase 2 // Copper-transporting atpase paa1 // Gene of unknown function // Root border cell-specific protein // GTP binding protein // PRPL11 (PLASTID RIBOSOMAL PROTEIN L11) // Conserved gene of unknown function // Hydrolase // Conserved gene of unknown function // Abc transporter // Phytol kinase // Chalcone isomerase // Photosystem II D2 protein // Conserved gene of unknown function // …	1.7372365327066	7.41846175868948e-19
GO:0043226	cellular_component	organelle	1	146	11050	29494	255	PGSC0003DMP400014047 // PGSC0003DMP400022228 // PGSC0003DMP400027398 // PGSC0003DMP400046987 // PGSC0003DMP400055990 // PGSC0003DMP400009695 // PGSC0003DMP400021624 // PGSC0003DMP400056123 // PGSC0003DMP400000362 // PGSC0003DMP400054413 // PGSC0003DMP400011933 // PGSC0003DMP400044439 // PGSC0003DMP400042639 // PGSC0003DMP400042494 // PGSC0003DMP400047990 // PGSC0003DMP400029561 // PGSC0003DMP4000…	Heme oxygenase 2 // Copper-transporting atpase paa1 // Gene of unknown function // Conserved gene of unknown function // Root border cell-specific protein // GTP binding protein // PRPL11 (PLASTID RIBOSOMAL PROTEIN L11) // Nonclathrin coat protein zeta2-COP // Acyl-CoA thioesterase // Lung seven transmembrane receptor family protein // Conserved gene of unknown function // Hydrolase // Conserved …	0.611846247534755	4.23264811030454e-08
GO:0043227	cellular_component	membrane-bounded organelle	1	144	10547	29494	255	PGSC0003DMP400014047 // PGSC0003DMP400022228 // PGSC0003DMP400027398 // PGSC0003DMP400046987 // PGSC0003DMP400055990 // PGSC0003DMP400009695 // PGSC0003DMP400021624 // PGSC0003DMP400056123 // PGSC0003DMP400000362 // PGSC0003DMP400054413 // PGSC0003DMP400011933 // PGSC0003DMP400044439 // PGSC0003DMP400042639 // PGSC0003DMP400042494 // PGSC0003DMP400047990 // PGSC0003DMP400029561 // PGSC0003DMP4000…	Heme oxygenase 2 // Copper-transporting atpase paa1 // Gene of unknown function // Conserved gene of unknown function // Root border cell-specific protein // GTP binding protein // PRPL11 (PLASTID RIBOSOMAL PROTEIN L11) // Nonclathrin coat protein zeta2-COP // Acyl-CoA thioesterase // Lung seven transmembrane receptor family protein // Conserved gene of unknown function // Hydrolase // Conserved …	0.659160364156358	5.41382882525655e-09
GO:0043229	cellular_component	intracellular organelle	4	146	11044	29494	255	PGSC0003DMP400014047 // PGSC0003DMP400022228 // PGSC0003DMP400027398 // PGSC0003DMP400046987 // PGSC0003DMP400055990 // PGSC0003DMP400009695 // PGSC0003DMP400021624 // PGSC0003DMP400056123 // PGSC0003DMP400000362 // PGSC0003DMP400054413 // PGSC0003DMP400011933 // PGSC0003DMP400044439 // PGSC0003DMP400042639 // PGSC0003DMP400042494 // PGSC0003DMP400047990 // PGSC0003DMP400029561 // PGSC0003DMP4000…	Heme oxygenase 2 // Copper-transporting atpase paa1 // Gene of unknown function // Conserved gene of unknown function // Root border cell-specific protein // GTP binding protein // PRPL11 (PLASTID RIBOSOMAL PROTEIN L11) // Nonclathrin coat protein zeta2-COP // Acyl-CoA thioesterase // Lung seven transmembrane receptor family protein // Conserved gene of unknown function // Hydrolase // Conserved …	0.612629824112842	4.18623034843923e-08
GO:0043231	cellular_component	intracellular membrane-bounded organelle	4	144	10541	29494	255	PGSC0003DMP400014047 // PGSC0003DMP400022228 // PGSC0003DMP400027398 // PGSC0003DMP400046987 // PGSC0003DMP400055990 // PGSC0003DMP400009695 // PGSC0003DMP400021624 // PGSC0003DMP400056123 // PGSC0003DMP400000362 // PGSC0003DMP400054413 // PGSC0003DMP400011933 // PGSC0003DMP400044439 // PGSC0003DMP400042639 // PGSC0003DMP400042494 // PGSC0003DMP400047990 // PGSC0003DMP400029561 // PGSC0003DMP4000…	Heme oxygenase 2 // Copper-transporting atpase paa1 // Gene of unknown function // Conserved gene of unknown function // Root border cell-specific protein // GTP binding protein // PRPL11 (PLASTID RIBOSOMAL PROTEIN L11) // Nonclathrin coat protein zeta2-COP // Acyl-CoA thioesterase // Lung seven transmembrane receptor family protein // Conserved gene of unknown function // Hydrolase // Conserved …	0.659981321144115	5.36711617522588e-09
GO:0044424	cellular_component	intracellular part	3	172	12921	29494	255	PGSC0003DMP400014047 // PGSC0003DMP400022228 // PGSC0003DMP400013664 // PGSC0003DMP400027398 // PGSC0003DMP400046987 // PGSC0003DMP400055990 // PGSC0003DMP400009695 // PGSC0003DMP400021624 // PGSC0003DMP400056123 // PGSC0003DMP400000362 // PGSC0003DMP400054413 // PGSC0003DMP400011933 // PGSC0003DMP400044439 // PGSC0003DMP400042639 // PGSC0003DMP400042494 // PGSC0003DMP400047990 // PGSC0003DMP4000…	Heme oxygenase 2 // Copper-transporting atpase paa1 // Tir-nbs-lrr resistance protein // Gene of unknown function // Conserved gene of unknown function // Root border cell-specific protein // GTP binding protein // PRPL11 (PLASTID RIBOSOMAL PROTEIN L11) // Nonclathrin coat protein zeta2-COP // Acyl-CoA thioesterase // Lung seven transmembrane receptor family protein // Conserved gene of unknown f…	0.622615083559977	1.81601583398408e-11
GO:0044444	cellular_component	cytoplasmic part	4	120	7519	29494	255	PGSC0003DMP400014047 // PGSC0003DMP400022228 // PGSC0003DMP400027398 // PGSC0003DMP400055990 // PGSC0003DMP400009695 // PGSC0003DMP400021624 // PGSC0003DMP400056123 // PGSC0003DMP400000362 // PGSC0003DMP400054413 // PGSC0003DMP400011933 // PGSC0003DMP400044439 // PGSC0003DMP400042639 // PGSC0003DMP400047990 // PGSC0003DMP400029561 // PGSC0003DMP400034927 // PGSC0003DMP400030162 // PGSC0003DMP4000…	Heme oxygenase 2 // Copper-transporting atpase paa1 // Gene of unknown function // Root border cell-specific protein // GTP binding protein // PRPL11 (PLASTID RIBOSOMAL PROTEIN L11) // Nonclathrin coat protein zeta2-COP // Acyl-CoA thioesterase // Lung seven transmembrane receptor family protein // Conserved gene of unknown function // Hydrolase // Conserved gene of unknown function // Abc transp…	0.884345947366176	6.06403269029963e-11
GO:0044464	cellular_component	cell part	2	193	15277	29494	255	PGSC0003DMP400014047 // PGSC0003DMP400022228 // PGSC0003DMP400013664 // PGSC0003DMP400027398 // PGSC0003DMP400046987 // PGSC0003DMP400055990 // PGSC0003DMP400009695 // PGSC0003DMP400021624 // PGSC0003DMP400056123 // PGSC0003DMP400000362 // PGSC0003DMP400054413 // PGSC0003DMP400011933 // PGSC0003DMP400044439 // PGSC0003DMP400042639 // PGSC0003DMP400020595 // PGSC0003DMP400042494 // PGSC0003DMP4000…	Heme oxygenase 2 // Copper-transporting atpase paa1 // Tir-nbs-lrr resistance protein // Gene of unknown function // Conserved gene of unknown function // Root border cell-specific protein // GTP binding protein // PRPL11 (PLASTID RIBOSOMAL PROTEIN L11) // Nonclathrin coat protein zeta2-COP // Acyl-CoA thioesterase // Lung seven transmembrane receptor family protein // Conserved gene of unknown f…	0.547163831619774	3.48722795283914e-12
GO:0006091	biological_process	generation of precursor metabolites and energy	2	23	550	29494	255	PGSC0003DMP400022228 // PGSC0003DMP400042639 // PGSC0003DMP400047990 // PGSC0003DMP400026753 // PGSC0003DMP400026753 // PGSC0003DMP400030162 // PGSC0003DMP400000273 // PGSC0003DMP400031997 // PGSC0003DMP400026927 // PGSC0003DMP400041249 // PGSC0003DMP400044868 // PGSC0003DMP400055295 // PGSC0003DMP400010262 // PGSC0003DMP400000754 // PGSC0003DMP400033051 // PGSC0003DMP400015875 // PGSC0003DMP4000…	Copper-transporting atpase paa1 // Conserved gene of unknown function // Abc transporter // Glyceraldehyde-3-phosphate dehydrogenase // Glyceraldehyde-3-phosphate dehydrogenase // Photosystem II D2 protein // Conserved gene of unknown function // Photosystem II 11 kDa protein // Thioredoxin m(Mitochondrial)-type // EMB2394 (EMBRYO DEFECTIVE 2394) // Stress-enhanced protein 1 // Conserved gene of …	2.27405458546588	2.01023843410312e-07
GO:0009767	biological_process	photosynthetic electron transport chain	4	5	60	29494	255	PGSC0003DMP400022228 // PGSC0003DMP400042639 // PGSC0003DMP400030162 // PGSC0003DMP400044868 // PGSC0003DMP400007506	Copper-transporting atpase paa1 // Conserved gene of unknown function // Photosystem II D2 protein // Stress-enhanced protein 1 // Photosystem Q(B) protein	3.26881793709974	0.0152276784717421
GO:0019684	biological_process	photosynthesis, light reaction	3	19	198	29494	255	PGSC0003DMP400022228 // PGSC0003DMP400042639 // PGSC0003DMP400047990 // PGSC0003DMP400030162 // PGSC0003DMP400000273 // PGSC0003DMP400031997 // PGSC0003DMP400041249 // PGSC0003DMP400044868 // PGSC0003DMP400055295 // PGSC0003DMP400010262 // PGSC0003DMP400000754 // PGSC0003DMP400033051 // PGSC0003DMP400015875 // PGSC0003DMP400053745 // PGSC0003DMP400053745 // PGSC0003DMP400007506 // PGSC0003DMP4000…	Copper-transporting atpase paa1 // Conserved gene of unknown function // Abc transporter // Photosystem II D2 protein // Conserved gene of unknown function // Photosystem II 11 kDa protein // EMB2394 (EMBRYO DEFECTIVE 2394) // Stress-enhanced protein 1 // Conserved gene of unknown function // Conserved gene of unknown function // Signal peptidase I // Conserved gene of unknown function // Glucose…	3.47235133118487	1.27425669435982e-11
GO:0009526	cellular_component	plastid envelope	7	35	610	29494	255	PGSC0003DMP400022228 // PGSC0003DMP400009695 // PGSC0003DMP400021624 // PGSC0003DMP400029561 // PGSC0003DMP400034927 // PGSC0003DMP400000273 // PGSC0003DMP400004525 // PGSC0003DMP400015860 // PGSC0003DMP400015187 // PGSC0003DMP400025580 // PGSC0003DMP400049172 // PGSC0003DMP400026927 // PGSC0003DMP400041249 // PGSC0003DMP400033090 // PGSC0003DMP400025082 // PGSC0003DMP400008110 // PGSC0003DMP4000…	Copper-transporting atpase paa1 // GTP binding protein // PRPL11 (PLASTID RIBOSOMAL PROTEIN L11) // Phytol kinase // Chalcone isomerase // Conserved gene of unknown function // 30S ribosomal protein S17 // ATP-dependent RNA helicase // Prenyltransferase // Rhomboid family protein // Conserved gene of unknown function // Thioredoxin m(Mitochondrial)-type // EMB2394 (EMBRYO DEFECTIVE 2394) // Sodiu…	2.73039802231561	1.61126447948091e-15
GO:0009941	cellular_component	chloroplast envelope	8	35	589	29494	255	PGSC0003DMP400022228 // PGSC0003DMP400009695 // PGSC0003DMP400021624 // PGSC0003DMP400029561 // PGSC0003DMP400034927 // PGSC0003DMP400000273 // PGSC0003DMP400004525 // PGSC0003DMP400015860 // PGSC0003DMP400015187 // PGSC0003DMP400025580 // PGSC0003DMP400049172 // PGSC0003DMP400026927 // PGSC0003DMP400041249 // PGSC0003DMP400033090 // PGSC0003DMP400025082 // PGSC0003DMP400008110 // PGSC0003DMP4000…	Copper-transporting atpase paa1 // GTP binding protein // PRPL11 (PLASTID RIBOSOMAL PROTEIN L11) // Phytol kinase // Chalcone isomerase // Conserved gene of unknown function // 30S ribosomal protein S17 // ATP-dependent RNA helicase // Prenyltransferase // Rhomboid family protein // Conserved gene of unknown function // Thioredoxin m(Mitochondrial)-type // EMB2394 (EMBRYO DEFECTIVE 2394) // Sodiu…	2.7809396309354	6.21397311615029e-16
GO:0031967	cellular_component	organelle envelope	6	35	974	29494	255	PGSC0003DMP400022228 // PGSC0003DMP400009695 // PGSC0003DMP400021624 // PGSC0003DMP400029561 // PGSC0003DMP400034927 // PGSC0003DMP400000273 // PGSC0003DMP400004525 // PGSC0003DMP400015860 // PGSC0003DMP400015187 // PGSC0003DMP400025580 // PGSC0003DMP400049172 // PGSC0003DMP400026927 // PGSC0003DMP400041249 // PGSC0003DMP400033090 // PGSC0003DMP400025082 // PGSC0003DMP400008110 // PGSC0003DMP4000…	Copper-transporting atpase paa1 // GTP binding protein // PRPL11 (PLASTID RIBOSOMAL PROTEIN L11) // Phytol kinase // Chalcone isomerase // Conserved gene of unknown function // 30S ribosomal protein S17 // ATP-dependent RNA helicase // Prenyltransferase // Rhomboid family protein // Conserved gene of unknown function // Thioredoxin m(Mitochondrial)-type // EMB2394 (EMBRYO DEFECTIVE 2394) // Sodiu…	2.05528549268352	7.90674824665377e-10
GO:0031975	cellular_component	envelope	2	35	999	29494	255	PGSC0003DMP400022228 // PGSC0003DMP400009695 // PGSC0003DMP400021624 // PGSC0003DMP400029561 // PGSC0003DMP400034927 // PGSC0003DMP400000273 // PGSC0003DMP400004525 // PGSC0003DMP400015860 // PGSC0003DMP400015187 // PGSC0003DMP400025580 // PGSC0003DMP400049172 // PGSC0003DMP400026927 // PGSC0003DMP400041249 // PGSC0003DMP400033090 // PGSC0003DMP400025082 // PGSC0003DMP400008110 // PGSC0003DMP4000…	Copper-transporting atpase paa1 // GTP binding protein // PRPL11 (PLASTID RIBOSOMAL PROTEIN L11) // Phytol kinase // Chalcone isomerase // Conserved gene of unknown function // 30S ribosomal protein S17 // ATP-dependent RNA helicase // Prenyltransferase // Rhomboid family protein // Conserved gene of unknown function // Thioredoxin m(Mitochondrial)-type // EMB2394 (EMBRYO DEFECTIVE 2394) // Sodiu…	2.01872258697344	1.32358854286635e-09
GO:0044422	cellular_component	organelle part	2	62	3986	29494	255	PGSC0003DMP400022228 // PGSC0003DMP400009695 // PGSC0003DMP400021624 // PGSC0003DMP400056123 // PGSC0003DMP400044439 // PGSC0003DMP400042639 // PGSC0003DMP400047990 // PGSC0003DMP400029561 // PGSC0003DMP400034927 // PGSC0003DMP400030162 // PGSC0003DMP400000273 // PGSC0003DMP400048774 // PGSC0003DMP400055068 // PGSC0003DMP400031997 // PGSC0003DMP400004525 // PGSC0003DMP400015860 // PGSC0003DMP4000…	Copper-transporting atpase paa1 // GTP binding protein // PRPL11 (PLASTID RIBOSOMAL PROTEIN L11) // Nonclathrin coat protein zeta2-COP // Hydrolase // Conserved gene of unknown function // Abc transporter // Phytol kinase // Chalcone isomerase // Photosystem II D2 protein // Conserved gene of unknown function // Metalloendopeptidase // Conserved gene of unknown function // Photosystem II 11 kDa p…	0.847250753368711	0.000410096885934202
GO:0044434	cellular_component	chloroplast part	6	55	1247	29494	255	PGSC0003DMP400022228 // PGSC0003DMP400009695 // PGSC0003DMP400021624 // PGSC0003DMP400044439 // PGSC0003DMP400042639 // PGSC0003DMP400047990 // PGSC0003DMP400029561 // PGSC0003DMP400034927 // PGSC0003DMP400030162 // PGSC0003DMP400000273 // PGSC0003DMP400048774 // PGSC0003DMP400031997 // PGSC0003DMP400004525 // PGSC0003DMP400015860 // PGSC0003DMP400015187 // PGSC0003DMP400025580 // PGSC0003DMP4000…	Copper-transporting atpase paa1 // GTP binding protein // PRPL11 (PLASTID RIBOSOMAL PROTEIN L11) // Hydrolase // Conserved gene of unknown function // Abc transporter // Phytol kinase // Chalcone isomerase // Photosystem II D2 protein // Conserved gene of unknown function // Metalloendopeptidase // Photosystem II 11 kDa protein // 30S ribosomal protein S17 // ATP-dependent RNA helicase // Prenylt…	2.35089440151588	3.6432796656285e-20
GO:0044435	cellular_component	plastid part	6	56	1268	29494	255	PGSC0003DMP400022228 // PGSC0003DMP400009695 // PGSC0003DMP400021624 // PGSC0003DMP400044439 // PGSC0003DMP400042639 // PGSC0003DMP400047990 // PGSC0003DMP400029561 // PGSC0003DMP400034927 // PGSC0003DMP400030162 // PGSC0003DMP400000273 // PGSC0003DMP400048774 // PGSC0003DMP400031997 // PGSC0003DMP400004525 // PGSC0003DMP400015860 // PGSC0003DMP400015187 // PGSC0003DMP400025580 // PGSC0003DMP4000…	Copper-transporting atpase paa1 // GTP binding protein // PRPL11 (PLASTID RIBOSOMAL PROTEIN L11) // Hydrolase // Conserved gene of unknown function // Abc transporter // Phytol kinase // Chalcone isomerase // Photosystem II D2 protein // Conserved gene of unknown function // Metalloendopeptidase // Photosystem II 11 kDa protein // 30S ribosomal protein S17 // ATP-dependent RNA helicase // Prenylt…	2.35279632973909	1.85866219361284e-20
GO:0044446	cellular_component	intracellular organelle part	4	62	3975	29494	255	PGSC0003DMP400022228 // PGSC0003DMP400009695 // PGSC0003DMP400021624 // PGSC0003DMP400056123 // PGSC0003DMP400044439 // PGSC0003DMP400042639 // PGSC0003DMP400047990 // PGSC0003DMP400029561 // PGSC0003DMP400034927 // PGSC0003DMP400030162 // PGSC0003DMP400000273 // PGSC0003DMP400048774 // PGSC0003DMP400055068 // PGSC0003DMP400031997 // PGSC0003DMP400004525 // PGSC0003DMP400015860 // PGSC0003DMP4000…	Copper-transporting atpase paa1 // GTP binding protein // PRPL11 (PLASTID RIBOSOMAL PROTEIN L11) // Nonclathrin coat protein zeta2-COP // Hydrolase // Conserved gene of unknown function // Abc transporter // Phytol kinase // Chalcone isomerase // Photosystem II D2 protein // Conserved gene of unknown function // Metalloendopeptidase // Conserved gene of unknown function // Photosystem II 11 kDa p…	0.851237603148689	0.000384785269401909
GO:0009532	cellular_component	plastid stroma	6	28	628	29494	255	PGSC0003DMP400022228 // PGSC0003DMP400021624 // PGSC0003DMP400044439 // PGSC0003DMP400047990 // PGSC0003DMP400034927 // PGSC0003DMP400004525 // PGSC0003DMP400026927 // PGSC0003DMP400041249 // PGSC0003DMP400036658 // PGSC0003DMP400049585 // PGSC0003DMP400032980 // PGSC0003DMP400031303 // PGSC0003DMP400049086 // PGSC0003DMP400015875 // PGSC0003DMP400053745 // PGSC0003DMP400053745 // PGSC0003DMP4000…	Copper-transporting atpase paa1 // PRPL11 (PLASTID RIBOSOMAL PROTEIN L11) // Hydrolase // Abc transporter // Chalcone isomerase // 30S ribosomal protein S17 // Thioredoxin m(Mitochondrial)-type // EMB2394 (EMBRYO DEFECTIVE 2394) // CbbY protein // DnaJ protein // Sulfate adenylyltransferase // Superoxide dismutase // Thioredoxin peroxidase // Glucose-1-phosphate adenylyltransferase // ATP-depende…	2.36651461098687	1.03706170763755e-09
GO:0009570	cellular_component	chloroplast stroma	7	27	611	29494	255	PGSC0003DMP400022228 // PGSC0003DMP400021624 // PGSC0003DMP400044439 // PGSC0003DMP400047990 // PGSC0003DMP400034927 // PGSC0003DMP400004525 // PGSC0003DMP400026927 // PGSC0003DMP400041249 // PGSC0003DMP400036658 // PGSC0003DMP400049585 // PGSC0003DMP400032980 // PGSC0003DMP400031303 // PGSC0003DMP400049086 // PGSC0003DMP400015875 // PGSC0003DMP400053745 // PGSC0003DMP400053745 // PGSC0003DMP4000…	Copper-transporting atpase paa1 // PRPL11 (PLASTID RIBOSOMAL PROTEIN L11) // Hydrolase // Abc transporter // Chalcone isomerase // 30S ribosomal protein S17 // Thioredoxin m(Mitochondrial)-type // EMB2394 (EMBRYO DEFECTIVE 2394) // CbbY protein // DnaJ protein // Sulfate adenylyltransferase // Superoxide dismutase // Thioredoxin peroxidase // Glucose-1-phosphate adenylyltransferase // ATP-depende…	2.35363937016563	2.81779386443514e-09
GO:0050789	biological_process	regulation of biological process	1	68	4578	29494	255	PGSC0003DMP400013664 // PGSC0003DMP400042639 // PGSC0003DMP400042494 // PGSC0003DMP400047990 // PGSC0003DMP400017113 // PGSC0003DMP400031997 // PGSC0003DMP400056215 // PGSC0003DMP400028008 // PGSC0003DMP400025580 // PGSC0003DMP400028010 // PGSC0003DMP400028010 // PGSC0003DMP400044922 // PGSC0003DMP400026927 // PGSC0003DMP400044868 // PGSC0003DMP400021076 // PGSC0003DMP400043846 // PGSC0003DMP4000…	Tir-nbs-lrr resistance protein // Conserved gene of unknown function // Eukaryotic translation initiation factor 5A-5 // Abc transporter // Bacterial spot disease resistance protein 4 // Photosystem II 11 kDa protein // MAPKK // Ethylene response factor 4 // Rhomboid family protein // Pti4 // Pti4 // Serine/threonine-protein kinase SAPK10 // Thioredoxin m(Mitochondrial)-type // Stress-enhanced pr…	0.780741531515546	0.000551292539659732
GO:0050794	biological_process	regulation of cellular process	2	60	4185	29494	255	PGSC0003DMP400013664 // PGSC0003DMP400042639 // PGSC0003DMP400042494 // PGSC0003DMP400047990 // PGSC0003DMP400017113 // PGSC0003DMP400031997 // PGSC0003DMP400056215 // PGSC0003DMP400028008 // PGSC0003DMP400025580 // PGSC0003DMP400028010 // PGSC0003DMP400028010 // PGSC0003DMP400044922 // PGSC0003DMP400026927 // PGSC0003DMP400021076 // PGSC0003DMP400043846 // PGSC0003DMP400038057 // PGSC0003DMP4000…	Tir-nbs-lrr resistance protein // Conserved gene of unknown function // Eukaryotic translation initiation factor 5A-5 // Abc transporter // Bacterial spot disease resistance protein 4 // Photosystem II 11 kDa protein // MAPKK // Ethylene response factor 4 // Rhomboid family protein // Pti4 // Pti4 // Serine/threonine-protein kinase SAPK10 // Thioredoxin m(Mitochondrial)-type // NAC domain protein…	0.729659125991706	0.00476317471515454
GO:0050896	biological_process	response to stimulus	1	69	5714	29494	255	PGSC0003DMP400013664 // PGSC0003DMP400020595 // PGSC0003DMP400042494 // PGSC0003DMP400017113 // PGSC0003DMP400055335 // PGSC0003DMP400056215 // PGSC0003DMP400028008 // PGSC0003DMP400028010 // PGSC0003DMP400028010 // PGSC0003DMP400044922 // PGSC0003DMP400052039 // PGSC0003DMP400026927 // PGSC0003DMP400047646 // PGSC0003DMP400044868 // PGSC0003DMP400046912 // PGSC0003DMP400043846 // PGSC0003DMP4000…	Tir-nbs-lrr resistance protein // Germin // Eukaryotic translation initiation factor 5A-5 // Bacterial spot disease resistance protein 4 // Conserved gene of unknown function // MAPKK // Ethylene response factor 4 // Pti4 // Pti4 // Serine/threonine-protein kinase SAPK10 // Ornithine aminotransferase // Thioredoxin m(Mitochondrial)-type // BTB-POZ and MATH domain protein // Stress-enhanced protei…	0.482019573662691	0.0947630393317898
GO:0065007	biological_process	biological regulation	1	75	5127	29494	255	PGSC0003DMP400013664 // PGSC0003DMP400042639 // PGSC0003DMP400042494 // PGSC0003DMP400047990 // PGSC0003DMP400017113 // PGSC0003DMP400031997 // PGSC0003DMP400056215 // PGSC0003DMP400028008 // PGSC0003DMP400025580 // PGSC0003DMP400028010 // PGSC0003DMP400028010 // PGSC0003DMP400044922 // PGSC0003DMP400026927 // PGSC0003DMP400044868 // PGSC0003DMP400021076 // PGSC0003DMP400043846 // PGSC0003DMP4000…	Tir-nbs-lrr resistance protein // Conserved gene of unknown function // Eukaryotic translation initiation factor 5A-5 // Abc transporter // Bacterial spot disease resistance protein 4 // Photosystem II 11 kDa protein // MAPKK // Ethylene response factor 4 // Rhomboid family protein // Pti4 // Pti4 // Serine/threonine-protein kinase SAPK10 // Thioredoxin m(Mitochondrial)-type // Stress-enhanced pr…	0.758699945919479	0.000287153906562684
GO:0010467	biological_process	gene expression	1	35	1916	29494	255	PGSC0003DMP400027398 // PGSC0003DMP400021624 // PGSC0003DMP400042494 // PGSC0003DMP400047990 // PGSC0003DMP400000273 // PGSC0003DMP400031997 // PGSC0003DMP400004525 // PGSC0003DMP400015860 // PGSC0003DMP400020274 // PGSC0003DMP400052004 // PGSC0003DMP400041249 // PGSC0003DMP400044868 // PGSC0003DMP400054447 // PGSC0003DMP400025082 // PGSC0003DMP400055295 // PGSC0003DMP400043078 // PGSC0003DMP4000…	Gene of unknown function // PRPL11 (PLASTID RIBOSOMAL PROTEIN L11) // Eukaryotic translation initiation factor 5A-5 // Abc transporter // Conserved gene of unknown function // Photosystem II 11 kDa protein // 30S ribosomal protein S17 // ATP-dependent RNA helicase // DNA-directed RNA polymerase // Peptide chain release factor // EMB2394 (EMBRYO DEFECTIVE 2394) // Stress-enhanced protein 1 // Thum…	1.07918160902968	0.00302895817306895
GO:0006996	biological_process	organelle organization	2	31	1271	29494	255	PGSC0003DMP400009695 // PGSC0003DMP400042639 // PGSC0003DMP400047990 // PGSC0003DMP400000273 // PGSC0003DMP400048774 // PGSC0003DMP400031997 // PGSC0003DMP400004525 // PGSC0003DMP400041249 // PGSC0003DMP400044868 // PGSC0003DMP400054447 // PGSC0003DMP400055295 // PGSC0003DMP400000754 // PGSC0003DMP400015875 // PGSC0003DMP400053745 // PGSC0003DMP400053745 // PGSC0003DMP400040592 // PGSC0003DMP4000…	GTP binding protein // Conserved gene of unknown function // Abc transporter // Conserved gene of unknown function // Metalloendopeptidase // Photosystem II 11 kDa protein // 30S ribosomal protein S17 // EMB2394 (EMBRYO DEFECTIVE 2394) // Stress-enhanced protein 1 // Thump domain protein // Conserved gene of unknown function // Signal peptidase I // Glucose-1-phosphate adenylyltransferase // ATP-…	1.49622843320281	5.16924570426417e-05
GO:0009657	biological_process	plastid organization	2	24	248	29494	255	PGSC0003DMP400009695 // PGSC0003DMP400042639 // PGSC0003DMP400047990 // PGSC0003DMP400000273 // PGSC0003DMP400048774 // PGSC0003DMP400031997 // PGSC0003DMP400004525 // PGSC0003DMP400041249 // PGSC0003DMP400044868 // PGSC0003DMP400055295 // PGSC0003DMP400000754 // PGSC0003DMP400015875 // PGSC0003DMP400053745 // PGSC0003DMP400053745 // PGSC0003DMP400020127 // PGSC0003DMP400027526 // PGSC0003DMP4000…	GTP binding protein // Conserved gene of unknown function // Abc transporter // Conserved gene of unknown function // Metalloendopeptidase // Photosystem II 11 kDa protein // 30S ribosomal protein S17 // EMB2394 (EMBRYO DEFECTIVE 2394) // Stress-enhanced protein 1 // Conserved gene of unknown function // Signal peptidase I // Glucose-1-phosphate adenylyltransferase // ATP-dependent Clp protease p…	3.48454662815517	4.45247971887984e-15
GO:0009658	biological_process	chloroplast organization	2	14	162	29494	255	PGSC0003DMP400009695 // PGSC0003DMP400042639 // PGSC0003DMP400047990 // PGSC0003DMP400055295 // PGSC0003DMP400000754 // PGSC0003DMP400015875 // PGSC0003DMP400053745 // PGSC0003DMP400053745 // PGSC0003DMP400016388 // PGSC0003DMP400000759 // PGSC0003DMP400002610 // PGSC0003DMP400002610 // PGSC0003DMP400041550 // PGSC0003DMP400041550	GTP binding protein // Conserved gene of unknown function // Abc transporter // Conserved gene of unknown function // Signal peptidase I // Glucose-1-phosphate adenylyltransferase // ATP-dependent Clp protease proteolytic subunit // ATP-dependent Clp protease proteolytic subunit // LrgB-like family protein // Mrp protein // Heat shock protein // Heat shock protein // Serine endopeptidase degp2 //…	3.32128535699387	6.52317349165832e-08
GO:0016043	biological_process	cellular component organization	2	37	2164	29494	255	PGSC0003DMP400009695 // PGSC0003DMP400011933 // PGSC0003DMP400042639 // PGSC0003DMP400047990 // PGSC0003DMP400000273 // PGSC0003DMP400048774 // PGSC0003DMP400031997 // PGSC0003DMP400004525 // PGSC0003DMP400052004 // PGSC0003DMP400041249 // PGSC0003DMP400044868 // PGSC0003DMP400054447 // PGSC0003DMP400055295 // PGSC0003DMP400010262 // PGSC0003DMP400000754 // PGSC0003DMP400033051 // PGSC0003DMP4000…	GTP binding protein // Conserved gene of unknown function // Conserved gene of unknown function // Abc transporter // Conserved gene of unknown function // Metalloendopeptidase // Photosystem II 11 kDa protein // 30S ribosomal protein S17 // Peptide chain release factor // EMB2394 (EMBRYO DEFECTIVE 2394) // Stress-enhanced protein 1 // Thump domain protein // Conserved gene of unknown function //…	0.983749019623028	0.00580800405608315
GO:0071840	biological_process	cellular component organization or biogenesis	1	42	2387	29494	255	PGSC0003DMP400009695 // PGSC0003DMP400011933 // PGSC0003DMP400042639 // PGSC0003DMP400047990 // PGSC0003DMP400000273 // PGSC0003DMP400048774 // PGSC0003DMP400031997 // PGSC0003DMP400004525 // PGSC0003DMP400052004 // PGSC0003DMP400041249 // PGSC0003DMP400044868 // PGSC0003DMP400054447 // PGSC0003DMP400025082 // PGSC0003DMP400055295 // PGSC0003DMP400043078 // PGSC0003DMP400010262 // PGSC0003DMP4000…	GTP binding protein // Conserved gene of unknown function // Conserved gene of unknown function // Abc transporter // Conserved gene of unknown function // Metalloendopeptidase // Photosystem II 11 kDa protein // 30S ribosomal protein S17 // Peptide chain release factor // EMB2394 (EMBRYO DEFECTIVE 2394) // Stress-enhanced protein 1 // Thump domain protein // S-adenosyl-L-methionine Mg-protoporph…	1.02511500951788	0.00115381499679366
GO:0031969	cellular_component	chloroplast membrane	11	9	184	29494	255	PGSC0003DMP400009695 // PGSC0003DMP400029561 // PGSC0003DMP400000273 // PGSC0003DMP400025580 // PGSC0003DMP400008110 // PGSC0003DMP400011991 // PGSC0003DMP400011991 // PGSC0003DMP400044867 // PGSC0003DMP400016388	GTP binding protein // Phytol kinase // Conserved gene of unknown function // Rhomboid family protein // Conserved gene of unknown function // Conserved gene of unknown function // Conserved gene of unknown function // Tic21 // LrgB-like family protein	2.50014348320619	0.00396954164224571
GO:0042170	cellular_component	plastid membrane	9	9	192	29494	255	PGSC0003DMP400009695 // PGSC0003DMP400029561 // PGSC0003DMP400000273 // PGSC0003DMP400025580 // PGSC0003DMP400008110 // PGSC0003DMP400011991 // PGSC0003DMP400011991 // PGSC0003DMP400044867 // PGSC0003DMP400016388	GTP binding protein // Phytol kinase // Conserved gene of unknown function // Rhomboid family protein // Conserved gene of unknown function // Conserved gene of unknown function // Conserved gene of unknown function // Tic21 // LrgB-like family protein	2.43874293854205	0.00522600812777007
GO:0006732	biological_process	coenzyme metabolic process	2	13	408	29494	255	PGSC0003DMP400000362 // PGSC0003DMP400042639 // PGSC0003DMP400026753 // PGSC0003DMP400026753 // PGSC0003DMP400000273 // PGSC0003DMP400015187 // PGSC0003DMP400041249 // PGSC0003DMP400044868 // PGSC0003DMP400055295 // PGSC0003DMP400015875 // PGSC0003DMP400000759 // PGSC0003DMP400031622 // PGSC0003DMP400031620	Acyl-CoA thioesterase // Conserved gene of unknown function // Glyceraldehyde-3-phosphate dehydrogenase // Glyceraldehyde-3-phosphate dehydrogenase // Conserved gene of unknown function // Prenyltransferase // EMB2394 (EMBRYO DEFECTIVE 2394) // Stress-enhanced protein 1 // Conserved gene of unknown function // Glucose-1-phosphate adenylyltransferase // Mrp protein // "ATPANK2 (PANTOTHENATE KINASE…	1.88179481399049	0.00656436049725634
GO:0006790	biological_process	sulfur compound metabolic process	2	9	280	29494	255	PGSC0003DMP400000362 // PGSC0003DMP400047990 // PGSC0003DMP400048774 // PGSC0003DMP400056215 // PGSC0003DMP400032980 // PGSC0003DMP400000754 // PGSC0003DMP400051930 // PGSC0003DMP400000759 // PGSC0003DMP400036514	Acyl-CoA thioesterase // Abc transporter // Metalloendopeptidase // MAPKK // Sulfate adenylyltransferase // Signal peptidase I // UV-induced protein uvi31 // Mrp protein // Cytochrome P450	1.89442242231824	0.0512715184320187
GO:0006461	biological_process	protein complex assembly	5	12	411	29494	255	PGSC0003DMP400011933 // PGSC0003DMP400047990 // PGSC0003DMP400000273 // PGSC0003DMP400031997 // PGSC0003DMP400041249 // PGSC0003DMP400044868 // PGSC0003DMP400010262 // PGSC0003DMP400000754 // PGSC0003DMP400033051 // PGSC0003DMP400053745 // PGSC0003DMP400053745 // PGSC0003DMP400020127	Conserved gene of unknown function // Abc transporter // Conserved gene of unknown function // Photosystem II 11 kDa protein // EMB2394 (EMBRYO DEFECTIVE 2394) // Stress-enhanced protein 1 // Conserved gene of unknown function // Signal peptidase I // Conserved gene of unknown function // ATP-dependent Clp protease proteolytic subunit // ATP-dependent Clp protease proteolytic subunit // Conserved…	1.75574835486037	0.0216723116354064
GO:0022607	biological_process	cellular component assembly	3	15	627	29494	255	PGSC0003DMP400011933 // PGSC0003DMP400047990 // PGSC0003DMP400000273 // PGSC0003DMP400048774 // PGSC0003DMP400031997 // PGSC0003DMP400041249 // PGSC0003DMP400044868 // PGSC0003DMP400010262 // PGSC0003DMP400000754 // PGSC0003DMP400033051 // PGSC0003DMP400053745 // PGSC0003DMP400053745 // PGSC0003DMP400020127 // PGSC0003DMP400051930 // PGSC0003DMP400000759	Conserved gene of unknown function // Abc transporter // Conserved gene of unknown function // Metalloendopeptidase // Photosystem II 11 kDa protein // EMB2394 (EMBRYO DEFECTIVE 2394) // Stress-enhanced protein 1 // Conserved gene of unknown function // Signal peptidase I // Conserved gene of unknown function // ATP-dependent Clp protease proteolytic subunit // ATP-dependent Clp protease proteoly…	1.46834940062737	0.0298820305859951
GO:0034622	biological_process	cellular macromolecular complex assembly	3	12	418	29494	255	PGSC0003DMP400011933 // PGSC0003DMP400047990 // PGSC0003DMP400000273 // PGSC0003DMP400031997 // PGSC0003DMP400041249 // PGSC0003DMP400044868 // PGSC0003DMP400010262 // PGSC0003DMP400000754 // PGSC0003DMP400033051 // PGSC0003DMP400053745 // PGSC0003DMP400053745 // PGSC0003DMP400020127	Conserved gene of unknown function // Abc transporter // Conserved gene of unknown function // Photosystem II 11 kDa protein // EMB2394 (EMBRYO DEFECTIVE 2394) // Stress-enhanced protein 1 // Conserved gene of unknown function // Signal peptidase I // Conserved gene of unknown function // ATP-dependent Clp protease proteolytic subunit // ATP-dependent Clp protease proteolytic subunit // Conserved…	1.73138380646117	0.0240333631222255
GO:0043623	biological_process	cellular protein complex assembly	6	12	260	29494	255	PGSC0003DMP400011933 // PGSC0003DMP400047990 // PGSC0003DMP400000273 // PGSC0003DMP400031997 // PGSC0003DMP400041249 // PGSC0003DMP400044868 // PGSC0003DMP400010262 // PGSC0003DMP400000754 // PGSC0003DMP400033051 // PGSC0003DMP400053745 // PGSC0003DMP400053745 // PGSC0003DMP400020127	Conserved gene of unknown function // Abc transporter // Conserved gene of unknown function // Photosystem II 11 kDa protein // EMB2394 (EMBRYO DEFECTIVE 2394) // Stress-enhanced protein 1 // Conserved gene of unknown function // Signal peptidase I // Conserved gene of unknown function // ATP-dependent Clp protease proteolytic subunit // ATP-dependent Clp protease proteolytic subunit // Conserved…	2.4163751255136	0.000545976682984859
GO:0043933	biological_process	macromolecular complex subunit organization	2	17	747	29494	255	PGSC0003DMP400011933 // PGSC0003DMP400047990 // PGSC0003DMP400000273 // PGSC0003DMP400031997 // PGSC0003DMP400052004 // PGSC0003DMP400041249 // PGSC0003DMP400044868 // PGSC0003DMP400010262 // PGSC0003DMP400000754 // PGSC0003DMP400033051 // PGSC0003DMP400053745 // PGSC0003DMP400053745 // PGSC0003DMP400040592 // PGSC0003DMP400013112 // PGSC0003DMP400020127 // PGSC0003DMP400015725 // PGSC0003DMP4000…	Conserved gene of unknown function // Abc transporter // Conserved gene of unknown function // Photosystem II 11 kDa protein // Peptide chain release factor // EMB2394 (EMBRYO DEFECTIVE 2394) // Stress-enhanced protein 1 // Conserved gene of unknown function // Signal peptidase I // Conserved gene of unknown function // ATP-dependent Clp protease proteolytic subunit // ATP-dependent Clp protease …	1.396278846282	0.023806263331916
GO:0044085	biological_process	cellular component biogenesis	1	22	943	29494	255	PGSC0003DMP400011933 // PGSC0003DMP400047990 // PGSC0003DMP400000273 // PGSC0003DMP400048774 // PGSC0003DMP400031997 // PGSC0003DMP400041249 // PGSC0003DMP400044868 // PGSC0003DMP400025082 // PGSC0003DMP400043078 // PGSC0003DMP400010262 // PGSC0003DMP400000754 // PGSC0003DMP400033051 // PGSC0003DMP400015875 // PGSC0003DMP400053745 // PGSC0003DMP400053745 // PGSC0003DMP400010835 // PGSC0003DMP4000…	Conserved gene of unknown function // Abc transporter // Conserved gene of unknown function // Metalloendopeptidase // Photosystem II 11 kDa protein // EMB2394 (EMBRYO DEFECTIVE 2394) // Stress-enhanced protein 1 // S-adenosyl-L-methionine Mg-protoporphyrin IX methyltranserase // Shwachman-Bodian-Diamond syndrome protein // Conserved gene of unknown function // Signal peptidase I // Conserved gen…	1.43209809578309	0.00340436999960168
GO:0065003	biological_process	macromolecular complex assembly	3	12	454	29494	255	PGSC0003DMP400011933 // PGSC0003DMP400047990 // PGSC0003DMP400000273 // PGSC0003DMP400031997 // PGSC0003DMP400041249 // PGSC0003DMP400044868 // PGSC0003DMP400010262 // PGSC0003DMP400000754 // PGSC0003DMP400033051 // PGSC0003DMP400053745 // PGSC0003DMP400053745 // PGSC0003DMP400020127	Conserved gene of unknown function // Abc transporter // Conserved gene of unknown function // Photosystem II 11 kDa protein // EMB2394 (EMBRYO DEFECTIVE 2394) // Stress-enhanced protein 1 // Conserved gene of unknown function // Signal peptidase I // Conserved gene of unknown function // ATP-dependent Clp protease proteolytic subunit // ATP-dependent Clp protease proteolytic subunit // Conserved…	1.61219445125113	0.043029801687373
GO:0070271	biological_process	protein complex biogenesis	1	12	412	29494	255	PGSC0003DMP400011933 // PGSC0003DMP400047990 // PGSC0003DMP400000273 // PGSC0003DMP400031997 // PGSC0003DMP400041249 // PGSC0003DMP400044868 // PGSC0003DMP400010262 // PGSC0003DMP400000754 // PGSC0003DMP400033051 // PGSC0003DMP400053745 // PGSC0003DMP400053745 // PGSC0003DMP400020127	Conserved gene of unknown function // Abc transporter // Conserved gene of unknown function // Photosystem II 11 kDa protein // EMB2394 (EMBRYO DEFECTIVE 2394) // Stress-enhanced protein 1 // Conserved gene of unknown function // Signal peptidase I // Conserved gene of unknown function // ATP-dependent Clp protease proteolytic subunit // ATP-dependent Clp protease proteolytic subunit // Conserved…	1.75224241135883	0.0220159324867411
GO:0071822	biological_process	protein complex subunit organization	2	13	436	29494	255	PGSC0003DMP400011933 // PGSC0003DMP400047990 // PGSC0003DMP400000273 // PGSC0003DMP400031997 // PGSC0003DMP400052004 // PGSC0003DMP400041249 // PGSC0003DMP400044868 // PGSC0003DMP400010262 // PGSC0003DMP400000754 // PGSC0003DMP400033051 // PGSC0003DMP400053745 // PGSC0003DMP400053745 // PGSC0003DMP400020127	Conserved gene of unknown function // Abc transporter // Conserved gene of unknown function // Photosystem II 11 kDa protein // Peptide chain release factor // EMB2394 (EMBRYO DEFECTIVE 2394) // Stress-enhanced protein 1 // Conserved gene of unknown function // Signal peptidase I // Conserved gene of unknown function // ATP-dependent Clp protease proteolytic subunit // ATP-dependent Clp protease …	1.78603583118506	0.011433625119505
GO:0009579	cellular_component	thylakoid	3	27	555	29494	255	PGSC0003DMP400011933 // PGSC0003DMP400042639 // PGSC0003DMP400030162 // PGSC0003DMP400000273 // PGSC0003DMP400048774 // PGSC0003DMP400031997 // PGSC0003DMP400004525 // PGSC0003DMP400015187 // PGSC0003DMP400026927 // PGSC0003DMP400044868 // PGSC0003DMP400025082 // PGSC0003DMP400060292 // PGSC0003DMP400055295 // PGSC0003DMP400022275 // PGSC0003DMP400016842 // PGSC0003DMP400016842 // PGSC0003DMP4000…	Conserved gene of unknown function // Conserved gene of unknown function // Photosystem II D2 protein // Conserved gene of unknown function // Metalloendopeptidase // Photosystem II 11 kDa protein // 30S ribosomal protein S17 // Prenyltransferase // Thioredoxin m(Mitochondrial)-type // Stress-enhanced protein 1 // S-adenosyl-L-methionine Mg-protoporphyrin IX methyltranserase // Saccharopine dehyd…	2.49232397874689	4.09599788996597e-10
GO:0034357	cellular_component	photosynthetic membrane	6	18	407	29494	255	PGSC0003DMP400011933 // PGSC0003DMP400042639 // PGSC0003DMP400030162 // PGSC0003DMP400048774 // PGSC0003DMP400031997 // PGSC0003DMP400015187 // PGSC0003DMP400026927 // PGSC0003DMP400044868 // PGSC0003DMP400025082 // PGSC0003DMP400055295 // PGSC0003DMP400022275 // PGSC0003DMP400000754 // PGSC0003DMP400053745 // PGSC0003DMP400053745 // PGSC0003DMP400007506 // PGSC0003DMP400020602 // PGSC0003DMP4000…	Conserved gene of unknown function // Conserved gene of unknown function // Photosystem II D2 protein // Metalloendopeptidase // Photosystem II 11 kDa protein // Prenyltransferase // Thioredoxin m(Mitochondrial)-type // Stress-enhanced protein 1 // S-adenosyl-L-methionine Mg-protoporphyrin IX methyltranserase // Conserved gene of unknown function // Chaperone protein DNAj // Signal peptidase I //…	2.35482045499696	5.42885457746414e-06
GO:0042651	cellular_component	thylakoid membrane	6	18	394	29494	255	PGSC0003DMP400011933 // PGSC0003DMP400042639 // PGSC0003DMP400030162 // PGSC0003DMP400048774 // PGSC0003DMP400031997 // PGSC0003DMP400015187 // PGSC0003DMP400026927 // PGSC0003DMP400044868 // PGSC0003DMP400025082 // PGSC0003DMP400055295 // PGSC0003DMP400022275 // PGSC0003DMP400000754 // PGSC0003DMP400053745 // PGSC0003DMP400053745 // PGSC0003DMP400007506 // PGSC0003DMP400020602 // PGSC0003DMP4000…	Conserved gene of unknown function // Conserved gene of unknown function // Photosystem II D2 protein // Metalloendopeptidase // Photosystem II 11 kDa protein // Prenyltransferase // Thioredoxin m(Mitochondrial)-type // Stress-enhanced protein 1 // S-adenosyl-L-methionine Mg-protoporphyrin IX methyltranserase // Conserved gene of unknown function // Chaperone protein DNAj // Signal peptidase I //…	2.40165361980683	3.37151341277674e-06
GO:0044436	cellular_component	thylakoid part	4	18	442	29494	255	PGSC0003DMP400011933 // PGSC0003DMP400042639 // PGSC0003DMP400030162 // PGSC0003DMP400048774 // PGSC0003DMP400031997 // PGSC0003DMP400015187 // PGSC0003DMP400026927 // PGSC0003DMP400044868 // PGSC0003DMP400025082 // PGSC0003DMP400055295 // PGSC0003DMP400022275 // PGSC0003DMP400000754 // PGSC0003DMP400053745 // PGSC0003DMP400053745 // PGSC0003DMP400007506 // PGSC0003DMP400020602 // PGSC0003DMP4000…	Conserved gene of unknown function // Conserved gene of unknown function // Photosystem II D2 protein // Metalloendopeptidase // Photosystem II 11 kDa protein // Prenyltransferase // Thioredoxin m(Mitochondrial)-type // Stress-enhanced protein 1 // S-adenosyl-L-methionine Mg-protoporphyrin IX methyltranserase // Conserved gene of unknown function // Chaperone protein DNAj // Signal peptidase I //…	2.23580287987177	1.74415996129868e-05
GO:0006098	biological_process	pentose-phosphate shunt	11	7	117	29494	255	PGSC0003DMP400042639 // PGSC0003DMP400000273 // PGSC0003DMP400041249 // PGSC0003DMP400044868 // PGSC0003DMP400055295 // PGSC0003DMP400015875 // PGSC0003DMP400000759	Conserved gene of unknown function // Conserved gene of unknown function // EMB2394 (EMBRYO DEFECTIVE 2394) // Stress-enhanced protein 1 // Conserved gene of unknown function // Glucose-1-phosphate adenylyltransferase // Mrp protein	2.79077064029509	0.00751382756471965
GO:0006733	biological_process	oxidoreduction coenzyme metabolic process	2	9	254	29494	255	PGSC0003DMP400042639 // PGSC0003DMP400026753 // PGSC0003DMP400026753 // PGSC0003DMP400000273 // PGSC0003DMP400041249 // PGSC0003DMP400044868 // PGSC0003DMP400055295 // PGSC0003DMP400015875 // PGSC0003DMP400000759	Conserved gene of unknown function // Glyceraldehyde-3-phosphate dehydrogenase // Glyceraldehyde-3-phosphate dehydrogenase // Conserved gene of unknown function // EMB2394 (EMBRYO DEFECTIVE 2394) // Stress-enhanced protein 1 // Conserved gene of unknown function // Glucose-1-phosphate adenylyltransferase // Mrp protein	2.03502075249104	0.0291887598603604
GO:0006739	biological_process	NADP metabolic process	10	7	123	29494	255	PGSC0003DMP400042639 // PGSC0003DMP400000273 // PGSC0003DMP400041249 // PGSC0003DMP400044868 // PGSC0003DMP400055295 // PGSC0003DMP400015875 // PGSC0003DMP400000759	Conserved gene of unknown function // Conserved gene of unknown function // EMB2394 (EMBRYO DEFECTIVE 2394) // Stress-enhanced protein 1 // Conserved gene of unknown function // Glucose-1-phosphate adenylyltransferase // Mrp protein	2.71862085453926	0.00963880820033041
GO:0019362	biological_process	pyridine nucleotide metabolic process	10	9	240	29494	255	PGSC0003DMP400042639 // PGSC0003DMP400026753 // PGSC0003DMP400026753 // PGSC0003DMP400000273 // PGSC0003DMP400041249 // PGSC0003DMP400044868 // PGSC0003DMP400055295 // PGSC0003DMP400015875 // PGSC0003DMP400000759	Conserved gene of unknown function // Glyceraldehyde-3-phosphate dehydrogenase // Glyceraldehyde-3-phosphate dehydrogenase // Conserved gene of unknown function // EMB2394 (EMBRYO DEFECTIVE 2394) // Stress-enhanced protein 1 // Conserved gene of unknown function // Glucose-1-phosphate adenylyltransferase // Mrp protein	2.11681484365469	0.0212333710089043
GO:0046496	biological_process	nicotinamide nucleotide metabolic process	10	9	238	29494	255	PGSC0003DMP400042639 // PGSC0003DMP400026753 // PGSC0003DMP400026753 // PGSC0003DMP400000273 // PGSC0003DMP400041249 // PGSC0003DMP400044868 // PGSC0003DMP400055295 // PGSC0003DMP400015875 // PGSC0003DMP400000759	Conserved gene of unknown function // Glyceraldehyde-3-phosphate dehydrogenase // Glyceraldehyde-3-phosphate dehydrogenase // Conserved gene of unknown function // EMB2394 (EMBRYO DEFECTIVE 2394) // Stress-enhanced protein 1 // Conserved gene of unknown function // Glucose-1-phosphate adenylyltransferase // Mrp protein	2.12888767595526	0.0202606337965483
GO:0051156	biological_process	glucose 6-phosphate metabolic process	4	7	121	29494	255	PGSC0003DMP400042639 // PGSC0003DMP400000273 // PGSC0003DMP400041249 // PGSC0003DMP400044868 // PGSC0003DMP400055295 // PGSC0003DMP400015875 // PGSC0003DMP400000759	Conserved gene of unknown function // Conserved gene of unknown function // EMB2394 (EMBRYO DEFECTIVE 2394) // Stress-enhanced protein 1 // Conserved gene of unknown function // Glucose-1-phosphate adenylyltransferase // Mrp protein	2.7422721226039	0.009029182643749
GO:0072524	biological_process	pyridine-containing compound metabolic process	5	9	248	29494	255	PGSC0003DMP400042639 // PGSC0003DMP400026753 // PGSC0003DMP400026753 // PGSC0003DMP400000273 // PGSC0003DMP400041249 // PGSC0003DMP400044868 // PGSC0003DMP400055295 // PGSC0003DMP400015875 // PGSC0003DMP400000759	Conserved gene of unknown function // Glyceraldehyde-3-phosphate dehydrogenase // Glyceraldehyde-3-phosphate dehydrogenase // Conserved gene of unknown function // EMB2394 (EMBRYO DEFECTIVE 2394) // Stress-enhanced protein 1 // Conserved gene of unknown function // Glucose-1-phosphate adenylyltransferase // Mrp protein	2.06950912887633	0.0252509072659558
GO:0006779	biological_process	porphyrin-containing compound biosynthetic process	10	6	92	29494	255	PGSC0003DMP400042639 // PGSC0003DMP400000273 // PGSC0003DMP400044868 // PGSC0003DMP400025082 // PGSC0003DMP400055295 // PGSC0003DMP400000759	Conserved gene of unknown function // Conserved gene of unknown function // Stress-enhanced protein 1 // S-adenosyl-L-methionine Mg-protoporphyrin IX methyltranserase // Conserved gene of unknown function // Mrp protein	2.91518098248504	0.013821960315928
GO:0015994	biological_process	chlorophyll metabolic process	5	7	118	29494	255	PGSC0003DMP400042639 // PGSC0003DMP400000273 // PGSC0003DMP400019590 // PGSC0003DMP400044868 // PGSC0003DMP400025082 // PGSC0003DMP400055295 // PGSC0003DMP400000759	Conserved gene of unknown function // Conserved gene of unknown function // Zinc finger family protein // Stress-enhanced protein 1 // S-adenosyl-L-methionine Mg-protoporphyrin IX methyltranserase // Conserved gene of unknown function // Mrp protein	2.77849231051666	0.00776619195895242
GO:0015995	biological_process	chlorophyll biosynthetic process	14	6	75	29494	255	PGSC0003DMP400042639 // PGSC0003DMP400000273 // PGSC0003DMP400044868 // PGSC0003DMP400025082 // PGSC0003DMP400055295 // PGSC0003DMP400000759	Conserved gene of unknown function // Conserved gene of unknown function // Stress-enhanced protein 1 // S-adenosyl-L-methionine Mg-protoporphyrin IX methyltranserase // Conserved gene of unknown function // Mrp protein	3.20992424804617	0.00522600812777007
GO:0046148	biological_process	pigment biosynthetic process	2	7	179	29494	255	PGSC0003DMP400042639 // PGSC0003DMP400000273 // PGSC0003DMP400015187 // PGSC0003DMP400044868 // PGSC0003DMP400025082 // PGSC0003DMP400055295 // PGSC0003DMP400000759	Conserved gene of unknown function // Conserved gene of unknown function // Prenyltransferase // Stress-enhanced protein 1 // S-adenosyl-L-methionine Mg-protoporphyrin IX methyltranserase // Conserved gene of unknown function // Mrp protein	2.17731958261424	0.0616749395582412
GO:0006355	biological_process	regulation of transcription, DNA-templated	7	35	2184	29494	255	PGSC0003DMP400042639 // PGSC0003DMP400047990 // PGSC0003DMP400028008 // PGSC0003DMP400028010 // PGSC0003DMP400028010 // PGSC0003DMP400021076 // PGSC0003DMP400043846 // PGSC0003DMP400001547 // PGSC0003DMP400014306 // PGSC0003DMP400043078 // PGSC0003DMP400000754 // PGSC0003DMP400053745 // PGSC0003DMP400053745 // PGSC0003DMP400016291 // PGSC0003DMP400040592 // PGSC0003DMP400013112 // PGSC0003DMP4000…	Conserved gene of unknown function // Abc transporter // Ethylene response factor 4 // Pti4 // Pti4 // NAC domain protein // Basic helix-loop-helix family protein // RAV transcription factor // Transcription initiation factor IIB-2 // Shwachman-Bodian-Diamond syndrome protein // Signal peptidase I // ATP-dependent Clp protease proteolytic subunit // ATP-dependent Clp protease proteolytic subunit …	0.890306313846008	0.0239006488754793
GO:0009889	biological_process	regulation of biosynthetic process	2	37	2372	29494	255	PGSC0003DMP400042639 // PGSC0003DMP400042494 // PGSC0003DMP400047990 // PGSC0003DMP400028008 // PGSC0003DMP400028010 // PGSC0003DMP400028010 // PGSC0003DMP400021076 // PGSC0003DMP400043846 // PGSC0003DMP400001547 // PGSC0003DMP400014306 // PGSC0003DMP400043078 // PGSC0003DMP400000754 // PGSC0003DMP400053745 // PGSC0003DMP400053745 // PGSC0003DMP400016291 // PGSC0003DMP400040592 // PGSC0003DMP4000…	Conserved gene of unknown function // Eukaryotic translation initiation factor 5A-5 // Abc transporter // Ethylene response factor 4 // Pti4 // Pti4 // NAC domain protein // Basic helix-loop-helix family protein // RAV transcription factor // Transcription initiation factor IIB-2 // Shwachman-Bodian-Diamond syndrome protein // Signal peptidase I // ATP-dependent Clp protease proteolytic subunit /…	0.85134550890384	0.0257879874379841
GO:0009891	biological_process	positive regulation of biosynthetic process	3	9	229	29494	255	PGSC0003DMP400042639 // PGSC0003DMP400042494 // PGSC0003DMP400047990 // PGSC0003DMP400000754 // PGSC0003DMP400053745 // PGSC0003DMP400053745 // PGSC0003DMP400008844 // PGSC0003DMP400028208 // PGSC0003DMP400015725	Conserved gene of unknown function // Eukaryotic translation initiation factor 5A-5 // Abc transporter // Signal peptidase I // ATP-dependent Clp protease proteolytic subunit // ATP-dependent Clp protease proteolytic subunit // Receptor protein kinase // Homeodomain protein Hfi22 // UDP-N-acetylglucosamine--peptide N-acetylglucosaminyltransferase SPINDLY	2.18450165116626	0.0161178770664686
GO:0009893	biological_process	positive regulation of metabolic process	3	12	299	29494	255	PGSC0003DMP400042639 // PGSC0003DMP400042494 // PGSC0003DMP400047990 // PGSC0003DMP400056215 // PGSC0003DMP400000754 // PGSC0003DMP400035386 // PGSC0003DMP400053745 // PGSC0003DMP400053745 // PGSC0003DMP400008844 // PGSC0003DMP400030781 // PGSC0003DMP400028208 // PGSC0003DMP400015725	Conserved gene of unknown function // Eukaryotic translation initiation factor 5A-5 // Abc transporter // MAPKK // Signal peptidase I // Integrin-linked protein kinase // ATP-dependent Clp protease proteolytic subunit // ATP-dependent Clp protease proteolytic subunit // Receptor protein kinase // Serine/threonine protein kinase // Homeodomain protein Hfi22 // UDP-N-acetylglucosamine--peptide N-ac…	2.21474126434395	0.00175078504922441
GO:0010468	biological_process	regulation of gene expression	2	38	2390	29494	255	PGSC0003DMP400042639 // PGSC0003DMP400042494 // PGSC0003DMP400047990 // PGSC0003DMP400028008 // PGSC0003DMP400028010 // PGSC0003DMP400028010 // PGSC0003DMP400021076 // PGSC0003DMP400043846 // PGSC0003DMP400001547 // PGSC0003DMP400014306 // PGSC0003DMP400043078 // PGSC0003DMP400000754 // PGSC0003DMP400053745 // PGSC0003DMP400053745 // PGSC0003DMP400016291 // PGSC0003DMP400040592 // PGSC0003DMP4000…	Conserved gene of unknown function // Eukaryotic translation initiation factor 5A-5 // Abc transporter // Ethylene response factor 4 // Pti4 // Pti4 // NAC domain protein // Basic helix-loop-helix family protein // RAV transcription factor // Transcription initiation factor IIB-2 // Shwachman-Bodian-Diamond syndrome protein // Signal peptidase I // ATP-dependent Clp protease proteolytic subunit /…	0.878913048396368	0.0169138850779051
GO:0010556	biological_process	regulation of macromolecule biosynthetic process	3	36	2312	29494	255	PGSC0003DMP400042639 // PGSC0003DMP400042494 // PGSC0003DMP400047990 // PGSC0003DMP400028008 // PGSC0003DMP400028010 // PGSC0003DMP400028010 // PGSC0003DMP400021076 // PGSC0003DMP400043846 // PGSC0003DMP400001547 // PGSC0003DMP400014306 // PGSC0003DMP400043078 // PGSC0003DMP400000754 // PGSC0003DMP400053745 // PGSC0003DMP400053745 // PGSC0003DMP400016291 // PGSC0003DMP400040592 // PGSC0003DMP4000…	Conserved gene of unknown function // Eukaryotic translation initiation factor 5A-5 // Abc transporter // Ethylene response factor 4 // Pti4 // Pti4 // NAC domain protein // Basic helix-loop-helix family protein // RAV transcription factor // Transcription initiation factor IIB-2 // Shwachman-Bodian-Diamond syndrome protein // Signal peptidase I // ATP-dependent Clp protease proteolytic subunit /…	0.848779756762527	0.0310289842465029
GO:0010557	biological_process	positive regulation of macromolecule biosynthetic process	5	8	216	29494	255	PGSC0003DMP400042639 // PGSC0003DMP400042494 // PGSC0003DMP400047990 // PGSC0003DMP400000754 // PGSC0003DMP400053745 // PGSC0003DMP400053745 // PGSC0003DMP400028208 // PGSC0003DMP400015725	Conserved gene of unknown function // Eukaryotic translation initiation factor 5A-5 // Abc transporter // Signal peptidase I // ATP-dependent Clp protease proteolytic subunit // ATP-dependent Clp protease proteolytic subunit // Homeodomain protein Hfi22 // UDP-N-acetylglucosamine--peptide N-acetylglucosaminyltransferase SPINDLY	2.09889293565743	0.041461488759633
GO:0010604	biological_process	positive regulation of macromolecule metabolic process	3	11	279	29494	255	PGSC0003DMP400042639 // PGSC0003DMP400042494 // PGSC0003DMP400047990 // PGSC0003DMP400056215 // PGSC0003DMP400000754 // PGSC0003DMP400035386 // PGSC0003DMP400053745 // PGSC0003DMP400053745 // PGSC0003DMP400030781 // PGSC0003DMP400028208 // PGSC0003DMP400015725	Conserved gene of unknown function // Eukaryotic translation initiation factor 5A-5 // Abc transporter // MAPKK // Signal peptidase I // Integrin-linked protein kinase // ATP-dependent Clp protease proteolytic subunit // ATP-dependent Clp protease proteolytic subunit // Serine/threonine protein kinase // Homeodomain protein Hfi22 // UDP-N-acetylglucosamine--peptide N-acetylglucosaminyltransferase…	2.189090744629	0.00397687084748598
GO:0010628	biological_process	positive regulation of gene expression	3	8	217	29494	255	PGSC0003DMP400042639 // PGSC0003DMP400042494 // PGSC0003DMP400047990 // PGSC0003DMP400000754 // PGSC0003DMP400053745 // PGSC0003DMP400053745 // PGSC0003DMP400028208 // PGSC0003DMP400015725	Conserved gene of unknown function // Eukaryotic translation initiation factor 5A-5 // Abc transporter // Signal peptidase I // ATP-dependent Clp protease proteolytic subunit // ATP-dependent Clp protease proteolytic subunit // Homeodomain protein Hfi22 // UDP-N-acetylglucosamine--peptide N-acetylglucosaminyltransferase SPINDLY	2.09222920537641	0.0425117519651619
GO:0019219	biological_process	regulation of nucleobase-containing compound metabolic process	4	35	2257	29494	255	PGSC0003DMP400042639 // PGSC0003DMP400047990 // PGSC0003DMP400028008 // PGSC0003DMP400028010 // PGSC0003DMP400028010 // PGSC0003DMP400021076 // PGSC0003DMP400043846 // PGSC0003DMP400001547 // PGSC0003DMP400014306 // PGSC0003DMP400043078 // PGSC0003DMP400000754 // PGSC0003DMP400053745 // PGSC0003DMP400053745 // PGSC0003DMP400016291 // PGSC0003DMP400040592 // PGSC0003DMP400013112 // PGSC0003DMP4000…	Conserved gene of unknown function // Abc transporter // Ethylene response factor 4 // Pti4 // Pti4 // NAC domain protein // Basic helix-loop-helix family protein // RAV transcription factor // Transcription initiation factor IIB-2 // Shwachman-Bodian-Diamond syndrome protein // Signal peptidase I // ATP-dependent Clp protease proteolytic subunit // ATP-dependent Clp protease proteolytic subunit …	0.842872751574024	0.0384636573669087
GO:0019222	biological_process	regulation of metabolic process	2	47	2746	29494	255	PGSC0003DMP400042639 // PGSC0003DMP400042494 // PGSC0003DMP400047990 // PGSC0003DMP400031997 // PGSC0003DMP400056215 // PGSC0003DMP400028008 // PGSC0003DMP400025580 // PGSC0003DMP400028010 // PGSC0003DMP400028010 // PGSC0003DMP400026927 // PGSC0003DMP400021076 // PGSC0003DMP400043846 // PGSC0003DMP400001547 // PGSC0003DMP400014306 // PGSC0003DMP400055295 // PGSC0003DMP400043078 // PGSC0003DMP4000…	Conserved gene of unknown function // Eukaryotic translation initiation factor 5A-5 // Abc transporter // Photosystem II 11 kDa protein // MAPKK // Ethylene response factor 4 // Rhomboid family protein // Pti4 // Pti4 // Thioredoxin m(Mitochondrial)-type // NAC domain protein // Basic helix-loop-helix family protein // RAV transcription factor // Transcription initiation factor IIB-2 // Conserved…	0.98525337935143	0.000688204419786078
GO:0031323	biological_process	regulation of cellular metabolic process	3	42	2613	29494	255	PGSC0003DMP400042639 // PGSC0003DMP400042494 // PGSC0003DMP400047990 // PGSC0003DMP400031997 // PGSC0003DMP400056215 // PGSC0003DMP400028008 // PGSC0003DMP400025580 // PGSC0003DMP400028010 // PGSC0003DMP400028010 // PGSC0003DMP400021076 // PGSC0003DMP400043846 // PGSC0003DMP400001547 // PGSC0003DMP400014306 // PGSC0003DMP400055295 // PGSC0003DMP400043078 // PGSC0003DMP400000754 // PGSC0003DMP4000…	Conserved gene of unknown function // Eukaryotic translation initiation factor 5A-5 // Abc transporter // Photosystem II 11 kDa protein // MAPKK // Ethylene response factor 4 // Rhomboid family protein // Pti4 // Pti4 // NAC domain protein // Basic helix-loop-helix family protein // RAV transcription factor // Transcription initiation factor IIB-2 // Conserved gene of unknown function // Shwachma…	0.894606451279633	0.00696592478674812
GO:0031325	biological_process	positive regulation of cellular metabolic process	5	11	281	29494	255	PGSC0003DMP400042639 // PGSC0003DMP400042494 // PGSC0003DMP400047990 // PGSC0003DMP400056215 // PGSC0003DMP400000754 // PGSC0003DMP400035386 // PGSC0003DMP400053745 // PGSC0003DMP400053745 // PGSC0003DMP400030781 // PGSC0003DMP400028208 // PGSC0003DMP400015725	Conserved gene of unknown function // Eukaryotic translation initiation factor 5A-5 // Abc transporter // MAPKK // Signal peptidase I // Integrin-linked protein kinase // ATP-dependent Clp protease proteolytic subunit // ATP-dependent Clp protease proteolytic subunit // Serine/threonine protein kinase // Homeodomain protein Hfi22 // UDP-N-acetylglucosamine--peptide N-acetylglucosaminyltransferase…	2.17878573623727	0.00416976688126872
GO:0031326	biological_process	regulation of cellular biosynthetic process	3	36	2352	29494	255	PGSC0003DMP400042639 // PGSC0003DMP400042494 // PGSC0003DMP400047990 // PGSC0003DMP400028008 // PGSC0003DMP400028010 // PGSC0003DMP400028010 // PGSC0003DMP400021076 // PGSC0003DMP400043846 // PGSC0003DMP400001547 // PGSC0003DMP400014306 // PGSC0003DMP400043078 // PGSC0003DMP400000754 // PGSC0003DMP400053745 // PGSC0003DMP400053745 // PGSC0003DMP400016291 // PGSC0003DMP400040592 // PGSC0003DMP4000…	Conserved gene of unknown function // Eukaryotic translation initiation factor 5A-5 // Abc transporter // Ethylene response factor 4 // Pti4 // Pti4 // NAC domain protein // Basic helix-loop-helix family protein // RAV transcription factor // Transcription initiation factor IIB-2 // Shwachman-Bodian-Diamond syndrome protein // Signal peptidase I // ATP-dependent Clp protease proteolytic subunit /…	0.824033094426841	0.0398753208713749
GO:0031328	biological_process	positive regulation of cellular biosynthetic process	7	8	220	29494	255	PGSC0003DMP400042639 // PGSC0003DMP400042494 // PGSC0003DMP400047990 // PGSC0003DMP400000754 // PGSC0003DMP400053745 // PGSC0003DMP400053745 // PGSC0003DMP400028208 // PGSC0003DMP400015725	Conserved gene of unknown function // Eukaryotic translation initiation factor 5A-5 // Abc transporter // Signal peptidase I // ATP-dependent Clp protease proteolytic subunit // ATP-dependent Clp protease proteolytic subunit // Homeodomain protein Hfi22 // UDP-N-acetylglucosamine--peptide N-acetylglucosaminyltransferase SPINDLY	2.07242072429623	0.0457844481633067
GO:0045893	biological_process	positive regulation of transcription, DNA-templated	13	7	196	29494	255	PGSC0003DMP400042639 // PGSC0003DMP400047990 // PGSC0003DMP400000754 // PGSC0003DMP400053745 // PGSC0003DMP400053745 // PGSC0003DMP400028208 // PGSC0003DMP400015725	Conserved gene of unknown function // Abc transporter // Signal peptidase I // ATP-dependent Clp protease proteolytic subunit // ATP-dependent Clp protease proteolytic subunit // Homeodomain protein Hfi22 // UDP-N-acetylglucosamine--peptide N-acetylglucosaminyltransferase SPINDLY	2.04642551576329	0.0926765705670139
GO:0048518	biological_process	positive regulation of biological process	2	18	539	29494	255	PGSC0003DMP400042639 // PGSC0003DMP400042494 // PGSC0003DMP400047990 // PGSC0003DMP400056215 // PGSC0003DMP400038057 // PGSC0003DMP400000754 // PGSC0003DMP400035386 // PGSC0003DMP400053745 // PGSC0003DMP400053745 // PGSC0003DMP400002371 // PGSC0003DMP400008844 // PGSC0003DMP400056257 // PGSC0003DMP400056257 // PGSC0003DMP400056257 // PGSC0003DMP400030781 // PGSC0003DMP400028208 // PGSC0003DMP4000…	Conserved gene of unknown function // Eukaryotic translation initiation factor 5A-5 // Abc transporter // MAPKK // GID1-like gibberellin receptor // Signal peptidase I // Integrin-linked protein kinase // ATP-dependent Clp protease proteolytic subunit // ATP-dependent Clp protease proteolytic subunit // ATCUL3/ATCUL3A/CUL3/CUL3A // Receptor protein kinase // Jasmonic acid-amino acid-conjugating e…	1.9495639765107	0.000263549985343487
GO:0048522	biological_process	positive regulation of cellular process	3	13	425	29494	255	PGSC0003DMP400042639 // PGSC0003DMP400042494 // PGSC0003DMP400047990 // PGSC0003DMP400056215 // PGSC0003DMP400038057 // PGSC0003DMP400000754 // PGSC0003DMP400035386 // PGSC0003DMP400053745 // PGSC0003DMP400053745 // PGSC0003DMP400030781 // PGSC0003DMP400028208 // PGSC0003DMP400015725 // PGSC0003DMP400050189	Conserved gene of unknown function // Eukaryotic translation initiation factor 5A-5 // Abc transporter // MAPKK // GID1-like gibberellin receptor // Signal peptidase I // Integrin-linked protein kinase // ATP-dependent Clp protease proteolytic subunit // ATP-dependent Clp protease proteolytic subunit // Serine/threonine protein kinase // Homeodomain protein Hfi22 // UDP-N-acetylglucosamine--pepti…	1.82290112493692	0.00928101078782568
GO:0051171	biological_process	regulation of nitrogen compound metabolic process	2	36	2372	29494	255	PGSC0003DMP400042639 // PGSC0003DMP400042494 // PGSC0003DMP400047990 // PGSC0003DMP400028008 // PGSC0003DMP400028010 // PGSC0003DMP400028010 // PGSC0003DMP400021076 // PGSC0003DMP400043846 // PGSC0003DMP400001547 // PGSC0003DMP400014306 // PGSC0003DMP400043078 // PGSC0003DMP400000754 // PGSC0003DMP400053745 // PGSC0003DMP400053745 // PGSC0003DMP400016291 // PGSC0003DMP400040592 // PGSC0003DMP4000…	Conserved gene of unknown function // Eukaryotic translation initiation factor 5A-5 // Abc transporter // Ethylene response factor 4 // Pti4 // Pti4 // NAC domain protein // Basic helix-loop-helix family protein // RAV transcription factor // Transcription initiation factor IIB-2 // Shwachman-Bodian-Diamond syndrome protein // Signal peptidase I // ATP-dependent Clp protease proteolytic subunit /…	0.811817144717202	0.045551334036026
GO:0051173	biological_process	positive regulation of nitrogen compound metabolic process	4	8	222	29494	255	PGSC0003DMP400042639 // PGSC0003DMP400042494 // PGSC0003DMP400047990 // PGSC0003DMP400000754 // PGSC0003DMP400053745 // PGSC0003DMP400053745 // PGSC0003DMP400028208 // PGSC0003DMP400015725	Conserved gene of unknown function // Eukaryotic translation initiation factor 5A-5 // Abc transporter // Signal peptidase I // ATP-dependent Clp protease proteolytic subunit // ATP-dependent Clp protease proteolytic subunit // Homeodomain protein Hfi22 // UDP-N-acetylglucosamine--peptide N-acetylglucosaminyltransferase SPINDLY	2.05936457147079	0.0480703163954308
GO:0051252	biological_process	regulation of RNA metabolic process	5	35	2194	29494	255	PGSC0003DMP400042639 // PGSC0003DMP400047990 // PGSC0003DMP400028008 // PGSC0003DMP400028010 // PGSC0003DMP400028010 // PGSC0003DMP400021076 // PGSC0003DMP400043846 // PGSC0003DMP400001547 // PGSC0003DMP400014306 // PGSC0003DMP400043078 // PGSC0003DMP400000754 // PGSC0003DMP400053745 // PGSC0003DMP400053745 // PGSC0003DMP400016291 // PGSC0003DMP400040592 // PGSC0003DMP400013112 // PGSC0003DMP4000…	Conserved gene of unknown function // Abc transporter // Ethylene response factor 4 // Pti4 // Pti4 // NAC domain protein // Basic helix-loop-helix family protein // RAV transcription factor // Transcription initiation factor IIB-2 // Shwachman-Bodian-Diamond syndrome protein // Signal peptidase I // ATP-dependent Clp protease proteolytic subunit // ATP-dependent Clp protease proteolytic subunit …	0.883715644362667	0.0253974014281849
GO:0051254	biological_process	positive regulation of RNA metabolic process	7	7	196	29494	255	PGSC0003DMP400042639 // PGSC0003DMP400047990 // PGSC0003DMP400000754 // PGSC0003DMP400053745 // PGSC0003DMP400053745 // PGSC0003DMP400028208 // PGSC0003DMP400015725	Conserved gene of unknown function // Abc transporter // Signal peptidase I // ATP-dependent Clp protease proteolytic subunit // ATP-dependent Clp protease proteolytic subunit // Homeodomain protein Hfi22 // UDP-N-acetylglucosamine--peptide N-acetylglucosaminyltransferase SPINDLY	2.04642551576329	0.0926765705670139
GO:0060255	biological_process	regulation of macromolecule metabolic process	2	43	2615	29494	255	PGSC0003DMP400042639 // PGSC0003DMP400042494 // PGSC0003DMP400047990 // PGSC0003DMP400031997 // PGSC0003DMP400056215 // PGSC0003DMP400028008 // PGSC0003DMP400028010 // PGSC0003DMP400028010 // PGSC0003DMP400021076 // PGSC0003DMP400043846 // PGSC0003DMP400001547 // PGSC0003DMP400014306 // PGSC0003DMP400055295 // PGSC0003DMP400043078 // PGSC0003DMP400000754 // PGSC0003DMP400035386 // PGSC0003DMP4000…	Conserved gene of unknown function // Eukaryotic translation initiation factor 5A-5 // Abc transporter // Photosystem II 11 kDa protein // MAPKK // Ethylene response factor 4 // Pti4 // Pti4 // NAC domain protein // Basic helix-loop-helix family protein // RAV transcription factor // Transcription initiation factor IIB-2 // Conserved gene of unknown function // Shwachman-Bodian-Diamond syndrome p…	0.927449961388688	0.00376609102381644
GO:0080090	biological_process	regulation of primary metabolic process	2	44	2580	29494	255	PGSC0003DMP400042639 // PGSC0003DMP400042494 // PGSC0003DMP400047990 // PGSC0003DMP400031997 // PGSC0003DMP400056215 // PGSC0003DMP400028008 // PGSC0003DMP400025580 // PGSC0003DMP400028010 // PGSC0003DMP400028010 // PGSC0003DMP400026927 // PGSC0003DMP400021076 // PGSC0003DMP400043846 // PGSC0003DMP400001547 // PGSC0003DMP400014306 // PGSC0003DMP400055295 // PGSC0003DMP400043078 // PGSC0003DMP4000…	Conserved gene of unknown function // Eukaryotic translation initiation factor 5A-5 // Abc transporter // Photosystem II 11 kDa protein // MAPKK // Ethylene response factor 4 // Rhomboid family protein // Pti4 // Pti4 // Thioredoxin m(Mitochondrial)-type // NAC domain protein // Basic helix-loop-helix family protein // RAV transcription factor // Transcription initiation factor IIB-2 // Conserved…	0.980056706147575	0.00142279633367999
GO:1902680	biological_process	positive regulation of RNA biosynthetic process	10	7	196	29494	255	PGSC0003DMP400042639 // PGSC0003DMP400047990 // PGSC0003DMP400000754 // PGSC0003DMP400053745 // PGSC0003DMP400053745 // PGSC0003DMP400028208 // PGSC0003DMP400015725	Conserved gene of unknown function // Abc transporter // Signal peptidase I // ATP-dependent Clp protease proteolytic subunit // ATP-dependent Clp protease proteolytic subunit // Homeodomain protein Hfi22 // UDP-N-acetylglucosamine--peptide N-acetylglucosaminyltransferase SPINDLY	2.04642551576329	0.0926765705670139
GO:1903506	biological_process	regulation of nucleic acid-templated transcription	7	35	2184	29494	255	PGSC0003DMP400042639 // PGSC0003DMP400047990 // PGSC0003DMP400028008 // PGSC0003DMP400028010 // PGSC0003DMP400028010 // PGSC0003DMP400021076 // PGSC0003DMP400043846 // PGSC0003DMP400001547 // PGSC0003DMP400014306 // PGSC0003DMP400043078 // PGSC0003DMP400000754 // PGSC0003DMP400053745 // PGSC0003DMP400053745 // PGSC0003DMP400016291 // PGSC0003DMP400040592 // PGSC0003DMP400013112 // PGSC0003DMP4000…	Conserved gene of unknown function // Abc transporter // Ethylene response factor 4 // Pti4 // Pti4 // NAC domain protein // Basic helix-loop-helix family protein // RAV transcription factor // Transcription initiation factor IIB-2 // Shwachman-Bodian-Diamond syndrome protein // Signal peptidase I // ATP-dependent Clp protease proteolytic subunit // ATP-dependent Clp protease proteolytic subunit …	0.890306313846008	0.0239006488754793
GO:1903508	biological_process	positive regulation of nucleic acid-templated transcription	11	7	196	29494	255	PGSC0003DMP400042639 // PGSC0003DMP400047990 // PGSC0003DMP400000754 // PGSC0003DMP400053745 // PGSC0003DMP400053745 // PGSC0003DMP400028208 // PGSC0003DMP400015725	Conserved gene of unknown function // Abc transporter // Signal peptidase I // ATP-dependent Clp protease proteolytic subunit // ATP-dependent Clp protease proteolytic subunit // Homeodomain protein Hfi22 // UDP-N-acetylglucosamine--peptide N-acetylglucosaminyltransferase SPINDLY	2.04642551576329	0.0926765705670139
GO:2000112	biological_process	regulation of cellular macromolecule biosynthetic process	4	36	2312	29494	255	PGSC0003DMP400042639 // PGSC0003DMP400042494 // PGSC0003DMP400047990 // PGSC0003DMP400028008 // PGSC0003DMP400028010 // PGSC0003DMP400028010 // PGSC0003DMP400021076 // PGSC0003DMP400043846 // PGSC0003DMP400001547 // PGSC0003DMP400014306 // PGSC0003DMP400043078 // PGSC0003DMP400000754 // PGSC0003DMP400053745 // PGSC0003DMP400053745 // PGSC0003DMP400016291 // PGSC0003DMP400040592 // PGSC0003DMP4000…	Conserved gene of unknown function // Eukaryotic translation initiation factor 5A-5 // Abc transporter // Ethylene response factor 4 // Pti4 // Pti4 // NAC domain protein // Basic helix-loop-helix family protein // RAV transcription factor // Transcription initiation factor IIB-2 // Shwachman-Bodian-Diamond syndrome protein // Signal peptidase I // ATP-dependent Clp protease proteolytic subunit /…	0.848779756762527	0.0310289842465029
GO:2001141	biological_process	regulation of RNA biosynthetic process	7	35	2184	29494	255	PGSC0003DMP400042639 // PGSC0003DMP400047990 // PGSC0003DMP400028008 // PGSC0003DMP400028010 // PGSC0003DMP400028010 // PGSC0003DMP400021076 // PGSC0003DMP400043846 // PGSC0003DMP400001547 // PGSC0003DMP400014306 // PGSC0003DMP400043078 // PGSC0003DMP400000754 // PGSC0003DMP400053745 // PGSC0003DMP400053745 // PGSC0003DMP400016291 // PGSC0003DMP400040592 // PGSC0003DMP400013112 // PGSC0003DMP4000…	Conserved gene of unknown function // Abc transporter // Ethylene response factor 4 // Pti4 // Pti4 // NAC domain protein // Basic helix-loop-helix family protein // RAV transcription factor // Transcription initiation factor IIB-2 // Shwachman-Bodian-Diamond syndrome protein // Signal peptidase I // ATP-dependent Clp protease proteolytic subunit // ATP-dependent Clp protease proteolytic subunit …	0.890306313846008	0.0239006488754793
GO:0009534	cellular_component	chloroplast thylakoid	8	23	458	29494	255	PGSC0003DMP400042639 // PGSC0003DMP400030162 // PGSC0003DMP400000273 // PGSC0003DMP400048774 // PGSC0003DMP400031997 // PGSC0003DMP400004525 // PGSC0003DMP400015187 // PGSC0003DMP400026927 // PGSC0003DMP400044868 // PGSC0003DMP400025082 // PGSC0003DMP400060292 // PGSC0003DMP400055295 // PGSC0003DMP400022275 // PGSC0003DMP400016842 // PGSC0003DMP400016842 // PGSC0003DMP400033223 // PGSC0003DMP4000…	Conserved gene of unknown function // Photosystem II D2 protein // Conserved gene of unknown function // Metalloendopeptidase // Photosystem II 11 kDa protein // 30S ribosomal protein S17 // Prenyltransferase // Thioredoxin m(Mitochondrial)-type // Stress-enhanced protein 1 // S-adenosyl-L-methionine Mg-protoporphyrin IX methyltranserase // Saccharopine dehydrogenase family protein // Conserved g…	2.53813860578096	7.53935157997687e-09
GO:0009535	cellular_component	chloroplast thylakoid membrane	10	17	368	29494	255	PGSC0003DMP400042639 // PGSC0003DMP400030162 // PGSC0003DMP400048774 // PGSC0003DMP400031997 // PGSC0003DMP400015187 // PGSC0003DMP400026927 // PGSC0003DMP400044868 // PGSC0003DMP400025082 // PGSC0003DMP400055295 // PGSC0003DMP400022275 // PGSC0003DMP400000754 // PGSC0003DMP400053745 // PGSC0003DMP400053745 // PGSC0003DMP400007506 // PGSC0003DMP400020602 // PGSC0003DMP400041550 // PGSC0003DMP4000…	Conserved gene of unknown function // Photosystem II D2 protein // Metalloendopeptidase // Photosystem II 11 kDa protein // Prenyltransferase // Thioredoxin m(Mitochondrial)-type // Stress-enhanced protein 1 // S-adenosyl-L-methionine Mg-protoporphyrin IX methyltranserase // Conserved gene of unknown function // Chaperone protein DNAj // Signal peptidase I // ATP-dependent Clp protease proteolyti…	2.41768132301422	6.92523635376039e-06
GO:0031976	cellular_component	plastid thylakoid	7	23	458	29494	255	PGSC0003DMP400042639 // PGSC0003DMP400030162 // PGSC0003DMP400000273 // PGSC0003DMP400048774 // PGSC0003DMP400031997 // PGSC0003DMP400004525 // PGSC0003DMP400015187 // PGSC0003DMP400026927 // PGSC0003DMP400044868 // PGSC0003DMP400025082 // PGSC0003DMP400060292 // PGSC0003DMP400055295 // PGSC0003DMP400022275 // PGSC0003DMP400016842 // PGSC0003DMP400016842 // PGSC0003DMP400033223 // PGSC0003DMP4000…	Conserved gene of unknown function // Photosystem II D2 protein // Conserved gene of unknown function // Metalloendopeptidase // Photosystem II 11 kDa protein // 30S ribosomal protein S17 // Prenyltransferase // Thioredoxin m(Mitochondrial)-type // Stress-enhanced protein 1 // S-adenosyl-L-methionine Mg-protoporphyrin IX methyltranserase // Saccharopine dehydrogenase family protein // Conserved g…	2.53813860578096	7.53935157997687e-09
GO:0031984	cellular_component	organelle subcompartment	5	23	710	29494	255	PGSC0003DMP400042639 // PGSC0003DMP400030162 // PGSC0003DMP400000273 // PGSC0003DMP400048774 // PGSC0003DMP400031997 // PGSC0003DMP400004525 // PGSC0003DMP400015187 // PGSC0003DMP400026927 // PGSC0003DMP400044868 // PGSC0003DMP400025082 // PGSC0003DMP400060292 // PGSC0003DMP400055295 // PGSC0003DMP400022275 // PGSC0003DMP400016842 // PGSC0003DMP400016842 // PGSC0003DMP400033223 // PGSC0003DMP4000…	Conserved gene of unknown function // Photosystem II D2 protein // Conserved gene of unknown function // Metalloendopeptidase // Photosystem II 11 kDa protein // 30S ribosomal protein S17 // Prenyltransferase // Thioredoxin m(Mitochondrial)-type // Stress-enhanced protein 1 // S-adenosyl-L-methionine Mg-protoporphyrin IX methyltranserase // Saccharopine dehydrogenase family protein // Conserved g…	1.90566717948586	1.74415996129868e-05
GO:0055035	cellular_component	plastid thylakoid membrane	8	17	368	29494	255	PGSC0003DMP400042639 // PGSC0003DMP400030162 // PGSC0003DMP400048774 // PGSC0003DMP400031997 // PGSC0003DMP400015187 // PGSC0003DMP400026927 // PGSC0003DMP400044868 // PGSC0003DMP400025082 // PGSC0003DMP400055295 // PGSC0003DMP400022275 // PGSC0003DMP400000754 // PGSC0003DMP400053745 // PGSC0003DMP400053745 // PGSC0003DMP400007506 // PGSC0003DMP400020602 // PGSC0003DMP400041550 // PGSC0003DMP4000…	Conserved gene of unknown function // Photosystem II D2 protein // Metalloendopeptidase // Photosystem II 11 kDa protein // Prenyltransferase // Thioredoxin m(Mitochondrial)-type // Stress-enhanced protein 1 // S-adenosyl-L-methionine Mg-protoporphyrin IX methyltranserase // Conserved gene of unknown function // Chaperone protein DNAj // Signal peptidase I // ATP-dependent Clp protease proteolyti…	2.41768132301422	6.92523635376039e-06
GO:0009611	biological_process	response to wounding	1	7	189	29494	255	PGSC0003DMP400042494 // PGSC0003DMP400056215 // PGSC0003DMP400044868 // PGSC0003DMP400032734 // PGSC0003DMP400056257 // PGSC0003DMP400056257 // PGSC0003DMP400056257	Eukaryotic translation initiation factor 5A-5 // MAPKK // Stress-enhanced protein 1 // LEDI-5c protein // Jasmonic acid-amino acid-conjugating enzyme // Jasmonic acid-amino acid-conjugating enzyme // Jasmonic acid-amino acid-conjugating enzyme	2.09889293565742	0.0795928565033568
GO:0042221	biological_process	response to chemical	1	41	2442	29494	255	PGSC0003DMP400042494 // PGSC0003DMP400056215 // PGSC0003DMP400028008 // PGSC0003DMP400028010 // PGSC0003DMP400028010 // PGSC0003DMP400044922 // PGSC0003DMP400047646 // PGSC0003DMP400044868 // PGSC0003DMP400006405 // PGSC0003DMP400019485 // PGSC0003DMP400001547 // PGSC0003DMP400007290 // PGSC0003DMP400032734 // PGSC0003DMP400032980 // PGSC0003DMP400000754 // PGSC0003DMP400007506 // PGSC0003DMP4000…	Eukaryotic translation initiation factor 5A-5 // MAPKK // Ethylene response factor 4 // Pti4 // Pti4 // Serine/threonine-protein kinase SAPK10 // BTB-POZ and MATH domain protein // Stress-enhanced protein 1 // Aquaporin // Abscisic acid receptor PYL4 // RAV transcription factor // D-aminoacyl-tRNA deacylase // LEDI-5c protein // Sulfate adenylyltransferase // Signal peptidase I // Photosystem Q(B…	0.957484957451574	0.00373195167660646
GO:0009605	biological_process	response to external stimulus	1	22	1170	29494	255	PGSC0003DMP400042494 // PGSC0003DMP400056215 // PGSC0003DMP400044922 // PGSC0003DMP400052039 // PGSC0003DMP400047646 // PGSC0003DMP400000754 // PGSC0003DMP400049086 // PGSC0003DMP400008844 // PGSC0003DMP400014071 // PGSC0003DMP400056257 // PGSC0003DMP400056257 // PGSC0003DMP400056257 // PGSC0003DMP400025674 // PGSC0003DMP400050189 // PGSC0003DMP400054567 // PGSC0003DMP400036514 // PGSC0003DMP4000…	Eukaryotic translation initiation factor 5A-5 // MAPKK // Serine/threonine-protein kinase SAPK10 // Ornithine aminotransferase // BTB-POZ and MATH domain protein // Signal peptidase I // Thioredoxin peroxidase // Receptor protein kinase // Cysteine protease // Jasmonic acid-amino acid-conjugating enzyme // Jasmonic acid-amino acid-conjugating enzyme // Jasmonic acid-amino acid-conjugating enzyme …	1.12091924198742	0.0391414380617999
GO:0009607	biological_process	response to biotic stimulus	1	20	1012	29494	255	PGSC0003DMP400042494 // PGSC0003DMP400056215 // PGSC0003DMP400044922 // PGSC0003DMP400052039 // PGSC0003DMP400019485 // PGSC0003DMP400000754 // PGSC0003DMP400049086 // PGSC0003DMP400008844 // PGSC0003DMP400014071 // PGSC0003DMP400056257 // PGSC0003DMP400056257 // PGSC0003DMP400056257 // PGSC0003DMP400054567 // PGSC0003DMP400036514 // PGSC0003DMP400001753 // PGSC0003DMP400056405 // PGSC0003DMP4000…	Eukaryotic translation initiation factor 5A-5 // MAPKK // Serine/threonine-protein kinase SAPK10 // Ornithine aminotransferase // Abscisic acid receptor PYL4 // Signal peptidase I // Thioredoxin peroxidase // Receptor protein kinase // Cysteine protease // Jasmonic acid-amino acid-conjugating enzyme // Jasmonic acid-amino acid-conjugating enzyme // Jasmonic acid-amino acid-conjugating enzyme // O…	1.19271495801395	0.0382116232026432
GO:0009617	biological_process	response to bacterium	2	16	448	29494	255	PGSC0003DMP400042494 // PGSC0003DMP400056215 // PGSC0003DMP400044922 // PGSC0003DMP400052039 // PGSC0003DMP400049086 // PGSC0003DMP400008844 // PGSC0003DMP400056257 // PGSC0003DMP400056257 // PGSC0003DMP400056257 // PGSC0003DMP400036514 // PGSC0003DMP400001753 // PGSC0003DMP400056405 // PGSC0003DMP400010490 // PGSC0003DMP400010490 // PGSC0003DMP400003337 // PGSC0003DMP400003337	Eukaryotic translation initiation factor 5A-5 // MAPKK // Serine/threonine-protein kinase SAPK10 // Ornithine aminotransferase // Thioredoxin peroxidase // Receptor protein kinase // Jasmonic acid-amino acid-conjugating enzyme // Jasmonic acid-amino acid-conjugating enzyme // Jasmonic acid-amino acid-conjugating enzyme // Cytochrome P450 // NIM1 2 // Histidine kinase 3B // EIL1 // EIL1 // Nonsens…	2.04642551576329	0.000385858018709272
GO:0042742	biological_process	defense response to bacterium	3	15	365	29494	255	PGSC0003DMP400042494 // PGSC0003DMP400056215 // PGSC0003DMP400044922 // PGSC0003DMP400052039 // PGSC0003DMP400049086 // PGSC0003DMP400056257 // PGSC0003DMP400056257 // PGSC0003DMP400056257 // PGSC0003DMP400036514 // PGSC0003DMP400001753 // PGSC0003DMP400056405 // PGSC0003DMP400010490 // PGSC0003DMP400010490 // PGSC0003DMP400003337 // PGSC0003DMP400003337	Eukaryotic translation initiation factor 5A-5 // MAPKK // Serine/threonine-protein kinase SAPK10 // Ornithine aminotransferase // Thioredoxin peroxidase // Jasmonic acid-amino acid-conjugating enzyme // Jasmonic acid-amino acid-conjugating enzyme // Jasmonic acid-amino acid-conjugating enzyme // Cytochrome P450 // NIM1 2 // Histidine kinase 3B // EIL1 // EIL1 // Nonsense-mediated mRNA decay prote…	2.24891837966203	0.000176225839997276
GO:0043207	biological_process	response to external biotic stimulus	2	19	873	29494	255	PGSC0003DMP400042494 // PGSC0003DMP400056215 // PGSC0003DMP400044922 // PGSC0003DMP400052039 // PGSC0003DMP400000754 // PGSC0003DMP400049086 // PGSC0003DMP400008844 // PGSC0003DMP400014071 // PGSC0003DMP400056257 // PGSC0003DMP400056257 // PGSC0003DMP400056257 // PGSC0003DMP400054567 // PGSC0003DMP400036514 // PGSC0003DMP400001753 // PGSC0003DMP400056405 // PGSC0003DMP400010490 // PGSC0003DMP4000…	Eukaryotic translation initiation factor 5A-5 // MAPKK // Serine/threonine-protein kinase SAPK10 // Ornithine aminotransferase // Signal peptidase I // Thioredoxin peroxidase // Receptor protein kinase // Cysteine protease // Jasmonic acid-amino acid-conjugating enzyme // Jasmonic acid-amino acid-conjugating enzyme // Jasmonic acid-amino acid-conjugating enzyme // Oligopeptide transporter // Cyto…	1.33187010763504	0.0196787082704424
GO:0051707	biological_process	response to other organism	2	19	873	29494	255	PGSC0003DMP400042494 // PGSC0003DMP400056215 // PGSC0003DMP400044922 // PGSC0003DMP400052039 // PGSC0003DMP400000754 // PGSC0003DMP400049086 // PGSC0003DMP400008844 // PGSC0003DMP400014071 // PGSC0003DMP400056257 // PGSC0003DMP400056257 // PGSC0003DMP400056257 // PGSC0003DMP400054567 // PGSC0003DMP400036514 // PGSC0003DMP400001753 // PGSC0003DMP400056405 // PGSC0003DMP400010490 // PGSC0003DMP4000…	Eukaryotic translation initiation factor 5A-5 // MAPKK // Serine/threonine-protein kinase SAPK10 // Ornithine aminotransferase // Signal peptidase I // Thioredoxin peroxidase // Receptor protein kinase // Cysteine protease // Jasmonic acid-amino acid-conjugating enzyme // Jasmonic acid-amino acid-conjugating enzyme // Jasmonic acid-amino acid-conjugating enzyme // Oligopeptide transporter // Cyto…	1.33187010763504	0.0196787082704424
GO:0098542	biological_process	defense response to other organism	3	17	614	29494	255	PGSC0003DMP400042494 // PGSC0003DMP400056215 // PGSC0003DMP400044922 // PGSC0003DMP400052039 // PGSC0003DMP400000754 // PGSC0003DMP400049086 // PGSC0003DMP400014071 // PGSC0003DMP400056257 // PGSC0003DMP400056257 // PGSC0003DMP400056257 // PGSC0003DMP400036514 // PGSC0003DMP400001753 // PGSC0003DMP400056405 // PGSC0003DMP400010490 // PGSC0003DMP400010490 // PGSC0003DMP400003337 // PGSC0003DMP4000…	Eukaryotic translation initiation factor 5A-5 // MAPKK // Serine/threonine-protein kinase SAPK10 // Ornithine aminotransferase // Signal peptidase I // Thioredoxin peroxidase // Cysteine protease // Jasmonic acid-amino acid-conjugating enzyme // Jasmonic acid-amino acid-conjugating enzyme // Jasmonic acid-amino acid-conjugating enzyme // Cytochrome P450 // NIM1 2 // Histidine kinase 3B // EIL1 //…	1.67914843370105	0.00347247590734487
GO:0032268	biological_process	regulation of cellular protein metabolic process	4	11	331	29494	255	PGSC0003DMP400042494 // PGSC0003DMP400047990 // PGSC0003DMP400031997 // PGSC0003DMP400056215 // PGSC0003DMP400055295 // PGSC0003DMP400000754 // PGSC0003DMP400035386 // PGSC0003DMP400053745 // PGSC0003DMP400053745 // PGSC0003DMP400040592 // PGSC0003DMP400030781	Eukaryotic translation initiation factor 5A-5 // Abc transporter // Photosystem II 11 kDa protein // MAPKK // Conserved gene of unknown function // Signal peptidase I // Integrin-linked protein kinase // ATP-dependent Clp protease proteolytic subunit // ATP-dependent Clp protease proteolytic subunit // DsRNA-binding protein 2 // Serine/threonine protein kinase	1.94252464965097	0.0143607535499868
GO:0051246	biological_process	regulation of protein metabolic process	3	11	348	29494	255	PGSC0003DMP400042494 // PGSC0003DMP400047990 // PGSC0003DMP400031997 // PGSC0003DMP400056215 // PGSC0003DMP400055295 // PGSC0003DMP400000754 // PGSC0003DMP400035386 // PGSC0003DMP400053745 // PGSC0003DMP400053745 // PGSC0003DMP400040592 // PGSC0003DMP400030781	Eukaryotic translation initiation factor 5A-5 // Abc transporter // Photosystem II 11 kDa protein // MAPKK // Conserved gene of unknown function // Signal peptidase I // Integrin-linked protein kinase // ATP-dependent Clp protease proteolytic subunit // ATP-dependent Clp protease proteolytic subunit // DsRNA-binding protein 2 // Serine/threonine protein kinase	1.87026856060946	0.0202606337965483
GO:0010207	biological_process	photosystem II assembly	7	11	81	29494	255	PGSC0003DMP400047990 // PGSC0003DMP400000273 // PGSC0003DMP400031997 // PGSC0003DMP400041249 // PGSC0003DMP400044868 // PGSC0003DMP400010262 // PGSC0003DMP400000754 // PGSC0003DMP400033051 // PGSC0003DMP400053745 // PGSC0003DMP400053745 // PGSC0003DMP400020127	Abc transporter // Conserved gene of unknown function // Photosystem II 11 kDa protein // EMB2394 (EMBRYO DEFECTIVE 2394) // Stress-enhanced protein 1 // Conserved gene of unknown function // Signal peptidase I // Conserved gene of unknown function // ATP-dependent Clp protease proteolytic subunit // ATP-dependent Clp protease proteolytic subunit // Conserved gene of unknown function	3.97336205357357	4.81747393020008e-08
GO:0006364	biological_process	rRNA processing	9	14	179	29494	255	PGSC0003DMP400047990 // PGSC0003DMP400000273 // PGSC0003DMP400031997 // PGSC0003DMP400041249 // PGSC0003DMP400044868 // PGSC0003DMP400025082 // PGSC0003DMP400043078 // PGSC0003DMP400000754 // PGSC0003DMP400015875 // PGSC0003DMP400053745 // PGSC0003DMP400053745 // PGSC0003DMP400000759 // PGSC0003DMP400043240 // PGSC0003DMP400043240	Abc transporter // Conserved gene of unknown function // Photosystem II 11 kDa protein // EMB2394 (EMBRYO DEFECTIVE 2394) // Stress-enhanced protein 1 // S-adenosyl-L-methionine Mg-protoporphyrin IX methyltranserase // Shwachman-Bodian-Diamond syndrome protein // Signal peptidase I // Glucose-1-phosphate adenylyltransferase // ATP-dependent Clp protease proteolytic subunit // ATP-dependent Clp pr…	3.17731958261424	2.01023843410312e-07
GO:0006396	biological_process	RNA processing	8	21	762	29494	255	PGSC0003DMP400047990 // PGSC0003DMP400000273 // PGSC0003DMP400031997 // PGSC0003DMP400015860 // PGSC0003DMP400041249 // PGSC0003DMP400044868 // PGSC0003DMP400025082 // PGSC0003DMP400043078 // PGSC0003DMP400000754 // PGSC0003DMP400012033 // PGSC0003DMP400015875 // PGSC0003DMP400053745 // PGSC0003DMP400053745 // PGSC0003DMP400040332 // PGSC0003DMP400040592 // PGSC0003DMP400002517 // PGSC0003DMP4000…	Abc transporter // Conserved gene of unknown function // Photosystem II 11 kDa protein // ATP-dependent RNA helicase // EMB2394 (EMBRYO DEFECTIVE 2394) // Stress-enhanced protein 1 // S-adenosyl-L-methionine Mg-protoporphyrin IX methyltranserase // Shwachman-Bodian-Diamond syndrome protein // Signal peptidase I // TRNA-dihydrouridine synthase A // Glucose-1-phosphate adenylyltransferase // ATP-de…	1.67245067310633	0.000576135348638503
GO:0016070	biological_process	RNA metabolic process	8	28	1484	29494	255	PGSC0003DMP400047990 // PGSC0003DMP400000273 // PGSC0003DMP400031997 // PGSC0003DMP400015860 // PGSC0003DMP400020274 // PGSC0003DMP400041249 // PGSC0003DMP400044868 // PGSC0003DMP400025082 // PGSC0003DMP400055295 // PGSC0003DMP400043078 // PGSC0003DMP400000754 // PGSC0003DMP400012033 // PGSC0003DMP400015875 // PGSC0003DMP400053745 // PGSC0003DMP400053745 // PGSC0003DMP400040332 // PGSC0003DMP4000…	Abc transporter // Conserved gene of unknown function // Photosystem II 11 kDa protein // ATP-dependent RNA helicase // DNA-directed RNA polymerase // EMB2394 (EMBRYO DEFECTIVE 2394) // Stress-enhanced protein 1 // S-adenosyl-L-methionine Mg-protoporphyrin IX methyltranserase // Conserved gene of unknown function // Shwachman-Bodian-Diamond syndrome protein // Signal peptidase I // TRNA-dihydrour…	1.12585998325769	0.00932729932353701
GO:0016072	biological_process	rRNA metabolic process	8	14	184	29494	255	PGSC0003DMP400047990 // PGSC0003DMP400000273 // PGSC0003DMP400031997 // PGSC0003DMP400041249 // PGSC0003DMP400044868 // PGSC0003DMP400025082 // PGSC0003DMP400043078 // PGSC0003DMP400000754 // PGSC0003DMP400015875 // PGSC0003DMP400053745 // PGSC0003DMP400053745 // PGSC0003DMP400000759 // PGSC0003DMP400043240 // PGSC0003DMP400043240	Abc transporter // Conserved gene of unknown function // Photosystem II 11 kDa protein // EMB2394 (EMBRYO DEFECTIVE 2394) // Stress-enhanced protein 1 // S-adenosyl-L-methionine Mg-protoporphyrin IX methyltranserase // Shwachman-Bodian-Diamond syndrome protein // Signal peptidase I // Glucose-1-phosphate adenylyltransferase // ATP-dependent Clp protease proteolytic subunit // ATP-dependent Clp pr…	3.13757340382148	2.81486418085504e-07
GO:0022613	biological_process	ribonucleoprotein complex biogenesis	1	15	264	29494	255	PGSC0003DMP400047990 // PGSC0003DMP400000273 // PGSC0003DMP400031997 // PGSC0003DMP400041249 // PGSC0003DMP400044868 // PGSC0003DMP400025082 // PGSC0003DMP400043078 // PGSC0003DMP400000754 // PGSC0003DMP400015875 // PGSC0003DMP400053745 // PGSC0003DMP400053745 // PGSC0003DMP400010835 // PGSC0003DMP400000759 // PGSC0003DMP400043240 // PGSC0003DMP400043240	Abc transporter // Conserved gene of unknown function // Photosystem II 11 kDa protein // EMB2394 (EMBRYO DEFECTIVE 2394) // Stress-enhanced protein 1 // S-adenosyl-L-methionine Mg-protoporphyrin IX methyltranserase // Shwachman-Bodian-Diamond syndrome protein // Signal peptidase I // Glucose-1-phosphate adenylyltransferase // ATP-dependent Clp protease proteolytic subunit // ATP-dependent Clp pr…	2.71627691407096	3.33290574084862e-06
GO:0034470	biological_process	ncRNA processing	9	16	358	29494	255	PGSC0003DMP400047990 // PGSC0003DMP400000273 // PGSC0003DMP400031997 // PGSC0003DMP400041249 // PGSC0003DMP400044868 // PGSC0003DMP400025082 // PGSC0003DMP400043078 // PGSC0003DMP400000754 // PGSC0003DMP400012033 // PGSC0003DMP400015875 // PGSC0003DMP400053745 // PGSC0003DMP400053745 // PGSC0003DMP400040332 // PGSC0003DMP400000759 // PGSC0003DMP400043240 // PGSC0003DMP400043240	Abc transporter // Conserved gene of unknown function // Photosystem II 11 kDa protein // EMB2394 (EMBRYO DEFECTIVE 2394) // Stress-enhanced protein 1 // S-adenosyl-L-methionine Mg-protoporphyrin IX methyltranserase // Shwachman-Bodian-Diamond syndrome protein // Signal peptidase I // TRNA-dihydrouridine synthase A // Glucose-1-phosphate adenylyltransferase // ATP-dependent Clp protease proteolyt…	2.36996466055664	2.65751522465273e-05
GO:0034660	biological_process	ncRNA metabolic process	8	17	464	29494	255	PGSC0003DMP400047990 // PGSC0003DMP400000273 // PGSC0003DMP400031997 // PGSC0003DMP400041249 // PGSC0003DMP400044868 // PGSC0003DMP400025082 // PGSC0003DMP400055295 // PGSC0003DMP400043078 // PGSC0003DMP400000754 // PGSC0003DMP400012033 // PGSC0003DMP400015875 // PGSC0003DMP400053745 // PGSC0003DMP400053745 // PGSC0003DMP400040332 // PGSC0003DMP400000759 // PGSC0003DMP400043240 // PGSC0003DMP4000…	Abc transporter // Conserved gene of unknown function // Photosystem II 11 kDa protein // EMB2394 (EMBRYO DEFECTIVE 2394) // Stress-enhanced protein 1 // S-adenosyl-L-methionine Mg-protoporphyrin IX methyltranserase // Conserved gene of unknown function // Shwachman-Bodian-Diamond syndrome protein // Signal peptidase I // TRNA-dihydrouridine synthase A // Glucose-1-phosphate adenylyltransferase /…	2.08326228394366	0.000161966815545856
GO:0042254	biological_process	ribosome biogenesis	1	15	235	29494	255	PGSC0003DMP400047990 // PGSC0003DMP400000273 // PGSC0003DMP400031997 // PGSC0003DMP400041249 // PGSC0003DMP400044868 // PGSC0003DMP400025082 // PGSC0003DMP400043078 // PGSC0003DMP400000754 // PGSC0003DMP400015875 // PGSC0003DMP400053745 // PGSC0003DMP400053745 // PGSC0003DMP400010835 // PGSC0003DMP400000759 // PGSC0003DMP400043240 // PGSC0003DMP400043240	Abc transporter // Conserved gene of unknown function // Photosystem II 11 kDa protein // EMB2394 (EMBRYO DEFECTIVE 2394) // Stress-enhanced protein 1 // S-adenosyl-L-methionine Mg-protoporphyrin IX methyltranserase // Shwachman-Bodian-Diamond syndrome protein // Signal peptidase I // Glucose-1-phosphate adenylyltransferase // ATP-dependent Clp protease proteolytic subunit // ATP-dependent Clp pr…	2.88415408686441	7.21707941477648e-07
GO:0009668	biological_process	plastid membrane organization	4	14	116	29494	255	PGSC0003DMP400047990 // PGSC0003DMP400000273 // PGSC0003DMP400048774 // PGSC0003DMP400055295 // PGSC0003DMP400000754 // PGSC0003DMP400015875 // PGSC0003DMP400053745 // PGSC0003DMP400053745 // PGSC0003DMP400020127 // PGSC0003DMP400027526 // PGSC0003DMP400027526 // PGSC0003DMP400016388 // PGSC0003DMP400051930 // PGSC0003DMP400000759	Abc transporter // Conserved gene of unknown function // Metalloendopeptidase // Conserved gene of unknown function // Signal peptidase I // Glucose-1-phosphate adenylyltransferase // ATP-dependent Clp protease proteolytic subunit // ATP-dependent Clp protease proteolytic subunit // Conserved gene of unknown function // Dehydroascorbate reductase // Dehydroascorbate reductase // LrgB-like family …	3.80315436475093	1.03706170763755e-09
GO:0010027	biological_process	thylakoid membrane organization	4	14	116	29494	255	PGSC0003DMP400047990 // PGSC0003DMP400000273 // PGSC0003DMP400048774 // PGSC0003DMP400055295 // PGSC0003DMP400000754 // PGSC0003DMP400015875 // PGSC0003DMP400053745 // PGSC0003DMP400053745 // PGSC0003DMP400020127 // PGSC0003DMP400027526 // PGSC0003DMP400027526 // PGSC0003DMP400016388 // PGSC0003DMP400051930 // PGSC0003DMP400000759	Abc transporter // Conserved gene of unknown function // Metalloendopeptidase // Conserved gene of unknown function // Signal peptidase I // Glucose-1-phosphate adenylyltransferase // ATP-dependent Clp protease proteolytic subunit // ATP-dependent Clp protease proteolytic subunit // Conserved gene of unknown function // Dehydroascorbate reductase // Dehydroascorbate reductase // LrgB-like family …	3.80315436475093	1.03706170763755e-09
GO:0044802	biological_process	single-organism membrane organization	3	15	201	29494	255	PGSC0003DMP400047990 // PGSC0003DMP400000273 // PGSC0003DMP400048774 // PGSC0003DMP400055295 // PGSC0003DMP400000754 // PGSC0003DMP400015875 // PGSC0003DMP400053745 // PGSC0003DMP400053745 // PGSC0003DMP400008844 // PGSC0003DMP400020127 // PGSC0003DMP400027526 // PGSC0003DMP400027526 // PGSC0003DMP400016388 // PGSC0003DMP400051930 // PGSC0003DMP400000759	Abc transporter // Conserved gene of unknown function // Metalloendopeptidase // Conserved gene of unknown function // Signal peptidase I // Glucose-1-phosphate adenylyltransferase // ATP-dependent Clp protease proteolytic subunit // ATP-dependent Clp protease proteolytic subunit // Receptor protein kinase // Conserved gene of unknown function // Dehydroascorbate reductase // Dehydroascorbate red…	3.10961934225048	1.1065285386988e-07
GO:0061024	biological_process	membrane organization	2	15	204	29494	255	PGSC0003DMP400047990 // PGSC0003DMP400000273 // PGSC0003DMP400048774 // PGSC0003DMP400055295 // PGSC0003DMP400000754 // PGSC0003DMP400015875 // PGSC0003DMP400053745 // PGSC0003DMP400053745 // PGSC0003DMP400008844 // PGSC0003DMP400020127 // PGSC0003DMP400027526 // PGSC0003DMP400027526 // PGSC0003DMP400016388 // PGSC0003DMP400051930 // PGSC0003DMP400000759	Abc transporter // Conserved gene of unknown function // Metalloendopeptidase // Conserved gene of unknown function // Signal peptidase I // Glucose-1-phosphate adenylyltransferase // ATP-dependent Clp protease proteolytic subunit // ATP-dependent Clp protease proteolytic subunit // Receptor protein kinase // Conserved gene of unknown function // Dehydroascorbate reductase // Dehydroascorbate red…	3.08824569145792	1.28364300858646e-07
GO:0019220	biological_process	regulation of phosphate metabolic process	3	9	164	29494	255	PGSC0003DMP400047990 // PGSC0003DMP400031997 // PGSC0003DMP400056215 // PGSC0003DMP400055295 // PGSC0003DMP400000754 // PGSC0003DMP400035386 // PGSC0003DMP400053745 // PGSC0003DMP400053745 // PGSC0003DMP400030781	Abc transporter // Photosystem II 11 kDa protein // MAPKK // Conserved gene of unknown function // Signal peptidase I // Integrin-linked protein kinase // ATP-dependent Clp protease proteolytic subunit // ATP-dependent Clp protease proteolytic subunit // Serine/threonine protein kinase	2.66615343464512	0.00186247070417633
GO:0031399	biological_process	regulation of protein modification process	4	9	158	29494	255	PGSC0003DMP400047990 // PGSC0003DMP400031997 // PGSC0003DMP400056215 // PGSC0003DMP400055295 // PGSC0003DMP400000754 // PGSC0003DMP400035386 // PGSC0003DMP400053745 // PGSC0003DMP400053745 // PGSC0003DMP400030781	Abc transporter // Photosystem II 11 kDa protein // MAPKK // Conserved gene of unknown function // Signal peptidase I // Integrin-linked protein kinase // ATP-dependent Clp protease proteolytic subunit // ATP-dependent Clp protease proteolytic subunit // Serine/threonine protein kinase	2.7199246910861	0.00142279633367999
GO:0035303	biological_process	regulation of dephosphorylation	3	6	38	29494	255	PGSC0003DMP400047990 // PGSC0003DMP400031997 // PGSC0003DMP400055295 // PGSC0003DMP400000754 // PGSC0003DMP400053745 // PGSC0003DMP400053745	Abc transporter // Photosystem II 11 kDa protein // Conserved gene of unknown function // Signal peptidase I // ATP-dependent Clp protease proteolytic subunit // ATP-dependent Clp protease proteolytic subunit	4.19081542509846	0.000182560459341555
GO:0035304	biological_process	regulation of protein dephosphorylation	5	6	38	29494	255	PGSC0003DMP400047990 // PGSC0003DMP400031997 // PGSC0003DMP400055295 // PGSC0003DMP400000754 // PGSC0003DMP400053745 // PGSC0003DMP400053745	Abc transporter // Photosystem II 11 kDa protein // Conserved gene of unknown function // Signal peptidase I // ATP-dependent Clp protease proteolytic subunit // ATP-dependent Clp protease proteolytic subunit	4.19081542509846	0.000182560459341555
GO:0051174	biological_process	regulation of phosphorus metabolic process	3	9	165	29494	255	PGSC0003DMP400047990 // PGSC0003DMP400031997 // PGSC0003DMP400056215 // PGSC0003DMP400055295 // PGSC0003DMP400000754 // PGSC0003DMP400035386 // PGSC0003DMP400053745 // PGSC0003DMP400053745 // PGSC0003DMP400030781	Abc transporter // Photosystem II 11 kDa protein // MAPKK // Conserved gene of unknown function // Signal peptidase I // Integrin-linked protein kinase // ATP-dependent Clp protease proteolytic subunit // ATP-dependent Clp protease proteolytic subunit // Serine/threonine protein kinase	2.65738322501739	0.00193509473656689
GO:0009902	biological_process	chloroplast relocation	4	7	65	29494	255	PGSC0003DMP400047990 // PGSC0003DMP400055295 // PGSC0003DMP400000754 // PGSC0003DMP400015875 // PGSC0003DMP400053745 // PGSC0003DMP400053745 // PGSC0003DMP400000759	Abc transporter // Conserved gene of unknown function // Signal peptidase I // Glucose-1-phosphate adenylyltransferase // ATP-dependent Clp protease proteolytic subunit // ATP-dependent Clp protease proteolytic subunit // Mrp protein	3.63876754685004	0.000295557716471102
GO:0019750	biological_process	chloroplast localization	1	7	66	29494	255	PGSC0003DMP400047990 // PGSC0003DMP400055295 // PGSC0003DMP400000754 // PGSC0003DMP400015875 // PGSC0003DMP400053745 // PGSC0003DMP400053745 // PGSC0003DMP400000759	Abc transporter // Conserved gene of unknown function // Signal peptidase I // Glucose-1-phosphate adenylyltransferase // ATP-dependent Clp protease proteolytic subunit // ATP-dependent Clp protease proteolytic subunit // Mrp protein	3.61674124052004	0.000318550760520436
GO:0051640	biological_process	organelle localization	1	7	84	29494	255	PGSC0003DMP400047990 // PGSC0003DMP400055295 // PGSC0003DMP400000754 // PGSC0003DMP400015875 // PGSC0003DMP400053745 // PGSC0003DMP400053745 // PGSC0003DMP400000759	Abc transporter // Conserved gene of unknown function // Signal peptidase I // Glucose-1-phosphate adenylyltransferase // ATP-dependent Clp protease proteolytic subunit // ATP-dependent Clp protease proteolytic subunit // Mrp protein	3.26881793709974	0.00121307314381866
GO:0051644	biological_process	plastid localization	1	7	66	29494	255	PGSC0003DMP400047990 // PGSC0003DMP400055295 // PGSC0003DMP400000754 // PGSC0003DMP400015875 // PGSC0003DMP400053745 // PGSC0003DMP400053745 // PGSC0003DMP400000759	Abc transporter // Conserved gene of unknown function // Signal peptidase I // Glucose-1-phosphate adenylyltransferase // ATP-dependent Clp protease proteolytic subunit // ATP-dependent Clp protease proteolytic subunit // Mrp protein	3.61674124052004	0.000318550760520436
GO:0051656	biological_process	establishment of organelle localization	2	7	73	29494	255	PGSC0003DMP400047990 // PGSC0003DMP400055295 // PGSC0003DMP400000754 // PGSC0003DMP400015875 // PGSC0003DMP400053745 // PGSC0003DMP400053745 // PGSC0003DMP400000759	Abc transporter // Conserved gene of unknown function // Signal peptidase I // Glucose-1-phosphate adenylyltransferase // ATP-dependent Clp protease proteolytic subunit // ATP-dependent Clp protease proteolytic subunit // Mrp protein	3.47131080099848	0.000566425169641153
GO:0051667	biological_process	establishment of plastid localization	4	7	65	29494	255	PGSC0003DMP400047990 // PGSC0003DMP400055295 // PGSC0003DMP400000754 // PGSC0003DMP400015875 // PGSC0003DMP400053745 // PGSC0003DMP400053745 // PGSC0003DMP400000759	Abc transporter // Conserved gene of unknown function // Signal peptidase I // Glucose-1-phosphate adenylyltransferase // ATP-dependent Clp protease proteolytic subunit // ATP-dependent Clp protease proteolytic subunit // Mrp protein	3.63876754685004	0.000295557716471102
GO:0042793	biological_process	transcription from plastid promoter	12	5	42	29494	255	PGSC0003DMP400047990 // PGSC0003DMP400055295 // PGSC0003DMP400000754 // PGSC0003DMP400053745 // PGSC0003DMP400053745	Abc transporter // Conserved gene of unknown function // Signal peptidase I // ATP-dependent Clp protease proteolytic subunit // ATP-dependent Clp protease proteolytic subunit	3.7833911099295	0.00367294139911634
GO:0048827	biological_process	phyllome development	5	12	437	29494	255	PGSC0003DMP400047990 // PGSC0003DMP400048774 // PGSC0003DMP400044922 // PGSC0003DMP400021076 // PGSC0003DMP400001547 // PGSC0003DMP400008844 // PGSC0003DMP400032120 // PGSC0003DMP400051930 // PGSC0003DMP400056405 // PGSC0003DMP400014847 // PGSC0003DMP400003337 // PGSC0003DMP400003337	Abc transporter // Metalloendopeptidase // Serine/threonine-protein kinase SAPK10 // NAC domain protein // RAV transcription factor // Receptor protein kinase // NAC domain protein NAC2 // UV-induced protein uvi31 // Histidine kinase 3B // E3 ubiquitin-protein ligase UPL5 // Nonsense-mediated mRNA decay protein // Nonsense-mediated mRNA decay protein	1.66725346904145	0.0331611559861594
GO:0099402	biological_process	plant organ development	5	16	780	29494	255	PGSC0003DMP400047990 // PGSC0003DMP400048774 // PGSC0003DMP400044922 // PGSC0003DMP400021076 // PGSC0003DMP400038057 // PGSC0003DMP400001547 // PGSC0003DMP400008844 // PGSC0003DMP400032120 // PGSC0003DMP400051930 // PGSC0003DMP400036514 // PGSC0003DMP400056405 // PGSC0003DMP400014847 // PGSC0003DMP400003337 // PGSC0003DMP400003337 // PGSC0003DMP400021990 // PGSC0003DMP400040747	Abc transporter // Metalloendopeptidase // Serine/threonine-protein kinase SAPK10 // NAC domain protein // GID1-like gibberellin receptor // RAV transcription factor // Receptor protein kinase // NAC domain protein NAC2 // UV-induced protein uvi31 // Cytochrome P450 // Histidine kinase 3B // E3 ubiquitin-protein ligase UPL5 // Nonsense-mediated mRNA decay protein // Nonsense-mediated mRNA decay p…	1.24645012407128	0.0795928565033568
GO:0016779	molecular_function	nucleotidyltransferase activity	1	9	310	29494	255	PGSC0003DMP400029561 // PGSC0003DMP400020274 // PGSC0003DMP400032980 // PGSC0003DMP400033685 // PGSC0003DMP400015875 // PGSC0003DMP400056257 // PGSC0003DMP400056257 // PGSC0003DMP400056257 // PGSC0003DMP400053109	Phytol kinase // DNA-directed RNA polymerase // Sulfate adenylyltransferase // Endonuclease-reverse transcriptase HmRTE-e01 // Glucose-1-phosphate adenylyltransferase // Jasmonic acid-amino acid-conjugating enzyme // Jasmonic acid-amino acid-conjugating enzyme // Jasmonic acid-amino acid-conjugating enzyme // Poly(A) polymerase alpha	1.74758103398897	0.0915812584781304
GO:0009528	cellular_component	plastid inner membrane	10	6	70	29494	255	PGSC0003DMP400000273 // PGSC0003DMP400025580 // PGSC0003DMP400011991 // PGSC0003DMP400011991 // PGSC0003DMP400044867 // PGSC0003DMP400016388	Conserved gene of unknown function // Rhomboid family protein // Conserved gene of unknown function // Conserved gene of unknown function // Tic21 // LrgB-like family protein	3.30945992159708	0.00381633016349252
GO:0009706	cellular_component	chloroplast inner membrane	12	6	68	29494	255	PGSC0003DMP400000273 // PGSC0003DMP400025580 // PGSC0003DMP400011991 // PGSC0003DMP400011991 // PGSC0003DMP400044867 // PGSC0003DMP400016388	Conserved gene of unknown function // Rhomboid family protein // Conserved gene of unknown function // Conserved gene of unknown function // Tic21 // LrgB-like family protein	3.35128009729171	0.00341851109738756
GO:0010206	biological_process	photosystem II repair	4	3	9	29494	255	PGSC0003DMP400031997 // PGSC0003DMP400041550 // PGSC0003DMP400041550	Photosystem II 11 kDa protein // Serine endopeptidase degp2 // Serine endopeptidase degp2	5.26881793709974	0.00551118466131282
GO:0030091	biological_process	protein repair	3	3	9	29494	255	PGSC0003DMP400031997 // PGSC0003DMP400041550 // PGSC0003DMP400041550	Photosystem II 11 kDa protein // Serine endopeptidase degp2 // Serine endopeptidase degp2	5.26881793709974	0.00551118466131282
GO:0009627	biological_process	systemic acquired resistance	4	5	76	29494	255	PGSC0003DMP400056215 // PGSC0003DMP400056257 // PGSC0003DMP400056257 // PGSC0003DMP400056257 // PGSC0003DMP400001753	MAPKK // Jasmonic acid-amino acid-conjugating enzyme // Jasmonic acid-amino acid-conjugating enzyme // Jasmonic acid-amino acid-conjugating enzyme // NIM1 2	2.92778101926467	0.0369391821525013
GO:0010033	biological_process	response to organic substance	1	32	1602	29494	255	PGSC0003DMP400056215 // PGSC0003DMP400028008 // PGSC0003DMP400028010 // PGSC0003DMP400028010 // PGSC0003DMP400044922 // PGSC0003DMP400044868 // PGSC0003DMP400006405 // PGSC0003DMP400019485 // PGSC0003DMP400001547 // PGSC0003DMP400032734 // PGSC0003DMP400000754 // PGSC0003DMP400040592 // PGSC0003DMP400008844 // PGSC0003DMP400042808 // PGSC0003DMP400056257 // PGSC0003DMP400056257 // PGSC0003DMP4000…	MAPKK // Ethylene response factor 4 // Pti4 // Pti4 // Serine/threonine-protein kinase SAPK10 // Stress-enhanced protein 1 // Aquaporin // Abscisic acid receptor PYL4 // RAV transcription factor // LEDI-5c protein // Signal peptidase I // DsRNA-binding protein 2 // Receptor protein kinase // Drm3 // Jasmonic acid-amino acid-conjugating enzyme // Jasmonic acid-amino acid-conjugating enzyme // Jasm…	1.20812200541218	0.00133326077159568
GO:0070887	biological_process	cellular response to chemical stimulus	2	21	805	29494	255	PGSC0003DMP400056215 // PGSC0003DMP400028008 // PGSC0003DMP400028010 // PGSC0003DMP400028010 // PGSC0003DMP400044922 // PGSC0003DMP400047646 // PGSC0003DMP400019485 // PGSC0003DMP400001547 // PGSC0003DMP400000754 // PGSC0003DMP400040592 // PGSC0003DMP400056257 // PGSC0003DMP400056257 // PGSC0003DMP400056257 // PGSC0003DMP400049794 // PGSC0003DMP400015725 // PGSC0003DMP400056405 // PGSC0003DMP4000…	MAPKK // Ethylene response factor 4 // Pti4 // Pti4 // Serine/threonine-protein kinase SAPK10 // BTB-POZ and MATH domain protein // Abscisic acid receptor PYL4 // RAV transcription factor // Signal peptidase I // DsRNA-binding protein 2 // Jasmonic acid-amino acid-conjugating enzyme // Jasmonic acid-amino acid-conjugating enzyme // Jasmonic acid-amino acid-conjugating enzyme // Zinc finger family…	1.59325288759767	0.00115381499679366
GO:0071310	biological_process	cellular response to organic substance	3	20	734	29494	255	PGSC0003DMP400056215 // PGSC0003DMP400028008 // PGSC0003DMP400028010 // PGSC0003DMP400028010 // PGSC0003DMP400044922 // PGSC0003DMP400019485 // PGSC0003DMP400001547 // PGSC0003DMP400000754 // PGSC0003DMP400040592 // PGSC0003DMP400056257 // PGSC0003DMP400056257 // PGSC0003DMP400056257 // PGSC0003DMP400049794 // PGSC0003DMP400015725 // PGSC0003DMP400056405 // PGSC0003DMP400010490 // PGSC0003DMP4000…	MAPKK // Ethylene response factor 4 // Pti4 // Pti4 // Serine/threonine-protein kinase SAPK10 // Abscisic acid receptor PYL4 // RAV transcription factor // Signal peptidase I // DsRNA-binding protein 2 // Jasmonic acid-amino acid-conjugating enzyme // Jasmonic acid-amino acid-conjugating enzyme // Jasmonic acid-amino acid-conjugating enzyme // Zinc finger family protein // UDP-N-acetylglucosamine…	1.65607227986504	0.00103401715926379
GO:1901701	biological_process	cellular response to oxygen-containing compound	3	12	409	29494	255	PGSC0003DMP400056215 // PGSC0003DMP400044922 // PGSC0003DMP400047646 // PGSC0003DMP400019485 // PGSC0003DMP400056257 // PGSC0003DMP400056257 // PGSC0003DMP400056257 // PGSC0003DMP400056405 // PGSC0003DMP400010490 // PGSC0003DMP400010490 // PGSC0003DMP400003337 // PGSC0003DMP400003337	MAPKK // Serine/threonine-protein kinase SAPK10 // BTB-POZ and MATH domain protein // Abscisic acid receptor PYL4 // Jasmonic acid-amino acid-conjugating enzyme // Jasmonic acid-amino acid-conjugating enzyme // Jasmonic acid-amino acid-conjugating enzyme // Histidine kinase 3B // EIL1 // EIL1 // Nonsense-mediated mRNA decay protein // Nonsense-mediated mRNA decay protein	1.7627859056003	0.020998991258799
GO:0009628	biological_process	response to abiotic stimulus	1	29	1617	29494	255	PGSC0003DMP400056215 // PGSC0003DMP400044922 // PGSC0003DMP400052039 // PGSC0003DMP400047646 // PGSC0003DMP400044868 // PGSC0003DMP400046912 // PGSC0003DMP400043846 // PGSC0003DMP400054447 // PGSC0003DMP400022275 // PGSC0003DMP400049585 // PGSC0003DMP400049086 // PGSC0003DMP400015875 // PGSC0003DMP400002371 // PGSC0003DMP400016291 // PGSC0003DMP400014071 // PGSC0003DMP400056257 // PGSC0003DMP4000…	MAPKK // Serine/threonine-protein kinase SAPK10 // Ornithine aminotransferase // BTB-POZ and MATH domain protein // Stress-enhanced protein 1 // Far-red impaired responsive family protein // Basic helix-loop-helix family protein // Thump domain protein // Chaperone protein DNAj // DnaJ protein // Thioredoxin peroxidase // Glucose-1-phosphate adenylyltransferase // ATCUL3/ATCUL3A/CUL3/CUL3A // C2H…	1.0526574694748	0.015224505954642
GO:0000160	biological_process	phosphorelay signal transduction system	5	9	211	29494	255	PGSC0003DMP400056215 // PGSC0003DMP400028008 // PGSC0003DMP400028010 // PGSC0003DMP400028010 // PGSC0003DMP400001547 // PGSC0003DMP400056405 // PGSC0003DMP400010490 // PGSC0003DMP400010490 // PGSC0003DMP400040747	MAPKK // Ethylene response factor 4 // Pti4 // Pti4 // RAV transcription factor // Histidine kinase 3B // EIL1 // EIL1 // Type-B response regulator	2.30260625055602	0.00954502937158404
GO:0009719	biological_process	response to endogenous stimulus	1	25	1254	29494	255	PGSC0003DMP400056215 // PGSC0003DMP400028008 // PGSC0003DMP400028010 // PGSC0003DMP400028010 // PGSC0003DMP400044922 // PGSC0003DMP400006405 // PGSC0003DMP400019485 // PGSC0003DMP400001547 // PGSC0003DMP400042808 // PGSC0003DMP400056257 // PGSC0003DMP400056257 // PGSC0003DMP400056257 // PGSC0003DMP400017647 // PGSC0003DMP400049794 // PGSC0003DMP400046426 // PGSC0003DMP400044838 // PGSC0003DMP4000…	MAPKK // Ethylene response factor 4 // Pti4 // Pti4 // Serine/threonine-protein kinase SAPK10 // Aquaporin // Abscisic acid receptor PYL4 // RAV transcription factor // Drm3 // Jasmonic acid-amino acid-conjugating enzyme // Jasmonic acid-amino acid-conjugating enzyme // Jasmonic acid-amino acid-conjugating enzyme // Protein phosphatase 2c // Zinc finger family protein // Plasma membrane intrinsic…	1.20531499479358	0.00954502937158404
GO:0009723	biological_process	response to ethylene	2	9	244	29494	255	PGSC0003DMP400056215 // PGSC0003DMP400028008 // PGSC0003DMP400028010 // PGSC0003DMP400028010 // PGSC0003DMP400001547 // PGSC0003DMP400056405 // PGSC0003DMP400010490 // PGSC0003DMP400010490 // PGSC0003DMP400040747	MAPKK // Ethylene response factor 4 // Pti4 // Pti4 // RAV transcription factor // Histidine kinase 3B // EIL1 // EIL1 // Type-B response regulator	2.09296810170032	0.0233854685641332
GO:0009725	biological_process	response to hormone	2	25	1157	29494	255	PGSC0003DMP400056215 // PGSC0003DMP400028008 // PGSC0003DMP400028010 // PGSC0003DMP400028010 // PGSC0003DMP400044922 // PGSC0003DMP400006405 // PGSC0003DMP400019485 // PGSC0003DMP400001547 // PGSC0003DMP400042808 // PGSC0003DMP400056257 // PGSC0003DMP400056257 // PGSC0003DMP400056257 // PGSC0003DMP400017647 // PGSC0003DMP400049794 // PGSC0003DMP400046426 // PGSC0003DMP400044838 // PGSC0003DMP4000…	MAPKK // Ethylene response factor 4 // Pti4 // Pti4 // Serine/threonine-protein kinase SAPK10 // Aquaporin // Abscisic acid receptor PYL4 // RAV transcription factor // Drm3 // Jasmonic acid-amino acid-conjugating enzyme // Jasmonic acid-amino acid-conjugating enzyme // Jasmonic acid-amino acid-conjugating enzyme // Protein phosphatase 2c // Zinc finger family protein // Plasma membrane intrinsic…	1.32146347848813	0.00340436999960168
GO:0009755	biological_process	hormone-mediated signaling pathway	6	18	541	29494	255	PGSC0003DMP400056215 // PGSC0003DMP400028008 // PGSC0003DMP400028010 // PGSC0003DMP400028010 // PGSC0003DMP400044922 // PGSC0003DMP400019485 // PGSC0003DMP400001547 // PGSC0003DMP400056257 // PGSC0003DMP400056257 // PGSC0003DMP400056257 // PGSC0003DMP400049794 // PGSC0003DMP400015725 // PGSC0003DMP400056405 // PGSC0003DMP400010490 // PGSC0003DMP400010490 // PGSC0003DMP400003337 // PGSC0003DMP4000…	MAPKK // Ethylene response factor 4 // Pti4 // Pti4 // Serine/threonine-protein kinase SAPK10 // Abscisic acid receptor PYL4 // RAV transcription factor // Jasmonic acid-amino acid-conjugating enzyme // Jasmonic acid-amino acid-conjugating enzyme // Jasmonic acid-amino acid-conjugating enzyme // Zinc finger family protein // UDP-N-acetylglucosamine--peptide N-acetylglucosaminyltransferase SPINDLY…	1.94422065543639	0.000273320416629421
GO:0009873	biological_process	ethylene-activated signaling pathway	7	8	132	29494	255	PGSC0003DMP400056215 // PGSC0003DMP400028008 // PGSC0003DMP400028010 // PGSC0003DMP400028010 // PGSC0003DMP400001547 // PGSC0003DMP400056405 // PGSC0003DMP400010490 // PGSC0003DMP400010490	MAPKK // Ethylene response factor 4 // Pti4 // Pti4 // RAV transcription factor // Histidine kinase 3B // EIL1 // EIL1	2.80938631846244	0.00267044126364106
GO:0032870	biological_process	cellular response to hormone stimulus	5	18	574	29494	255	PGSC0003DMP400056215 // PGSC0003DMP400028008 // PGSC0003DMP400028010 // PGSC0003DMP400028010 // PGSC0003DMP400044922 // PGSC0003DMP400019485 // PGSC0003DMP400001547 // PGSC0003DMP400056257 // PGSC0003DMP400056257 // PGSC0003DMP400056257 // PGSC0003DMP400049794 // PGSC0003DMP400015725 // PGSC0003DMP400056405 // PGSC0003DMP400010490 // PGSC0003DMP400010490 // PGSC0003DMP400003337 // PGSC0003DMP4000…	MAPKK // Ethylene response factor 4 // Pti4 // Pti4 // Serine/threonine-protein kinase SAPK10 // Abscisic acid receptor PYL4 // RAV transcription factor // Jasmonic acid-amino acid-conjugating enzyme // Jasmonic acid-amino acid-conjugating enzyme // Jasmonic acid-amino acid-conjugating enzyme // Zinc finger family protein // UDP-N-acetylglucosamine--peptide N-acetylglucosaminyltransferase SPINDLY…	1.85879851258752	0.000540584544681329
GO:0071369	biological_process	cellular response to ethylene stimulus	5	8	143	29494	255	PGSC0003DMP400056215 // PGSC0003DMP400028008 // PGSC0003DMP400028010 // PGSC0003DMP400028010 // PGSC0003DMP400001547 // PGSC0003DMP400056405 // PGSC0003DMP400010490 // PGSC0003DMP400010490	MAPKK // Ethylene response factor 4 // Pti4 // Pti4 // RAV transcription factor // Histidine kinase 3B // EIL1 // EIL1	2.6939091010425	0.00412470605225136
GO:0071495	biological_process	cellular response to endogenous stimulus	1	18	587	29494	255	PGSC0003DMP400056215 // PGSC0003DMP400028008 // PGSC0003DMP400028010 // PGSC0003DMP400028010 // PGSC0003DMP400044922 // PGSC0003DMP400019485 // PGSC0003DMP400001547 // PGSC0003DMP400056257 // PGSC0003DMP400056257 // PGSC0003DMP400056257 // PGSC0003DMP400049794 // PGSC0003DMP400015725 // PGSC0003DMP400056405 // PGSC0003DMP400010490 // PGSC0003DMP400010490 // PGSC0003DMP400003337 // PGSC0003DMP4000…	MAPKK // Ethylene response factor 4 // Pti4 // Pti4 // Serine/threonine-protein kinase SAPK10 // Abscisic acid receptor PYL4 // RAV transcription factor // Jasmonic acid-amino acid-conjugating enzyme // Jasmonic acid-amino acid-conjugating enzyme // Jasmonic acid-amino acid-conjugating enzyme // Zinc finger family protein // UDP-N-acetylglucosamine--peptide N-acetylglucosaminyltransferase SPINDLY…	1.82648874615315	0.000655794721173499
GO:0043085	biological_process	positive regulation of catalytic activity	2	6	117	29494	255	PGSC0003DMP400056215 // PGSC0003DMP400033051 // PGSC0003DMP400035386 // PGSC0003DMP400030781 // PGSC0003DMP400051930 // PGSC0003DMP400000759	MAPKK // Conserved gene of unknown function // Integrin-linked protein kinase // Serine/threonine protein kinase // UV-induced protein uvi31 // Mrp protein	2.56837821895865	0.0382116232026432
GO:0044093	biological_process	positive regulation of molecular function	1	6	117	29494	255	PGSC0003DMP400056215 // PGSC0003DMP400033051 // PGSC0003DMP400035386 // PGSC0003DMP400030781 // PGSC0003DMP400051930 // PGSC0003DMP400000759	MAPKK // Conserved gene of unknown function // Integrin-linked protein kinase // Serine/threonine protein kinase // UV-induced protein uvi31 // Mrp protein	2.56837821895865	0.0382116232026432
GO:0008236	molecular_function	serine-type peptidase activity	2	9	299	29494	255	PGSC0003DMP400025580 // PGSC0003DMP400002640 // PGSC0003DMP400000754 // PGSC0003DMP400053745 // PGSC0003DMP400053745 // PGSC0003DMP400041550 // PGSC0003DMP400041550 // PGSC0003DMP400003138 // PGSC0003DMP400037294	Rhomboid family protein // Serine carboxypeptidase-like 25 // Signal peptidase I // ATP-dependent Clp protease proteolytic subunit // ATP-dependent Clp protease proteolytic subunit // Serine endopeptidase degp2 // Serine endopeptidase degp2 // Vitellogenic carboxypeptidase // SBT1 protein	1.7997037650651	0.0754096496327766
GO:0017171	molecular_function	serine hydrolase activity	1	9	299	29494	255	PGSC0003DMP400025580 // PGSC0003DMP400002640 // PGSC0003DMP400000754 // PGSC0003DMP400053745 // PGSC0003DMP400053745 // PGSC0003DMP400041550 // PGSC0003DMP400041550 // PGSC0003DMP400003138 // PGSC0003DMP400037294	Rhomboid family protein // Serine carboxypeptidase-like 25 // Signal peptidase I // ATP-dependent Clp protease proteolytic subunit // ATP-dependent Clp protease proteolytic subunit // Serine endopeptidase degp2 // Serine endopeptidase degp2 // Vitellogenic carboxypeptidase // SBT1 protein	1.7997037650651	0.0754096496327766
GO:0032879	biological_process	regulation of localization	2	5	95	29494	255	PGSC0003DMP400044922 // PGSC0003DMP400044868 // PGSC0003DMP400025082 // PGSC0003DMP400050189 // PGSC0003DMP400056405	Serine/threonine-protein kinase SAPK10 // Stress-enhanced protein 1 // S-adenosyl-L-methionine Mg-protoporphyrin IX methyltranserase // WD-repeat protein // Histidine kinase 3B	2.60585292437731	0.0830786493132497
GO:0043269	biological_process	regulation of ion transport	2	5	67	29494	255	PGSC0003DMP400044922 // PGSC0003DMP400044868 // PGSC0003DMP400025082 // PGSC0003DMP400050189 // PGSC0003DMP400056405	Serine/threonine-protein kinase SAPK10 // Stress-enhanced protein 1 // S-adenosyl-L-methionine Mg-protoporphyrin IX methyltranserase // WD-repeat protein // Histidine kinase 3B	3.10961934225048	0.0232485487883822
GO:0051049	biological_process	regulation of transport	2	5	84	29494	255	PGSC0003DMP400044922 // PGSC0003DMP400044868 // PGSC0003DMP400025082 // PGSC0003DMP400050189 // PGSC0003DMP400056405	Serine/threonine-protein kinase SAPK10 // Stress-enhanced protein 1 // S-adenosyl-L-methionine Mg-protoporphyrin IX methyltranserase // WD-repeat protein // Histidine kinase 3B	2.7833911099295	0.053115766929834
GO:0009743	biological_process	response to carbohydrate	2	6	140	29494	255	PGSC0003DMP400044868 // PGSC0003DMP400056405 // PGSC0003DMP400010490 // PGSC0003DMP400010490 // PGSC0003DMP400003337 // PGSC0003DMP400003337	Stress-enhanced protein 1 // Histidine kinase 3B // EIL1 // EIL1 // Nonsense-mediated mRNA decay protein // Nonsense-mediated mRNA decay protein	2.30945992159708	0.0823312346342579
GO:0009639	biological_process	response to red or far red light	1	8	221	29494	255	PGSC0003DMP400044868 // PGSC0003DMP400046912 // PGSC0003DMP400015875 // PGSC0003DMP400002371 // PGSC0003DMP400056257 // PGSC0003DMP400056257 // PGSC0003DMP400056257 // PGSC0003DMP400036514	Stress-enhanced protein 1 // Far-red impaired responsive family protein // Glucose-1-phosphate adenylyltransferase // ATCUL3/ATCUL3A/CUL3/CUL3A // Jasmonic acid-amino acid-conjugating enzyme // Jasmonic acid-amino acid-conjugating enzyme // Jasmonic acid-amino acid-conjugating enzyme // Cytochrome P450	2.06587787842946	0.0469168091535183
GO:0010150	biological_process	leaf senescence	6	4	57	29494	255	PGSC0003DMP400021076 // PGSC0003DMP400032120 // PGSC0003DMP400056405 // PGSC0003DMP400014847	NAC domain protein // NAC domain protein NAC2 // Histidine kinase 3B // E3 ubiquitin-protein ligase UPL5	3.02089042365615	0.0867725390484479
GO:0009636	biological_process	response to toxic substance	1	4	56	29494	255	PGSC0003DMP400007290 // PGSC0003DMP400007506 // PGSC0003DMP400027526 // PGSC0003DMP400027526	D-aminoacyl-tRNA deacylase // Photosystem Q(B) protein // Dehydroascorbate reductase // Dehydroascorbate reductase	3.04642551576329	0.0823312346342579
GO:0031072	molecular_function	heat shock protein binding	1	6	145	29494	255	PGSC0003DMP400055295 // PGSC0003DMP400042959 // PGSC0003DMP400022275 // PGSC0003DMP400049585 // PGSC0003DMP400025674 // PGSC0003DMP400053895	Conserved gene of unknown function // DnaJ // Chaperone protein DNAj // DnaJ protein // Chaperone protein dnaJ 15 // Chaperone protein dnaJ	2.25883384852712	0.0941379364635929
GO:0070566	molecular_function	adenylyltransferase activity	1	6	33	29494	255	PGSC0003DMP400032980 // PGSC0003DMP400015875 // PGSC0003DMP400056257 // PGSC0003DMP400056257 // PGSC0003DMP400056257 // PGSC0003DMP400053109	Sulfate adenylyltransferase // Glucose-1-phosphate adenylyltransferase // Jasmonic acid-amino acid-conjugating enzyme // Jasmonic acid-amino acid-conjugating enzyme // Jasmonic acid-amino acid-conjugating enzyme // Poly(A) polymerase alpha	4.3943488191836	8.34070797775767e-05
GO:0051604	biological_process	protein maturation	3	5	43	29494	255	PGSC0003DMP400000754 // PGSC0003DMP400002610 // PGSC0003DMP400002610 // PGSC0003DMP400043240 // PGSC0003DMP400043240	Signal peptidase I // Heat shock protein // Heat shock protein // Ribosome biogenesis protein bop1 // Ribosome biogenesis protein bop1	3.74944377800616	0.00396954164224571
GO:0016441	biological_process	posttranscriptional gene silencing	6	5	75	29494	255	PGSC0003DMP400000754 // PGSC0003DMP400040592 // PGSC0003DMP400015725 // PGSC0003DMP400003337 // PGSC0003DMP400003337	Signal peptidase I // DsRNA-binding protein 2 // UDP-N-acetylglucosamine--peptide N-acetylglucosaminyltransferase SPINDLY // Nonsense-mediated mRNA decay protein // Nonsense-mediated mRNA decay protein	2.94688984221238	0.0349432900352283
GO:0031047	biological_process	gene silencing by RNA	5	6	127	29494	255	PGSC0003DMP400000754 // PGSC0003DMP400040592 // PGSC0003DMP400015725 // PGSC0003DMP400050189 // PGSC0003DMP400003337 // PGSC0003DMP400003337	Signal peptidase I // DsRNA-binding protein 2 // UDP-N-acetylglucosamine--peptide N-acetylglucosaminyltransferase SPINDLY // WD-repeat protein // Nonsense-mediated mRNA decay protein // Nonsense-mediated mRNA decay protein	2.45005825176988	0.0547039259971571
GO:0035194	biological_process	posttranscriptional gene silencing by RNA	6	5	71	29494	255	PGSC0003DMP400000754 // PGSC0003DMP400040592 // PGSC0003DMP400015725 // PGSC0003DMP400003337 // PGSC0003DMP400003337	Signal peptidase I // DsRNA-binding protein 2 // UDP-N-acetylglucosamine--peptide N-acetylglucosaminyltransferase SPINDLY // Nonsense-mediated mRNA decay protein // Nonsense-mediated mRNA decay protein	3.02596141320358	0.0283622476121364
GO:0040029	biological_process	regulation of gene expression, epigenetic	2	6	138	29494	255	PGSC0003DMP400000754 // PGSC0003DMP400040592 // PGSC0003DMP400015725 // PGSC0003DMP400050189 // PGSC0003DMP400003337 // PGSC0003DMP400003337	Signal peptidase I // DsRNA-binding protein 2 // UDP-N-acetylglucosamine--peptide N-acetylglucosaminyltransferase SPINDLY // WD-repeat protein // Nonsense-mediated mRNA decay protein // Nonsense-mediated mRNA decay protein	2.33021848176388	0.0785839866564459
GO:0016246	biological_process	RNA interference	6	4	55	29494	255	PGSC0003DMP400000754 // PGSC0003DMP400015725 // PGSC0003DMP400003337 // PGSC0003DMP400003337	Signal peptidase I // UDP-N-acetylglucosamine--peptide N-acetylglucosaminyltransferase SPINDLY // Nonsense-mediated mRNA decay protein // Nonsense-mediated mRNA decay protein	3.07242072429623	0.0787489676467347
GO:0048509	biological_process	regulation of meristem development	2	5	85	29494	255	PGSC0003DMP400053745 // PGSC0003DMP400053745 // PGSC0003DMP400041550 // PGSC0003DMP400041550 // PGSC0003DMP400056405	ATP-dependent Clp protease proteolytic subunit // ATP-dependent Clp protease proteolytic subunit // Serine endopeptidase degp2 // Serine endopeptidase degp2 // Histidine kinase 3B	2.76631759657056	0.0554878127943404
GO:0009861	biological_process	jasmonic acid and ethylene-dependent systemic resistance	5	3	13	29494	255	PGSC0003DMP400056257 // PGSC0003DMP400056257 // PGSC0003DMP400056257	Jasmonic acid-amino acid-conjugating enzyme // Jasmonic acid-amino acid-conjugating enzyme // Jasmonic acid-amino acid-conjugating enzyme	4.73830322040096	0.0152276784717421
GO:0009682	biological_process	induced systemic resistance	4	4	31	29494	255	PGSC0003DMP400056257 // PGSC0003DMP400056257 // PGSC0003DMP400056257 // PGSC0003DMP400036514	Jasmonic acid-amino acid-conjugating enzyme // Jasmonic acid-amino acid-conjugating enzyme // Jasmonic acid-amino acid-conjugating enzyme // Cytochrome P450	3.89958412743402	0.0132790936276208
GO:0009864	biological_process	induced systemic resistance, jasmonic acid mediated signaling pathway	10	3	16	29494	255	PGSC0003DMP400056257 // PGSC0003DMP400056257 // PGSC0003DMP400056257	Jasmonic acid-amino acid-conjugating enzyme // Jasmonic acid-amino acid-conjugating enzyme // Jasmonic acid-amino acid-conjugating enzyme	4.43874293854205	0.0252509072659558
GO:0010193	biological_process	response to ozone	4	3	27	29494	255	PGSC0003DMP400056257 // PGSC0003DMP400056257 // PGSC0003DMP400056257	Jasmonic acid-amino acid-conjugating enzyme // Jasmonic acid-amino acid-conjugating enzyme // Jasmonic acid-amino acid-conjugating enzyme	3.68385543637858	0.0915812584781304
GO:0009694	biological_process	jasmonic acid metabolic process	5	4	41	29494	255	PGSC0003DMP400056257 // PGSC0003DMP400056257 // PGSC0003DMP400056257 // PGSC0003DMP400014290	Jasmonic acid-amino acid-conjugating enzyme // Jasmonic acid-amino acid-conjugating enzyme // Jasmonic acid-amino acid-conjugating enzyme // AMP dependent CoA ligase	3.49622843320281	0.0310289842465029
GO:0080123	molecular_function	jasmonate-amino synthetase activity	1	3	5	29494	255	PGSC0003DMP400056257 // PGSC0003DMP400056257 // PGSC0003DMP400056257	Jasmonic acid-amino acid-conjugating enzyme // Jasmonic acid-amino acid-conjugating enzyme // Jasmonic acid-amino acid-conjugating enzyme	6.11681484365469	0.000958264109501072
GO:0015037	molecular_function	peptide disulfide oxidoreductase activity	1	2	6	29494	255	PGSC0003DMP400027526 // PGSC0003DMP400027526	Dehydroascorbate reductase // Dehydroascorbate reductase	5.26881793709974	0.0665079322148256
GO:0015038	molecular_function	glutathione disulfide oxidoreductase activity	1	2	6	29494	255	PGSC0003DMP400027526 // PGSC0003DMP400027526	Dehydroascorbate reductase // Dehydroascorbate reductase	5.26881793709974	0.0665079322148256
GO:0009533	cellular_component	chloroplast stromal thylakoid	8	2	6	29494	255	PGSC0003DMP400041550 // PGSC0003DMP400041550	Serine endopeptidase degp2 // Serine endopeptidase degp2	5.26881793709974	0.0665079322148256
GO:0071322	biological_process	cellular response to carbohydrate stimulus	5	5	59	29494	255	PGSC0003DMP400056405 // PGSC0003DMP400010490 // PGSC0003DMP400010490 // PGSC0003DMP400003337 // PGSC0003DMP400003337	Histidine kinase 3B // EIL1 // EIL1 // Nonsense-mediated mRNA decay protein // Nonsense-mediated mRNA decay protein	3.29306548334642	0.0143607535499868
GO:0009756	biological_process	carbohydrate mediated signaling	6	4	51	29494	255	PGSC0003DMP400010490 // PGSC0003DMP400010490 // PGSC0003DMP400003337 // PGSC0003DMP400003337	EIL1 // EIL1 // Nonsense-mediated mRNA decay protein // Nonsense-mediated mRNA decay protein	3.1813550958494	0.0618563183539064
GO:0010182	biological_process	sugar mediated signaling pathway	6	4	51	29494	255	PGSC0003DMP400010490 // PGSC0003DMP400010490 // PGSC0003DMP400003337 // PGSC0003DMP400003337	EIL1 // EIL1 // Nonsense-mediated mRNA decay protein // Nonsense-mediated mRNA decay protein	3.1813550958494	0.0618563183539064

## Sheet: Number of Tubers (NoT)
GOID	Ontology	Term	Level	q	m	t	k	probes	annotations	log_odds_ratio	p
GO:0008150	biological_process	biological_process	0	305	21881	29494	363	PGSC0003DMP400017807 // PGSC0003DMP400050321 // PGSC0003DMP400026140 // PGSC0003DMP400051894 // PGSC0003DMP400030037 // PGSC0003DMP400000338 // PGSC0003DMP400037088 // PGSC0003DMP400035946 // PGSC0003DMP400051708 // PGSC0003DMP400022802 // PGSC0003DMP400017551 // PGSC0003DMP400019454 // PGSC0003DMP400003654 // PGSC0003DMP400041835 // PGSC0003DMP400022412 // PGSC0003DMP400008406 // PGSC0003DMP4000…	Calcium/calmodulin-dependent protein kinase CaMK3 // Bile acid:Na+ symporter family protein // Proline-rich protein // Molecular chaperone Hsp90-1 // Proton gradient regulation 5 // Methylenetetrahydrofolate dehydrogenase // Lysosomal Pro-X carboxypeptidase // Sesquiterpene synthase // AP3-complex subunit beta-A // Protein disulfide isomerase L-2 // Beta-tubulin // Conserved gene of unknown funct…	0.179582516259013	0.00252735878468971
GO:0009987	biological_process	cellular process	1	210	13649	29494	363	PGSC0003DMP400017807 // PGSC0003DMP400051894 // PGSC0003DMP400030037 // PGSC0003DMP400000338 // PGSC0003DMP400037088 // PGSC0003DMP400035946 // PGSC0003DMP400051708 // PGSC0003DMP400022802 // PGSC0003DMP400017551 // PGSC0003DMP400019454 // PGSC0003DMP400003654 // PGSC0003DMP400041835 // PGSC0003DMP400022412 // PGSC0003DMP400008406 // PGSC0003DMP400017369 // PGSC0003DMP400008369 // PGSC0003DMP4000…	Calcium/calmodulin-dependent protein kinase CaMK3 // Molecular chaperone Hsp90-1 // Proton gradient regulation 5 // Methylenetetrahydrofolate dehydrogenase // Lysosomal Pro-X carboxypeptidase // Sesquiterpene synthase // AP3-complex subunit beta-A // Protein disulfide isomerase L-2 // Beta-tubulin // Conserved gene of unknown function // Phosphoenolpyruvate carboxykinase // RAD23 // RAD23 protein…	0.322046019471623	0.00271025239949438
GO:0044237	biological_process	cellular metabolic process	2	146	9463	29494	363	PGSC0003DMP400017807 // PGSC0003DMP400030037 // PGSC0003DMP400000338 // PGSC0003DMP400037088 // PGSC0003DMP400035946 // PGSC0003DMP400019454 // PGSC0003DMP400041835 // PGSC0003DMP400022412 // PGSC0003DMP400008406 // PGSC0003DMP400017369 // PGSC0003DMP400002018 // PGSC0003DMP400002018 // PGSC0003DMP400056300 // PGSC0003DMP400050473 // PGSC0003DMP400013800 // PGSC0003DMP400046584 // PGSC0003DMP4000…	Calcium/calmodulin-dependent protein kinase CaMK3 // Proton gradient regulation 5 // Methylenetetrahydrofolate dehydrogenase // Lysosomal Pro-X carboxypeptidase // Sesquiterpene synthase // Conserved gene of unknown function // RAD23 // RAD23 protein // Adenine phosphoribosyltransferase // Progesterone 5-beta-reductase // Topoisomerase I // Topoisomerase I // SGRP-1 protein // Galactosyltransfera…	0.326050785582895	0.0789921017163718
GO:0071704	biological_process	organic substance metabolic process	1	161	10490	29494	363	PGSC0003DMP400017807 // PGSC0003DMP400000338 // PGSC0003DMP400037088 // PGSC0003DMP400035946 // PGSC0003DMP400022802 // PGSC0003DMP400019454 // PGSC0003DMP400003654 // PGSC0003DMP400041835 // PGSC0003DMP400022412 // PGSC0003DMP400008406 // PGSC0003DMP400017369 // PGSC0003DMP400022539 // PGSC0003DMP400002018 // PGSC0003DMP400002018 // PGSC0003DMP400056300 // PGSC0003DMP400050473 // PGSC0003DMP4000…	Calcium/calmodulin-dependent protein kinase CaMK3 // Methylenetetrahydrofolate dehydrogenase // Lysosomal Pro-X carboxypeptidase // Sesquiterpene synthase // Protein disulfide isomerase L-2 // Conserved gene of unknown function // Phosphoenolpyruvate carboxykinase // RAD23 // RAD23 protein // Adenine phosphoribosyltransferase // Progesterone 5-beta-reductase // UDP-N-acetylglucosamine--dolichyl-p…	0.318497957333988	0.0552364576148031
GO:0044699	biological_process	single-organism process	1	187	10958	29494	363	PGSC0003DMP400017807 // PGSC0003DMP400050321 // PGSC0003DMP400026140 // PGSC0003DMP400051894 // PGSC0003DMP400030037 // PGSC0003DMP400000338 // PGSC0003DMP400037088 // PGSC0003DMP400035946 // PGSC0003DMP400051708 // PGSC0003DMP400022802 // PGSC0003DMP400017551 // PGSC0003DMP400019454 // PGSC0003DMP400003654 // PGSC0003DMP400008406 // PGSC0003DMP400017369 // PGSC0003DMP400022539 // PGSC0003DMP4000…	Calcium/calmodulin-dependent protein kinase CaMK3 // Bile acid:Na+ symporter family protein // Proline-rich protein // Molecular chaperone Hsp90-1 // Proton gradient regulation 5 // Methylenetetrahydrofolate dehydrogenase // Lysosomal Pro-X carboxypeptidase // Sesquiterpene synthase // AP3-complex subunit beta-A // Protein disulfide isomerase L-2 // Beta-tubulin // Conserved gene of unknown funct…	0.471505708265658	1.41338801437703e-05
GO:0005575	cellular_component	cellular_component	0	278	17953	29494	363	PGSC0003DMP400017807 // PGSC0003DMP400038916 // PGSC0003DMP400038916 // PGSC0003DMP400050321 // PGSC0003DMP400026140 // PGSC0003DMP400051894 // PGSC0003DMP400030037 // PGSC0003DMP400000338 // PGSC0003DMP400037088 // PGSC0003DMP400035946 // PGSC0003DMP400051708 // PGSC0003DMP400022802 // PGSC0003DMP400017551 // PGSC0003DMP400019454 // PGSC0003DMP400003654 // PGSC0003DMP400041835 // PGSC0003DMP4000…	Calcium/calmodulin-dependent protein kinase CaMK3 // Conserved gene of unknown function // Conserved gene of unknown function // Bile acid:Na+ symporter family protein // Proline-rich protein // Molecular chaperone Hsp90-1 // Proton gradient regulation 5 // Methylenetetrahydrofolate dehydrogenase // Lysosomal Pro-X carboxypeptidase // Sesquiterpene synthase // AP3-complex subunit beta-A // Protei…	0.331311887008365	2.0319117730243e-07
GO:0005623	cellular_component	cell	1	252	15277	29494	363	PGSC0003DMP400017807 // PGSC0003DMP400050321 // PGSC0003DMP400026140 // PGSC0003DMP400051894 // PGSC0003DMP400030037 // PGSC0003DMP400000338 // PGSC0003DMP400037088 // PGSC0003DMP400035946 // PGSC0003DMP400051708 // PGSC0003DMP400022802 // PGSC0003DMP400017551 // PGSC0003DMP400003654 // PGSC0003DMP400041835 // PGSC0003DMP400017369 // PGSC0003DMP400022539 // PGSC0003DMP400008369 // PGSC0003DMP4000…	Calcium/calmodulin-dependent protein kinase CaMK3 // Bile acid:Na+ symporter family protein // Proline-rich protein // Molecular chaperone Hsp90-1 // Proton gradient regulation 5 // Methylenetetrahydrofolate dehydrogenase // Lysosomal Pro-X carboxypeptidase // Sesquiterpene synthase // AP3-complex subunit beta-A // Protein disulfide isomerase L-2 // Beta-tubulin // Phosphoenolpyruvate carboxykina…	0.422514416714717	1.16020995055345e-08
GO:0005886	cellular_component	plasma membrane	4	56	2741	29494	363	PGSC0003DMP400017807 // PGSC0003DMP400051894 // PGSC0003DMP400022802 // PGSC0003DMP400022539 // PGSC0003DMP400054948 // PGSC0003DMP400056300 // PGSC0003DMP400011324 // PGSC0003DMP400034764 // PGSC0003DMP400021185 // PGSC0003DMP400027726 // PGSC0003DMP400009065 // PGSC0003DMP400049857 // PGSC0003DMP400038535 // PGSC0003DMP400025302 // PGSC0003DMP400049442 // PGSC0003DMP400009559 // PGSC0003DMP4000…	Calcium/calmodulin-dependent protein kinase CaMK3 // Molecular chaperone Hsp90-1 // Protein disulfide isomerase L-2 // UDP-N-acetylglucosamine--dolichyl-phosphate N-acetylglucosaminephosphotransferase // UPA16 // SGRP-1 protein // CBL-interacting serine/threonine-protein kinase // 40S ribosomal protein S24 // Mannitol transporter // 26S proteasome subunit 4 // Thioredoxin peroxidase 1 // Conserve…	0.73117644591583	0.0266006101168185
GO:0016020	cellular_component	membrane	1	123	7239	29494	363	PGSC0003DMP400017807 // PGSC0003DMP400038916 // PGSC0003DMP400038916 // PGSC0003DMP400050321 // PGSC0003DMP400026140 // PGSC0003DMP400051894 // PGSC0003DMP400030037 // PGSC0003DMP400051708 // PGSC0003DMP400022802 // PGSC0003DMP400019454 // PGSC0003DMP400003654 // PGSC0003DMP400022539 // PGSC0003DMP400054948 // PGSC0003DMP400056300 // PGSC0003DMP400050473 // PGSC0003DMP400011324 // PGSC0003DMP4000…	Calcium/calmodulin-dependent protein kinase CaMK3 // Conserved gene of unknown function // Conserved gene of unknown function // Bile acid:Na+ symporter family protein // Proline-rich protein // Molecular chaperone Hsp90-1 // Proton gradient regulation 5 // AP3-complex subunit beta-A // Protein disulfide isomerase L-2 // Conserved gene of unknown function // Phosphoenolpyruvate carboxykinase // U…	0.465247941086333	0.0112993420583692
GO:0044464	cellular_component	cell part	2	252	15277	29494	363	PGSC0003DMP400017807 // PGSC0003DMP400050321 // PGSC0003DMP400026140 // PGSC0003DMP400051894 // PGSC0003DMP400030037 // PGSC0003DMP400000338 // PGSC0003DMP400037088 // PGSC0003DMP400035946 // PGSC0003DMP400051708 // PGSC0003DMP400022802 // PGSC0003DMP400017551 // PGSC0003DMP400003654 // PGSC0003DMP400041835 // PGSC0003DMP400017369 // PGSC0003DMP400022539 // PGSC0003DMP400008369 // PGSC0003DMP4000…	Calcium/calmodulin-dependent protein kinase CaMK3 // Bile acid:Na+ symporter family protein // Proline-rich protein // Molecular chaperone Hsp90-1 // Proton gradient regulation 5 // Methylenetetrahydrofolate dehydrogenase // Lysosomal Pro-X carboxypeptidase // Sesquiterpene synthase // AP3-complex subunit beta-A // Protein disulfide isomerase L-2 // Beta-tubulin // Phosphoenolpyruvate carboxykina…	0.422514416714717	1.16020995055345e-08
GO:0051179	biological_process	localization	1	65	3213	29494	363	PGSC0003DMP400050321 // PGSC0003DMP400026140 // PGSC0003DMP400051708 // PGSC0003DMP400008369 // PGSC0003DMP400054948 // PGSC0003DMP400056300 // PGSC0003DMP400021185 // PGSC0003DMP400013924 // PGSC0003DMP400041410 // PGSC0003DMP400027843 // PGSC0003DMP400023559 // PGSC0003DMP400014917 // PGSC0003DMP400014917 // PGSC0003DMP400014917 // PGSC0003DMP400053375 // PGSC0003DMP400005761 // PGSC0003DMP4000…	Bile acid:Na+ symporter family protein // Proline-rich protein // AP3-complex subunit beta-A // Signal recognition particle 9 kDa protein // UPA16 // SGRP-1 protein // Mannitol transporter // CBL-interacting protein kinase 7 // Prenylated Rab acceptor protein // Prenylated Rab acceptor protein // THAP domain-containing protein 4 // AMP deaminase // AMP deaminase // AMP deaminase // Auxin:hydrogen…	0.716970684241043	0.0121923042708566
GO:0051234	biological_process	establishment of localization	1	59	3128	29494	363	PGSC0003DMP400050321 // PGSC0003DMP400026140 // PGSC0003DMP400051708 // PGSC0003DMP400008369 // PGSC0003DMP400054948 // PGSC0003DMP400056300 // PGSC0003DMP400021185 // PGSC0003DMP400013924 // PGSC0003DMP400041410 // PGSC0003DMP400027843 // PGSC0003DMP400023559 // PGSC0003DMP400053375 // PGSC0003DMP400049442 // PGSC0003DMP400014992 // PGSC0003DMP400038408 // PGSC0003DMP400013972 // PGSC0003DMP4000…	Bile acid:Na+ symporter family protein // Proline-rich protein // AP3-complex subunit beta-A // Signal recognition particle 9 kDa protein // UPA16 // SGRP-1 protein // Mannitol transporter // CBL-interacting protein kinase 7 // Prenylated Rab acceptor protein // Prenylated Rab acceptor protein // THAP domain-containing protein 4 // Auxin:hydrogen symporter // Sec61 transport protein // Binding pr…	0.61592638873849	0.0789921017163718
GO:0005622	cellular_component	intracellular	2	221	13307	29494	363	PGSC0003DMP400050321 // PGSC0003DMP400026140 // PGSC0003DMP400051894 // PGSC0003DMP400030037 // PGSC0003DMP400000338 // PGSC0003DMP400037088 // PGSC0003DMP400035946 // PGSC0003DMP400051708 // PGSC0003DMP400022802 // PGSC0003DMP400017551 // PGSC0003DMP400003654 // PGSC0003DMP400041835 // PGSC0003DMP400017369 // PGSC0003DMP400022539 // PGSC0003DMP400008369 // PGSC0003DMP400002018 // PGSC0003DMP4000…	Bile acid:Na+ symporter family protein // Proline-rich protein // Molecular chaperone Hsp90-1 // Proton gradient regulation 5 // Methylenetetrahydrofolate dehydrogenase // Lysosomal Pro-X carboxypeptidase // Sesquiterpene synthase // AP3-complex subunit beta-A // Protein disulfide isomerase L-2 // Beta-tubulin // Phosphoenolpyruvate carboxykinase // RAD23 // Progesterone 5-beta-reductase // UDP-N…	0.432312957369276	1.09613177260615e-06
GO:0005737	cellular_component	cytoplasm	3	165	9020	29494	363	PGSC0003DMP400050321 // PGSC0003DMP400026140 // PGSC0003DMP400051894 // PGSC0003DMP400030037 // PGSC0003DMP400000338 // PGSC0003DMP400037088 // PGSC0003DMP400035946 // PGSC0003DMP400051708 // PGSC0003DMP400022802 // PGSC0003DMP400017551 // PGSC0003DMP400003654 // PGSC0003DMP400017369 // PGSC0003DMP400022539 // PGSC0003DMP400008369 // PGSC0003DMP400056300 // PGSC0003DMP400050473 // PGSC0003DMP4000…	Bile acid:Na+ symporter family protein // Proline-rich protein // Molecular chaperone Hsp90-1 // Proton gradient regulation 5 // Methylenetetrahydrofolate dehydrogenase // Lysosomal Pro-X carboxypeptidase // Sesquiterpene synthase // AP3-complex subunit beta-A // Protein disulfide isomerase L-2 // Beta-tubulin // Phosphoenolpyruvate carboxykinase // Progesterone 5-beta-reductase // UDP-N-acetylgl…	0.571718632787073	1.52895967258143e-06
GO:0009507	cellular_component	chloroplast	5	52	2583	29494	363	PGSC0003DMP400050321 // PGSC0003DMP400026140 // PGSC0003DMP400030037 // PGSC0003DMP400000338 // PGSC0003DMP400037088 // PGSC0003DMP400022802 // PGSC0003DMP400056300 // PGSC0003DMP400013800 // PGSC0003DMP400034764 // PGSC0003DMP400009065 // PGSC0003DMP400005522 // PGSC0003DMP400023559 // PGSC0003DMP400052160 // PGSC0003DMP400038408 // PGSC0003DMP400000760 // PGSC0003DMP400043341 // PGSC0003DMP4000…	Bile acid:Na+ symporter family protein // Proline-rich protein // Proton gradient regulation 5 // Methylenetetrahydrofolate dehydrogenase // Lysosomal Pro-X carboxypeptidase // Protein disulfide isomerase L-2 // SGRP-1 protein // Neutral leucine aminopeptidase preprotein // 40S ribosomal protein S24 // Thioredoxin peroxidase 1 // 16S rRNA processing protein RimM family // THAP domain-containing p…	0.709915926707093	0.0525176166069877
GO:0009536	cellular_component	plastid	5	54	2706	29494	363	PGSC0003DMP400050321 // PGSC0003DMP400026140 // PGSC0003DMP400030037 // PGSC0003DMP400000338 // PGSC0003DMP400037088 // PGSC0003DMP400022802 // PGSC0003DMP400056300 // PGSC0003DMP400013800 // PGSC0003DMP400034764 // PGSC0003DMP400009065 // PGSC0003DMP400005522 // PGSC0003DMP400023559 // PGSC0003DMP400052160 // PGSC0003DMP400038408 // PGSC0003DMP400000760 // PGSC0003DMP400043341 // PGSC0003DMP4000…	Bile acid:Na+ symporter family protein // Proline-rich protein // Proton gradient regulation 5 // Methylenetetrahydrofolate dehydrogenase // Lysosomal Pro-X carboxypeptidase // Protein disulfide isomerase L-2 // SGRP-1 protein // Neutral leucine aminopeptidase preprotein // 40S ribosomal protein S24 // Thioredoxin peroxidase 1 // 16S rRNA processing protein RimM family // THAP domain-containing p…	0.697249514870932	0.0508823987060161
GO:0043226	cellular_component	organelle	1	193	11050	29494	363	PGSC0003DMP400050321 // PGSC0003DMP400026140 // PGSC0003DMP400051894 // PGSC0003DMP400030037 // PGSC0003DMP400000338 // PGSC0003DMP400037088 // PGSC0003DMP400051708 // PGSC0003DMP400022802 // PGSC0003DMP400017551 // PGSC0003DMP400003654 // PGSC0003DMP400041835 // PGSC0003DMP400022539 // PGSC0003DMP400002018 // PGSC0003DMP400002018 // PGSC0003DMP400056300 // PGSC0003DMP400050473 // PGSC0003DMP4000…	Bile acid:Na+ symporter family protein // Proline-rich protein // Molecular chaperone Hsp90-1 // Proton gradient regulation 5 // Methylenetetrahydrofolate dehydrogenase // Lysosomal Pro-X carboxypeptidase // AP3-complex subunit beta-A // Protein disulfide isomerase L-2 // Beta-tubulin // Phosphoenolpyruvate carboxykinase // RAD23 // UDP-N-acetylglucosamine--dolichyl-phosphate N-acetylglucosaminep…	0.505006424785925	8.80808425628153e-07
GO:0043227	cellular_component	membrane-bounded organelle	1	188	10547	29494	363	PGSC0003DMP400050321 // PGSC0003DMP400026140 // PGSC0003DMP400051894 // PGSC0003DMP400030037 // PGSC0003DMP400000338 // PGSC0003DMP400037088 // PGSC0003DMP400051708 // PGSC0003DMP400022802 // PGSC0003DMP400017551 // PGSC0003DMP400003654 // PGSC0003DMP400041835 // PGSC0003DMP400022539 // PGSC0003DMP400002018 // PGSC0003DMP400002018 // PGSC0003DMP400056300 // PGSC0003DMP400050473 // PGSC0003DMP4000…	Bile acid:Na+ symporter family protein // Proline-rich protein // Molecular chaperone Hsp90-1 // Proton gradient regulation 5 // Methylenetetrahydrofolate dehydrogenase // Lysosomal Pro-X carboxypeptidase // AP3-complex subunit beta-A // Protein disulfide isomerase L-2 // Beta-tubulin // Phosphoenolpyruvate carboxykinase // RAD23 // UDP-N-acetylglucosamine--dolichyl-phosphate N-acetylglucosaminep…	0.53435191325479	3.72563875240264e-07
GO:0043229	cellular_component	intracellular organelle	4	192	11044	29494	363	PGSC0003DMP400050321 // PGSC0003DMP400026140 // PGSC0003DMP400051894 // PGSC0003DMP400030037 // PGSC0003DMP400000338 // PGSC0003DMP400037088 // PGSC0003DMP400051708 // PGSC0003DMP400022802 // PGSC0003DMP400017551 // PGSC0003DMP400003654 // PGSC0003DMP400041835 // PGSC0003DMP400022539 // PGSC0003DMP400002018 // PGSC0003DMP400002018 // PGSC0003DMP400056300 // PGSC0003DMP400050473 // PGSC0003DMP4000…	Bile acid:Na+ symporter family protein // Proline-rich protein // Molecular chaperone Hsp90-1 // Proton gradient regulation 5 // Methylenetetrahydrofolate dehydrogenase // Lysosomal Pro-X carboxypeptidase // AP3-complex subunit beta-A // Protein disulfide isomerase L-2 // Beta-tubulin // Phosphoenolpyruvate carboxykinase // RAD23 // UDP-N-acetylglucosamine--dolichyl-phosphate N-acetylglucosaminep…	0.498295464817088	1.39523849191367e-06
GO:0043231	cellular_component	intracellular membrane-bounded organelle	4	187	10541	29494	363	PGSC0003DMP400050321 // PGSC0003DMP400026140 // PGSC0003DMP400051894 // PGSC0003DMP400030037 // PGSC0003DMP400000338 // PGSC0003DMP400037088 // PGSC0003DMP400051708 // PGSC0003DMP400022802 // PGSC0003DMP400017551 // PGSC0003DMP400003654 // PGSC0003DMP400041835 // PGSC0003DMP400022539 // PGSC0003DMP400002018 // PGSC0003DMP400002018 // PGSC0003DMP400056300 // PGSC0003DMP400050473 // PGSC0003DMP4000…	Bile acid:Na+ symporter family protein // Proline-rich protein // Molecular chaperone Hsp90-1 // Proton gradient regulation 5 // Methylenetetrahydrofolate dehydrogenase // Lysosomal Pro-X carboxypeptidase // AP3-complex subunit beta-A // Protein disulfide isomerase L-2 // Beta-tubulin // Phosphoenolpyruvate carboxykinase // RAD23 // UDP-N-acetylglucosamine--dolichyl-phosphate N-acetylglucosaminep…	0.527478478452547	6.3444661692734e-07
GO:0044422	cellular_component	organelle part	2	78	3986	29494	363	PGSC0003DMP400050321 // PGSC0003DMP400026140 // PGSC0003DMP400051894 // PGSC0003DMP400030037 // PGSC0003DMP400022802 // PGSC0003DMP400017551 // PGSC0003DMP400003654 // PGSC0003DMP400056300 // PGSC0003DMP400050473 // PGSC0003DMP400013800 // PGSC0003DMP400034764 // PGSC0003DMP400051339 // PGSC0003DMP400046600 // PGSC0003DMP400041410 // PGSC0003DMP400027843 // PGSC0003DMP400014917 // PGSC0003DMP4000…	Bile acid:Na+ symporter family protein // Proline-rich protein // Molecular chaperone Hsp90-1 // Proton gradient regulation 5 // Protein disulfide isomerase L-2 // Beta-tubulin // Phosphoenolpyruvate carboxykinase // SGRP-1 protein // Galactosyltransferase family protein // Neutral leucine aminopeptidase preprotein // 40S ribosomal protein S24 // Conserved gene of unknown function // RNA polymera…	0.668984360707191	0.00657359098221551
GO:0044424	cellular_component	intracellular part	3	220	12921	29494	363	PGSC0003DMP400050321 // PGSC0003DMP400026140 // PGSC0003DMP400051894 // PGSC0003DMP400030037 // PGSC0003DMP400000338 // PGSC0003DMP400037088 // PGSC0003DMP400035946 // PGSC0003DMP400051708 // PGSC0003DMP400022802 // PGSC0003DMP400017551 // PGSC0003DMP400003654 // PGSC0003DMP400041835 // PGSC0003DMP400017369 // PGSC0003DMP400022539 // PGSC0003DMP400008369 // PGSC0003DMP400002018 // PGSC0003DMP4000…	Bile acid:Na+ symporter family protein // Proline-rich protein // Molecular chaperone Hsp90-1 // Proton gradient regulation 5 // Methylenetetrahydrofolate dehydrogenase // Lysosomal Pro-X carboxypeptidase // Sesquiterpene synthase // AP3-complex subunit beta-A // Protein disulfide isomerase L-2 // Beta-tubulin // Phosphoenolpyruvate carboxykinase // RAD23 // Progesterone 5-beta-reductase // UDP-N…	0.468237741245646	1.33294445444948e-07
GO:0044444	cellular_component	cytoplasmic part	4	149	7519	29494	363	PGSC0003DMP400050321 // PGSC0003DMP400026140 // PGSC0003DMP400051894 // PGSC0003DMP400030037 // PGSC0003DMP400000338 // PGSC0003DMP400037088 // PGSC0003DMP400051708 // PGSC0003DMP400022802 // PGSC0003DMP400017551 // PGSC0003DMP400003654 // PGSC0003DMP400017369 // PGSC0003DMP400022539 // PGSC0003DMP400008369 // PGSC0003DMP400056300 // PGSC0003DMP400050473 // PGSC0003DMP400013800 // PGSC0003DMP4000…	Bile acid:Na+ symporter family protein // Proline-rich protein // Molecular chaperone Hsp90-1 // Proton gradient regulation 5 // Methylenetetrahydrofolate dehydrogenase // Lysosomal Pro-X carboxypeptidase // AP3-complex subunit beta-A // Protein disulfide isomerase L-2 // Beta-tubulin // Phosphoenolpyruvate carboxykinase // Progesterone 5-beta-reductase // UDP-N-acetylglucosamine--dolichyl-phosph…	0.687151571082927	1.09953249360153e-07
GO:0044446	cellular_component	intracellular organelle part	4	78	3975	29494	363	PGSC0003DMP400050321 // PGSC0003DMP400026140 // PGSC0003DMP400051894 // PGSC0003DMP400030037 // PGSC0003DMP400022802 // PGSC0003DMP400017551 // PGSC0003DMP400003654 // PGSC0003DMP400056300 // PGSC0003DMP400050473 // PGSC0003DMP400013800 // PGSC0003DMP400034764 // PGSC0003DMP400051339 // PGSC0003DMP400046600 // PGSC0003DMP400041410 // PGSC0003DMP400027843 // PGSC0003DMP400014917 // PGSC0003DMP4000…	Bile acid:Na+ symporter family protein // Proline-rich protein // Molecular chaperone Hsp90-1 // Proton gradient regulation 5 // Protein disulfide isomerase L-2 // Beta-tubulin // Phosphoenolpyruvate carboxykinase // SGRP-1 protein // Galactosyltransferase family protein // Neutral leucine aminopeptidase preprotein // 40S ribosomal protein S24 // Conserved gene of unknown function // RNA polymera…	0.672971210487169	0.0062315026770998
GO:0033036	biological_process	macromolecule localization	1	28	953	29494	363	PGSC0003DMP400026140 // PGSC0003DMP400051708 // PGSC0003DMP400008369 // PGSC0003DMP400056300 // PGSC0003DMP400014917 // PGSC0003DMP400014917 // PGSC0003DMP400014917 // PGSC0003DMP400049442 // PGSC0003DMP400014992 // PGSC0003DMP400038408 // PGSC0003DMP400013972 // PGSC0003DMP400000760 // PGSC0003DMP400001384 // PGSC0003DMP400048235 // PGSC0003DMP400036835 // PGSC0003DMP400036835 // PGSC0003DMP4000…	Proline-rich protein // AP3-complex subunit beta-A // Signal recognition particle 9 kDa protein // SGRP-1 protein // AMP deaminase // AMP deaminase // AMP deaminase // Sec61 transport protein // Binding protein // Protein translocase // Rer1 protein // Conserved gene of unknown function // Glycine-rich RNA binding protein // GTP-binding protein // Sec61 transport protein // Sec61 transport protei…	1.25533065483166	0.00775263471759964
GO:0001101	biological_process	response to acid chemical	1	26	848	29494	363	PGSC0003DMP400051894 // PGSC0003DMP400030037 // PGSC0003DMP400056300 // PGSC0003DMP400043672 // PGSC0003DMP400013924 // PGSC0003DMP400014917 // PGSC0003DMP400014917 // PGSC0003DMP400014917 // PGSC0003DMP400045544 // PGSC0003DMP400001384 // PGSC0003DMP400036549 // PGSC0003DMP400002800 // PGSC0003DMP400002800 // PGSC0003DMP400004339 // PGSC0003DMP400019518 // PGSC0003DMP400025733 // PGSC0003DMP4000…	Molecular chaperone Hsp90-1 // Proton gradient regulation 5 // SGRP-1 protein // COR413-PM2 // CBL-interacting protein kinase 7 // AMP deaminase // AMP deaminase // AMP deaminase // MybSt1 // Glycine-rich RNA binding protein // DEAD-box ATP-dependent RNA helicase 9 // Beta-amylase // Beta-amylase // Big map kinase/bmk // MYB transcription factor // Aspartyl protease family protein // Plasma membr…	1.31682740026189	0.00764806136686386
GO:0009414	biological_process	response to water deprivation	4	13	238	29494	363	PGSC0003DMP400051894 // PGSC0003DMP400030037 // PGSC0003DMP400043672 // PGSC0003DMP400013924 // PGSC0003DMP400036549 // PGSC0003DMP400002800 // PGSC0003DMP400002800 // PGSC0003DMP400036308 // PGSC0003DMP400014086 // PGSC0003DMP400014086 // PGSC0003DMP400002142 // PGSC0003DMP400021692 // PGSC0003DMP400036989	Molecular chaperone Hsp90-1 // Proton gradient regulation 5 // COR413-PM2 // CBL-interacting protein kinase 7 // DEAD-box ATP-dependent RNA helicase 9 // Beta-amylase // Beta-amylase // Plasma membrane intrinsic protein // ABRE binding factor // ABRE binding factor // MYC transcription factor // Transcription factor // White-brown-complex ABC transporter family	2.14993009151715	0.00372822990381563
GO:0009415	biological_process	response to water	4	13	246	29494	363	PGSC0003DMP400051894 // PGSC0003DMP400030037 // PGSC0003DMP400043672 // PGSC0003DMP400013924 // PGSC0003DMP400036549 // PGSC0003DMP400002800 // PGSC0003DMP400002800 // PGSC0003DMP400036308 // PGSC0003DMP400014086 // PGSC0003DMP400014086 // PGSC0003DMP400002142 // PGSC0003DMP400021692 // PGSC0003DMP400036989	Molecular chaperone Hsp90-1 // Proton gradient regulation 5 // COR413-PM2 // CBL-interacting protein kinase 7 // DEAD-box ATP-dependent RNA helicase 9 // Beta-amylase // Beta-amylase // Plasma membrane intrinsic protein // ABRE binding factor // ABRE binding factor // MYC transcription factor // Transcription factor // White-brown-complex ABC transporter family	2.10223334948585	0.00490069305126674
GO:0009628	biological_process	response to abiotic stimulus	1	40	1617	29494	363	PGSC0003DMP400051894 // PGSC0003DMP400030037 // PGSC0003DMP400017551 // PGSC0003DMP400056300 // PGSC0003DMP400043672 // PGSC0003DMP400013924 // PGSC0003DMP400027726 // PGSC0003DMP400014917 // PGSC0003DMP400014917 // PGSC0003DMP400014917 // PGSC0003DMP400005761 // PGSC0003DMP400045544 // PGSC0003DMP400030693 // PGSC0003DMP400046110 // PGSC0003DMP400001384 // PGSC0003DMP400036549 // PGSC0003DMP4000…	Molecular chaperone Hsp90-1 // Proton gradient regulation 5 // Beta-tubulin // SGRP-1 protein // COR413-PM2 // CBL-interacting protein kinase 7 // 26S proteasome subunit 4 // AMP deaminase // AMP deaminase // AMP deaminase // Conserved gene of unknown function // MybSt1 // Protein disulfide-isomerase // Arogenate dehydratase 3 // Glycine-rich RNA binding protein // DEAD-box ATP-dependent RNA heli…	1.0071322680977	0.00775263471759964
GO:0010035	biological_process	response to inorganic substance	1	29	844	29494	363	PGSC0003DMP400051894 // PGSC0003DMP400030037 // PGSC0003DMP400003654 // PGSC0003DMP400056300 // PGSC0003DMP400013800 // PGSC0003DMP400043672 // PGSC0003DMP400011324 // PGSC0003DMP400013924 // PGSC0003DMP400027726 // PGSC0003DMP400009065 // PGSC0003DMP400045544 // PGSC0003DMP400030693 // PGSC0003DMP400023594 // PGSC0003DMP400001384 // PGSC0003DMP400036549 // PGSC0003DMP400002800 // PGSC0003DMP4000…	Molecular chaperone Hsp90-1 // Proton gradient regulation 5 // Phosphoenolpyruvate carboxykinase // SGRP-1 protein // Neutral leucine aminopeptidase preprotein // COR413-PM2 // CBL-interacting serine/threonine-protein kinase // CBL-interacting protein kinase 7 // 26S proteasome subunit 4 // Thioredoxin peroxidase 1 // MybSt1 // Protein disulfide-isomerase // Glutamate decarboxylase isoform2 // Gl…	1.48118994310439	0.000566357315154731
GO:0042221	biological_process	response to chemical	1	50	2442	29494	363	PGSC0003DMP400051894 // PGSC0003DMP400030037 // PGSC0003DMP400003654 // PGSC0003DMP400056300 // PGSC0003DMP400013800 // PGSC0003DMP400043672 // PGSC0003DMP400011324 // PGSC0003DMP400013924 // PGSC0003DMP400027726 // PGSC0003DMP400009065 // PGSC0003DMP400005522 // PGSC0003DMP400043423 // PGSC0003DMP400038535 // PGSC0003DMP400014917 // PGSC0003DMP400014917 // PGSC0003DMP400014917 // PGSC0003DMP4000…	Molecular chaperone Hsp90-1 // Proton gradient regulation 5 // Phosphoenolpyruvate carboxykinase // SGRP-1 protein // Neutral leucine aminopeptidase preprotein // COR413-PM2 // CBL-interacting serine/threonine-protein kinase // CBL-interacting protein kinase 7 // 26S proteasome subunit 4 // Thioredoxin peroxidase 1 // 16S rRNA processing protein RimM family // Benzoquinone reductase // GPI-anchor…	0.734316841471322	0.0496374165866498
GO:0050896	biological_process	response to stimulus	1	101	5714	29494	363	PGSC0003DMP400051894 // PGSC0003DMP400030037 // PGSC0003DMP400022802 // PGSC0003DMP400017551 // PGSC0003DMP400003654 // PGSC0003DMP400041835 // PGSC0003DMP400022412 // PGSC0003DMP400017369 // PGSC0003DMP400042880 // PGSC0003DMP400056300 // PGSC0003DMP400013800 // PGSC0003DMP400043672 // PGSC0003DMP400011324 // PGSC0003DMP400006600 // PGSC0003DMP400023984 // PGSC0003DMP400013924 // PGSC0003DMP4000…	Molecular chaperone Hsp90-1 // Proton gradient regulation 5 // Protein disulfide isomerase L-2 // Beta-tubulin // Phosphoenolpyruvate carboxykinase // RAD23 // RAD23 protein // Progesterone 5-beta-reductase // Rapid alkalinization factor 2 // SGRP-1 protein // Neutral leucine aminopeptidase preprotein // COR413-PM2 // CBL-interacting serine/threonine-protein kinase // Mitogen-activated protein ki…	0.522234298499423	0.0157719778495604
GO:0006970	biological_process	response to osmotic stress	2	16	508	29494	363	PGSC0003DMP400051894 // PGSC0003DMP400056300 // PGSC0003DMP400013924 // PGSC0003DMP400005761 // PGSC0003DMP400045544 // PGSC0003DMP400030693 // PGSC0003DMP400001384 // PGSC0003DMP400036549 // PGSC0003DMP400019518 // PGSC0003DMP400021992 // PGSC0003DMP400036308 // PGSC0003DMP400014086 // PGSC0003DMP400014086 // PGSC0003DMP400021683 // PGSC0003DMP400021683 // PGSC0003DMP400020008	Molecular chaperone Hsp90-1 // SGRP-1 protein // CBL-interacting protein kinase 7 // Conserved gene of unknown function // MybSt1 // Protein disulfide-isomerase // Glycine-rich RNA binding protein // DEAD-box ATP-dependent RNA helicase 9 // MYB transcription factor // Sodium/calcium exchanger family protein // Plasma membrane intrinsic protein // ABRE binding factor // ABRE binding factor // ABC …	1.35562344991184	0.0790999174237458
GO:0009651	biological_process	response to salt stress	2	15	463	29494	363	PGSC0003DMP400051894 // PGSC0003DMP400056300 // PGSC0003DMP400013924 // PGSC0003DMP400005761 // PGSC0003DMP400045544 // PGSC0003DMP400030693 // PGSC0003DMP400001384 // PGSC0003DMP400036549 // PGSC0003DMP400019518 // PGSC0003DMP400021992 // PGSC0003DMP400014086 // PGSC0003DMP400014086 // PGSC0003DMP400021683 // PGSC0003DMP400021683 // PGSC0003DMP400020008	Molecular chaperone Hsp90-1 // SGRP-1 protein // CBL-interacting protein kinase 7 // Conserved gene of unknown function // MybSt1 // Protein disulfide-isomerase // Glycine-rich RNA binding protein // DEAD-box ATP-dependent RNA helicase 9 // MYB transcription factor // Sodium/calcium exchanger family protein // ABRE binding factor // ABRE binding factor // ABC transporter family protein // ABC tra…	1.39633034903228	0.0858858284310479
GO:0065007	biological_process	biological regulation	1	94	5127	29494	363	PGSC0003DMP400051894 // PGSC0003DMP400030037 // PGSC0003DMP400051708 // PGSC0003DMP400022802 // PGSC0003DMP400008369 // PGSC0003DMP400042880 // PGSC0003DMP400002018 // PGSC0003DMP400002018 // PGSC0003DMP400056300 // PGSC0003DMP400046584 // PGSC0003DMP400011324 // PGSC0003DMP400046098 // PGSC0003DMP400006600 // PGSC0003DMP400046600 // PGSC0003DMP400013924 // PGSC0003DMP400027726 // PGSC0003DMP4000…	Molecular chaperone Hsp90-1 // Proton gradient regulation 5 // AP3-complex subunit beta-A // Protein disulfide isomerase L-2 // Signal recognition particle 9 kDa protein // Rapid alkalinization factor 2 // Topoisomerase I // Topoisomerase I // SGRP-1 protein // Eukaryotic translation initiation factor 5A-4 // CBL-interacting serine/threonine-protein kinase // Histone deacetylase // Mitogen-activa…	0.574997805964343	0.00872956556038531
GO:0065008	biological_process	regulation of biological quality	1	26	882	29494	363	PGSC0003DMP400051894 // PGSC0003DMP400051708 // PGSC0003DMP400022802 // PGSC0003DMP400013924 // PGSC0003DMP400014917 // PGSC0003DMP400014917 // PGSC0003DMP400014917 // PGSC0003DMP400005761 // PGSC0003DMP400013972 // PGSC0003DMP400045744 // PGSC0003DMP400030693 // PGSC0003DMP400014161 // PGSC0003DMP400015312 // PGSC0003DMP400021992 // PGSC0003DMP400034642 // PGSC0003DMP400034642 // PGSC0003DMP4000…	Molecular chaperone Hsp90-1 // AP3-complex subunit beta-A // Protein disulfide isomerase L-2 // CBL-interacting protein kinase 7 // AMP deaminase // AMP deaminase // AMP deaminase // Conserved gene of unknown function // Rer1 protein // ARP2/3 complex 34 kDa subunit // Protein disulfide-isomerase // Glutaredoxin-C4 // Aldehyde oxidase // Sodium/calcium exchanger family protein // Tellurite resist…	1.26011300926757	0.0124836364392318
GO:0010038	biological_process	response to metal ion	1	16	463	29494	363	PGSC0003DMP400051894 // PGSC0003DMP400003654 // PGSC0003DMP400056300 // PGSC0003DMP400013800 // PGSC0003DMP400027726 // PGSC0003DMP400009065 // PGSC0003DMP400045544 // PGSC0003DMP400030693 // PGSC0003DMP400023594 // PGSC0003DMP400001384 // PGSC0003DMP400003306 // PGSC0003DMP400011021 // PGSC0003DMP400019518 // PGSC0003DMP400021683 // PGSC0003DMP400021683 // PGSC0003DMP400020008	Molecular chaperone Hsp90-1 // Phosphoenolpyruvate carboxykinase // SGRP-1 protein // Neutral leucine aminopeptidase preprotein // 26S proteasome subunit 4 // Thioredoxin peroxidase 1 // MybSt1 // Protein disulfide-isomerase // Glutamate decarboxylase isoform2 // Glycine-rich RNA binding protein // Dynamin // Caffeoyl-CoA O-methyltransferase 5 // MYB transcription factor // ABC transporter family…	1.48943975342376	0.0438196241365001
GO:0051716	biological_process	cellular response to stimulus	2	47	2081	29494	363	PGSC0003DMP400051894 // PGSC0003DMP400030037 // PGSC0003DMP400022802 // PGSC0003DMP400003654 // PGSC0003DMP400041835 // PGSC0003DMP400022412 // PGSC0003DMP400042880 // PGSC0003DMP400043672 // PGSC0003DMP400011324 // PGSC0003DMP400006600 // PGSC0003DMP400013924 // PGSC0003DMP400005522 // PGSC0003DMP400014917 // PGSC0003DMP400014917 // PGSC0003DMP400014917 // PGSC0003DMP400046203 // PGSC0003DMP4000…	Molecular chaperone Hsp90-1 // Proton gradient regulation 5 // Protein disulfide isomerase L-2 // Phosphoenolpyruvate carboxykinase // RAD23 // RAD23 protein // Rapid alkalinization factor 2 // COR413-PM2 // CBL-interacting serine/threonine-protein kinase // Mitogen-activated protein kinase 9 // CBL-interacting protein kinase 7 // 16S rRNA processing protein RimM family // AMP deaminase // AMP de…	0.875835738626304	0.0124836364392318
GO:0005829	cellular_component	cytosol	4	43	1387	29494	363	PGSC0003DMP400051894 // PGSC0003DMP400003654 // PGSC0003DMP400017369 // PGSC0003DMP400013800 // PGSC0003DMP400034764 // PGSC0003DMP400041410 // PGSC0003DMP400009065 // PGSC0003DMP400027843 // PGSC0003DMP400023559 // PGSC0003DMP400014917 // PGSC0003DMP400014917 // PGSC0003DMP400014917 // PGSC0003DMP400025302 // PGSC0003DMP400023594 // PGSC0003DMP400046110 // PGSC0003DMP400030454 // PGSC0003DMP4000…	Molecular chaperone Hsp90-1 // Phosphoenolpyruvate carboxykinase // Progesterone 5-beta-reductase // Neutral leucine aminopeptidase preprotein // 40S ribosomal protein S24 // Prenylated Rab acceptor protein // Thioredoxin peroxidase 1 // Prenylated Rab acceptor protein // THAP domain-containing protein 4 // AMP deaminase // AMP deaminase // AMP deaminase // Calcineurin B 02 // Glutamate decarboxy…	1.3328208190625	2.65883087883693e-05
GO:0009743	biological_process	response to carbohydrate	2	8	140	29494	363	PGSC0003DMP400030037 // PGSC0003DMP400011324 // PGSC0003DMP400014917 // PGSC0003DMP400014917 // PGSC0003DMP400014917 // PGSC0003DMP400025733 // PGSC0003DMP400014086 // PGSC0003DMP400014086	Proton gradient regulation 5 // CBL-interacting serine/threonine-protein kinase // AMP deaminase // AMP deaminase // AMP deaminase // Aspartyl protease family protein // ABRE binding factor // ABRE binding factor	2.21502511973903	0.0607001110470525
GO:0044710	biological_process	single-organism metabolic process	2	97	5745	29494	363	PGSC0003DMP400030037 // PGSC0003DMP400000338 // PGSC0003DMP400037088 // PGSC0003DMP400035946 // PGSC0003DMP400022802 // PGSC0003DMP400019454 // PGSC0003DMP400003654 // PGSC0003DMP400008406 // PGSC0003DMP400017369 // PGSC0003DMP400022539 // PGSC0003DMP400050473 // PGSC0003DMP400006600 // PGSC0003DMP400009065 // PGSC0003DMP400005522 // PGSC0003DMP400028710 // PGSC0003DMP400043423 // PGSC0003DMP4000…	Proton gradient regulation 5 // Methylenetetrahydrofolate dehydrogenase // Lysosomal Pro-X carboxypeptidase // Sesquiterpene synthase // Protein disulfide isomerase L-2 // Conserved gene of unknown function // Phosphoenolpyruvate carboxykinase // Adenine phosphoribosyltransferase // Progesterone 5-beta-reductase // UDP-N-acetylglucosamine--dolichyl-phosphate N-acetylglucosaminephosphotransferase …	0.456129801337653	0.0657657539912039
GO:0044763	biological_process	single-organism cellular process	2	133	7494	29494	363	PGSC0003DMP400030037 // PGSC0003DMP400037088 // PGSC0003DMP400035946 // PGSC0003DMP400051708 // PGSC0003DMP400022802 // PGSC0003DMP400017551 // PGSC0003DMP400019454 // PGSC0003DMP400003654 // PGSC0003DMP400008406 // PGSC0003DMP400008369 // PGSC0003DMP400042880 // PGSC0003DMP400050473 // PGSC0003DMP400043672 // PGSC0003DMP400011324 // PGSC0003DMP400006600 // PGSC0003DMP400021185 // PGSC0003DMP4000…	Proton gradient regulation 5 // Lysosomal Pro-X carboxypeptidase // Sesquiterpene synthase // AP3-complex subunit beta-A // Protein disulfide isomerase L-2 // Beta-tubulin // Conserved gene of unknown function // Phosphoenolpyruvate carboxykinase // Adenine phosphoribosyltransferase // Signal recognition particle 9 kDa protein // Rapid alkalinization factor 2 // Galactosyltransferase family prote…	0.528070309856077	0.000861734738736494
GO:0050789	biological_process	regulation of biological process	1	81	4578	29494	363	PGSC0003DMP400030037 // PGSC0003DMP400022802 // PGSC0003DMP400008369 // PGSC0003DMP400042880 // PGSC0003DMP400002018 // PGSC0003DMP400002018 // PGSC0003DMP400056300 // PGSC0003DMP400046584 // PGSC0003DMP400011324 // PGSC0003DMP400046098 // PGSC0003DMP400006600 // PGSC0003DMP400046600 // PGSC0003DMP400013924 // PGSC0003DMP400027726 // PGSC0003DMP400005522 // PGSC0003DMP400053968 // PGSC0003DMP4000…	Proton gradient regulation 5 // Protein disulfide isomerase L-2 // Signal recognition particle 9 kDa protein // Rapid alkalinization factor 2 // Topoisomerase I // Topoisomerase I // SGRP-1 protein // Eukaryotic translation initiation factor 5A-4 // CBL-interacting serine/threonine-protein kinase // Histone deacetylase // Mitogen-activated protein kinase 9 // RNA polymerase II mediator complex su…	0.523656392012939	0.0628620806936402
GO:0006725	biological_process	cellular aromatic compound metabolic process	2	63	3170	29494	363	PGSC0003DMP400000338 // PGSC0003DMP400037088 // PGSC0003DMP400041835 // PGSC0003DMP400022412 // PGSC0003DMP400008406 // PGSC0003DMP400002018 // PGSC0003DMP400002018 // PGSC0003DMP400056300 // PGSC0003DMP400034764 // PGSC0003DMP400005522 // PGSC0003DMP400028710 // PGSC0003DMP400033161 // PGSC0003DMP400039790 // PGSC0003DMP400021586 // PGSC0003DMP400014917 // PGSC0003DMP400014917 // PGSC0003DMP4000…	Methylenetetrahydrofolate dehydrogenase // Lysosomal Pro-X carboxypeptidase // RAD23 // RAD23 protein // Adenine phosphoribosyltransferase // Topoisomerase I // Topoisomerase I // SGRP-1 protein // 40S ribosomal protein S24 // 16S rRNA processing protein RimM family // Isochorismatase // Uridylate kinase plant // PHP domain-containing protein // 2-deoxyglucose-6-phosphate phosphatase // AMP deami…	0.691320935157148	0.0227872225672675
GO:0046483	biological_process	heterocycle metabolic process	2	61	3053	29494	363	PGSC0003DMP400000338 // PGSC0003DMP400037088 // PGSC0003DMP400041835 // PGSC0003DMP400022412 // PGSC0003DMP400008406 // PGSC0003DMP400002018 // PGSC0003DMP400002018 // PGSC0003DMP400056300 // PGSC0003DMP400034764 // PGSC0003DMP400005522 // PGSC0003DMP400028710 // PGSC0003DMP400033161 // PGSC0003DMP400039790 // PGSC0003DMP400021586 // PGSC0003DMP400014917 // PGSC0003DMP400014917 // PGSC0003DMP4000…	Methylenetetrahydrofolate dehydrogenase // Lysosomal Pro-X carboxypeptidase // RAD23 // RAD23 protein // Adenine phosphoribosyltransferase // Topoisomerase I // Topoisomerase I // SGRP-1 protein // 40S ribosomal protein S24 // 16S rRNA processing protein RimM family // Isochorismatase // Uridylate kinase plant // PHP domain-containing protein // 2-deoxyglucose-6-phosphate phosphatase // AMP deami…	0.699033600040107	0.0250755776971887
GO:1901360	biological_process	organic cyclic compound metabolic process	1	65	3310	29494	363	PGSC0003DMP400000338 // PGSC0003DMP400037088 // PGSC0003DMP400041835 // PGSC0003DMP400022412 // PGSC0003DMP400008406 // PGSC0003DMP400017369 // PGSC0003DMP400002018 // PGSC0003DMP400002018 // PGSC0003DMP400056300 // PGSC0003DMP400034764 // PGSC0003DMP400005522 // PGSC0003DMP400028710 // PGSC0003DMP400033161 // PGSC0003DMP400039790 // PGSC0003DMP400021586 // PGSC0003DMP400014917 // PGSC0003DMP4000…	Methylenetetrahydrofolate dehydrogenase // Lysosomal Pro-X carboxypeptidase // RAD23 // RAD23 protein // Adenine phosphoribosyltransferase // Progesterone 5-beta-reductase // Topoisomerase I // Topoisomerase I // SGRP-1 protein // 40S ribosomal protein S24 // 16S rRNA processing protein RimM family // Isochorismatase // Uridylate kinase plant // PHP domain-containing protein // 2-deoxyglucose-6-p…	0.674060448017875	0.0241342172088174
GO:0016810	molecular_function	hydrolase activity, acting on carbon-nitrogen (but not peptide) bonds	1	8	121	29494	363	PGSC0003DMP400000338 // PGSC0003DMP400046098 // PGSC0003DMP400028710 // PGSC0003DMP400014917 // PGSC0003DMP400014917 // PGSC0003DMP400014917 // PGSC0003DMP400014185 // PGSC0003DMP400048207	Methylenetetrahydrofolate dehydrogenase // Histone deacetylase // Isochorismatase // AMP deaminase // AMP deaminase // AMP deaminase // Pyridoxine biosynthesis protein // Peptide-N4-(N-acetyl-beta-glucosaminyl)asparagine amidase A	2.42544489940941	0.0290242409740218
GO:0016814	molecular_function	hydrolase activity, acting on carbon-nitrogen (but not peptide) bonds, in cyclic amidines	1	4	32	29494	363	PGSC0003DMP400000338 // PGSC0003DMP400014917 // PGSC0003DMP400014917 // PGSC0003DMP400014917	Methylenetetrahydrofolate dehydrogenase // AMP deaminase // AMP deaminase // AMP deaminase	3.344308136684	0.0789921017163718
GO:0044711	biological_process	single-organism biosynthetic process	3	46	2197	29494	363	PGSC0003DMP400037088 // PGSC0003DMP400035946 // PGSC0003DMP400019454 // PGSC0003DMP400003654 // PGSC0003DMP400022539 // PGSC0003DMP400006600 // PGSC0003DMP400005522 // PGSC0003DMP400000516 // PGSC0003DMP400014917 // PGSC0003DMP400014917 // PGSC0003DMP400014917 // PGSC0003DMP400009559 // PGSC0003DMP400001818 // PGSC0003DMP400046110 // PGSC0003DMP400030454 // PGSC0003DMP400002800 // PGSC0003DMP4000…	Lysosomal Pro-X carboxypeptidase // Sesquiterpene synthase // Conserved gene of unknown function // Phosphoenolpyruvate carboxykinase // UDP-N-acetylglucosamine--dolichyl-phosphate N-acetylglucosaminephosphotransferase // Mitogen-activated protein kinase 9 // 16S rRNA processing protein RimM family // Trehalose-6-phosphate synthase // AMP deaminase // AMP deaminase // AMP deaminase // ATLCBK1 // …	0.766550938317738	0.0524541202647512
GO:0008380	biological_process	RNA splicing	8	11	176	29494	363	PGSC0003DMP400037088 // PGSC0003DMP400036549 // PGSC0003DMP400040586 // PGSC0003DMP400055269 // PGSC0003DMP400018235 // PGSC0003DMP400034801 // PGSC0003DMP400022485 // PGSC0003DMP400022485 // PGSC0003DMP400022485 // PGSC0003DMP400025135 // PGSC0003DMP400025135	Lysosomal Pro-X carboxypeptidase // DEAD-box ATP-dependent RNA helicase 9 // ATP binding protein // Serine/arginine-rich protein // Pre-mRNA-splicing factor SLU7 // Step II splicing factor slu7 // U2 snRNP auxiliary factor large subunit // U2 snRNP auxiliary factor large subunit // U2 snRNP auxiliary factor large subunit // Splicing factor // Splicing factor	2.344308136684	0.00490069305126674
GO:0005773	cellular_component	vacuole	5	34	1161	29494	363	PGSC0003DMP400037088 // PGSC0003DMP400022802 // PGSC0003DMP400017551 // PGSC0003DMP400013800 // PGSC0003DMP400043672 // PGSC0003DMP400051339 // PGSC0003DMP400041410 // PGSC0003DMP400043423 // PGSC0003DMP400027843 // PGSC0003DMP400005761 // PGSC0003DMP400025302 // PGSC0003DMP400030693 // PGSC0003DMP400048280 // PGSC0003DMP400028835 // PGSC0003DMP400004431 // PGSC0003DMP400064067 // PGSC0003DMP4000…	Lysosomal Pro-X carboxypeptidase // Protein disulfide isomerase L-2 // Beta-tubulin // Neutral leucine aminopeptidase preprotein // COR413-PM2 // Conserved gene of unknown function // Prenylated Rab acceptor protein // Benzoquinone reductase // Prenylated Rab acceptor protein // Conserved gene of unknown function // Calcineurin B 02 // Protein disulfide-isomerase // Methyltransferase PMT13 // Tob…	1.25061872106877	0.0019931682042682
GO:0046907	biological_process	intracellular transport	3	17	537	29494	363	PGSC0003DMP400051708 // PGSC0003DMP400008369 // PGSC0003DMP400056300 // PGSC0003DMP400049442 // PGSC0003DMP400014992 // PGSC0003DMP400000760 // PGSC0003DMP400001384 // PGSC0003DMP400032213 // PGSC0003DMP400027605 // PGSC0003DMP400045719 // PGSC0003DMP400021683 // PGSC0003DMP400021683 // PGSC0003DMP400056204 // PGSC0003DMP400054883 // PGSC0003DMP400010921 // PGSC0003DMP400006245 // PGSC0003DMP4000…	AP3-complex subunit beta-A // Signal recognition particle 9 kDa protein // SGRP-1 protein // Sec61 transport protein // Binding protein // Conserved gene of unknown function // Glycine-rich RNA binding protein // Nucleic acid binding protein // Protein transport protein sec23 // Sec23/sec24 transport family protein // ABC transporter family protein // ABC transporter family protein // Conserved g…	1.36299269994893	0.0651379159171918
GO:0051641	biological_process	cellular localization	1	24	684	29494	363	PGSC0003DMP400051708 // PGSC0003DMP400008369 // PGSC0003DMP400056300 // PGSC0003DMP400005761 // PGSC0003DMP400049442 // PGSC0003DMP400014992 // PGSC0003DMP400000760 // PGSC0003DMP400001384 // PGSC0003DMP400032213 // PGSC0003DMP400027605 // PGSC0003DMP400054850 // PGSC0003DMP400045719 // PGSC0003DMP400021683 // PGSC0003DMP400021683 // PGSC0003DMP400021712 // PGSC0003DMP400021712 // PGSC0003DMP4000…	AP3-complex subunit beta-A // Signal recognition particle 9 kDa protein // SGRP-1 protein // Conserved gene of unknown function // Sec61 transport protein // Binding protein // Conserved gene of unknown function // Glycine-rich RNA binding protein // Nucleic acid binding protein // Protein transport protein sec23 // Conserved gene of unknown function // Sec23/sec24 transport family protein // ABC…	1.51141812251926	0.00269878428785674
GO:0051649	biological_process	establishment of localization in cell	2	22	603	29494	363	PGSC0003DMP400051708 // PGSC0003DMP400008369 // PGSC0003DMP400056300 // PGSC0003DMP400049442 // PGSC0003DMP400014992 // PGSC0003DMP400000760 // PGSC0003DMP400001384 // PGSC0003DMP400032213 // PGSC0003DMP400027605 // PGSC0003DMP400045719 // PGSC0003DMP400021683 // PGSC0003DMP400021683 // PGSC0003DMP400021712 // PGSC0003DMP400021712 // PGSC0003DMP400056204 // PGSC0003DMP400054883 // PGSC0003DMP4000…	AP3-complex subunit beta-A // Signal recognition particle 9 kDa protein // SGRP-1 protein // Sec61 transport protein // Binding protein // Conserved gene of unknown function // Glycine-rich RNA binding protein // Nucleic acid binding protein // Protein transport protein sec23 // Sec23/sec24 transport family protein // ABC transporter family protein // ABC transporter family protein // Electron tr…	1.56772556342121	0.00323573880646272
GO:0019725	biological_process	cellular homeostasis	2	15	313	29494	363	PGSC0003DMP400051708 // PGSC0003DMP400022802 // PGSC0003DMP400005761 // PGSC0003DMP400030693 // PGSC0003DMP400014161 // PGSC0003DMP400034642 // PGSC0003DMP400034642 // PGSC0003DMP400044176 // PGSC0003DMP400044176 // PGSC0003DMP400014086 // PGSC0003DMP400014086 // PGSC0003DMP400021712 // PGSC0003DMP400021712 // PGSC0003DMP400047824 // PGSC0003DMP400045242	AP3-complex subunit beta-A // Protein disulfide isomerase L-2 // Conserved gene of unknown function // Protein disulfide-isomerase // Glutaredoxin-C4 // Tellurite resistance protein tehA // Tellurite resistance protein tehA // CBS domain containing protein // CBS domain containing protein // ABRE binding factor // ABRE binding factor // Electron transporter // Electron transporter // Cation-trans…	1.9611798853599	0.00372822990381563
GO:0042592	biological_process	homeostatic process	1	16	432	29494	363	PGSC0003DMP400051708 // PGSC0003DMP400022802 // PGSC0003DMP400005761 // PGSC0003DMP400030693 // PGSC0003DMP400014161 // PGSC0003DMP400021992 // PGSC0003DMP400034642 // PGSC0003DMP400034642 // PGSC0003DMP400044176 // PGSC0003DMP400044176 // PGSC0003DMP400014086 // PGSC0003DMP400014086 // PGSC0003DMP400021712 // PGSC0003DMP400021712 // PGSC0003DMP400047824 // PGSC0003DMP400045242	AP3-complex subunit beta-A // Protein disulfide isomerase L-2 // Conserved gene of unknown function // Protein disulfide-isomerase // Glutaredoxin-C4 // Sodium/calcium exchanger family protein // Tellurite resistance protein tehA // Tellurite resistance protein tehA // CBS domain containing protein // CBS domain containing protein // ABRE binding factor // ABRE binding factor // Electron transpor…	1.58942063452053	0.0250755776971887
GO:0055082	biological_process	cellular chemical homeostasis	2	7	115	29494	363	PGSC0003DMP400051708 // PGSC0003DMP400005761 // PGSC0003DMP400034642 // PGSC0003DMP400034642 // PGSC0003DMP400014086 // PGSC0003DMP400014086 // PGSC0003DMP400047824	AP3-complex subunit beta-A // Conserved gene of unknown function // Tellurite resistance protein tehA // Tellurite resistance protein tehA // ABRE binding factor // ABRE binding factor // Cation-transporting atpase 13a1	2.30617300779723	0.0762058137212641
GO:0016192	biological_process	vesicle-mediated transport	1	18	403	29494	363	PGSC0003DMP400051708 // PGSC0003DMP400041410 // PGSC0003DMP400027843 // PGSC0003DMP400014992 // PGSC0003DMP400013972 // PGSC0003DMP400003509 // PGSC0003DMP400004431 // PGSC0003DMP400032213 // PGSC0003DMP400026941 // PGSC0003DMP400003306 // PGSC0003DMP400027605 // PGSC0003DMP400045719 // PGSC0003DMP400029696 // PGSC0003DMP400054883 // PGSC0003DMP400010921 // PGSC0003DMP400044148 // PGSC0003DMP4000…	AP3-complex subunit beta-A // Prenylated Rab acceptor protein // Prenylated Rab acceptor protein // Binding protein // Rer1 protein // Component of oligomeric golgi complex // PRA1 family protein F3 // Nucleic acid binding protein // PRA1 family protein H // Dynamin // Protein transport protein sec23 // Sec23/sec24 transport family protein // Exocyst subunit EXO70 A1 // Protein transport protein …	1.85959710959835	0.0019931682042682
GO:0048193	biological_process	Golgi vesicle transport	1	10	131	29494	363	PGSC0003DMP400051708 // PGSC0003DMP400014992 // PGSC0003DMP400013972 // PGSC0003DMP400003509 // PGSC0003DMP400032213 // PGSC0003DMP400027605 // PGSC0003DMP400045719 // PGSC0003DMP400054883 // PGSC0003DMP400010921 // PGSC0003DMP400047824	AP3-complex subunit beta-A // Binding protein // Rer1 protein // Component of oligomeric golgi complex // Nucleic acid binding protein // Protein transport protein sec23 // Sec23/sec24 transport family protein // Protein transport protein Sec23 // Prolactin regulatory element-binding protein // Cation-transporting atpase 13a1	2.63281323003391	0.00271025239949438
GO:0031090	cellular_component	organelle membrane	4	32	1299	29494	363	PGSC0003DMP400022802 // PGSC0003DMP400050473 // PGSC0003DMP400051339 // PGSC0003DMP400041410 // PGSC0003DMP400027843 // PGSC0003DMP400014917 // PGSC0003DMP400014917 // PGSC0003DMP400014917 // PGSC0003DMP400025302 // PGSC0003DMP400038408 // PGSC0003DMP400048280 // PGSC0003DMP400028835 // PGSC0003DMP400023573 // PGSC0003DMP400004431 // PGSC0003DMP400050564 // PGSC0003DMP400017656 // PGSC0003DMP4000…	Protein disulfide isomerase L-2 // Galactosyltransferase family protein // Conserved gene of unknown function // Prenylated Rab acceptor protein // Prenylated Rab acceptor protein // AMP deaminase // AMP deaminase // AMP deaminase // Calcineurin B 02 // Protein translocase // Methyltransferase PMT13 // Tobamovirus multiplication 1 homolog 3 // Glycosyltransferase // PRA1 family protein F3 // Mito…	1.00112242123612	0.033518733609705
GO:0098588	cellular_component	bounding membrane of organelle	4	27	872	29494	363	PGSC0003DMP400022802 // PGSC0003DMP400050473 // PGSC0003DMP400051339 // PGSC0003DMP400041410 // PGSC0003DMP400027843 // PGSC0003DMP400014917 // PGSC0003DMP400014917 // PGSC0003DMP400014917 // PGSC0003DMP400025302 // PGSC0003DMP400048280 // PGSC0003DMP400028835 // PGSC0003DMP400023573 // PGSC0003DMP400004431 // PGSC0003DMP400017656 // PGSC0003DMP400003306 // PGSC0003DMP400029900 // PGSC0003DMP4000…	Protein disulfide isomerase L-2 // Galactosyltransferase family protein // Conserved gene of unknown function // Prenylated Rab acceptor protein // Prenylated Rab acceptor protein // AMP deaminase // AMP deaminase // AMP deaminase // Calcineurin B 02 // Methyltransferase PMT13 // Tobamovirus multiplication 1 homolog 3 // Glycosyltransferase // PRA1 family protein F3 // Hexose transporter // Dynam…	1.33101131407054	0.00490069305126674
GO:0098805	cellular_component	whole membrane	1	20	678	29494	363	PGSC0003DMP400022802 // PGSC0003DMP400051339 // PGSC0003DMP400041410 // PGSC0003DMP400027843 // PGSC0003DMP400014917 // PGSC0003DMP400014917 // PGSC0003DMP400014917 // PGSC0003DMP400025302 // PGSC0003DMP400028835 // PGSC0003DMP400004431 // PGSC0003DMP400017656 // PGSC0003DMP400003306 // PGSC0003DMP400027605 // PGSC0003DMP400021992 // PGSC0003DMP400045719 // PGSC0003DMP400012333 // PGSC0003DMP4000…	Protein disulfide isomerase L-2 // Conserved gene of unknown function // Prenylated Rab acceptor protein // Prenylated Rab acceptor protein // AMP deaminase // AMP deaminase // AMP deaminase // Calcineurin B 02 // Tobamovirus multiplication 1 homolog 3 // PRA1 family protein F3 // Hexose transporter // Dynamin // Protein transport protein sec23 // Sodium/calcium exchanger family protein // Sec23/…	1.26109476843502	0.0553060375266751
GO:0005783	cellular_component	endoplasmic reticulum	6	25	749	29494	363	PGSC0003DMP400022802 // PGSC0003DMP400022539 // PGSC0003DMP400041410 // PGSC0003DMP400027843 // PGSC0003DMP400014917 // PGSC0003DMP400014917 // PGSC0003DMP400014917 // PGSC0003DMP400005761 // PGSC0003DMP400049442 // PGSC0003DMP400030693 // PGSC0003DMP400009141 // PGSC0003DMP400014161 // PGSC0003DMP400004431 // PGSC0003DMP400054832 // PGSC0003DMP400036835 // PGSC0003DMP400036835 // PGSC0003DMP4000…	Protein disulfide isomerase L-2 // UDP-N-acetylglucosamine--dolichyl-phosphate N-acetylglucosaminephosphotransferase // Prenylated Rab acceptor protein // Prenylated Rab acceptor protein // AMP deaminase // AMP deaminase // AMP deaminase // Conserved gene of unknown function // Sec61 transport protein // Protein disulfide-isomerase // Conserved gene of unknown function // Glutaredoxin-C4 // PRA1 …	1.43934241799997	0.00339796352300621
GO:0012505	cellular_component	endomembrane system	2	45	1635	29494	363	PGSC0003DMP400022802 // PGSC0003DMP400022539 // PGSC0003DMP400050473 // PGSC0003DMP400041410 // PGSC0003DMP400027843 // PGSC0003DMP400014917 // PGSC0003DMP400014917 // PGSC0003DMP400014917 // PGSC0003DMP400005761 // PGSC0003DMP400049442 // PGSC0003DMP400030693 // PGSC0003DMP400048280 // PGSC0003DMP400009141 // PGSC0003DMP400003509 // PGSC0003DMP400014161 // PGSC0003DMP400023573 // PGSC0003DMP4000…	Protein disulfide isomerase L-2 // UDP-N-acetylglucosamine--dolichyl-phosphate N-acetylglucosaminephosphotransferase // Galactosyltransferase family protein // Prenylated Rab acceptor protein // Prenylated Rab acceptor protein // AMP deaminase // AMP deaminase // AMP deaminase // Conserved gene of unknown function // Sec61 transport protein // Protein disulfide-isomerase // Methyltransferase PMT1…	1.16108631262823	0.00031787841873205
GO:0016043	biological_process	cellular component organization	2	44	2164	29494	363	PGSC0003DMP400017551 // PGSC0003DMP400008369 // PGSC0003DMP400002018 // PGSC0003DMP400002018 // PGSC0003DMP400056300 // PGSC0003DMP400046098 // PGSC0003DMP400027726 // PGSC0003DMP400047129 // PGSC0003DMP400014917 // PGSC0003DMP400014917 // PGSC0003DMP400014917 // PGSC0003DMP400014992 // PGSC0003DMP400000760 // PGSC0003DMP400045744 // PGSC0003DMP400000905 // PGSC0003DMP400048280 // PGSC0003DMP4000…	Beta-tubulin // Signal recognition particle 9 kDa protein // Topoisomerase I // Topoisomerase I // SGRP-1 protein // Histone deacetylase // 26S proteasome subunit 4 // LIM domain protein WLIM2 // AMP deaminase // AMP deaminase // AMP deaminase // Binding protein // Conserved gene of unknown function // ARP2/3 complex 34 kDa subunit // PHD zinc finger protein // Methyltransferase PMT13 // Glycine-…	0.724254971494483	0.0906947350309281
GO:0071840	biological_process	cellular component organization or biogenesis	1	49	2387	29494	363	PGSC0003DMP400017551 // PGSC0003DMP400008369 // PGSC0003DMP400002018 // PGSC0003DMP400002018 // PGSC0003DMP400056300 // PGSC0003DMP400034764 // PGSC0003DMP400046098 // PGSC0003DMP400027726 // PGSC0003DMP400005522 // PGSC0003DMP400047129 // PGSC0003DMP400014917 // PGSC0003DMP400014917 // PGSC0003DMP400014917 // PGSC0003DMP400014992 // PGSC0003DMP400000760 // PGSC0003DMP400045744 // PGSC0003DMP4000…	Beta-tubulin // Signal recognition particle 9 kDa protein // Topoisomerase I // Topoisomerase I // SGRP-1 protein // 40S ribosomal protein S24 // Histone deacetylase // 26S proteasome subunit 4 // 16S rRNA processing protein RimM family // LIM domain protein WLIM2 // AMP deaminase // AMP deaminase // AMP deaminase // Binding protein // Conserved gene of unknown function // ARP2/3 complex 34 kDa s…	0.738035129717432	0.0524034951346926
GO:0016051	biological_process	carbohydrate biosynthetic process	4	20	498	29494	363	PGSC0003DMP400003654 // PGSC0003DMP400022539 // PGSC0003DMP400006600 // PGSC0003DMP400005522 // PGSC0003DMP400000516 // PGSC0003DMP400002800 // PGSC0003DMP400002800 // PGSC0003DMP400023573 // PGSC0003DMP400029900 // PGSC0003DMP400029900 // PGSC0003DMP400003459 // PGSC0003DMP400025476 // PGSC0003DMP400020276 // PGSC0003DMP400023494 // PGSC0003DMP400029040 // PGSC0003DMP400021683 // PGSC0003DMP4000…	Phosphoenolpyruvate carboxykinase // UDP-N-acetylglucosamine--dolichyl-phosphate N-acetylglucosaminephosphotransferase // Mitogen-activated protein kinase 9 // 16S rRNA processing protein RimM family // Trehalose-6-phosphate synthase // Beta-amylase // Beta-amylase // Glycosyltransferase // Conserved gene of unknown function // Conserved gene of unknown function // UDP-glucose:protein transglucos…	1.70623429950328	0.00252735878468971
GO:0044723	biological_process	single-organism carbohydrate metabolic process	3	28	903	29494	363	PGSC0003DMP400003654 // PGSC0003DMP400022539 // PGSC0003DMP400050473 // PGSC0003DMP400006600 // PGSC0003DMP400005522 // PGSC0003DMP400000516 // PGSC0003DMP400001818 // PGSC0003DMP400002800 // PGSC0003DMP400002800 // PGSC0003DMP400023573 // PGSC0003DMP400029900 // PGSC0003DMP400029900 // PGSC0003DMP400003459 // PGSC0003DMP400025476 // PGSC0003DMP400014222 // PGSC0003DMP400020276 // PGSC0003DMP4000…	Phosphoenolpyruvate carboxykinase // UDP-N-acetylglucosamine--dolichyl-phosphate N-acetylglucosaminephosphotransferase // Galactosyltransferase family protein // Mitogen-activated protein kinase 9 // 16S rRNA processing protein RimM family // Trehalose-6-phosphate synthase // Isoamylase isoform 2 // Beta-amylase // Beta-amylase // Glycosyltransferase // Conserved gene of unknown function // Conse…	1.33308088126075	0.00370571841251831
GO:0046686	biological_process	response to cadmium ion	1	15	370	29494	363	PGSC0003DMP400003654 // PGSC0003DMP400056300 // PGSC0003DMP400013800 // PGSC0003DMP400027726 // PGSC0003DMP400009065 // PGSC0003DMP400045544 // PGSC0003DMP400030693 // PGSC0003DMP400023594 // PGSC0003DMP400001384 // PGSC0003DMP400003306 // PGSC0003DMP400011021 // PGSC0003DMP400019518 // PGSC0003DMP400021683 // PGSC0003DMP400021683 // PGSC0003DMP400020008	Phosphoenolpyruvate carboxykinase // SGRP-1 protein // Neutral leucine aminopeptidase preprotein // 26S proteasome subunit 4 // Thioredoxin peroxidase 1 // MybSt1 // Protein disulfide-isomerase // Glutamate decarboxylase isoform2 // Glycine-rich RNA binding protein // Dynamin // Caffeoyl-CoA O-methyltransferase 5 // MYB transcription factor // ABC transporter family protein // ABC transporter fam…	1.71981727177621	0.0171783370501641
GO:0010498	biological_process	proteasomal protein catabolic process	6	5	54	29494	363	PGSC0003DMP400041835 // PGSC0003DMP400022412 // PGSC0003DMP400027726 // PGSC0003DMP400021683 // PGSC0003DMP400021683	RAD23 // RAD23 protein // 26S proteasome subunit 4 // ABC transporter family protein // ABC transporter family protein	2.9113487294079	0.0729374874469274
GO:0005976	biological_process	polysaccharide metabolic process	3	17	558	29494	363	PGSC0003DMP400022539 // PGSC0003DMP400006600 // PGSC0003DMP400005522 // PGSC0003DMP400009559 // PGSC0003DMP400048280 // PGSC0003DMP400002800 // PGSC0003DMP400002800 // PGSC0003DMP400023573 // PGSC0003DMP400029900 // PGSC0003DMP400029900 // PGSC0003DMP400003459 // PGSC0003DMP400020276 // PGSC0003DMP400029040 // PGSC0003DMP400024196 // PGSC0003DMP400034965 // PGSC0003DMP400047824 // PGSC0003DMP4000…	UDP-N-acetylglucosamine--dolichyl-phosphate N-acetylglucosaminephosphotransferase // Mitogen-activated protein kinase 9 // 16S rRNA processing protein RimM family // ATLCBK1 // Methyltransferase PMT13 // Beta-amylase // Beta-amylase // Glycosyltransferase // Conserved gene of unknown function // Conserved gene of unknown function // UDP-glucose:protein transglucosylase // Trichome birefringence /…	1.30764966610515	0.0789921017163718
GO:0010629	biological_process	negative regulation of gene expression	4	11	261	29494	363	PGSC0003DMP400008369 // PGSC0003DMP400005522 // PGSC0003DMP400053968 // PGSC0003DMP400043423 // PGSC0003DMP400000905 // PGSC0003DMP400025909 // PGSC0003DMP400015420 // PGSC0003DMP400036611 // PGSC0003DMP400048917 // PGSC0003DMP400034965 // PGSC0003DMP400028503	Signal recognition particle 9 kDa protein // 16S rRNA processing protein RimM family // Protein SUPPRESSOR OF GENE SILENCING 3 // Benzoquinone reductase // PHD zinc finger protein // Conserved gene of unknown function // SNF2 domain-containing protein / helicase domain-containing protein / RING finger domain-containing protein // Nuclear transcription factor Y subunit A-4 // Transcription factor …	1.77583375875141	0.0657558525912431
GO:0048507	biological_process	meristem development	1	11	215	29494	363	PGSC0003DMP400002018 // PGSC0003DMP400002018 // PGSC0003DMP400027726 // PGSC0003DMP400014917 // PGSC0003DMP400014917 // PGSC0003DMP400014917 // PGSC0003DMP400014222 // PGSC0003DMP400048917 // PGSC0003DMP400000705 // PGSC0003DMP400034965 // PGSC0003DMP400047824	Topoisomerase I // Topoisomerase I // 26S proteasome subunit 4 // AMP deaminase // AMP deaminase // AMP deaminase // Protein-tyrosine sulfotransferase // Transcription factor // Peptidase M28 family protein // Structural maintenance of chromosome 1 protein // Cation-transporting atpase 13a1	2.05554690573184	0.0209679874766896
GO:0009737	biological_process	response to abscisic acid	5	17	375	29494	363	PGSC0003DMP400056300 // PGSC0003DMP400043672 // PGSC0003DMP400014917 // PGSC0003DMP400014917 // PGSC0003DMP400014917 // PGSC0003DMP400045544 // PGSC0003DMP400001384 // PGSC0003DMP400004339 // PGSC0003DMP400019518 // PGSC0003DMP400036308 // PGSC0003DMP400014086 // PGSC0003DMP400014086 // PGSC0003DMP400049575 // PGSC0003DMP400016498 // PGSC0003DMP400002142 // PGSC0003DMP400020008 // PGSC0003DMP4000…	SGRP-1 protein // COR413-PM2 // AMP deaminase // AMP deaminase // AMP deaminase // MybSt1 // Glycine-rich RNA binding protein // Big map kinase/bmk // MYB transcription factor // Plasma membrane intrinsic protein // ABRE binding factor // ABRE binding factor // CBL-interacting protein kinase 16 // Cytochrome reductase // MYC transcription factor // MYB transcription factor MYB114 // L.esculentum …	1.8810241925511	0.00265427025527781
GO:0033993	biological_process	response to lipid	1	18	530	29494	363	PGSC0003DMP400056300 // PGSC0003DMP400043672 // PGSC0003DMP400014917 // PGSC0003DMP400014917 // PGSC0003DMP400014917 // PGSC0003DMP400045544 // PGSC0003DMP400001384 // PGSC0003DMP400004339 // PGSC0003DMP400019518 // PGSC0003DMP400036308 // PGSC0003DMP400014086 // PGSC0003DMP400014086 // PGSC0003DMP400049575 // PGSC0003DMP400017117 // PGSC0003DMP400016498 // PGSC0003DMP400002142 // PGSC0003DMP4000…	SGRP-1 protein // COR413-PM2 // AMP deaminase // AMP deaminase // AMP deaminase // MybSt1 // Glycine-rich RNA binding protein // Big map kinase/bmk // MYB transcription factor // Plasma membrane intrinsic protein // ABRE binding factor // ABRE binding factor // CBL-interacting protein kinase 16 // Protein kinase // Cytochrome reductase // MYC transcription factor // MYB transcription factor MYB11…	1.46438458867575	0.0266006101168185
GO:0097305	biological_process	response to alcohol	2	17	379	29494	363	PGSC0003DMP400056300 // PGSC0003DMP400043672 // PGSC0003DMP400014917 // PGSC0003DMP400014917 // PGSC0003DMP400014917 // PGSC0003DMP400045544 // PGSC0003DMP400001384 // PGSC0003DMP400004339 // PGSC0003DMP400019518 // PGSC0003DMP400036308 // PGSC0003DMP400014086 // PGSC0003DMP400014086 // PGSC0003DMP400049575 // PGSC0003DMP400016498 // PGSC0003DMP400002142 // PGSC0003DMP400020008 // PGSC0003DMP4000…	SGRP-1 protein // COR413-PM2 // AMP deaminase // AMP deaminase // AMP deaminase // MybSt1 // Glycine-rich RNA binding protein // Big map kinase/bmk // MYB transcription factor // Plasma membrane intrinsic protein // ABRE binding factor // ABRE binding factor // CBL-interacting protein kinase 16 // Cytochrome reductase // MYC transcription factor // MYB transcription factor MYB114 // L.esculentum …	1.86571693976325	0.00271025239949438
GO:0010228	biological_process	vegetative to reproductive phase transition of meristem	6	9	182	29494	363	PGSC0003DMP400056300 // PGSC0003DMP400014917 // PGSC0003DMP400014917 // PGSC0003DMP400014917 // PGSC0003DMP400001384 // PGSC0003DMP400032213 // PGSC0003DMP400019518 // PGSC0003DMP400020008 // PGSC0003DMP400041251	SGRP-1 protein // AMP deaminase // AMP deaminase // AMP deaminase // Glycine-rich RNA binding protein // Nucleic acid binding protein // MYB transcription factor // MYB transcription factor MYB114 // DNA binding protein	2.00643849792762	0.0657558525912431
GO:0006403	biological_process	RNA localization	1	4	31	29494	363	PGSC0003DMP400056300 // PGSC0003DMP400001384 // PGSC0003DMP400021683 // PGSC0003DMP400021683	SGRP-1 protein // Glycine-rich RNA binding protein // ABC transporter family protein // ABC transporter family protein	3.39011182629713	0.0745552636192245
GO:0006405	biological_process	RNA export from nucleus	4	4	23	29494	363	PGSC0003DMP400056300 // PGSC0003DMP400001384 // PGSC0003DMP400021683 // PGSC0003DMP400021683	SGRP-1 protein // Glycine-rich RNA binding protein // ABC transporter family protein // ABC transporter family protein	3.82074618062699	0.0331823894833791
GO:0006406	biological_process	mRNA export from nucleus	7	4	21	29494	363	PGSC0003DMP400056300 // PGSC0003DMP400001384 // PGSC0003DMP400021683 // PGSC0003DMP400021683	SGRP-1 protein // Glycine-rich RNA binding protein // ABC transporter family protein // ABC transporter family protein	3.95199071390524	0.0266006101168185
GO:0015931	biological_process	nucleobase-containing compound transport	2	5	59	29494	363	PGSC0003DMP400056300 // PGSC0003DMP400001384 // PGSC0003DMP400032775 // PGSC0003DMP400021683 // PGSC0003DMP400021683	SGRP-1 protein // Glycine-rich RNA binding protein // Organic anion transporter // ABC transporter family protein // ABC transporter family protein	2.78359318220952	0.0968038260380611
GO:0050657	biological_process	nucleic acid transport	2	4	30	29494	363	PGSC0003DMP400056300 // PGSC0003DMP400001384 // PGSC0003DMP400021683 // PGSC0003DMP400021683	SGRP-1 protein // Glycine-rich RNA binding protein // ABC transporter family protein // ABC transporter family protein	3.43741754107548	0.0675671552666629
GO:0050658	biological_process	RNA transport	3	4	30	29494	363	PGSC0003DMP400056300 // PGSC0003DMP400001384 // PGSC0003DMP400021683 // PGSC0003DMP400021683	SGRP-1 protein // Glycine-rich RNA binding protein // ABC transporter family protein // ABC transporter family protein	3.43741754107548	0.0675671552666629
GO:0051028	biological_process	mRNA transport	3	4	28	29494	363	PGSC0003DMP400056300 // PGSC0003DMP400001384 // PGSC0003DMP400021683 // PGSC0003DMP400021683	SGRP-1 protein // Glycine-rich RNA binding protein // ABC transporter family protein // ABC transporter family protein	3.5369532146264	0.0617886957310397
GO:0051168	biological_process	nuclear export	3	4	26	29494	363	PGSC0003DMP400056300 // PGSC0003DMP400001384 // PGSC0003DMP400021683 // PGSC0003DMP400021683	SGRP-1 protein // Glycine-rich RNA binding protein // ABC transporter family protein // ABC transporter family protein	3.64386841854291	0.0501341133773862
GO:0051236	biological_process	establishment of RNA localization	2	4	30	29494	363	PGSC0003DMP400056300 // PGSC0003DMP400001384 // PGSC0003DMP400021683 // PGSC0003DMP400021683	SGRP-1 protein // Glycine-rich RNA binding protein // ABC transporter family protein // ABC transporter family protein	3.43741754107548	0.0675671552666629
GO:0071166	biological_process	ribonucleoprotein complex localization	1	4	23	29494	363	PGSC0003DMP400056300 // PGSC0003DMP400001384 // PGSC0003DMP400021683 // PGSC0003DMP400021683	SGRP-1 protein // Glycine-rich RNA binding protein // ABC transporter family protein // ABC transporter family protein	3.82074618062699	0.0331823894833791
GO:0071426	biological_process	ribonucleoprotein complex export from nucleus	3	4	23	29494	363	PGSC0003DMP400056300 // PGSC0003DMP400001384 // PGSC0003DMP400021683 // PGSC0003DMP400021683	SGRP-1 protein // Glycine-rich RNA binding protein // ABC transporter family protein // ABC transporter family protein	3.82074618062699	0.0331823894833791
GO:0071427	biological_process	mRNA-containing ribonucleoprotein complex export from nucleus	3	4	21	29494	363	PGSC0003DMP400056300 // PGSC0003DMP400001384 // PGSC0003DMP400021683 // PGSC0003DMP400021683	SGRP-1 protein // Glycine-rich RNA binding protein // ABC transporter family protein // ABC transporter family protein	3.95199071390524	0.0266006101168185
GO:0005794	cellular_component	Golgi apparatus	6	24	816	29494	363	PGSC0003DMP400050473 // PGSC0003DMP400041410 // PGSC0003DMP400027843 // PGSC0003DMP400005761 // PGSC0003DMP400049442 // PGSC0003DMP400048280 // PGSC0003DMP400003509 // PGSC0003DMP400014161 // PGSC0003DMP400023573 // PGSC0003DMP400004431 // PGSC0003DMP400064067 // PGSC0003DMP400017656 // PGSC0003DMP400029900 // PGSC0003DMP400029900 // PGSC0003DMP400051031 // PGSC0003DMP400003459 // PGSC0003DMP4000…	Galactosyltransferase family protein // Prenylated Rab acceptor protein // Prenylated Rab acceptor protein // Conserved gene of unknown function // Sec61 transport protein // Methyltransferase PMT13 // Component of oligomeric golgi complex // Glutaredoxin-C4 // Glycosyltransferase // PRA1 family protein F3 // Soul heme-binding family protein // Hexose transporter // Conserved gene of unknown func…	1.25684529543366	0.022200670193422
GO:0044431	cellular_component	Golgi apparatus part	6	14	414	29494	363	PGSC0003DMP400050473 // PGSC0003DMP400041410 // PGSC0003DMP400027843 // PGSC0003DMP400005761 // PGSC0003DMP400048280 // PGSC0003DMP400003509 // PGSC0003DMP400023573 // PGSC0003DMP400029900 // PGSC0003DMP400029900 // PGSC0003DMP400032775 // PGSC0003DMP400014222 // PGSC0003DMP400020276 // PGSC0003DMP400012333 // PGSC0003DMP400005815	Galactosyltransferase family protein // Prenylated Rab acceptor protein // Prenylated Rab acceptor protein // Conserved gene of unknown function // Methyltransferase PMT13 // Component of oligomeric golgi complex // Glycosyltransferase // Conserved gene of unknown function // Conserved gene of unknown function // Organic anion transporter // Protein-tyrosine sulfotransferase // Trichome birefring…	1.45817610124228	0.0856644935574454
GO:0004177	molecular_function	aminopeptidase activity	1	4	23	29494	363	PGSC0003DMP400013800 // PGSC0003DMP400001548 // PGSC0003DMP400001548 // PGSC0003DMP400014470	Neutral leucine aminopeptidase preprotein // Methionine aminopeptidase // Methionine aminopeptidase // Acylamino-acid-releasing enzyme	3.82074618062699	0.0331823894833791
GO:0008235	molecular_function	metalloexopeptidase activity	2	3	14	29494	363	PGSC0003DMP400013800 // PGSC0003DMP400001548 // PGSC0003DMP400001548	Neutral leucine aminopeptidase preprotein // Methionine aminopeptidase // Methionine aminopeptidase	4.12191571534755	0.0789921017163718
GO:0034637	biological_process	cellular carbohydrate biosynthetic process	6	13	374	29494	363	PGSC0003DMP400006600 // PGSC0003DMP400005522 // PGSC0003DMP400000516 // PGSC0003DMP400023573 // PGSC0003DMP400029900 // PGSC0003DMP400029900 // PGSC0003DMP400003459 // PGSC0003DMP400020276 // PGSC0003DMP400023494 // PGSC0003DMP400029040 // PGSC0003DMP400034965 // PGSC0003DMP400047824 // PGSC0003DMP400007424	Mitogen-activated protein kinase 9 // 16S rRNA processing protein RimM family // Trehalose-6-phosphate synthase // Glycosyltransferase // Conserved gene of unknown function // Conserved gene of unknown function // UDP-glucose:protein transglucosylase // Trichome birefringence // Inositol monophosphatase 3 // Glucan/water dikinase // Structural maintenance of chromosome 1 protein // Cation-transpo…	1.49785339493746	0.0988663111885952
GO:0044262	biological_process	cellular carbohydrate metabolic process	3	20	588	29494	363	PGSC0003DMP400006600 // PGSC0003DMP400005522 // PGSC0003DMP400000516 // PGSC0003DMP400001818 // PGSC0003DMP400002800 // PGSC0003DMP400002800 // PGSC0003DMP400023573 // PGSC0003DMP400029900 // PGSC0003DMP400029900 // PGSC0003DMP400003459 // PGSC0003DMP400020276 // PGSC0003DMP400023494 // PGSC0003DMP400029879 // PGSC0003DMP400043871 // PGSC0003DMP400029040 // PGSC0003DMP400034965 // PGSC0003DMP4000…	Mitogen-activated protein kinase 9 // 16S rRNA processing protein RimM family // Trehalose-6-phosphate synthase // Isoamylase isoform 2 // Beta-amylase // Beta-amylase // Glycosyltransferase // Conserved gene of unknown function // Conserved gene of unknown function // UDP-glucose:protein transglucosylase // Trichome birefringence // Inositol monophosphatase 3 // Galactokinase // L-idonate 5-dehy…	1.466563886735	0.0139000365408969
GO:0048532	biological_process	anatomical structure arrangement	3	6	83	29494	363	PGSC0003DMP400027726 // PGSC0003DMP400014917 // PGSC0003DMP400014917 // PGSC0003DMP400014917 // PGSC0003DMP400048917 // PGSC0003DMP400034965	26S proteasome subunit 4 // AMP deaminase // AMP deaminase // AMP deaminase // Transcription factor // Structural maintenance of chromosome 1 protein	2.55423120605823	0.0762058137212641
GO:0051017	biological_process	actin filament bundle assembly	6	5	11	29494	363	PGSC0003DMP400047129 // PGSC0003DMP400018749 // PGSC0003DMP400020520 // PGSC0003DMP400021712 // PGSC0003DMP400021712	LIM domain protein WLIM2 // Transcription factor LIM // Transcription factor LIM // Electron transporter // Electron transporter	5.20680461293407	9.78495312543386e-05
GO:0061572	biological_process	actin filament bundle organization	5	5	11	29494	363	PGSC0003DMP400047129 // PGSC0003DMP400018749 // PGSC0003DMP400020520 // PGSC0003DMP400021712 // PGSC0003DMP400021712	LIM domain protein WLIM2 // Transcription factor LIM // Transcription factor LIM // Electron transporter // Electron transporter	5.20680461293407	9.78495312543386e-05
GO:1902589	biological_process	single-organism organelle organization	3	12	284	29494	363	PGSC0003DMP400047129 // PGSC0003DMP400014917 // PGSC0003DMP400014917 // PGSC0003DMP400014917 // PGSC0003DMP400000760 // PGSC0003DMP400032213 // PGSC0003DMP400018749 // PGSC0003DMP400020520 // PGSC0003DMP400015420 // PGSC0003DMP400021712 // PGSC0003DMP400021712 // PGSC0003DMP400034965	LIM domain protein WLIM2 // AMP deaminase // AMP deaminase // AMP deaminase // Conserved gene of unknown function // Nucleic acid binding protein // Transcription factor LIM // Transcription factor LIM // SNF2 domain-containing protein / helicase domain-containing protein / RING finger domain-containing protein // Electron transporter // Electron transporter // Structural maintenance of chromosom…	1.77952351790047	0.0438196241365001
GO:0000819	biological_process	sister chromatid segregation	6	5	40	29494	363	PGSC0003DMP400014917 // PGSC0003DMP400014917 // PGSC0003DMP400014917 // PGSC0003DMP400015420 // PGSC0003DMP400034965	AMP deaminase // AMP deaminase // AMP deaminase // SNF2 domain-containing protein / helicase domain-containing protein / RING finger domain-containing protein // Structural maintenance of chromosome 1 protein	3.344308136684	0.0284764565793714
GO:0007062	biological_process	sister chromatid cohesion	6	5	36	29494	363	PGSC0003DMP400014917 // PGSC0003DMP400014917 // PGSC0003DMP400014917 // PGSC0003DMP400015420 // PGSC0003DMP400034965	AMP deaminase // AMP deaminase // AMP deaminase // SNF2 domain-containing protein / helicase domain-containing protein / RING finger domain-containing protein // Structural maintenance of chromosome 1 protein	3.49631123012905	0.0203276136529979
GO:0051235	biological_process	maintenance of location	2	5	45	29494	363	PGSC0003DMP400014917 // PGSC0003DMP400014917 // PGSC0003DMP400014917 // PGSC0003DMP400005761 // PGSC0003DMP400013972	AMP deaminase // AMP deaminase // AMP deaminase // Conserved gene of unknown function // Rer1 protein	3.17438313524169	0.0436947573841615
GO:0009756	biological_process	carbohydrate mediated signaling	6	5	51	29494	363	PGSC0003DMP400014917 // PGSC0003DMP400014917 // PGSC0003DMP400014917 // PGSC0003DMP400014086 // PGSC0003DMP400014086	AMP deaminase // AMP deaminase // AMP deaminase // ABRE binding factor // ABRE binding factor	2.99381088959987	0.0651379159171918
GO:0010182	biological_process	sugar mediated signaling pathway	6	5	51	29494	363	PGSC0003DMP400014917 // PGSC0003DMP400014917 // PGSC0003DMP400014917 // PGSC0003DMP400014086 // PGSC0003DMP400014086	AMP deaminase // AMP deaminase // AMP deaminase // ABRE binding factor // ABRE binding factor	2.99381088959987	0.0651379159171918
GO:0071322	biological_process	cellular response to carbohydrate stimulus	5	5	59	29494	363	PGSC0003DMP400014917 // PGSC0003DMP400014917 // PGSC0003DMP400014917 // PGSC0003DMP400014086 // PGSC0003DMP400014086	AMP deaminase // AMP deaminase // AMP deaminase // ABRE binding factor // ABRE binding factor	2.78359318220952	0.0968038260380611
GO:0032261	biological_process	purine nucleotide salvage	12	3	5	29494	363	PGSC0003DMP400014917 // PGSC0003DMP400014917 // PGSC0003DMP400014917	AMP deaminase // AMP deaminase // AMP deaminase	5.6073425425178	0.00657359098221551
GO:0043101	biological_process	purine-containing compound salvage	9	3	7	29494	363	PGSC0003DMP400014917 // PGSC0003DMP400014917 // PGSC0003DMP400014917	AMP deaminase // AMP deaminase // AMP deaminase	5.12191571534755	0.0171783370501641
GO:0043173	biological_process	nucleotide salvage	11	3	13	29494	363	PGSC0003DMP400014917 // PGSC0003DMP400014917 // PGSC0003DMP400014917	AMP deaminase // AMP deaminase // AMP deaminase	4.22883091926406	0.0675671552666629
GO:0031306	cellular_component	intrinsic component of mitochondrial outer membrane	11	3	9	29494	363	PGSC0003DMP400014917 // PGSC0003DMP400014917 // PGSC0003DMP400014917	AMP deaminase // AMP deaminase // AMP deaminase	4.75934563596284	0.0312788145835633
GO:0031307	cellular_component	integral component of mitochondrial outer membrane	13	3	9	29494	363	PGSC0003DMP400014917 // PGSC0003DMP400014917 // PGSC0003DMP400014917	AMP deaminase // AMP deaminase // AMP deaminase	4.75934563596284	0.0312788145835633
GO:0032592	cellular_component	integral component of mitochondrial membrane	9	3	9	29494	363	PGSC0003DMP400014917 // PGSC0003DMP400014917 // PGSC0003DMP400014917	AMP deaminase // AMP deaminase // AMP deaminase	4.75934563596284	0.0312788145835633
GO:0098573	cellular_component	intrinsic component of mitochondrial membrane	9	3	12	29494	363	PGSC0003DMP400014917 // PGSC0003DMP400014917 // PGSC0003DMP400014917	AMP deaminase // AMP deaminase // AMP deaminase	4.344308136684	0.0626217254115858
GO:0004556	molecular_function	alpha-amylase activity	1	4	10	29494	363	PGSC0003DMP400001818 // PGSC0003DMP400017447 // PGSC0003DMP400017445 // PGSC0003DMP400017447	Isoamylase isoform 2 // Alpha-amylase // Alpha-amylase // Alpha-amylase	5.02238004179664	0.00252735878468971
GO:0016160	molecular_function	amylase activity	1	6	25	29494	363	PGSC0003DMP400001818 // PGSC0003DMP400002800 // PGSC0003DMP400002800 // PGSC0003DMP400017447 // PGSC0003DMP400017445 // PGSC0003DMP400017447	Isoamylase isoform 2 // Beta-amylase // Beta-amylase // Alpha-amylase // Alpha-amylase // Alpha-amylase	4.28541444763043	0.000361009228338478
GO:0000375	biological_process	RNA splicing, via transesterification reactions	8	7	70	29494	363	PGSC0003DMP400036549 // PGSC0003DMP400040586 // PGSC0003DMP400022485 // PGSC0003DMP400022485 // PGSC0003DMP400022485 // PGSC0003DMP400025135 // PGSC0003DMP400025135	DEAD-box ATP-dependent RNA helicase 9 // ATP binding protein // U2 snRNP auxiliary factor large subunit // U2 snRNP auxiliary factor large subunit // U2 snRNP auxiliary factor large subunit // Splicing factor // Splicing factor	3.02238004179664	0.00799080824701019
GO:0000377	biological_process	RNA splicing, via transesterification reactions with bulged adenosine as nucleophile	8	7	70	29494	363	PGSC0003DMP400036549 // PGSC0003DMP400040586 // PGSC0003DMP400022485 // PGSC0003DMP400022485 // PGSC0003DMP400022485 // PGSC0003DMP400025135 // PGSC0003DMP400025135	DEAD-box ATP-dependent RNA helicase 9 // ATP binding protein // U2 snRNP auxiliary factor large subunit // U2 snRNP auxiliary factor large subunit // U2 snRNP auxiliary factor large subunit // Splicing factor // Splicing factor	3.02238004179664	0.00799080824701019
GO:0000398	biological_process	mRNA splicing, via spliceosome	9	6	59	29494	363	PGSC0003DMP400040586 // PGSC0003DMP400022485 // PGSC0003DMP400022485 // PGSC0003DMP400022485 // PGSC0003DMP400025135 // PGSC0003DMP400025135	ATP binding protein // U2 snRNP auxiliary factor large subunit // U2 snRNP auxiliary factor large subunit // U2 snRNP auxiliary factor large subunit // Splicing factor // Splicing factor	3.04662758804332	0.022200670193422
GO:0016607	cellular_component	nuclear speck	6	4	25	29494	363	PGSC0003DMP400055269 // PGSC0003DMP400025799 // PGSC0003DMP400025135 // PGSC0003DMP400025135	Serine/arginine-rich protein // Arginine/serine-rich splicing factor // Splicing factor // Splicing factor	3.70045194690928	0.0438196241365001
GO:0006888	biological_process	ER to Golgi vesicle-mediated transport	4	5	54	29494	363	PGSC0003DMP400027605 // PGSC0003DMP400045719 // PGSC0003DMP400054883 // PGSC0003DMP400010921 // PGSC0003DMP400047824	Protein transport protein sec23 // Sec23/sec24 transport family protein // Protein transport protein Sec23 // Prolactin regulatory element-binding protein // Cation-transporting atpase 13a1	2.9113487294079	0.0729374874469274
GO:0012507	cellular_component	ER to Golgi transport vesicle membrane	13	3	14	29494	363	PGSC0003DMP400027605 // PGSC0003DMP400045719 // PGSC0003DMP400054883	Protein transport protein sec23 // Sec23/sec24 transport family protein // Protein transport protein Sec23	4.12191571534755	0.0789921017163718
GO:0030127	cellular_component	COPII vesicle coat	14	3	14	29494	363	PGSC0003DMP400027605 // PGSC0003DMP400045719 // PGSC0003DMP400054883	Protein transport protein sec23 // Sec23/sec24 transport family protein // Protein transport protein Sec23	4.12191571534755	0.0789921017163718

## Sheet: Height (H)
GOID	Ontology	Term	Level	q	m	t	k	probes	annotations	log_odds_ratio	p
GO:0048506	biological_process	regulation of timing of meristematic phase transition	3	2	12	29494	52	PGSC0003DMP400039438 // PGSC0003DMP400028268	MADS box transcription factor // Flowering locus T	6.5627316558175	0.0928666629137508
GO:0048510	biological_process	regulation of timing of transition from vegetative to reproductive phase	3	2	12	29494	52	PGSC0003DMP400039438 // PGSC0003DMP400028268	MADS box transcription factor // Flowering locus T	6.5627316558175	0.0928666629137508
GO:0004180	molecular_function	carboxypeptidase activity	1	6	92	29494	52	PGSC0003DMP400028129 // PGSC0003DMP400028129 // PGSC0003DMP400044489 // PGSC0003DMP400044489 // PGSC0003DMP400044489 // PGSC0003DMP400044489	Glucose acyltransferase // Glucose acyltransferase // Glucose acyltransferase // Glucose acyltransferase // Glucose acyltransferase // Glucose acyltransferase	5.2090947012028	1.98279206932409e-05
GO:0004185	molecular_function	serine-type carboxypeptidase activity	4	6	84	29494	52	PGSC0003DMP400028129 // PGSC0003DMP400028129 // PGSC0003DMP400044489 // PGSC0003DMP400044489 // PGSC0003DMP400044489 // PGSC0003DMP400044489	Glucose acyltransferase // Glucose acyltransferase // Glucose acyltransferase // Glucose acyltransferase // Glucose acyltransferase // Glucose acyltransferase	5.34033923448106	1.98279206932409e-05
GO:0008236	molecular_function	serine-type peptidase activity	2	6	299	29494	52	PGSC0003DMP400028129 // PGSC0003DMP400028129 // PGSC0003DMP400044489 // PGSC0003DMP400044489 // PGSC0003DMP400044489 // PGSC0003DMP400044489	Glucose acyltransferase // Glucose acyltransferase // Glucose acyltransferase // Glucose acyltransferase // Glucose acyltransferase // Glucose acyltransferase	3.50865498306171	0.0099445807950017
GO:0008238	molecular_function	exopeptidase activity	1	6	132	29494	52	PGSC0003DMP400028129 // PGSC0003DMP400028129 // PGSC0003DMP400044489 // PGSC0003DMP400044489 // PGSC0003DMP400044489 // PGSC0003DMP400044489	Glucose acyltransferase // Glucose acyltransferase // Glucose acyltransferase // Glucose acyltransferase // Glucose acyltransferase // Glucose acyltransferase	4.68826253790136	0.000129425608055117
GO:0017171	molecular_function	serine hydrolase activity	1	6	299	29494	52	PGSC0003DMP400028129 // PGSC0003DMP400028129 // PGSC0003DMP400044489 // PGSC0003DMP400044489 // PGSC0003DMP400044489 // PGSC0003DMP400044489	Glucose acyltransferase // Glucose acyltransferase // Glucose acyltransferase // Glucose acyltransferase // Glucose acyltransferase // Glucose acyltransferase	3.50865498306171	0.0099445807950017
GO:0070008	molecular_function	serine-type exopeptidase activity	3	6	89	29494	52	PGSC0003DMP400028129 // PGSC0003DMP400028129 // PGSC0003DMP400044489 // PGSC0003DMP400044489 // PGSC0003DMP400044489 // PGSC0003DMP400044489	Glucose acyltransferase // Glucose acyltransferase // Glucose acyltransferase // Glucose acyltransferase // Glucose acyltransferase // Glucose acyltransferase	5.25692322629342	1.98279206932409e-05
GO:0016630	molecular_function	protochlorophyllide reductase activity	1	2	10	29494	52	PGSC0003DMP400043401 // PGSC0003DMP400043401	NADPH:protochlorophyllide oxidoreductase // NADPH:protochlorophyllide oxidoreductase	6.8257660616513	0.0815932429406168

## Sheet: Growth Rate (GR)
GOID	Ontology	Term	Level	q	m	t	k	probes	annotations	log_odds_ratio	p
GO:0048506	biological_process	regulation of timing of meristematic phase transition	3	2	12	29494	45	PGSC0003DMP400039438 // PGSC0003DMP400028268	MADS box transcription factor // Flowering locus T	6.77131827762892	0.0708968957836112
GO:0048510	biological_process	regulation of timing of transition from vegetative to reproductive phase	3	2	12	29494	45	PGSC0003DMP400039438 // PGSC0003DMP400028268	MADS box transcription factor // Flowering locus T	6.77131827762892	0.0708968957836112
GO:0004180	molecular_function	carboxypeptidase activity	1	6	92	29494	45	PGSC0003DMP400028129 // PGSC0003DMP400028129 // PGSC0003DMP400044489 // PGSC0003DMP400044489 // PGSC0003DMP400044489 // PGSC0003DMP400044489	Glucose acyltransferase // Glucose acyltransferase // Glucose acyltransferase // Glucose acyltransferase // Glucose acyltransferase // Glucose acyltransferase	5.41768132301422	8.2416740867185e-06
GO:0004185	molecular_function	serine-type carboxypeptidase activity	4	6	84	29494	45	PGSC0003DMP400028129 // PGSC0003DMP400028129 // PGSC0003DMP400044489 // PGSC0003DMP400044489 // PGSC0003DMP400044489 // PGSC0003DMP400044489	Glucose acyltransferase // Glucose acyltransferase // Glucose acyltransferase // Glucose acyltransferase // Glucose acyltransferase // Glucose acyltransferase	5.54892585629247	8.2416740867185e-06
GO:0008236	molecular_function	serine-type peptidase activity	2	6	299	29494	45	PGSC0003DMP400028129 // PGSC0003DMP400028129 // PGSC0003DMP400044489 // PGSC0003DMP400044489 // PGSC0003DMP400044489 // PGSC0003DMP400044489	Glucose acyltransferase // Glucose acyltransferase // Glucose acyltransferase // Glucose acyltransferase // Glucose acyltransferase // Glucose acyltransferase	3.71724160487313	0.00431076721617417
GO:0008238	molecular_function	exopeptidase activity	1	6	132	29494	45	PGSC0003DMP400028129 // PGSC0003DMP400028129 // PGSC0003DMP400044489 // PGSC0003DMP400044489 // PGSC0003DMP400044489 // PGSC0003DMP400044489	Glucose acyltransferase // Glucose acyltransferase // Glucose acyltransferase // Glucose acyltransferase // Glucose acyltransferase // Glucose acyltransferase	4.89684915971278	5.42361518139965e-05
GO:0017171	molecular_function	serine hydrolase activity	1	6	299	29494	45	PGSC0003DMP400028129 // PGSC0003DMP400028129 // PGSC0003DMP400044489 // PGSC0003DMP400044489 // PGSC0003DMP400044489 // PGSC0003DMP400044489	Glucose acyltransferase // Glucose acyltransferase // Glucose acyltransferase // Glucose acyltransferase // Glucose acyltransferase // Glucose acyltransferase	3.71724160487313	0.00431076721617417
GO:0070008	molecular_function	serine-type exopeptidase activity	3	6	89	29494	45	PGSC0003DMP400028129 // PGSC0003DMP400028129 // PGSC0003DMP400044489 // PGSC0003DMP400044489 // PGSC0003DMP400044489 // PGSC0003DMP400044489	Glucose acyltransferase // Glucose acyltransferase // Glucose acyltransferase // Glucose acyltransferase // Glucose acyltransferase // Glucose acyltransferase	5.46550984810483	8.2416740867185e-06
GO:0016630	molecular_function	protochlorophyllide reductase activity	1	2	10	29494	45	PGSC0003DMP400043401 // PGSC0003DMP400043401	NADPH:protochlorophyllide oxidoreductase // NADPH:protochlorophyllide oxidoreductase	7.03435268346272	0.0622707745586529
