# Supplementary material for: Linking crop traits to transcriptome differences in a progeny population of tetraploid potato
Source: BMC Plant Biol. 2020 Mar 18;20:120. doi: 10.1186/s12870-020-2305-x (PMC7079428; doi:10.1186/s12870-020-2305-x)
Supplement: Supplementary file 11 — Additional file 11. Primer sequences for qPCR targets. [file 12870_2020_2305_MOESM11_ESM.xlsx]

## Sheet: Table S15
		LINES	NRQ	NRQ SD			LINES	NRQ	NRQ SD	NRQ (%)	NRQ SD (%)
Alternaria Resistance	A5	L78-R	28.5327	4.91448		A5	L78-R	0.451959	0.0778456	28.5327	4.91448
		L54-R	37.4322	10.7956			L54-R	0.592928	0.171002	37.4322	10.7956
		L56-S	63.1311	12.1719			L56-S	1	0.192803	63.1311	12.1719
		L76-S	100	43.9405			L76-S	1.584	0.69602	100	43.9405
	A6	L54-R	19.3581	0.73621		A6	L54-R	0.26688	0.0101498	19.3581	0.73621
		L78-R	56.8483	14.2067			L78-R	0.783738	0.19586	56.8483	14.2067
		L56-S	72.5348	12.5183			L56-S	1	0.172583	72.5348	12.5183
		L76-S	100	10.2956			L76-S	1.37865	0.14194	100	10.2956
Dickeya Resistance	B4	L51-S	46.3816	12.9236		B4	L51-S	0.600243	0.16725	46.3816	12.9236
		L49-S	67.4831	19.3438			L49-S	0.873327	0.250336	67.4831	19.3438
		L60-R	77.2713	5.07344			L60-R	1	0.0656575	77.2713	5.07344
		L50-R	100	22.0008			L50-R	1.29414	0.284721	100	22.0008
	B3	L51-S	40.072	9.99008		B3	L51-S	0.40072	0.0999008	40.072	9.99008
		L49-S	45.9472	10.4396			L49-S	0.459472	0.104396	45.9472	10.4396
		L50-R	61.8483	13.9508			L50-R	0.618483	0.139508	61.8483	13.9508
		L60-R	100	12.2541			L60-R	1	0.122541	100	12.2541
Tuber Blight Resistance	T8	L44-R	58.2201	8.1915		T8	L44-R	0.582201	0.081915	58.2201	8.1915
		L63-R	64.5279	5.87634			L63-R	0.645279	0.0587634	64.5279	5.87634
		L76-S	80.5354	16.5283			L76-S	0.805354	0.165283	80.5354	16.5283
		L56-S	100	25.5331			L56-S	1	0.255331	100	25.5331

## Sheet: Table S14
Identifier	Gene ID	Functional Annotation	Forward primer sequence	Reverse primer sequence	Primer Efficiency (%)	Trait
A5	PGSC0003DMG400012712	Glycerol-3-phosphate dehydrogenase	GGGCCTCTTCTAGCTGATAC	CTGGATTGTTCCTTTGCCAC	99.8	Alternaria Resistance
A	PGSC0003DMG404006439	Aldo/keto reductase	GTTTGCCTGCGGAAAGTCTG	TCCCTGATGCATAAGCCACG	86.3	Alternaria Resistance
B3	PGSC0003DMG401017405	Protein GPR89A	TCAGCTGCTCTCCAGTCCT	TTGGGCATTCACTTCCCATGC	94.5	Dickeya Resistance
B4	PGSC0003DMG400000681	AP2 domain class transcription factor	ATACTTGCTCAGCTCCGTCT	ACATGTCTCCGATGAGCTAAGG	88.9	Dickeya Resistance
T8	PGSC0003DMG400032199	peroxidase	AGCTGCAAATGTTGGTGCTG	ACCTCCAACCAAGGCAACTC	88.4	Tuber Blight Resistance
Reference genes for qRT-PCR
Identifier	Gene ID	Function Annotation	Forward primer sequence	Reverse primer sequence	Primer Efficiency (%)
RefG1	PGSC0003DMG400014497	AP-2complex subunit	AGAGAATCGATCAGGGCTGTTGG	AGTTTCCGCAGTCACATGGTCC	91.8
RefG4	PGSC0003DMG400026492	ATP binding Protein	ATGGGAATGGGCTTGGTGTCAG	TGTGAAGGGCTCGTTCCAAGAG	91.55
Stef1	PGSC0003DMG400023270	Elongation factor	GAACTGTCCCTGTTGGTCGT	GGGTCATCCTTGGAGTTTGA	106
